# Supplementary material for: A uniform survey of allele-specific binding and expression over 1000-Genomes-Project individuals
Source: Nat Commun. 2016 Apr 18;7:11101. doi: 10.1038/ncomms11101 (PMC4837449; doi:10.1038/ncomms11101)
Supplement: Supplementary Data 1 — This tab-delimited file contains all the ASB SNVs (autosomal) annotated by the 39 TFs and all individual samples used in our study. For each SNV, the raw counts, TF and sample annotation are provided. There is redundancy in the data due to SNVs occurring in multiple samples and TF binding sites. This file contains all SNVs (including those without MAF from 1000 Genomes Project) and all individuals (including the CEU trio). [file ncomms11101-s2.txt]

chr	start	end	TF_indiv_ASB	ref	cA	cC	cG	cT
chr1	91604	91605	SA1_NA19099_ASB	C	0	45	0	0
chr1	714018	714019	POL2_NA19099_ASB	A	2	0	19	0
chr1	714018	714019	POL2_NA18505_ASB	A	2	0	19	0
chr1	762484	762485	RPB2_NA11894_ASB	C	0	11	0	0
chr1	762600	762601	RPB2_NA11894_ASB	T	0	12	0	0
chr1	840035	840036	SA1_NA18951_ASB	T	0	0	1	168
chr1	937397	937398	SA1_NA19099_ASB	G	0	0	81	0
chr1	1167795	1167796	RPB2_NA11894_ASB	C	0	26	0	0
chr1	1407371	1407372	RPB2_NA11831_ASB	T	0	0	0	41
chr1	1551110	1551111	SA1_NA19099_ASB	C	0	23	0	0
chr1	1551110	1551111	POL2_NA19099_ASB	C	0	30	0	0
chr1	1555640	1555641	SA1_NA19099_ASB	G	0	0	20	0
chr1	1590290	1590291	SA1_NA12890_ASB	C	0	2	54	0
chr1	1677878	1677879	CTCF_NA18486_ASB	A	120	0	5	0
chr1	1710292	1710293	POL2_NA19099_ASB	G	0	0	10	0
chr1	2319427	2319428	EBF_NA12878_ASB	A	24	0	1	0
chr1	2319529	2319530	EBF_NA12878_ASB	G	0	0	89	9
chr1	3369752	3369753	SA1_NA18505_ASB	G	0	0	117	0
chr1	3723194	3723195	SA1_NA12890_ASB	A	0	0	13	0
chr1	3723202	3723203	CTCF_NA18486_ASB	T	0	23	0	0
chr1	3723226	3723227	CTCF_NA12892_ASB	A	0	10	0	0
chr1	3816892	3816893	POL2_NA18505_ASB	C	0	9	0	0
chr1	4087707	4087708	CTCF_NA18486_ASB	T	0	0	18	0
chr1	4327634	4327635	EBF_NA12878_ASB	C	0	32	0	1
chr1	4651203	4651204	NFKB_NA19099_ASB	G	0	0	36	0
chr1	4651203	4651204	NFKB_NA12878_ASB	G	2	0	114	0
chr1	4838240	4838241	CTCF_NA12892_ASB	C	0	0	0	10
chr1	6296058	6296059	POL2_NA18505_ASB	C	1	15	0	0
chr1	6305200	6305201	CTCF_NA18486_ASB	A	63	1	0	0
chr1	6453638	6453639	POL2_NA19099_ASB	G	0	0	21	0
chr1	6484879	6484880	POL2_NA19099_ASB	A	0	0	9	0
chr1	7887247	7887248	POL2_NA18505_ASB	G	9	0	0	0
chr1	7887247	7887248	POL2_NA18951_ASB	G	0	0	9	0
chr1	7963071	7963072	SA1_NA19099_ASB	T	0	44	0	0
chr1	8022170	8022171	POL2_NA19099_ASB	C	0	10	0	0
chr1	8937771	8937772	RPB2_NA11831_ASB	A	0	19	0	0
chr1	9242574	9242575	CTCF_NA18486_ASB	C	0	37	0	0
chr1	9294807	9294808	POL2_NA18505_ASB	C	0	1	0	28
chr1	9294902	9294903	POL2_NA10847_ASB	C	0	31	0	0
chr1	9295183	9295184	RPB2_NA11894_ASB	G	0	0	25	0
chr1	9335744	9335745	BATF_NA12878_ASB	C	0	28	0	0
chr1	9335744	9335745	EBF_NA12878_ASB	C	0	67	0	4
chr1	9353206	9353207	SA1_NA10847_ASB	A	0	0	23	0
chr1	9599822	9599823	RPB2_NA11831_ASB	A	31	0	1	0
chr1	9599869	9599870	POL2_NA18951_ASB	G	0	0	9	0
chr1	9711759	9711760	CTCF_NA18486_ASB	G	0	17	0	0
chr1	9883977	9883978	CTCF_NA18486_ASB	C	0	17	0	0
chr1	9927432	9927433	CTCF_NA18486_ASB	G	0	0	23	0
chr1	9927807	9927808	SA1_NA19099_ASB	C	0	347	0	0
chr1	9970235	9970236	RPB2_NA12043_ASB	C	0	52	0	0
chr1	10270385	10270386	POL2_NA19099_ASB	G	0	11	0	0
chr1	10270385	10270386	SA1_NA19099_ASB	G	0	138	0	0
chr1	10516289	10516290	CTCF_NA12892_ASB	A	0	0	18	0
chr1	11019423	11019424	CTCF_NA12892_ASB	T	0	40	0	3
chr1	11119898	11119899	POL2_NA19099_ASB	T	0	9	0	0
chr1	11120217	11120218	CTCF_NA18486_ASB	T	0	0	0	16
chr1	11745458	11745459	CTCF_NA12892_ASB	A	0	0	9	0
chr1	11809401	11809402	CTCF_NA12891_ASB	T	0	0	24	143
chr1	11968197	11968198	RPB2_NA11830_ASB	C	0	718	0	0
chr1	11968208	11968209	NFKB_NA19099_ASB	A	15	0	0	0
chr1	11968208	11968209	SA1_NA19099_ASB	A	24	0	0	0
chr1	11968208	11968209	POL2_NA19099_ASB	A	303	1	0	1
chr1	11968229	11968230	POL2_NA18505_ASB	T	0	10	0	69
chr1	11968229	11968230	RPB2_NA12043_ASB	T	0	0	0	92
chr1	11969613	11969614	POL2_NA19099_ASB	G	57	0	1	0
chr1	11969623	11969624	POL2_NA18951_ASB	G	1	0	69	0
chr1	11969643	11969644	POL2_NA18526_ASB	G	1	0	72	0
chr1	11969990	11969991	POL2_NA18505_ASB	C	0	110	0	24
chr1	11969992	11969993	TAF1_NA12891_ASB	A	17	0	1	0
chr1	12079551	12079552	CTCF_NA18486_ASB	T	0	0	0	21
chr1	12289969	12289970	CTCF_NA18486_ASB	G	1	0	218	0
chr1	12290144	12290145	CTCF_NA18486_ASB	C	0	0	89	0
chr1	12679849	12679850	SA1_NA19099_ASB	T	0	0	0	292
chr1	14026590	14026591	RPB2_NA11830_ASB	G	0	0	38	0
chr1	15058577	15058578	CTCF_NA12891_ASB	G	0	0	25	0
chr1	15208577	15208578	POL2_NA12878_ASB	A	26	0	0	2
chr1	15903084	15903085	CTCF_NA12892_ASB	G	0	0	0	24
chr1	16068098	16068099	SA1_NA19099_ASB	C	0	529	0	0
chr1	16110814	16110815	CTCF_NA12891_ASB	G	12	0	0	0
chr1	17036447	17036448	CTCF_NA12891_ASB	C	0	561	0	146
chr1	17232279	17232280	POL2_NA12878_ASB	T	0	7	0	65
chr1	17380496	17380497	RPB2_NA11830_ASB	G	0	0	3	92
chr1	17446911	17446912	CTCF_NA18486_ASB	G	0	0	16	0
chr1	18902256	18902257	SA1_NA10847_ASB	G	0	87	1	0
chr1	18902256	18902257	CTCF_NA12892_ASB	G	0	79	3	0
chr1	18902256	18902257	CTCF_NA12891_ASB	G	0	117	5	0
chr1	19239979	19239980	SA1_NA18951_ASB	C	0	94	0	0
chr1	19578871	19578872	PAX5_NA12878_ASB	C	0	27	0	1
chr1	19596155	19596156	CTCF_NA12892_ASB	G	0	0	37	0
chr1	19701014	19701015	CTCF_NA12891_ASB	G	5	0	61	0
chr1	19718157	19718158	CTCF_NA18486_ASB	G	0	0	113	0
chr1	19718157	19718158	SA1_NA18486_ASB	G	0	0	180	0
chr1	20126560	20126561	CTCF_NA18486_ASB	G	0	0	19	0
chr1	20901921	20901922	CTCF_NA12878_ASB	G	22	0	96	0
chr1	21059786	21059787	SA1_NA19099_ASB	C	0	45	0	0
chr1	21766452	21766453	POL2_NA12878_ASB	A	2	26	0	0
chr1	21766662	21766663	POL2_NA12878_ASB	G	0	4	55	1
chr1	21766662	21766663	RPB2_NA11894_ASB	G	0	0	16	0
chr1	21766662	21766663	RPB2_NA12043_ASB	G	0	0	30	0
chr1	21766662	21766663	POL2_NA18505_ASB	G	0	0	9	0
chr1	21766761	21766762	POL2_NA12878_ASB	C	0	0	18	0
chr1	22307205	22307206	SA1_NA19099_ASB	C	2	42	0	0
chr1	22379670	22379671	POL2_NA19099_ASB	T	0	0	11	0
chr1	23671260	23671261	CTCF_NA18486_ASB	G	0	0	25	0
chr1	23881301	23881302	POL2_NA19099_ASB	C	0	31	0	0
chr1	24018276	24018277	RPB2_NA11830_ASB	C	0	0	119	0
chr1	24018276	24018277	RPB2_NA11831_ASB	C	0	0	112	0
chr1	24018276	24018277	POL2_NA18505_ASB	C	0	0	55	0
chr1	24018276	24018277	SA1_NA18505_ASB	C	0	0	64	0
chr1	24481939	24481940	CTCF_NA18486_ASB	G	26	0	0	0
chr1	24513767	24513768	POL2_NA18505_ASB	G	19	0	1	0
chr1	24513767	24513768	POL2_NA18951_ASB	G	0	0	15	0
chr1	24528782	24528783	SA1_NA18505_ASB	G	0	0	132	0
chr1	25258866	25258867	CTCF_NA18486_ASB	G	0	36	3	0
chr1	25291009	25291010	RPB2_NA11831_ASB	A	0	0	0	18
chr1	25360465	25360466	POL2_NA18951_ASB	C	0	14	0	0
chr1	25850205	25850206	CTCF_NA12891_ASB	T	0	23	0	2
chr1	25850205	25850206	CTCF_NA12878_ASB	T	0	29	0	4
chr1	25850205	25850206	SA1_NA10847_ASB	T	0	19	0	0
chr1	26232285	26232286	CTCF_NA18486_ASB	C	0	20	0	0
chr1	26438454	26438455	POL2_NA18505_ASB	T	0	22	0	0
chr1	26560733	26560734	CTCF_NA18486_ASB	A	52	0	1	0
chr1	26645969	26645970	RPB2_NA11894_ASB	T	0	0	0	13
chr1	26758803	26758804	SA1_NA19099_ASB	G	0	0	189	0
chr1	26758803	26758804	POL2_NA19099_ASB	G	0	0	35	0
chr1	26798477	26798478	RPB2_NA11894_ASB	T	0	0	0	21
chr1	27114446	27114447	POL2_NA18526_ASB	G	0	0	15	0
chr1	27320191	27320192	POL2_NA18526_ASB	G	0	0	9	0
chr1	27481491	27481492	SA1_NA19099_ASB	G	0	0	24	0
chr1	27481491	27481492	POL2_NA19099_ASB	G	0	0	68	0
chr1	28417902	28417903	SA1_NA12890_ASB	G	18	0	123	0
chr1	28572316	28572317	POL2_NA12878_ASB	G	0	10	92	0
chr1	28838197	28838198	POL2_NA18505_ASB	T	0	0	14	0
chr1	29044945	29044946	POL2_NA12878_ASB	T	0	17	0	0
chr1	29470082	29470083	RPB2_NA12043_ASB	A	0	23	0	0
chr1	29562951	29562952	SA1_NA19099_ASB	A	239	0	1	0
chr1	29562951	29562952	CTCF_NA18486_ASB	A	123	0	3	0
chr1	30142195	30142196	CTCF_NA12892_ASB	G	0	0	9	0
chr1	30144996	30144997	PU1_NA12891_ASB	C	21	0	0	0
chr1	30353686	30353687	CTCF_NA12878_ASB	A	14	0	0	0
chr1	31221990	31221991	RPB2_NA11894_ASB	A	15	0	0	0
chr1	31255904	31255905	CTCF_NA12892_ASB	T	0	75	0	0
chr1	31255904	31255905	CTCF_NA12878_ASB	T	0	126	0	5
chr1	31255904	31255905	Znf143-166181AP_NA12878_ASB	T	0	13	0	0
chr1	31255904	31255905	SA1_NA19099_ASB	T	0	40	0	1
chr1	31255904	31255905	SA1_NA12878_ASB	T	0	83	0	1
chr1	31627975	31627976	RPB2_NA12043_ASB	G	0	0	26	0
chr1	31654237	31654238	CTCF_NA18486_ASB	A	29	0	1	0
chr1	31971683	31971684	POL2_NA19099_ASB	C	0	11	0	0
chr1	31971683	31971684	NFKB_NA19099_ASB	C	0	19	0	0
chr1	33358600	33358601	CTCF_NA18486_ASB	G	0	3	105	0
chr1	33391175	33391176	CTCF_NA12892_ASB	A	3	33	0	0
chr1	33391237	33391238	CTCF_NA12892_ASB	C	0	8	0	36
chr1	33502375	33502376	POL2_NA10847_ASB	G	0	0	15	0
chr1	33592886	33592887	EBF_NA12878_ASB	A	1	0	175	0
chr1	33788642	33788643	PAX5_NA12878_ASB	C	0	61	0	5
chr1	33896653	33896654	CTCF_NA18486_ASB	G	30	0	0	0
chr1	35252099	35252100	SA1_NA19099_ASB	G	0	0	51	0
chr1	36184696	36184697	RPB2_NA11830_ASB	G	1	0	38	0
chr1	36184696	36184697	POL2_NA18505_ASB	G	0	0	12	0
chr1	36184697	36184698	RPB2_NA11830_ASB	A	62	1	0	0
chr1	36184697	36184698	POL2_NA18505_ASB	A	25	0	0	0
chr1	36851473	36851474	RPB2_NA11830_ASB	G	0	0	57	0
chr1	36866878	36866879	POL2_NA12891_ASB	T	0	1	0	20
chr1	36912281	36912282	SA1_NA10847_ASB	C	0	22	0	0
chr1	37042034	37042035	SA1_NA10847_ASB	G	0	0	62	0
chr1	37940356	37940357	POL2_NA19099_ASB	A	0	0	20	0
chr1	38461820	38461821	RPB2_NA11831_ASB	C	0	20	0	0
chr1	39681085	39681086	POL2_NA19099_ASB	C	0	12	0	0
chr1	39975407	39975408	POL2_NA12878_ASB	T	0	21	0	0
chr1	40075366	40075367	CTCF_NA12891_ASB	A	17	0	0	0
chr1	40075457	40075458	CTCF_NA12891_ASB	C	0	73	0	0
chr1	40138506	40138507	CTCF_NA12892_ASB	A	11	0	61	0
chr1	40265355	40265356	SA1_NA10847_ASB	C	0	2	0	32
chr1	40265355	40265356	CTCF_NA18486_ASB	C	0	14	0	128
chr1	40282636	40282637	SA1_NA10847_ASB	A	155	0	14	0
chr1	40420877	40420878	POL2_NA18951_ASB	C	0	48	0	0
chr1	40550490	40550491	CTCF_NA12892_ASB	C	0	16	53	0
chr1	41157758	41157759	POL2_NA19099_ASB	G	0	0	61	1
chr1	41707076	41707077	RPB2_NA11894_ASB	G	0	0	10	0
chr1	41708098	41708099	POL2_NA19099_ASB	T	0	0	0	22
chr1	41981843	41981844	SA1_NA18505_ASB	C	0	0	0	38
chr1	42501321	42501322	SA1_NA10847_ASB	T	0	0	0	27
chr1	42800820	42800821	CTCF_NA18486_ASB	G	0	0	19	0
chr1	43232806	43232807	POL2_NA18505_ASB	C	0	0	28	0
chr1	43232806	43232807	RPB2_NA12043_ASB	C	0	0	30	0
chr1	43282821	43282822	CTCF_NA18486_ASB	T	0	0	0	28
chr1	43379007	43379008	SA1_NA19099_ASB	C	0	30	0	0
chr1	43389027	43389028	SA1_NA19099_ASB	C	79	0	0	0
chr1	44173022	44173023	POL2_NA18526_ASB	C	0	42	0	0
chr1	44173326	44173327	POL2_NA18505_ASB	C	0	17	0	0
chr1	44513721	44513722	SA1_NA18505_ASB	G	0	0	51	0
chr1	44534475	44534476	PU1_NA12891_ASB	A	108	0	7	0
chr1	44534475	44534476	PU1_NA12878_ASB	A	87	0	2	0
chr1	44569268	44569269	CTCF_NA12891_ASB	T	0	0	0	18
chr1	45196540	45196541	POL2_NA19099_ASB	A	8	0	66	0
chr1	45196769	45196770	TAF1_NA12891_ASB	A	1	0	18	0
chr1	45196810	45196811	POL2_NA12891_ASB	G	0	0	42	8
chr1	45246332	45246333	POL2_NA12878_ASB	T	0	5	0	39
chr1	45769320	45769321	CTCF_NA18486_ASB	G	0	0	18	0
chr1	45811559	45811560	RPB2_NA11831_ASB	G	0	0	21	0
chr1	45987573	45987574	RPB2_NA11831_ASB	C	1	409	0	0
chr1	45987826	45987827	RPB2_NA11894_ASB	C	0	22	0	0
chr1	46035673	46035674	SA1_NA18526_ASB	T	0	0	0	136
chr1	46109901	46109902	SA1_NA18526_ASB	T	0	0	0	66
chr1	46153954	46153955	POL2_NA12892_ASB	T	0	0	0	19
chr1	47184568	47184569	RPB2_NA11831_ASB	G	0	0	29	0
chr1	47555018	47555019	CTCF_NA18486_ASB	A	1	0	28	0
chr1	47799435	47799436	RPB2_NA12043_ASB	G	0	0	91	0
chr1	47800096	47800097	RPB2_NA11830_ASB	C	0	33	0	0
chr1	49038370	49038371	CTCF_NA18486_ASB	G	0	0	19	0
chr1	51240498	51240499	SA1_NA18526_ASB	G	0	0	81	0
chr1	51434602	51434603	RPB2_NA11894_ASB	T	0	0	0	35
chr1	51750908	51750909	CTCF_NA18486_ASB	G	0	0	15	0
chr1	52607946	52607947	SA1_NA12890_ASB	C	0	13	0	0
chr1	52607946	52607947	SA1_NA18526_ASB	C	0	89	0	0
chr1	53192168	53192169	POL2_NA18951_ASB	G	0	0	29	0
chr1	53308454	53308455	POL2_NA18505_ASB	C	0	15	0	0
chr1	53686382	53686383	RPB2_NA12043_ASB	C	0	0	161	0
chr1	54007611	54007612	CTCF_NA12878_ASB	T	0	32	0	1
chr1	54007611	54007612	CTCF_NA12891_ASB	T	0	25	0	2
chr1	54355360	54355361	POL2_NA19099_ASB	G	0	0	22	0
chr1	54547480	54547481	SA1_NA18526_ASB	G	0	0	138	0
chr1	54954147	54954148	POL2_NA19099_ASB	G	0	0	10	0
chr1	54954147	54954148	SA1_NA19099_ASB	G	0	0	21	0
chr1	55008088	55008089	CTCF_NA18486_ASB	G	1	0	25	0
chr1	55181466	55181467	POL2_NA18505_ASB	C	0	16	0	0
chr1	55230232	55230233	POL2_NA18505_ASB	T	0	33	0	0
chr1	55487785	55487786	CTCF_NA12891_ASB	A	2	0	28	0
chr1	55529827	55529828	CTCF_NA12892_ASB	C	0	31	0	5
chr1	56327034	56327035	SA1_NA19099_ASB	T	0	49	0	0
chr1	56762341	56762342	PU1_NA12892_ASB	C	0	29	0	1
chr1	56762442	56762443	PU1_NA12892_ASB	C	0	59	0	1
chr1	56762442	56762443	PU1_NA12891_ASB	C	0	141	0	3
chr1	56797909	56797910	POL2_NA12878_ASB	T	105	0	0	19
chr1	57044450	57044451	SA1_NA19099_ASB	G	0	0	22	0
chr1	58512922	58512923	SA1_NA19099_ASB	G	0	0	39	0
chr1	58981515	58981516	SA1_NA18505_ASB	G	0	0	92	0
chr1	59234985	59234986	CTCF_NA18486_ASB	A	2	0	39	0
chr1	59612542	59612543	POL2_NA19099_ASB	G	0	0	16	0
chr1	59612542	59612543	SA1_NA19099_ASB	G	0	0	72	0
chr1	60164327	60164328	SA1_NA19099_ASB	C	0	33	0	0
chr1	60280450	60280451	POL2_NA12878_ASB	C	0	0	0	15
chr1	60891243	60891244	CTCF_NA18486_ASB	T	0	0	0	23
chr1	62208384	62208385	POL2_NA19099_ASB	G	0	0	10	0
chr1	64029605	64029606	PU1_NA12891_ASB	G	0	0	36	0
chr1	65431919	65431920	CTCF_NA18486_ASB	G	0	0	16	0
chr1	66861712	66861713	NFKB_NA19099_ASB	G	0	0	10	0
chr1	67390998	67390999	POL2_NA19099_ASB	G	0	29	0	0
chr1	67390998	67390999	CTCF_NA12892_ASB	G	0	2	24	0
chr1	67391002	67391003	CTCF_NA12892_ASB	G	0	3	26	0
chr1	67610638	67610639	CTCF_NA18486_ASB	C	76	7	0	0
chr1	67727554	67727555	CTCF_NA12878_ASB	C	0	43	0	2
chr1	67955337	67955338	SA1_NA19099_ASB	T	86	0	0	0
chr1	68027774	68027775	SA1_NA19099_ASB	G	0	0	41	0
chr1	68231830	68231831	SA1_NA18505_ASB	A	69	0	0	0
chr1	70598811	70598812	CTCF_NA18486_ASB	A	144	18	0	0
chr1	70609021	70609022	CTCF_NA18486_ASB	T	0	0	0	17
chr1	76190110	76190111	RPB2_NA12043_ASB	T	0	0	0	40
chr1	76308412	76308413	CTCF_NA12892_ASB	G	36	0	0	0
chr1	78153500	78153501	CTCF_NA12891_ASB	C	0	0	0	27
chr1	78153500	78153501	CTCF_NA12892_ASB	C	0	0	0	19
chr1	78225657	78225658	RPB2_NA11894_ASB	A	0	0	14	0
chr1	83774979	83774980	SA1_NA19099_ASB	T	0	0	0	33
chr1	84371112	84371113	CTCF_NA18486_ASB	G	0	0	112	0
chr1	85040032	85040033	POL2_NA19099_ASB	T	0	1	0	73
chr1	85410543	85410544	SA1_NA12890_ASB	C	0	151	0	14
chr1	85410543	85410544	CTCF_NA18486_ASB	C	0	229	0	10
chr1	85410543	85410544	CTCF_NA12892_ASB	C	0	48	0	4
chr1	85410543	85410544	SA1_NA12878_ASB	C	0	1061	0	31
chr1	85410543	85410544	CTCF_NA12878_ASB	C	0	109	0	3
chr1	85410543	85410544	SMC3-ab9263_NA12878_ASB	C	0	15	0	1
chr1	85410543	85410544	Znf143-166181AP_NA12878_ASB	C	0	16	0	1
chr1	85464735	85464736	POL2_NA12878_ASB	C	0	1	29	0
chr1	87324410	87324411	PU1_NA12891_ASB	C	0	17	0	0
chr1	87584638	87584639	SA1_NA12890_ASB	A	0	0	16	0
chr1	89458760	89458761	USF2_NA12878_ASB	T	0	3	0	22
chr1	89551668	89551669	Znf143-166181AP_NA12878_ASB	G	0	0	14	0
chr1	89551668	89551669	SMC3-ab9263_NA12878_ASB	G	0	0	18	0
chr1	89551668	89551669	SA1_NA12878_ASB	G	0	1	690	0
chr1	89551668	89551669	CTCF_NA12878_ASB	G	0	3	140	0
chr1	89551668	89551669	CTCF_NA18486_ASB	G	0	0	138	0
chr1	89551668	89551669	SA1_NA10847_ASB	G	0	0	173	0
chr1	89551668	89551669	SA1_NA18486_ASB	G	0	0	471	0
chr1	89551668	89551669	SA1_NA19099_ASB	G	0	4	231	0
chr1	89551668	89551669	SA1_NA18526_ASB	G	0	3	377	0
chr1	89593091	89593092	POL2_NA12878_ASB	G	0	4	51	0
chr1	89742516	89742517	SA1_NA12878_ASB	C	0	0	0	139
chr1	89742516	89742517	CTCF_NA12878_ASB	C	0	0	0	45
chr1	89742516	89742517	SA1_NA19099_ASB	C	0	1	0	80
chr1	89742520	89742521	SA1_NA12878_ASB	T	0	139	0	0
chr1	89742520	89742521	CTCF_NA12878_ASB	T	0	47	0	0
chr1	89742520	89742521	SA1_NA18505_ASB	T	0	59	0	1
chr1	89742520	89742521	SA1_NA19099_ASB	T	0	84	0	1
chr1	89742560	89742561	SA1_NA19099_ASB	A	1	0	94	0
chr1	89742560	89742561	SA1_NA12878_ASB	A	0	0	138	0
chr1	89742560	89742561	CTCF_NA12878_ASB	A	0	0	54	0
chr1	89742560	89742561	SA1_NA18505_ASB	A	1	0	59	0
chr1	90098714	90098715	SA1_NA18505_ASB	G	0	1	174	0
chr1	90287167	90287168	POL2_NA19099_ASB	C	0	20	0	0
chr1	90598686	90598687	CTCF_NA18486_ASB	T	0	0	1	29
chr1	92012677	92012678	SA1_NA18505_ASB	G	48	0	0	0
chr1	92020834	92020835	CTCF_NA12892_ASB	G	0	0	0	9
chr1	93426865	93426866	POL2_NA19099_ASB	T	0	11	0	0
chr1	93426865	93426866	SA1_NA19099_ASB	T	0	32	0	0
chr1	93427230	93427231	POL2_NA19099_ASB	C	0	39	0	0
chr1	93811946	93811947	RPB2_NA11830_ASB	C	0	28	0	0
chr1	93811946	93811947	POL2_NA18505_ASB	C	0	10	0	0
chr1	94312082	94312083	RPB2_NA11894_ASB	G	0	0	17	0
chr1	94334908	94334909	POL2_NA12878_ASB	T	0	0	0	15
chr1	94511532	94511533	SA1_NA12890_ASB	G	32	0	1	0
chr1	95320280	95320281	CTCF_NA18486_ASB	G	0	54	2	0
chr1	95320280	95320281	SA1_NA19099_ASB	G	0	206	0	0
chr1	95320280	95320281	SA1_NA10847_ASB	G	0	1	211	0
chr1	98386720	98386721	POL2_NA19099_ASB	C	0	12	0	0
chr1	99127079	99127080	POL2_NA19099_ASB	G	0	0	3	18
chr1	100598865	100598866	RPB2_NA12043_ASB	G	33	0	0	0
chr1	100598866	100598867	RPB2_NA12043_ASB	C	0	0	0	33
chr1	101837078	101837079	POL2_NA12892_ASB	G	0	0	34	7
chr1	101840370	101840371	POL2_NA12878_ASB	C	0	15	0	0
chr1	104805782	104805783	SA1_NA19099_ASB	C	0	0	24	0
chr1	108113525	108113526	NFKB_NA18505_ASB	C	0	0	51	0
chr1	108757462	108757463	CTCF_NA18486_ASB	C	0	85	0	10
chr1	109505817	109505818	RPB2_NA12043_ASB	C	0	60	0	0
chr1	109826135	109826136	CTCF_NA12892_ASB	C	0	30	0	6
chr1	110230277	110230278	SA1_NA19099_ASB	T	0	0	0	93
chr1	111450530	111450531	POL2_NA12878_ASB	A	0	14	0	0
chr1	111450954	111450955	POL2_NA12878_ASB	A	0	14	0	0
chr1	111487514	111487515	RPB2_NA11894_ASB	G	0	0	10	0
chr1	111574954	111574955	CTCF_NA18486_ASB	C	6	63	0	0
chr1	111682891	111682892	CTCF_NA18486_ASB	G	0	0	24	0
chr1	111740344	111740345	SA1_NA10847_ASB	C	0	0	53	0
chr1	111740344	111740345	Znf143-166181AP_NA12878_ASB	C	0	0	14	0
chr1	111740344	111740345	CTCF_NA12878_ASB	C	0	2	166	0
chr1	111740344	111740345	SA1_NA12878_ASB	C	0	5	238	0
chr1	111740344	111740345	CTCF_NA12892_ASB	C	0	2	52	0
chr1	111742840	111742841	EBF_NA12878_ASB	A	10	0	81	0
chr1	111742840	111742841	cFos_NA12878_ASB	A	1	0	12	0
chr1	112162524	112162525	RPB2_NA12043_ASB	G	0	0	45	0
chr1	113217512	113217513	RPB2_NA11830_ASB	C	0	38	0	0
chr1	114472320	114472321	RPB2_NA11831_ASB	C	0	112	0	0
chr1	114472320	114472321	POL2_NA19099_ASB	C	0	38	0	0
chr1	114576094	114576095	CTCF_NA18486_ASB	G	2	0	29	0
chr1	115124202	115124203	SA1_NA12890_ASB	T	0	0	0	13
chr1	115499296	115499297	SA1_NA18526_ASB	C	0	72	0	0
chr1	116710942	116710943	CTCF_NA18486_ASB	C	0	70	0	0
chr1	117076139	117076140	RPB2_NA11830_ASB	A	24	0	0	0
chr1	117370129	117370130	NFKB_NA18505_ASB	G	10	0	0	0
chr1	117525457	117525458	CTCF_NA12891_ASB	C	0	11	0	0
chr1	117525457	117525458	CTCF_NA12878_ASB	C	0	11	0	0
chr1	117525457	117525458	CTCF_NA18486_ASB	C	0	17	0	0
chr1	120156652	120156653	SMC3-ab9263_NA12878_ASB	T	0	0	0	20
chr1	120156652	120156653	CTCF_NA12878_ASB	T	0	8	0	85
chr1	120217523	120217524	CTCF_NA12892_ASB	C	0	15	0	0
chr1	120217557	120217558	CTCF_NA12892_ASB	G	1	0	64	0
chr1	120255369	120255370	POL2_NA19099_ASB	G	0	0	12	0
chr1	120925630	120925631	CTCF_NA18486_ASB	G	0	0	126	0
chr1	144567795	144567796	SA1_NA18951_ASB	A	168	0	1	0
chr1	144593694	144593695	RPB2_NA11894_ASB	T	0	26	0	0
chr1	144593694	144593695	SA1_NA18505_ASB	T	0	38	0	0
chr1	144593694	144593695	POL2_NA18505_ASB	T	0	42	0	0
chr1	144811835	144811836	CTCF_NA18486_ASB	G	18	0	0	0
chr1	145826769	145826770	POL2_NA18951_ASB	G	0	0	11	0
chr1	146518595	146518596	NFKB_NA12891_ASB	T	0	0	0	18
chr1	146523896	146523897	PU1_NA12878_ASB	G	0	0	57	2
chr1	146556024	146556025	POL2_NA18951_ASB	G	17	0	74	0
chr1	146675881	146675882	PU1_NA12891_ASB	C	0	33	0	0
chr1	146714391	146714392	POL2_NA18951_ASB	G	0	0	33	0
chr1	146714391	146714392	RPB2_NA11894_ASB	G	0	2	23	0
chr1	146967002	146967003	SA1_NA18951_ASB	C	787	0	0	0
chr1	146967002	146967003	SA1_NA19099_ASB	C	476	0	0	0
chr1	146967002	146967003	SA1_NA18505_ASB	C	544	0	0	0
chr1	147172130	147172131	SA1_NA19099_ASB	C	0	58	0	0
chr1	147362503	147362504	CTCF_NA18486_ASB	C	13	95	0	1
chr1	147362530	147362531	CTCF_NA18486_ASB	G	0	0	94	12
chr1	147400512	147400513	SA1_NA12890_ASB	C	0	0	0	17
chr1	147735750	147735751	TFIIB_NA12892_ASB	G	0	0	37	0
chr1	147735845	147735846	RPB2_NA12043_ASB	T	0	1	0	542
chr1	147807109	147807110	RPB2_NA11894_ASB	A	11	0	0	0
chr1	147807109	147807110	POU2F2_NA12891_ASB	A	107	0	0	4
chr1	147994144	147994145	RPB2_NA11894_ASB	C	0	12	0	0
chr1	147994309	147994310	RPB2_NA11830_ASB	T	0	42	0	0
chr1	147994337	147994338	RPB2_NA11830_ASB	G	43	0	0	0
chr1	148241475	148241476	POL2_NA18505_ASB	G	32	0	285	0
chr1	148241475	148241476	POL2_NA19099_ASB	G	21	0	221	0
chr1	149272859	149272860	SA1_NA19099_ASB	C	0	0	0	54
chr1	149514178	149514179	POL2_NA18505_ASB	C	0	94	0	7
chr1	149514178	149514179	RPB2_NA11894_ASB	C	0	0	0	46
chr1	149514178	149514179	POL2_NA19099_ASB	C	0	1	0	111
chr1	149783062	149783063	RPB2_NA11831_ASB	G	0	0	29	0
chr1	149783885	149783886	POL2_NA12878_ASB	C	0	237	0	8
chr1	149783885	149783886	TBP_NA12878_ASB	C	0	40	0	0
chr1	149783885	149783886	POL2_NA19099_ASB	C	0	61	0	0
chr1	149783885	149783886	POL2_NA12891_ASB	C	0	38	0	1
chr1	149785254	149785255	RPB2_NA11894_ASB	G	2	0	71	0
chr1	149982515	149982516	CTCF_NA18486_ASB	G	0	0	29	0
chr1	150039677	150039678	CTCF_NA12878_ASB	G	3	0	70	0
chr1	150122177	150122178	RPB2_NA12043_ASB	G	0	0	65	0
chr1	150122177	150122178	RPB2_NA11894_ASB	G	0	0	23	0
chr1	150138282	150138283	SA1_NA19099_ASB	G	0	0	116	0
chr1	150138698	150138699	CTCF_NA18486_ASB	C	0	16	0	0
chr1	150293956	150293957	RPB2_NA11830_ASB	A	67	0	0	0
chr1	150336467	150336468	Znf143-166181AP_NA12878_ASB	G	0	0	19	3
chr1	150539866	150539867	BCLAF1-M33-P5B11_NA12878_ASB	C	0	11	0	0
chr1	150544189	150544190	POL2_NA18505_ASB	G	0	0	10	0
chr1	151108136	151108137	CTCF_NA12891_ASB	T	0	0	12	0
chr1	151371677	151371678	CTCF_NA18486_ASB	C	0	16	0	0
chr1	151416541	151416542	SA1_NA18505_ASB	A	181	0	0	0
chr1	151431631	151431632	POL2_NA19099_ASB	T	0	0	0	18
chr1	151512805	151512806	POL2_NA18505_ASB	T	0	2	0	68
chr1	151558248	151558249	PU1_NA12891_ASB	G	0	31	2	0
chr1	151694240	151694241	CTCF_NA12891_ASB	C	0	0	0	19
chr1	151694240	151694241	CTCF_NA18486_ASB	C	0	7	0	68
chr1	151694297	151694298	CTCF_NA12891_ASB	A	17	0	0	0
chr1	152890469	152890470	CTCF_NA12892_ASB	G	1	0	14	0
chr1	153325309	153325310	SA1_NA18526_ASB	C	0	110	0	0
chr1	153505773	153505774	SA1_NA18505_ASB	T	0	77	0	0
chr1	153590253	153590254	SA1_NA12878_ASB	C	0	100	0	0
chr1	153590253	153590254	CTCF_NA12878_ASB	C	0	125	0	0
chr1	153590253	153590254	EBF_NA12878_ASB	C	0	15	0	0
chr1	153590253	153590254	SMC3-ab9263_NA12878_ASB	C	0	17	0	0
chr1	153590253	153590254	CTCF_NA12891_ASB	C	1	158	0	0
chr1	153590253	153590254	CTCF_NA12892_ASB	C	4	126	0	0
chr1	153590309	153590310	CTCF_NA12891_ASB	T	0	1	0	112
chr1	154320941	154320942	SA1_NA18505_ASB	A	35	0	0	0
chr1	154321083	154321084	CTCF_NA12891_ASB	G	0	0	50	1
chr1	154321083	154321084	CTCF_NA12892_ASB	G	0	0	40	1
chr1	154733222	154733223	SA1_NA18526_ASB	C	72	0	0	0
chr1	154989970	154989971	CTCF_NA12890_ASB	G	0	0	299	0
chr1	154989970	154989971	SA1_NA12890_ASB	G	0	0	30	1
chr1	154990296	154990297	SA1_NA18505_ASB	C	0	0	73	0
chr1	154990296	154990297	RPB2_NA11894_ASB	C	0	12	0	0
chr1	155036436	155036437	POL2_NA19099_ASB	G	0	0	11	0
chr1	155059850	155059851	CTCF_NA12878_ASB	A	0	0	18	0
chr1	155059850	155059851	CTCF_NA12892_ASB	A	1	0	24	0
chr1	155881179	155881180	CTCF_NA18486_ASB	C	0	16	0	0
chr1	155881179	155881180	POL2_NA19099_ASB	C	0	19	0	0
chr1	155903973	155903974	RPB2_NA11831_ASB	G	1	0	73	0
chr1	156186603	156186604	NFKB_NA18951_ASB	A	0	0	79	0
chr1	156186614	156186615	NFKB_NA18951_ASB	A	0	0	75	0
chr1	156186614	156186615	RPB2_NA11831_ASB	A	0	1	36	0
chr1	156186633	156186634	RPB2_NA11831_ASB	C	0	3	55	0
chr1	156186633	156186634	NFKB_NA18951_ASB	C	0	1	81	0
chr1	156215561	156215562	RPB2_NA11831_ASB	G	0	0	27	0
chr1	156463249	156463250	CTCF_NA18486_ASB	G	0	0	17	0
chr1	156470745	156470746	RPB2_NA12043_ASB	T	0	0	0	32
chr1	156720935	156720936	POL2_NA19099_ASB	A	10	0	0	0
chr1	157015718	157015719	POL2_NA18951_ASB	G	0	0	11	0
chr1	157347256	157347257	SA1_NA19099_ASB	C	0	0	0	542
chr1	157347256	157347257	CTCF_NA12891_ASB	C	0	74	0	11
chr1	157370107	157370108	CTCF_NA12878_ASB	T	0	0	0	16
chr1	157459415	157459416	SA1_NA10847_ASB	A	309	0	0	2
chr1	157459415	157459416	CTCF_NA18486_ASB	A	146	0	0	1
chr1	157459415	157459416	SA1_NA18526_ASB	A	449	0	0	7
chr1	157459418	157459419	SA1_NA10847_ASB	G	0	0	140	0
chr1	157459418	157459419	CTCF_NA18486_ASB	G	0	1	66	0
chr1	157459418	157459419	SA1_NA18526_ASB	G	0	0	236	0
chr1	157466025	157466026	CTCF_NA12878_ASB	A	45	0	8	0
chr1	158497078	158497079	SA1_NA19099_ASB	T	0	74	0	3
chr1	158497138	158497139	SA1_NA18526_ASB	T	0	120	0	1
chr1	158497162	158497163	SA1_NA19099_ASB	G	111	0	8	0
chr1	158802053	158802054	CTCF_NA18486_ASB	C	0	16	0	0
chr1	158922286	158922287	PU1_NA12891_ASB	T	0	18	0	0
chr1	158922399	158922400	PU1_NA12891_ASB	T	0	0	7	92
chr1	158922437	158922438	PU1_NA12891_ASB	T	0	4	0	54
chr1	159791463	159791464	CTCF_NA12878_ASB	G	0	116	1	0
chr1	159791463	159791464	Znf143-166181AP_NA12878_ASB	G	0	12	0	0
chr1	159791463	159791464	CTCF_NA12892_ASB	G	0	61	1	0
chr1	160579508	160579509	RPB2_NA11830_ASB	A	47	0	0	0
chr1	160678990	160678991	POL2_NA18505_ASB	G	0	0	12	0
chr1	160807714	160807715	SA1_NA19099_ASB	T	0	24	0	0
chr1	160825312	160825313	EBF_NA12878_ASB	C	0	5	0	48
chr1	160854525	160854526	CTCF_NA18486_ASB	G	85	0	12	0
chr1	160854619	160854620	CTCF_NA18486_ASB	T	0	156	0	24
chr1	160921359	160921360	SMC3-ab9263_NA12878_ASB	G	0	7	35	0
chr1	160990874	160990875	POL2_NA18505_ASB	T	0	24	0	1
chr1	160990875	160990876	POL2_NA18505_ASB	C	25	1	0	0
chr1	161067477	161067478	SA1_NA19099_ASB	A	3	1	0	55
chr1	161147358	161147359	CTCF_NA18486_ASB	C	0	24	0	0
chr1	161348991	161348992	POL2_NA19099_ASB	T	0	10	0	0
chr1	161349025	161349026	POL2_NA19099_ASB	T	0	12	0	0
chr1	161369441	161369442	RPB2_NA11894_ASB	A	22	0	0	0
chr1	161500795	161500796	TBP_NA12878_ASB	C	0	80	0	0
chr1	161500795	161500796	NFKB_NA12891_ASB	C	0	14	0	0
chr1	161732118	161732119	CTCF_NA18486_ASB	A	15	0	0	0
chr1	162026098	162026099	SA1_NA12890_ASB	C	0	75	0	0
chr1	162026098	162026099	CTCF_NA12890_ASB	C	0	78	0	0
chr1	162361963	162361964	SA1_NA19099_ASB	G	69	0	0	0
chr1	162362214	162362215	SA1_NA19099_ASB	A	38	0	0	0
chr1	162531331	162531332	RPB2_NA11831_ASB	C	0	35	0	0
chr1	162760553	162760554	RPB2_NA11831_ASB	T	0	105	0	0
chr1	162770236	162770237	CTCF_NA12878_ASB	C	0	20	0	0
chr1	165042799	165042800	SA1_NA19099_ASB	C	0	107	0	0
chr1	165667547	165667548	POL2_NA18951_ASB	G	0	11	0	0
chr1	165797348	165797349	RPB2_NA11830_ASB	C	0	32	0	0
chr1	166459429	166459430	POL2_NA12878_ASB	C	0	35	0	3
chr1	166845749	166845750	RPB2_NA12043_ASB	T	0	0	0	32
chr1	166845749	166845750	SA1_NA19099_ASB	T	0	0	0	25
chr1	167028258	167028259	CTCF_NA18486_ASB	A	0	0	21	0
chr1	167036100	167036101	SA1_NA19099_ASB	A	734	0	0	0
chr1	167691034	167691035	CTCF_NA18486_ASB	T	0	0	0	26
chr1	167691052	167691053	POL2_NA18505_ASB	A	21	0	0	0
chr1	167691052	167691053	CTCF_NA18486_ASB	A	28	0	0	0
chr1	168543428	168543429	CTCF_NA18486_ASB	C	0	0	0	26
chr1	168543433	168543434	CTCF_NA18486_ASB	G	0	0	0	23
chr1	168543444	168543445	CTCF_NA18486_ASB	A	0	0	24	0
chr1	169324047	169324048	CTCF_NA18486_ASB	T	0	0	0	15
chr1	171196058	171196059	CTCF_NA12892_ASB	T	0	0	19	3
chr1	171564391	171564392	RPB2_NA11894_ASB	C	0	10	0	0
chr1	172059408	172059409	SA1_NA18951_ASB	A	277	0	0	0
chr1	173660463	173660464	CTCF_NA12878_ASB	G	0	12	0	0
chr1	173660463	173660464	CTCF_NA12892_ASB	G	0	35	0	0
chr1	173830216	173830217	RPB2_NA11894_ASB	C	0	17	0	1
chr1	173837778	173837779	CTCF_NA18486_ASB	C	0	36	0	0
chr1	175307605	175307606	CTCF_NA18486_ASB	C	0	31	0	0
chr1	177150809	177150810	SA1_NA18505_ASB	C	0	72	0	0
chr1	177151225	177151226	CTCF_NA18486_ASB	A	0	0	20	0
chr1	177913979	177913980	PU1_NA12878_ASB	T	0	0	0	37
chr1	179269443	179269444	PU1_NA12892_ASB	T	0	16	0	0
chr1	179335057	179335058	CTCF_NA12892_ASB	C	0	25	0	2
chr1	180127106	180127107	EBF_NA12878_ASB	A	1	27	0	0
chr1	180182781	180182782	CTCF_NA12892_ASB	G	0	18	0	0
chr1	180600969	180600970	CTCF_NA12878_ASB	A	3	0	26	0
chr1	180600969	180600970	CTCF_NA12892_ASB	A	1	0	25	0
chr1	180601005	180601006	CTCF_NA12878_ASB	A	0	0	27	0
chr1	180601005	180601006	CTCF_NA12892_ASB	A	0	0	35	0
chr1	180882466	180882467	CTCF_NA18486_ASB	G	0	0	16	0
chr1	181057898	181057899	RPB2_NA11831_ASB	C	1	717	0	0
chr1	181159323	181159324	SA1_NA19099_ASB	T	0	0	0	524
chr1	181398519	181398520	POL2_NA12878_ASB	G	25	0	1	0
chr1	181399642	181399643	NFKB_NA12891_ASB	G	47	1	5	0
chr1	181399642	181399643	NFKB_NA18505_ASB	G	10	0	0	0
chr1	181399774	181399775	POL2_NA12878_ASB	G	34	0	4	0
chr1	182038267	182038268	CTCF_NA12892_ASB	C	0	52	0	1
chr1	182038267	182038268	Znf143-166181AP_NA12878_ASB	C	0	15	0	0
chr1	182038267	182038268	CTCF_NA12878_ASB	C	0	99	0	1
chr1	182360842	182360843	POL2_NA18951_ASB	C	0	4	25	0
chr1	182360924	182360925	POL2_NA18505_ASB	T	0	0	0	82
chr1	182992800	182992801	SA1_NA19099_ASB	G	0	0	25	0
chr1	183441476	183441477	RPB2_NA11831_ASB	A	27	0	0	0
chr1	183654290	183654291	SA1_NA12890_ASB	G	0	0	19	0
chr1	184915440	184915441	PU1_NA12892_ASB	A	58	0	1	0
chr1	185014719	185014720	POL2_NA19099_ASB	A	14	0	0	0
chr1	185014719	185014720	SA1_NA19099_ASB	A	28	0	0	0
chr1	185285855	185285856	SA1_NA10847_ASB	C	0	27	0	0
chr1	185375961	185375962	NFKB_NA19099_ASB	A	15	0	1	0
chr1	185375965	185375966	NFKB_NA18951_ASB	G	0	0	1	15
chr1	185375965	185375966	NFKB_NA19099_ASB	G	0	0	1	20
chr1	185460250	185460251	PU1_NA12878_ASB	T	0	0	0	33
chr1	186868831	186868832	PU1_NA12892_ASB	A	52	0	1	0
chr1	186868883	186868884	PU1_NA12892_ASB	A	1	0	25	0
chr1	196692671	196692672	CTCF_NA12878_ASB	A	27	0	145	0
chr1	198126052	198126053	Znf143-166181AP_NA12878_ASB	A	29	0	0	8
chr1	199433034	199433035	SA1_NA18951_ASB	C	0	141	0	0
chr1	199923978	199923979	CTCF_NA12878_ASB	T	0	0	2	39
chr1	199923978	199923979	CTCF_NA12892_ASB	T	0	0	1	29
chr1	199924019	199924020	SA1_NA12878_ASB	G	0	0	136	1
chr1	199924019	199924020	CTCF_NA12878_ASB	G	0	0	43	3
chr1	199924019	199924020	CTCF_NA12892_ASB	G	0	0	29	0
chr1	200271497	200271498	CTCF_NA18486_ASB	G	0	0	48	0
chr1	200479589	200479590	SA1_NA19099_ASB	G	0	0	275	0
chr1	200639027	200639028	POL2_NA18951_ASB	A	40	0	0	0
chr1	200708312	200708313	POL2_NA19099_ASB	C	0	12	0	0
chr1	200941260	200941261	SA1_NA19099_ASB	C	1	433	0	0
chr1	200992709	200992710	POL2_NA18951_ASB	G	0	0	17	0
chr1	200992709	200992710	POL2_NA18505_ASB	G	0	0	19	0
chr1	201012043	201012044	CTCF_NA18486_ASB	A	69	0	0	3
chr1	201154229	201154230	CTCF_NA12878_ASB	C	0	49	1	0
chr1	201154310	201154311	CTCF_NA12878_ASB	C	0	16	0	0
chr1	201451312	201451313	CTCF_NA18486_ASB	G	1	0	293	0
chr1	201451312	201451313	SA1_NA18486_ASB	G	1	0	379	0
chr1	202113834	202113835	POL2_NA19099_ASB	T	0	0	19	0
chr1	202134677	202134678	CTCF_NA12878_ASB	T	0	0	29	0
chr1	202153997	202153998	Znf143-166181AP_NA12878_ASB	G	0	0	11	0
chr1	202153997	202153998	CTCF_NA12878_ASB	G	8	0	148	0
chr1	202830598	202830599	CTCF_NA18486_ASB	T	0	0	0	21
chr1	202938398	202938399	SA1_NA18505_ASB	A	50	0	0	0
chr1	203000813	203000814	CTCF_NA12878_ASB	C	0	2	22	0
chr1	203000813	203000814	CTCF_NA18486_ASB	C	0	1	22	0
chr1	203141807	203141808	CTCF_NA18486_ASB	G	0	0	15	0
chr1	203258886	203258887	NFKB_NA10847_ASB	C	0	27	0	0
chr1	203258886	203258887	POL2_NA10847_ASB	C	0	9	0	0
chr1	203274535	203274536	POL2_NA19099_ASB	C	30	0	0	0
chr1	203294802	203294803	RPB2_NA11831_ASB	T	0	17	0	0
chr1	203432683	203432684	SA1_NA12890_ASB	G	31	0	2	0
chr1	204381237	204381238	RPB2_NA11894_ASB	G	0	0	1	18
chr1	204381290	204381291	RPB2_NA12043_ASB	G	34	0	0	0
chr1	204415852	204415853	SA1_NA18526_ASB	G	0	0	242	0
chr1	204422307	204422308	NFKB_NA19099_ASB	T	0	0	0	20
chr1	204958679	204958680	CTCF_NA18486_ASB	C	0	122	0	0
chr1	204958679	204958680	SA1_NA18486_ASB	C	0	359	0	0
chr1	205290964	205290965	USF2_NA12878_ASB	C	0	24	0	2
chr1	205600652	205600653	POL2_NA19099_ASB	C	0	13	0	0
chr1	205600652	205600653	RPB2_NA12043_ASB	C	0	0	0	35
chr1	205600805	205600806	POL2_NA18505_ASB	T	0	0	0	19
chr1	205601118	205601119	SA1_NA19099_ASB	T	0	0	0	129
chr1	205601118	205601119	POL2_NA19099_ASB	T	1	0	0	58
chr1	205718809	205718810	POL2_NA18526_ASB	C	0	21	0	0
chr1	206643137	206643138	NFKB_NA19099_ASB	C	0	10	0	0
chr1	206680853	206680854	POL2_NA18505_ASB	G	0	0	29	0
chr1	206680982	206680983	POL2_NA18526_ASB	A	0	11	0	0
chr1	206986877	206986878	PU1_NA12891_ASB	C	0	16	0	0
chr1	206986925	206986926	PU1_NA12891_ASB	C	0	18	0	1
chr1	206997891	206997892	PU1_NA12892_ASB	G	0	26	0	0
chr1	207494490	207494491	SA1_NA18505_ASB	T	0	0	0	47
chr1	207494490	207494491	SA1_NA19099_ASB	T	0	1	0	51
chr1	207494490	207494491	SA1_NA10847_ASB	T	0	0	0	28
chr1	207494490	207494491	CTCF_NA18486_ASB	T	0	0	0	108
chr1	207925686	207925687	RPB2_NA11831_ASB	G	0	0	21	0
chr1	208037401	208037402	CTCF_NA12878_ASB	C	27	2	0	0
chr1	208136780	208136781	YY1_NA12892_ASB	A	0	15	0	0
chr1	208136780	208136781	POL2_NA12892_ASB	A	0	21	0	0
chr1	208297391	208297392	CTCF_NA12878_ASB	T	0	0	0	12
chr1	208425914	208425915	SA1_NA12878_ASB	A	0	48	0	0
chr1	209422398	209422399	SA1_NA12890_ASB	G	0	0	54	0
chr1	210547397	210547398	POL2_NA19099_ASB	C	0	129	0	0
chr1	210547657	210547658	POL2_NA18526_ASB	T	0	0	0	12
chr1	211500330	211500331	POL2_NA18526_ASB	C	0	9	0	0
chr1	211556003	211556004	POL2_NA18505_ASB	C	0	20	0	0
chr1	211589784	211589785	CTCF_NA18486_ASB	G	1	0	109	0
chr1	211687453	211687454	SA1_NA10847_ASB	G	0	0	205	0
chr1	211822369	211822370	SA1_NA12878_ASB	T	0	0	0	63
chr1	211822541	211822542	SA1_NA10847_ASB	G	0	2	69	0
chr1	211822541	211822542	Rad21_NA12878_ASB	G	0	0	56	0
chr1	211822541	211822542	CTCF_NA12878_ASB	G	0	1	93	0
chr1	211822541	211822542	SA1_NA12878_ASB	G	0	2	161	0
chr1	211822541	211822542	CTCF_NA12891_ASB	G	0	0	45	0
chr1	212004099	212004100	POL2_NA18951_ASB	C	0	17	0	0
chr1	212631289	212631290	SA1_NA19099_ASB	G	0	2	120	0
chr1	212803463	212803464	SA1_NA19099_ASB	A	0	0	76	0
chr1	214454470	214454471	POL2_NA19099_ASB	G	0	0	10	0
chr1	214454783	214454784	POL2_NA19099_ASB	G	0	0	11	0
chr1	217804324	217804325	POL2_NA18505_ASB	G	32	0	1	0
chr1	217892372	217892373	SA1_NA10847_ASB	T	0	0	0	18
chr1	221612633	221612634	PU1_NA12891_ASB	G	23	0	0	0
chr1	221916280	221916281	POL2_NA18505_ASB	C	0	10	0	0
chr1	221916280	221916281	SA1_NA18505_ASB	C	0	75	0	0
chr1	221916306	221916307	RPB2_NA11894_ASB	A	2	18	0	0
chr1	221916306	221916307	RPB2_NA11830_ASB	A	0	44	0	0
chr1	221916456	221916457	RPB2_NA11830_ASB	A	54	0	0	0
chr1	222129315	222129316	PU1_NA12878_ASB	T	0	21	0	0
chr1	223798668	223798669	CTCF_NA18486_ASB	A	19	0	0	0
chr1	223798669	223798670	CTCF_NA12892_ASB	C	0	11	0	0
chr1	223798669	223798670	CTCF_NA18486_ASB	C	0	19	0	0
chr1	223900129	223900130	SA1_NA19099_ASB	A	0	163	0	0
chr1	223900129	223900130	SA1_NA12890_ASB	A	24	1	0	0
chr1	224033791	224033792	POL2_NA19099_ASB	A	5	0	26	0
chr1	224033791	224033792	POL2_NA18505_ASB	A	0	0	14	0
chr1	225615826	225615827	RPB2_NA11831_ASB	C	0	37	0	0
chr1	226070570	226070571	CTCF_NA18486_ASB	G	0	0	15	0
chr1	226111995	226111996	POL2_NA19099_ASB	T	0	0	0	31
chr1	226595838	226595839	RPB2_NA11830_ASB	C	0	31	0	0
chr1	227751601	227751602	RPB2_NA11831_ASB	C	71	2	0	0
chr1	227923181	227923182	POL2_NA18951_ASB	C	0	84	0	0
chr1	228675064	228675065	POL2_NA19099_ASB	C	0	13	0	0
chr1	228688637	228688638	SA1_NA19099_ASB	T	0	0	0	46
chr1	229171275	229171276	EBF_NA12878_ASB	A	1	0	47	0
chr1	229762088	229762089	POL2_NA19099_ASB	G	0	0	14	0
chr1	229762088	229762089	SA1_NA19099_ASB	G	0	0	21	0
chr1	230202918	230202919	POL2_NA18951_ASB	C	0	26	0	0
chr1	230202918	230202919	POL2_NA18505_ASB	C	0	12	0	0
chr1	230203950	230203951	CTCF_NA18486_ASB	T	0	19	0	0
chr1	230416318	230416319	CTCF_NA12891_ASB	A	12	0	0	0
chr1	231025129	231025130	BATF_NA12878_ASB	G	0	26	0	0
chr1	231558164	231558165	POL2_NA18505_ASB	T	0	0	0	22
chr1	231558177	231558178	RPB2_NA12043_ASB	G	0	0	44	0
chr1	231558177	231558178	POL2_NA18951_ASB	G	0	0	32	0
chr1	231558177	231558178	POL2_NA18505_ASB	G	0	1	20	0
chr1	233376829	233376830	SA1_NA18486_ASB	A	228	0	0	0
chr1	233376829	233376830	CTCF_NA18486_ASB	A	68	0	0	0
chr1	234493014	234493015	RPB2_NA11894_ASB	A	0	0	12	0
chr1	234746921	234746922	RPB2_NA12043_ASB	G	0	0	24	0
chr1	234764924	234764925	BATF_NA12878_ASB	G	0	0	28	0
chr1	235503255	235503256	CTCF_NA12878_ASB	A	0	0	17	0
chr1	235667737	235667738	SA1_NA19099_ASB	G	0	0	20	0
chr1	235667737	235667738	POL2_NA19099_ASB	G	0	0	27	0
chr1	235931533	235931534	CTCF_NA18486_ASB	C	0	16	0	0
chr1	236029440	236029441	CTCF_NA18486_ASB	G	1	0	69	0
chr1	237137508	237137509	CTCF_NA12892_ASB	C	0	9	0	0
chr1	238106776	238106777	WHIP_NA12878_ASB	G	0	0	14	0
chr1	238106776	238106777	CTCF_NA12878_ASB	G	0	0	15	0
chr1	241649183	241649184	SA1_NA19099_ASB	C	0	0	0	47
chr1	243216568	243216569	CTCF_NA18486_ASB	T	0	0	2	34
chr1	243265099	243265100	SA1_NA18526_ASB	A	1	0	0	293
chr1	243265099	243265100	SA1_NA18951_ASB	A	158	0	0	0
chr1	243265099	243265100	SA1_NA10847_ASB	A	34	0	0	1
chr1	243265173	243265174	SA1_NA10847_ASB	A	31	0	0	0
chr1	243265173	243265174	SA1_NA19099_ASB	A	207	0	0	0
chr1	243265173	243265174	SA1_NA18951_ASB	A	122	0	0	0
chr1	244173649	244173650	CTCF_NA12892_ASB	G	21	0	3	0
chr1	244178342	244178343	CTCF_NA12892_ASB	C	0	21	0	0
chr1	244178366	244178367	CTCF_NA12892_ASB	G	22	0	0	0
chr1	244488414	244488415	RPB2_NA11831_ASB	G	38	0	1	0
chr1	244488414	244488415	POL2_NA18951_ASB	G	14	0	0	0
chr1	244488414	244488415	POL2_NA19099_ASB	G	13	0	1	0
chr1	244488414	244488415	RPB2_NA11894_ASB	G	29	0	0	0
chr1	244488431	244488432	RPB2_NA12043_ASB	G	0	25	0	0
chr1	244488431	244488432	RPB2_NA11831_ASB	G	0	46	1	0
chr1	244488431	244488432	RPB2_NA11894_ASB	G	0	43	0	0
chr1	244615398	244615399	POL2_NA18951_ASB	G	0	0	10	0
chr1	244960259	244960260	SA1_NA18505_ASB	A	290	0	0	0
chr1	245008914	245008915	RPB2_NA11831_ASB	T	0	0	0	22
chr1	245026721	245026722	CTCF_NA18486_ASB	A	0	0	16	0
chr1	245082067	245082068	CTCF_NA18486_ASB	C	0	21	0	0
chr1	246166727	246166728	SA1_NA10847_ASB	G	1	0	235	0
chr1	247242261	247242262	SA1_NA19099_ASB	C	0	80	4	0
chr1	247242279	247242280	SA1_NA19099_ASB	C	0	4	0	84
chr1	247242302	247242303	SA1_NA19099_ASB	C	0	5	0	87
chr1	247242310	247242311	SA1_NA19099_ASB	G	78	1	5	0
chr1	247494407	247494408	CTCF_NA18486_ASB	C	0	17	0	0
chr1	247536134	247536135	SA1_NA18526_ASB	C	0	139	0	0
chr1	247611458	247611459	YY1_NA12892_ASB	G	0	0	25	0
chr1	247611458	247611459	POL2_NA12878_ASB	G	0	0	28	0
chr1	247611459	247611460	YY1_NA12892_ASB	G	0	0	24	0
chr1	247611459	247611460	POL2_NA12878_ASB	G	0	0	28	0
chr1	248100368	248100369	SMC3-ab9263_NA12878_ASB	T	0	11	0	0
chr1	248100368	248100369	Znf143-166181AP_NA12878_ASB	T	0	16	0	1
chr1	248100440	248100441	Znf143-166181AP_NA12878_ASB	A	20	1	0	0
chr1	248100440	248100441	SMC3-ab9263_NA12878_ASB	A	22	1	0	0
chr1	248100440	248100441	ELF1-SC-631_NA12878_ASB	A	23	0	0	0
chr1	248100440	248100441	CTCF_NA12878_ASB	A	273	17	1	0
chr1	248100440	248100441	SA1_NA12878_ASB	A	458	8	2	1
chr1	248100445	248100446	Znf143-166181AP_NA12878_ASB	C	0	15	1	0
chr1	248100445	248100446	CTCF_NA12878_ASB	C	0	187	11	0
chr1	248100445	248100446	SA1_NA12878_ASB	C	0	457	9	0
chr1	248100466	248100467	CTCF_NA12892_ASB	A	72	22	0	0
chr1	248100547	248100548	CTCF_NA18486_ASB	G	0	0	126	0
chr1	249133277	249133278	RPB2_NA12043_ASB	C	0	30	0	0
chr1	249153653	249153654	RPB2_NA11831_ASB	G	0	0	28	0
chr1	249167041	249167042	YY1_NA12892_ASB	G	20	0	1	0
chr2	465083	465084	PU1_NA12891_ASB	T	0	1	0	61
chr2	850343	850344	SA1_NA19099_ASB	G	0	0	0	29
chr2	1136041	1136042	CTCF_NA18486_ASB	G	0	0	22	0
chr2	3652843	3652844	USF2_NA12878_ASB	C	0	20	0	0
chr2	3704793	3704794	CTCF_NA12891_ASB	G	0	55	2	0
chr2	7520143	7520144	CTCF_NA12891_ASB	A	0	0	43	0
chr2	7520143	7520144	CTCF_NA12892_ASB	A	0	0	38	0
chr2	8443858	8443859	CTCF_NA12878_ASB	C	0	1	28	0
chr2	8618835	8618836	CTCF_NA12878_ASB	C	0	19	0	0
chr2	8743101	8743102	PU1_NA12891_ASB	A	196	0	32	0
chr2	8768908	8768909	CTCF_NA12891_ASB	C	0	1	0	16
chr2	9241275	9241276	BATF_NA12878_ASB	C	25	0	0	0
chr2	9278858	9278859	CTCF_NA12892_ASB	C	0	12	0	0
chr2	9516259	9516260	CTCF_NA12891_ASB	G	12	0	0	0
chr2	9550445	9550446	PU1_NA12891_ASB	G	0	79	2	0
chr2	9615096	9615097	CTCF_NA18486_ASB	G	0	0	15	0
chr2	9615156	9615157	POL2_NA19099_ASB	C	0	10	0	0
chr2	9615555	9615556	RPB2_NA11894_ASB	T	0	0	0	14
chr2	9796790	9796791	PU1_NA12891_ASB	G	0	0	68	0
chr2	9983685	9983686	CTCF_NA12892_ASB	G	0	0	9	0
chr2	10091300	10091301	SA1_NA10847_ASB	G	0	0	17	0
chr2	10219754	10219755	CTCF_NA18486_ASB	C	0	25	0	0
chr2	10222828	10222829	PAX5_NA12878_ASB	G	0	0	29	0
chr2	10231968	10231969	CTCF_NA12878_ASB	C	0	26	0	0
chr2	10588551	10588552	POL2_NA19099_ASB	C	0	0	34	0
chr2	11270238	11270239	SA1_NA19099_ASB	C	0	56	2	0
chr2	11272783	11272784	SA1_NA18526_ASB	G	0	0	318	1
chr2	11485121	11485122	RPB2_NA11894_ASB	C	0	11	0	0
chr2	11727263	11727264	CTCF_NA18486_ASB	C	0	0	0	17
chr2	12317952	12317953	EBF_NA12878_ASB	A	3	106	0	0
chr2	12317952	12317953	PU1_NA12891_ASB	A	0	15	0	0
chr2	12856938	12856939	SA1_NA18505_ASB	C	0	45	0	0
chr2	12856938	12856939	CTCF_NA18486_ASB	C	0	15	0	0
chr2	15085258	15085259	CTCF_NA18486_ASB	A	0	0	23	0
chr2	19876782	19876783	CTCF_NA12891_ASB	G	0	15	1	0
chr2	19887168	19887169	CTCF_NA12878_ASB	A	0	0	32	0
chr2	19887168	19887169	SA1_NA12878_ASB	A	0	0	53	0
chr2	19887168	19887169	CTCF_NA12891_ASB	A	0	0	11	0
chr2	20252269	20252270	CTCF_NA18486_ASB	A	15	0	0	0
chr2	20298047	20298048	SA1_NA12890_ASB	A	92	15	1	1
chr2	20298167	20298168	SA1_NA18526_ASB	C	0	485	0	0
chr2	20298169	20298170	SA1_NA18526_ASB	T	0	0	0	257
chr2	20306628	20306629	SA1_NA19099_ASB	G	0	0	20	0
chr2	20391280	20391281	CTCF_NA12892_ASB	C	0	124	0	0
chr2	20413389	20413390	RPB2_NA11831_ASB	C	0	20	0	0
chr2	20424061	20424062	RPB2_NA11894_ASB	G	0	0	17	0
chr2	20596029	20596030	SA1_NA19099_ASB	G	0	0	76	0
chr2	20800567	20800568	CTCF_NA18486_ASB	G	0	0	34	0
chr2	20835662	20835663	CTCF_NA12892_ASB	G	0	39	0	0
chr2	23536134	23536135	SA1_NA10847_ASB	G	127	0	0	0
chr2	23607926	23607927	RPB2_NA11894_ASB	T	0	0	10	0
chr2	24047820	24047821	SA1_NA19099_ASB	T	0	0	0	271
chr2	24150094	24150095	CTCF_NA18486_ASB	G	0	0	173	0
chr2	24150094	24150095	SA1_NA18486_ASB	G	0	0	281	0
chr2	24150094	24150095	SA1_NA19099_ASB	G	0	0	133	0
chr2	24150094	24150095	POL2_NA19099_ASB	G	0	0	32	0
chr2	24163322	24163323	POL2_NA19099_ASB	G	0	0	39	0
chr2	24272644	24272645	POL2_NA19099_ASB	C	0	11	0	0
chr2	24346329	24346330	RPB2_NA12043_ASB	C	0	87	0	0
chr2	24766410	24766411	CTCF_NA18486_ASB	A	20	0	0	0
chr2	25384471	25384472	POL2_NA18526_ASB	G	0	0	14	0
chr2	25747491	25747492	SA1_NA19099_ASB	G	0	66	4	0
chr2	26256647	26256648	POL2_NA19099_ASB	G	0	0	14	0
chr2	26726481	26726482	SA1_NA18505_ASB	G	0	0	41	0
chr2	26951448	26951449	CTCF_NA18486_ASB	G	28	0	1	0
chr2	27632459	27632460	POL2_NA19099_ASB	A	22	0	0	0
chr2	28790032	28790033	CTCF_NA18486_ASB	T	0	0	0	171
chr2	29180122	29180123	SA1_NA10847_ASB	G	58	0	5	0
chr2	29338303	29338304	RPB2_NA11830_ASB	T	0	0	0	37
chr2	29338365	29338366	POL2_NA18951_ASB	C	0	20	0	0
chr2	29338365	29338366	POL2_NA19099_ASB	C	0	17	0	0
chr2	30146007	30146008	SA1_NA12890_ASB	G	0	0	33	0
chr2	30431269	30431270	SA1_NA18505_ASB	T	0	0	0	346
chr2	30449593	30449594	PU1_NA12891_ASB	G	0	0	14	0
chr2	31254347	31254348	BATF_NA12878_ASB	C	0	32	0	0
chr2	31254373	31254374	BATF_NA12878_ASB	T	0	0	0	38
chr2	32111950	32111951	SA1_NA19099_ASB	T	0	0	0	48
chr2	32206028	32206029	CTCF_NA18486_ASB	T	0	0	19	0
chr2	34963939	34963940	SA1_NA19099_ASB	C	0	220	0	0
chr2	36773259	36773260	CTCF_NA18486_ASB	G	0	0	30	0
chr2	37046656	37046657	SA1_NA19099_ASB	T	0	25	0	0
chr2	37194036	37194037	RPB2_NA11894_ASB	C	0	27	0	4
chr2	37384282	37384283	POL2_NA19099_ASB	A	0	0	10	0
chr2	37593043	37593044	BATF_NA12878_ASB	G	1	0	44	0
chr2	37845063	37845064	POL2_NA12878_ASB	A	18	0	0	0
chr2	37862839	37862840	NFKB_NA19099_ASB	T	0	10	0	0
chr2	37899077	37899078	CTCF_NA18486_ASB	A	0	0	27	0
chr2	37899279	37899280	CTCF_NA18486_ASB	T	18	0	0	0
chr2	38060645	38060646	YY1_NA12892_ASB	A	22	0	1	0
chr2	38060650	38060651	YY1_NA12892_ASB	C	1	21	0	0
chr2	38060826	38060827	POL2_NA12878_ASB	C	0	14	0	0
chr2	38060886	38060887	EBF_NA12878_ASB	G	0	1	22	0
chr2	38060892	38060893	POL2_NA12878_ASB	T	0	0	0	14
chr2	38060911	38060912	EBF_NA12878_ASB	C	0	22	0	1
chr2	38209398	38209399	CTCF_NA12890_ASB	G	0	0	0	153
chr2	38209398	38209399	SA1_NA12890_ASB	G	0	0	1	125
chr2	38501605	38501606	SA1_NA18505_ASB	T	0	0	0	48
chr2	38558097	38558098	PU1_NA12891_ASB	C	0	2	0	42
chr2	38558097	38558098	PU1_NA12878_ASB	C	0	0	0	24
chr2	38735529	38735530	SA1_NA18505_ASB	C	0	249	0	0
chr2	38978474	38978475	POL2_NA18526_ASB	T	0	16	0	555
chr2	38978474	38978475	CTCF_NA18486_ASB	T	0	0	0	23
chr2	38978645	38978646	POL2_NA19099_ASB	G	0	0	39	0
chr2	39351639	39351640	CTCF_NA18486_ASB	G	0	0	120	0
chr2	39664596	39664597	POL2_NA19099_ASB	G	0	0	16	0
chr2	42149343	42149344	PU1_NA12891_ASB	C	0	0	0	21
chr2	42149346	42149347	PU1_NA12891_ASB	G	23	0	0	0
chr2	42149486	42149487	PU1_NA12891_ASB	T	0	0	0	32
chr2	42316658	42316659	Znf143-166181AP_NA12878_ASB	G	0	0	11	0
chr2	43037394	43037395	RPB2_NA12043_ASB	T	1	0	0	118
chr2	43202362	43202363	SA1_NA19099_ASB	C	0	258	1	0
chr2	43446618	43446619	CTCF_NA18486_ASB	C	0	15	0	0
chr2	43453720	43453721	RPB2_NA11830_ASB	G	0	0	101	0
chr2	43823481	43823482	POL2_NA19099_ASB	C	0	30	0	0
chr2	44213009	44213010	RPB2_NA11894_ASB	T	0	0	0	11
chr2	44588519	44588520	POL2_NA19099_ASB	C	0	24	0	0
chr2	45517319	45517320	NFKB_NA18951_ASB	T	0	21	0	0
chr2	45517341	45517342	BATF_NA12878_ASB	C	0	52	0	1
chr2	45517341	45517342	NFKB_NA19099_ASB	C	0	23	0	0
chr2	45517341	45517342	NFKB_NA18951_ASB	C	0	13	0	0
chr2	45517352	45517353	NFKB_NA10847_ASB	T	0	0	0	10
chr2	45870974	45870975	SA1_NA18486_ASB	G	0	0	1041	0
chr2	45870974	45870975	CTCF_NA18486_ASB	G	0	0	172	0
chr2	46033906	46033907	EBF_NA12878_ASB	G	33	0	1	0
chr2	46201336	46201337	EBF_NA12878_ASB	A	2	0	28	0
chr2	46948149	46948150	BATF_NA12878_ASB	C	0	0	22	0
chr2	46948174	46948175	BATF_NA12878_ASB	T	0	22	0	0
chr2	47168326	47168327	RPB2_NA11894_ASB	C	0	18	0	0
chr2	48954904	48954905	CTCF_NA12878_ASB	T	0	20	0	1
chr2	49513395	49513396	SA1_NA19099_ASB	A	0	38	0	0
chr2	53429476	53429477	SA1_NA19099_ASB	C	0	38	0	0
chr2	53649972	53649973	CTCF_NA18486_ASB	A	16	0	0	0
chr2	54050685	54050686	SA1_NA18505_ASB	A	0	51	0	0
chr2	54198171	54198172	POL2_NA18505_ASB	G	0	0	32	0
chr2	54198271	54198272	RPB2_NA12043_ASB	C	0	117	0	0
chr2	54198271	54198272	POL2_NA18505_ASB	C	0	1	43	0
chr2	54716820	54716821	CTCF_NA12878_ASB	G	0	0	0	19
chr2	54716820	54716821	SA1_NA12878_ASB	G	0	0	0	82
chr2	54787339	54787340	RPB2_NA12043_ASB	T	0	50	0	0
chr2	54951035	54951036	SA1_NA19099_ASB	T	0	0	0	21
chr2	55242690	55242691	CTCF_NA18486_ASB	G	0	0	20	0
chr2	55509466	55509467	SA1_NA19099_ASB	A	22	0	0	0
chr2	55509466	55509467	POL2_NA19099_ASB	A	56	0	0	0
chr2	55509477	55509478	TAF1_NA12891_ASB	A	2	0	21	0
chr2	55847384	55847385	CTCF_NA18486_ASB	T	0	46	0	0
chr2	56144504	56144505	PU1_NA12878_ASB	G	0	22	0	0
chr2	60016870	60016871	CTCF_NA12878_ASB	C	0	14	0	0
chr2	61372134	61372135	POL2_NA18951_ASB	A	21	0	0	0
chr2	61404414	61404415	SA1_NA19099_ASB	G	0	0	22	0
chr2	61404414	61404415	POL2_NA19099_ASB	G	0	0	48	0
chr2	62323062	62323063	CTCF_NA18486_ASB	T	0	0	0	19
chr2	62458927	62458928	RPB2_NA12043_ASB	A	21	0	0	0
chr2	62639516	62639517	SA1_NA19099_ASB	T	0	0	0	38
chr2	64246255	64246256	POL2_NA19099_ASB	C	0	12	0	0
chr2	64371296	64371297	SA1_NA12890_ASB	G	0	0	23	0
chr2	64371568	64371569	RPB2_NA11830_ASB	A	0	0	64	0
chr2	64554916	64554917	SA1_NA19099_ASB	T	0	36	0	0
chr2	64715265	64715266	SA1_NA18951_ASB	G	0	0	261	0
chr2	64881016	64881017	POL2_NA18505_ASB	C	0	0	158	0
chr2	64881016	64881017	SA1_NA18505_ASB	C	0	0	58	0
chr2	64881016	64881017	POL2_NA18951_ASB	C	0	0	161	0
chr2	64978566	64978567	POL2_NA18951_ASB	C	0	15	0	0
chr2	65164946	65164947	POL2_NA19099_ASB	C	0	9	0	0
chr2	65216383	65216384	RPB2_NA12043_ASB	C	0	40	0	0
chr2	65291730	65291731	SA1_NA19099_ASB	G	0	0	24	0
chr2	65609676	65609677	CTCF_NA12878_ASB	T	0	1	0	23
chr2	68423529	68423530	CTCF_NA12878_ASB	G	0	0	23	0
chr2	68604379	68604380	POL2_NA12878_ASB	A	6	0	0	43
chr2	68822690	68822691	SA1_NA18505_ASB	A	54	0	0	0
chr2	69136876	69136877	SA1_NA18505_ASB	T	0	0	0	108
chr2	69962498	69962499	PU1_NA12891_ASB	C	0	3	0	82
chr2	70351468	70351469	POL2_NA18951_ASB	C	0	12	0	0
chr2	70476388	70476389	CTCF_NA18486_ASB	C	0	29	0	0
chr2	71221967	71221968	POL2_NA19099_ASB	G	0	0	18	0
chr2	71688135	71688136	CTCF_NA12892_ASB	G	0	0	13	0
chr2	73403571	73403572	CTCF_NA12892_ASB	G	0	11	0	0
chr2	73403571	73403572	CTCF_NA12891_ASB	G	0	11	0	0
chr2	73964469	73964470	POL2_NA19099_ASB	A	17	0	0	0
chr2	74347307	74347308	CTCF_NA18486_ASB	A	88	0	0	0
chr2	74425616	74425617	RPB2_NA11894_ASB	C	0	43	0	0
chr2	74710098	74710099	POL2_NA19099_ASB	T	0	14	0	1
chr2	80805827	80805828	SA1_NA12890_ASB	G	0	0	1	20
chr2	85109125	85109126	CTCF_NA18486_ASB	G	0	0	29	0
chr2	85132766	85132767	POL2_NA18951_ASB	G	0	0	79	20
chr2	85197811	85197812	POL2_NA18526_ASB	G	0	16	2	0
chr2	85512485	85512486	SA1_NA19099_ASB	T	0	0	0	37
chr2	85619724	85619725	PAX5_NA12878_ASB	C	0	62	0	0
chr2	85664801	85664802	RPB2_NA12043_ASB	G	0	0	44	0
chr2	86600000	86600001	SA1_NA18505_ASB	A	0	40	0	0
chr2	86600193	86600194	SA1_NA18505_ASB	C	0	58	0	0
chr2	86668340	86668341	RPB2_NA11831_ASB	T	0	0	0	31
chr2	86850679	86850680	POL2_NA18505_ASB	A	14	1	0	0
chr2	86850679	86850680	POL2_NA18951_ASB	A	16	1	0	0
chr2	86850977	86850978	POL2_NA18505_ASB	C	0	24	0	0
chr2	89153048	89153049	POL2_NA18505_ASB	T	0	9	0	0
chr2	89155046	89155047	POL2_NA12892_ASB	T	0	0	6	40
chr2	89156123	89156124	POL2_NA12891_ASB	G	0	61	10	0
chr2	89158657	89158658	RPB2_NA11894_ASB	T	0	0	0	50
chr2	89159537	89159538	POL2_NA12891_ASB	T	17	0	0	0
chr2	89160342	89160343	POL2_NA18505_ASB	A	26	0	1	0
chr2	89160713	89160714	POL2_NA18505_ASB	T	0	30	0	6
chr2	89161321	89161322	RPB2_NA12043_ASB	C	0	167	0	0
chr2	89161546	89161547	POL2_NA12891_ASB	A	19	0	0	0
chr2	89165309	89165310	POL2_NA12891_ASB	C	0	0	0	13
chr2	89165725	89165726	POL2_NA12891_ASB	A	3	0	22	0
chr2	89185055	89185056	TAF1_NA12891_ASB	C	0	40	7	0
chr2	89185055	89185056	POL2_NA12891_ASB	C	0	82	13	0
chr2	89185297	89185298	POL2_NA12891_ASB	T	29	0	0	1
chr2	89185305	89185306	POL2_NA12891_ASB	A	1	25	0	0
chr2	89185405	89185406	POL2_NA12891_ASB	T	0	40	0	9
chr2	89185453	89185454	POL2_NA12891_ASB	T	0	56	0	7
chr2	89185477	89185478	POL2_NA12891_ASB	T	53	0	0	8
chr2	89249509	89249510	SA1_NA12890_ASB	A	15	0	0	0
chr2	89249556	89249557	SA1_NA12890_ASB	G	0	1	26	0
chr2	89249560	89249561	SA1_NA12890_ASB	G	0	1	26	0
chr2	89249564	89249565	SA1_NA12890_ASB	A	28	0	0	1
chr2	89249595	89249596	SA1_NA12890_ASB	T	1	0	0	26
chr2	89249604	89249605	SA1_NA12890_ASB	G	0	0	23	1
chr2	89249611	89249612	SA1_NA12890_ASB	G	0	0	25	1
chr2	89249620	89249621	SA1_NA12890_ASB	T	0	1	0	23
chr2	89249714	89249715	CTCF_NA12890_ASB	T	0	0	0	97
chr2	89249714	89249715	SA1_NA12890_ASB	T	0	1	0	26
chr2	96192295	96192296	POL2_NA10847_ASB	A	9	0	0	0
chr2	96829535	96829536	POL2_NA19099_ASB	T	0	0	0	10
chr2	96829535	96829536	NFKB_NA19099_ASB	T	0	0	0	11
chr2	96874353	96874354	RPB2_NA11831_ASB	G	0	0	111	0
chr2	96874414	96874415	RPB2_NA11894_ASB	C	0	43	0	0
chr2	96971336	96971337	RPB2_NA12043_ASB	T	0	1	3	112
chr2	97001594	97001595	RPB2_NA11831_ASB	G	0	0	85	0
chr2	97193530	97193531	SA1_NA19099_ASB	T	0	0	0	32
chr2	97218756	97218757	POL2_NA18526_ASB	G	0	9	0	0
chr2	98391116	98391117	CTCF_NA12878_ASB	G	4	0	41	0
chr2	98391116	98391117	CTCF_NA12892_ASB	G	0	0	19	0
chr2	98611832	98611833	CTCF_NA18486_ASB	T	0	20	0	0
chr2	98611870	98611871	CTCF_NA18486_ASB	A	21	0	0	0
chr2	98792493	98792494	CTCF_NA12892_ASB	C	0	37	0	2
chr2	99061361	99061362	CTCF_NA18486_ASB	G	0	0	27	0
chr2	99104044	99104045	RPB2_NA11830_ASB	G	0	0	24	0
chr2	99109131	99109132	PU1_NA12891_ASB	G	49	0	0	0
chr2	99109131	99109132	PU1_NA12892_ASB	G	22	0	0	0
chr2	99109131	99109132	EBF_NA12878_ASB	G	34	0	3	0
chr2	99109131	99109132	PU1_NA12878_ASB	G	41	0	0	0
chr2	99347698	99347699	POL2_NA19099_ASB	C	0	0	0	9
chr2	99365588	99365589	PU1_NA12891_ASB	T	0	36	0	3
chr2	100106900	100106901	POL2_NA18505_ASB	C	0	1	14	0
chr2	101541269	101541270	POL2_NA12892_ASB	A	11	0	0	0
chr2	102868358	102868359	SA1_NA19099_ASB	T	2	0	0	46
chr2	102941560	102941561	SA1_NA10847_ASB	C	0	19	0	0
chr2	102941560	102941561	SA1_NA19099_ASB	C	0	58	0	0
chr2	105946162	105946163	POL2_NA10847_ASB	C	0	9	0	0
chr2	106361194	106361195	SA1_NA18505_ASB	C	0	41	0	0
chr2	106361194	106361195	SA1_NA19099_ASB	C	0	20	0	0
chr2	106404362	106404363	CTCF_NA12892_ASB	C	0	4	0	58
chr2	106404362	106404363	SA1_NA10847_ASB	C	0	1	0	61
chr2	106810726	106810727	CTCF_NA18486_ASB	A	0	0	24	0
chr2	106810766	106810767	RPB2_NA11894_ASB	G	0	0	26	0
chr2	107484851	107484852	CTCF_NA12878_ASB	C	0	0	22	0
chr2	107484874	107484875	CTCF_NA12878_ASB	G	0	0	1	25
chr2	108189640	108189641	CTCF_NA18486_ASB	G	0	0	22	0
chr2	109335857	109335858	RPB2_NA11831_ASB	T	0	0	0	199
chr2	109403113	109403114	POL2_NA19099_ASB	A	16	0	0	1
chr2	110001324	110001325	EBF_NA12878_ASB	C	0	65	0	7
chr2	110001329	110001330	EBF_NA12878_ASB	T	0	6	1	61
chr2	110274113	110274114	SA1_NA18505_ASB	C	0	167	0	3
chr2	110274149	110274150	SA1_NA19099_ASB	G	0	0	49	2
chr2	110274149	110274150	SA1_NA18505_ASB	G	1	0	172	5
chr2	111874550	111874551	SA1_NA10847_ASB	G	52	0	0	0
chr2	112655617	112655618	SA1_NA12890_ASB	G	0	0	17	0
chr2	112813065	112813066	RPB2_NA12043_ASB	G	0	0	39	0
chr2	113239599	113239600	POL2_NA18951_ASB	G	0	0	18	0
chr2	113239832	113239833	RPB2_NA12043_ASB	C	0	24	0	0
chr2	113403305	113403306	CTCF_NA18486_ASB	G	0	0	45	0
chr2	113693877	113693878	CTCF_NA12892_ASB	C	0	1	17	0
chr2	113994416	113994417	POL2_NA12878_ASB	G	0	0	0	16
chr2	113994460	113994461	POL2_NA12878_ASB	G	0	0	15	0
chr2	113999533	113999534	POL2_NA12878_ASB	G	0	0	14	0
chr2	113999735	113999736	POL2_NA12878_ASB	G	0	0	17	0
chr2	114148002	114148003	CTCF_NA12878_ASB	G	0	0	3	34
chr2	114148002	114148003	CTCF_NA12892_ASB	G	0	0	0	13
chr2	114148096	114148097	CTCF_NA12892_ASB	C	0	0	12	0
chr2	114148096	114148097	CTCF_NA12878_ASB	C	0	5	34	0
chr2	114148096	114148097	SA1_NA12890_ASB	C	0	191	24	0
chr2	114360600	114360601	NFKB_NA18505_ASB	T	15	0	0	0
chr2	114361401	114361402	POL2_NA18951_ASB	G	0	0	16	2
chr2	114361514	114361515	RPB2_NA12043_ASB	G	0	0	32	0
chr2	114361602	114361603	RPB2_NA12043_ASB	A	0	37	0	0
chr2	114514337	114514338	POL2_NA18951_ASB	T	0	0	1	35
chr2	114514337	114514338	SA1_NA18951_ASB	T	0	0	7	579
chr2	114651183	114651184	CTCF_NA12878_ASB	A	16	0	0	0
chr2	114651233	114651234	CTCF_NA12878_ASB	G	1	0	19	0
chr2	114737340	114737341	SA1_NA18505_ASB	C	0	570	0	14
chr2	114737340	114737341	SA1_NA19099_ASB	C	0	795	0	43
chr2	114737414	114737415	CTCF_NA18486_ASB	C	0	29	0	352
chr2	114737496	114737497	BCLAF1-M33-P5B11_NA12878_ASB	C	0	15	0	0
chr2	114737496	114737497	SP1_NA12878_ASB	C	0	18	0	0
chr2	114737496	114737497	ELF1-SC-631_NA12878_ASB	C	0	19	0	0
chr2	114737496	114737497	SMC3-ab9263_NA12878_ASB	C	0	23	0	0
chr2	114737496	114737497	Znf143-166181AP_NA12878_ASB	C	0	30	0	0
chr2	114737496	114737497	POL2_NA12878_ASB	C	0	30	0	0
chr2	114737496	114737497	PAX5_NA12878_ASB	C	0	38	0	0
chr2	114737496	114737497	SA1_NA12878_ASB	C	0	519	0	16
chr2	114737496	114737497	CTCF_NA12878_ASB	C	0	530	0	2
chr2	114737496	114737497	CTCF_NA12891_ASB	C	0	232	0	1
chr2	120124416	120124417	POL2_NA18505_ASB	A	46	0	4	0
chr2	120124438	120124439	POL2_NA10847_ASB	C	0	11	0	0
chr2	120189403	120189404	SA1_NA19099_ASB	A	0	0	26	0
chr2	120517249	120517250	CTCF_NA18486_ASB	C	0	33	0	0
chr2	120517316	120517317	RPB2_NA11831_ASB	C	0	35	0	0
chr2	121010517	121010518	POL2_NA18505_ASB	G	0	0	18	0
chr2	121310703	121310704	CTCF_NA12891_ASB	C	0	11	0	0
chr2	127395091	127395092	PU1_NA12891_ASB	T	0	32	0	0
chr2	127395174	127395175	PU1_NA12891_ASB	G	90	0	3	0
chr2	127622633	127622634	CTCF_NA12892_ASB	G	1	0	32	0
chr2	128284014	128284015	SA1_NA19099_ASB	C	0	22	0	0
chr2	128284014	128284015	POL2_NA19099_ASB	C	0	57	2	0
chr2	128453416	128453417	CTCF_NA12892_ASB	C	0	16	0	2
chr2	128588480	128588481	POL2_NA12878_ASB	A	3	0	51	0
chr2	129076386	129076387	RPB2_NA11894_ASB	C	0	11	0	0
chr2	129079949	129079950	CTCF_NA18486_ASB	G	0	0	16	0
chr2	130693920	130693921	SA1_NA10847_ASB	C	0	39	0	0
chr2	130693941	130693942	SA1_NA10847_ASB	T	0	0	0	36
chr2	130694071	130694072	CTCF_NA12878_ASB	A	115	0	0	0
chr2	130694071	130694072	SMC3-ab9263_NA12878_ASB	A	14	0	0	0
chr2	130694071	130694072	SA1_NA12878_ASB	A	308	1	0	0
chr2	130694071	130694072	SA1_NA18526_ASB	A	132	1	0	0
chr2	130694071	130694072	CTCF_NA12891_ASB	A	27	0	0	0
chr2	130694071	130694072	SA1_NA10847_ASB	A	82	2	0	0
chr2	130694071	130694072	SA1_NA19099_ASB	A	77	3	0	0
chr2	130694128	130694129	SA1_NA10847_ASB	G	0	0	68	1
chr2	131046103	131046104	SA1_NA10847_ASB	C	0	0	24	0
chr2	131094787	131094788	POL2_NA19099_ASB	C	0	19	0	3
chr2	131130434	131130435	CTCF_NA18486_ASB	G	0	38	3	0
chr2	131185345	131185346	SA1_NA10847_ASB	A	38	0	1	0
chr2	131185417	131185418	CTCF_NA18486_ASB	A	0	0	16	0
chr2	132250072	132250073	SA1_NA18505_ASB	G	105	0	1	0
chr2	132250072	132250073	POL2_NA18505_ASB	G	13	0	0	0
chr2	132256318	132256319	POL2_NA12878_ASB	C	0	17	0	0
chr2	132256318	132256319	BATF_NA12878_ASB	C	0	60	0	0
chr2	132267263	132267264	POL2_NA12878_ASB	C	0	15	0	0
chr2	132268093	132268094	POL2_NA12878_ASB	G	0	0	14	0
chr2	132272799	132272800	POL2_NA12878_ASB	A	19	0	0	0
chr2	132342526	132342527	POL2_NA12878_ASB	A	15	0	0	0
chr2	132440072	132440073	POL2_NA18526_ASB	G	0	14	1	0
chr2	133610814	133610815	CTCF_NA12878_ASB	T	0	0	0	15
chr2	133610880	133610881	CTCF_NA12878_ASB	G	0	0	14	0
chr2	134713018	134713019	CTCF_NA18486_ASB	C	28	0	0	0
chr2	134878884	134878885	SA1_NA19099_ASB	T	0	0	0	29
chr2	134909379	134909380	EBF_NA12878_ASB	G	0	0	14	0
chr2	135208474	135208475	SA1_NA18505_ASB	G	1	0	281	0
chr2	135540545	135540546	SA1_NA12890_ASB	A	1	0	21	0
chr2	136499214	136499215	CTCF_NA18486_ASB	C	0	25	0	0
chr2	141722085	141722086	CTCF_NA18486_ASB	A	25	0	0	0
chr2	146510342	146510343	SA1_NA19099_ASB	G	0	0	205	0
chr2	147491868	147491869	CTCF_NA18486_ASB	G	0	0	69	0
chr2	148601708	148601709	POL2_NA12892_ASB	G	0	0	12	0
chr2	148601977	148601978	RPB2_NA11831_ASB	T	0	1	0	32
chr2	148781401	148781402	CTCF_NA18486_ASB	A	18	0	0	0
chr2	149877245	149877246	POL2_NA18505_ASB	T	0	9	0	0
chr2	154143852	154143853	CTCF_NA12878_ASB	G	0	0	44	3
chr2	154143922	154143923	CTCF_NA12878_ASB	G	0	1	21	0
chr2	154143922	154143923	CTCF_NA12891_ASB	G	0	0	19	0
chr2	156490876	156490877	PU1_NA12891_ASB	G	3	0	189	0
chr2	156490876	156490877	PU1_NA12892_ASB	G	0	0	80	0
chr2	156490876	156490877	PU1_NA12878_ASB	G	2	0	129	1
chr2	156490893	156490894	PU1_NA12891_ASB	C	0	1	0	187
chr2	156490893	156490894	PU1_NA12892_ASB	C	0	1	0	67
chr2	156490893	156490894	PU1_NA12878_ASB	C	0	6	0	130
chr2	160143210	160143211	CTCF_NA18486_ASB	A	0	0	16	0
chr2	160143234	160143235	CTCF_NA18486_ASB	C	0	15	0	0
chr2	160143331	160143332	POL2_NA18505_ASB	A	22	0	0	0
chr2	160761081	160761082	POL2_NA18505_ASB	T	0	0	1	15
chr2	161058789	161058790	PU1_NA12891_ASB	G	0	0	52	0
chr2	162095561	162095562	CTCF_NA18486_ASB	C	0	24	0	0
chr2	162095696	162095697	RPB2_NA11831_ASB	G	0	0	0	17
chr2	162101504	162101505	CTCF_NA18486_ASB	C	0	23	0	0
chr2	162101504	162101505	POL2_NA19099_ASB	C	0	9	0	0
chr2	162101548	162101549	CTCF_NA18486_ASB	G	0	0	17	0
chr2	162864463	162864464	CTCF_NA18486_ASB	C	0	17	0	0
chr2	168993121	168993122	SA1_NA19099_ASB	A	0	0	32	0
chr2	169231904	169231905	SA1_NA12890_ASB	A	1	0	33	0
chr2	170532929	170532930	SA1_NA10847_ASB	G	0	0	19	0
chr2	170590321	170590322	RPB2_NA11894_ASB	T	0	18	0	0
chr2	171036969	171036970	PU1_NA12891_ASB	T	0	386	0	3
chr2	171208134	171208135	PU1_NA12891_ASB	G	1	0	26	0
chr2	171208135	171208136	PU1_NA12891_ASB	C	0	29	0	1
chr2	172348020	172348021	SA1_NA10847_ASB	G	0	31	1	0
chr2	172348020	172348021	CTCF_NA12892_ASB	G	0	10	0	0
chr2	173420545	173420546	PAX5_NA12878_ASB	G	0	0	19	0
chr2	173420545	173420546	POL2_NA12878_ASB	G	0	4	397	0
chr2	173940619	173940620	CTCF_NA18486_ASB	A	0	0	64	0
chr2	173941013	173941014	CTCF_NA18486_ASB	G	0	0	16	0
chr2	174267347	174267348	SA1_NA18505_ASB	G	531	0	0	0
chr2	174723302	174723303	PU1_NA12891_ASB	A	1	0	19	0
chr2	174828389	174828390	POL2_NA18505_ASB	G	0	0	14	0
chr2	174828389	174828390	SA1_NA18505_ASB	G	0	0	57	0
chr2	174829243	174829244	POL2_NA19099_ASB	G	0	0	16	0
chr2	175458203	175458204	CTCF_NA18486_ASB	A	22	0	0	0
chr2	175498521	175498522	CTCF_NA18486_ASB	C	0	17	0	0
chr2	176962579	176962580	CTCF_NA12892_ASB	T	0	24	0	5
chr2	178129465	178129466	RPB2_NA12043_ASB	C	0	56	0	0
chr2	178257351	178257352	RPB2_NA11894_ASB	G	0	0	51	0
chr2	179315725	179315726	RPB2_NA11830_ASB	G	0	0	68	0
chr2	179315725	179315726	POL2_NA19099_ASB	G	0	0	21	0
chr2	179315756	179315757	RPB2_NA11894_ASB	T	0	0	0	54
chr2	179814550	179814551	PU1_NA12891_ASB	G	1	0	19	0
chr2	180707388	180707389	CTCF_NA18486_ASB	A	57	2	0	0
chr2	181845135	181845136	CTCF_NA18486_ASB	C	0	20	0	0
chr2	181845319	181845320	POL2_NA19099_ASB	C	0	13	0	0
chr2	181845319	181845320	SA1_NA19099_ASB	C	0	32	0	0
chr2	181845572	181845573	SA1_NA18505_ASB	G	0	0	36	0
chr2	181845657	181845658	CTCF_NA18486_ASB	C	0	32	0	0
chr2	181969356	181969357	SA1_NA19099_ASB	G	0	0	342	0
chr2	182384327	182384328	RPB2_NA11894_ASB	C	0	12	0	0
chr2	183903210	183903211	SA1_NA18505_ASB	G	0	0	57	0
chr2	185463184	185463185	RPB2_NA11831_ASB	T	0	0	0	19
chr2	189389330	189389331	SA1_NA10847_ASB	A	37	0	0	0
chr2	189841612	189841613	CTCF_NA18486_ASB	A	3	0	38	0
chr2	189848347	189848348	CTCF_NA12878_ASB	C	0	3	0	33
chr2	189848347	189848348	CTCF_NA18486_ASB	C	0	6	0	55
chr2	189848383	189848384	CTCF_NA12878_ASB	T	24	0	0	2
chr2	191272945	191272946	CTCF_NA18486_ASB	G	0	19	0	0
chr2	191272945	191272946	POL2_NA19099_ASB	G	0	28	0	0
chr2	191561759	191561760	RPB2_NA11894_ASB	T	0	10	0	0
chr2	191744827	191744828	CTCF_NA18486_ASB	A	27	0	0	0
chr2	191836552	191836553	POL2_NA12878_ASB	C	0	0	0	14
chr2	192436158	192436159	SA1_NA10847_ASB	T	0	1	0	56
chr2	194105554	194105555	CTCF_NA18486_ASB	G	0	0	29	2
chr2	194105793	194105794	CTCF_NA18486_ASB	A	28	2	0	0
chr2	197036425	197036426	CTCF_NA18486_ASB	C	0	23	0	0
chr2	200604663	200604664	SA1_NA19099_ASB	G	0	0	217	0
chr2	201170795	201170796	CTCF_NA18486_ASB	G	1	0	26	0
chr2	201173619	201173620	CTCF_NA12878_ASB	A	12	0	0	0
chr2	201766417	201766418	SA1_NA18505_ASB	G	0	0	277	0
chr2	202316483	202316484	RPB2_NA11831_ASB	A	0	0	40	0
chr2	202316585	202316586	CTCF_NA18486_ASB	A	37	0	0	0
chr2	202897367	202897368	CTCF_NA12892_ASB	C	0	0	0	9
chr2	202898727	202898728	SA1_NA19099_ASB	C	0	23	0	0
chr2	203005508	203005509	PU1_NA12891_ASB	T	0	50	0	5
chr2	203696280	203696281	SA1_NA18505_ASB	A	152	0	0	0
chr2	203736095	203736096	CTCF_NA18486_ASB	G	0	0	46	0
chr2	204104245	204104246	POL2_NA18505_ASB	C	0	9	0	0
chr2	205010190	205010191	SA1_NA18526_ASB	G	0	0	266	0
chr2	206951695	206951696	CTCF_NA18486_ASB	A	20	0	0	0
chr2	208031166	208031167	RPB2_NA11831_ASB	G	179	0	1	0
chr2	208031261	208031262	POL2_NA19099_ASB	A	24	0	0	0
chr2	208031261	208031262	SA1_NA19099_ASB	A	25	0	0	0
chr2	208031261	208031262	RPB2_NA11894_ASB	A	59	0	0	0
chr2	208031470	208031471	RPB2_NA11894_ASB	C	0	38	0	0
chr2	208338051	208338052	CTCF_NA12892_ASB	T	0	0	3	19
chr2	208631863	208631864	CTCF_NA18486_ASB	T	0	0	0	15
chr2	210118504	210118505	PU1_NA12891_ASB	T	0	0	0	21
chr2	214012404	214012405	CTCF_NA18486_ASB	A	0	17	0	0
chr2	215674435	215674436	CTCF_NA18486_ASB	C	0	0	0	19
chr2	216878148	216878149	POL2_NA18505_ASB	C	0	18	0	0
chr2	216973903	216973904	RPB2_NA11894_ASB	C	0	18	0	0
chr2	216973916	216973917	POL2_NA18526_ASB	A	10	0	0	0
chr2	216973924	216973925	POL2_NA18526_ASB	A	14	0	0	0
chr2	217367203	217367204	RPB2_NA11830_ASB	T	0	0	0	33
chr2	217369754	217369755	RPB2_NA11894_ASB	A	15	0	0	1
chr2	217531786	217531787	SA1_NA19099_ASB	G	0	0	63	0
chr2	217919810	217919811	PU1_NA12891_ASB	A	2	0	24	0
chr2	219104724	219104725	POL2_NA12878_ASB	T	0	0	0	15
chr2	220024972	220024973	POL2_NA19099_ASB	G	0	0	11	0
chr2	220024972	220024973	SA1_NA19099_ASB	G	0	0	485	0
chr2	220041432	220041433	CTCF_NA18486_ASB	C	0	28	0	0
chr2	220094306	220094307	RPB2_NA11894_ASB	G	0	0	32	0
chr2	220113241	220113242	RPB2_NA11831_ASB	T	0	0	28	0
chr2	220144046	220144047	RPB2_NA11894_ASB	C	0	14	0	0
chr2	220395128	220395129	CTCF_NA18486_ASB	G	3	0	81	0
chr2	223180330	223180331	CTCF_NA18486_ASB	G	4	0	51	0
chr2	223288334	223288335	NFKB_NA18505_ASB	C	0	10	0	0
chr2	223289130	223289131	RPB2_NA12043_ASB	G	0	0	30	0
chr2	223423398	223423399	RPB2_NA11830_ASB	T	0	0	0	24
chr2	223555289	223555290	CTCF_NA18486_ASB	G	0	0	178	0
chr2	225149117	225149118	SA1_NA19099_ASB	A	273	0	0	0
chr2	225233846	225233847	CTCF_NA12892_ASB	T	0	0	10	0
chr2	225795092	225795093	PU1_NA12892_ASB	C	0	0	0	19
chr2	225795102	225795103	PU1_NA12892_ASB	G	16	0	0	0
chr2	225795824	225795825	SA1_NA18486_ASB	A	317	0	0	0
chr2	225795824	225795825	CTCF_NA18486_ASB	A	75	0	0	0
chr2	228189984	228189985	RPB2_NA12043_ASB	C	0	105	0	0
chr2	228190001	228190002	RPB2_NA12043_ASB	C	0	0	135	0
chr2	228190064	228190065	POL2_NA19099_ASB	A	0	0	13	0
chr2	228381107	228381108	PU1_NA12878_ASB	T	0	21	0	0
chr2	228410813	228410814	CTCF_NA12878_ASB	C	0	29	0	0
chr2	231188053	231188054	CTCF_NA12892_ASB	C	0	2	27	0
chr2	231337545	231337546	BATF_NA12878_ASB	A	0	34	0	0
chr2	231479507	231479508	SA1_NA19099_ASB	G	22	0	0	0
chr2	231479507	231479508	SA1_NA18505_ASB	G	37	0	0	0
chr2	231480107	231480108	SA1_NA12890_ASB	C	0	0	0	23
chr2	231523527	231523528	POL2_NA18505_ASB	G	2	0	30	0
chr2	231577756	231577757	POL2_NA19099_ASB	C	0	9	0	0
chr2	231729443	231729444	CTCF_NA12892_ASB	C	0	69	0	0
chr2	231790096	231790097	RPB2_NA11894_ASB	T	0	2	0	20
chr2	231819634	231819635	POL2_NA12878_ASB	G	0	0	18	0
chr2	231852085	231852086	SA1_NA19099_ASB	G	0	677	1	0
chr2	231921585	231921586	POL2_NA19099_ASB	G	0	0	14	0
chr2	232265751	232265752	CTCF_NA18486_ASB	C	0	15	0	0
chr2	232347615	232347616	CTCF_NA18486_ASB	C	0	128	0	4
chr2	232478845	232478846	POL2_NA10847_ASB	C	0	16	0	0
chr2	232478968	232478969	RPB2_NA11830_ASB	G	0	0	37	0
chr2	232479561	232479562	POL2_NA18505_ASB	G	0	0	0	19
chr2	232531394	232531395	RPB2_NA11830_ASB	A	32	0	0	0
chr2	232537450	232537451	POL2_NA18505_ASB	A	0	15	0	0
chr2	232544905	232544906	POL2_NA12892_ASB	C	0	0	0	18
chr2	232573001	232573002	POL2_NA18505_ASB	G	0	0	15	0
chr2	232573291	232573292	POL2_NA18505_ASB	T	0	21	0	122
chr2	232575279	232575280	CTCF_NA18486_ASB	G	0	0	80	0
chr2	232790052	232790053	SA1_NA18526_ASB	C	0	285	0	0
chr2	233297546	233297547	CTCF_NA12878_ASB	G	0	0	13	0
chr2	233297546	233297547	CTCF_NA12891_ASB	G	0	0	44	0
chr2	233297572	233297573	CTCF_NA12891_ASB	C	0	20	0	1
chr2	233297575	233297576	CTCF_NA12891_ASB	A	16	0	1	0
chr2	233304630	233304631	CTCF_NA18486_ASB	A	16	0	0	0
chr2	233305295	233305296	SA1_NA19099_ASB	T	0	5	0	81
chr2	233305578	233305579	SA1_NA10847_ASB	C	0	142	0	0
chr2	233848339	233848340	PU1_NA12891_ASB	A	0	0	14	0
chr2	233924458	233924459	CTCF_NA18486_ASB	G	7	0	57	0
chr2	234263010	234263011	SA1_NA19099_ASB	C	0	37	0	0
chr2	234263010	234263011	SA1_NA18505_ASB	C	0	51	0	0
chr2	234384753	234384754	RPB2_NA11831_ASB	T	0	0	0	17
chr2	235199586	235199587	PU1_NA12891_ASB	G	50	0	0	0
chr2	235334749	235334750	PU1_NA12891_ASB	C	0	0	0	19
chr2	235335428	235335429	NFKB_NA12891_ASB	A	0	0	15	0
chr2	235335428	235335429	PU1_NA12891_ASB	A	1	0	94	1
chr2	235335454	235335455	PU1_NA12891_ASB	T	0	51	0	1
chr2	235355063	235355064	PU1_NA12891_ASB	C	0	8	0	105
chr2	235405590	235405591	SA1_NA19099_ASB	C	0	42	0	0
chr2	237967886	237967887	CTCF_NA18486_ASB	A	4	0	41	0
chr2	237981146	237981147	Znf143-166181AP_NA12878_ASB	A	29	0	0	0
chr2	237981146	237981147	CTCF_NA12878_ASB	A	310	22	0	0
chr2	238384045	238384046	POL2_NA18951_ASB	A	10	0	0	0
chr2	238384045	238384046	SA1_NA18951_ASB	A	207	0	0	0
chr2	238814822	238814823	PU1_NA12878_ASB	A	2	48	0	0
chr2	238814822	238814823	PU1_NA12891_ASB	A	4	35	0	0
chr2	239082525	239082526	CTCF_NA12891_ASB	C	0	20	0	1
chr2	239112343	239112344	POL2_NA19099_ASB	G	19	0	0	0
chr2	239148574	239148575	POL2_NA18526_ASB	C	0	18	0	0
chr2	239867592	239867593	SA1_NA18505_ASB	T	0	0	0	36
chr2	239957015	239957016	SA1_NA19099_ASB	A	112	0	0	0
chr2	240243681	240243682	POL2_NA12878_ASB	G	2	0	36	0
chr2	240744159	240744160	EBF_NA12878_ASB	C	0	29	1	0
chr2	240961171	240961172	CTCF_NA18486_ASB	A	51	0	0	0
chr2	241500285	241500286	POL2_NA19099_ASB	G	0	0	30	0
chr2	241508197	241508198	CTCF_NA18486_ASB	G	0	0	18	0
chr2	241508203	241508204	RPB2_NA12043_ASB	G	0	0	28	0
chr2	241523830	241523831	CTCF_NA18486_ASB	C	0	17	0	0
chr2	241526258	241526259	RPB2_NA11830_ASB	T	0	0	0	30
chr2	241526258	241526259	RPB2_NA12043_ASB	T	0	0	0	25
chr2	241562541	241562542	CTCF_NA18486_ASB	C	15	0	0	0
chr2	241566428	241566429	PU1_NA12891_ASB	C	0	4	0	56
chr2	241566428	241566429	PU1_NA12878_ASB	C	0	1	0	39
chr2	241791102	241791103	SA1_NA18505_ASB	T	0	0	0	83
chr2	242050739	242050740	POL2_NA12878_ASB	A	59	0	8	0
chr2	242050747	242050748	POL2_NA12891_ASB	A	15	0	1	0
chr2	242050747	242050748	POL2_NA12878_ASB	A	56	0	5	0
chr2	242050749	242050750	POL2_NA12878_ASB	A	53	0	6	1
chr2	242050749	242050750	POL2_NA12891_ASB	A	15	0	1	0
chr2	242050760	242050761	CTCF_NA18486_ASB	G	0	0	15	0
chr2	242050760	242050761	POL2_NA18505_ASB	G	10	0	0	0
chr2	242050990	242050991	POL2_NA12878_ASB	C	4	35	0	0
chr2	242051127	242051128	POL2_NA18505_ASB	C	0	11	0	0
chr2	242051224	242051225	POL2_NA12878_ASB	G	7	0	56	0
chr2	242197224	242197225	CTCF_NA18486_ASB	T	0	19	0	0
chr2	242212176	242212177	POL2_NA19099_ASB	C	0	21	0	0
chr2	242255278	242255279	POL2_NA18951_ASB	G	0	0	19	0
chr2	242255377	242255378	POL2_NA19099_ASB	G	0	0	40	0
chr2	242626478	242626479	POL2_NA18505_ASB	C	0	52	0	1
chr2	242671944	242671945	SA1_NA19099_ASB	G	21	0	0	0
chr2	242671944	242671945	SA1_NA18505_ASB	G	41	0	0	0
chr2	242671955	242671956	SA1_NA18505_ASB	T	0	0	0	51
chr2	242672026	242672027	SA1_NA19099_ASB	G	0	0	0	58
chr2	242672120	242672121	SA1_NA18526_ASB	C	1	221	0	0
chr2	242672357	242672358	SA1_NA18505_ASB	T	0	0	0	104
chr2	242674103	242674104	POL2_NA18526_ASB	A	0	0	64	0
chr2	242674351	242674352	POL2_NA18951_ASB	C	0	15	0	0
chr2	242786355	242786356	CTCF_NA18486_ASB	A	0	0	21	0
chr2	242786355	242786356	POL2_NA19099_ASB	A	0	0	10	0
chr2	242817854	242817855	SA1_NA18505_ASB	A	0	0	0	56
chr2	242818025	242818026	SA1_NA18505_ASB	T	0	196	0	0
chr2	242818112	242818113	SA1_NA19099_ASB	G	11	1	245	0
chr2	242910071	242910072	EBF_NA12878_ASB	A	1	0	126	0
chr3	397730	397731	RPB2_NA12043_ASB	G	0	0	28	0
chr3	3080451	3080452	PU1_NA12878_ASB	G	22	0	0	0
chr3	3080451	3080452	EBF_NA12878_ASB	G	49	0	0	0
chr3	3108279	3108280	PU1_NA12892_ASB	C	0	16	0	0
chr3	3197001	3197002	RPB2_NA11894_ASB	C	0	11	0	0
chr3	4331965	4331966	SA1_NA18505_ASB	A	54	0	0	0
chr3	4345319	4345320	POL2_NA18505_ASB	T	0	0	0	49
chr3	4392785	4392786	SA1_NA18505_ASB	T	0	0	0	506
chr3	4535127	4535128	RPB2_NA11830_ASB	G	0	0	127	0
chr3	5068823	5068824	SA1_NA12890_ASB	T	0	0	0	30
chr3	5068874	5068875	SA1_NA18951_ASB	C	0	0	149	0
chr3	5231036	5231037	POL2_NA18505_ASB	G	0	11	0	0
chr3	5231036	5231037	RPB2_NA11894_ASB	G	0	0	11	0
chr3	5346943	5346944	SA1_NA19099_ASB	A	29	0	0	0
chr3	5773021	5773022	CTCF_NA12878_ASB	T	2	0	0	74
chr3	8705225	8705226	CTCF_NA18486_ASB	G	0	0	49	0
chr3	8755764	8755765	CTCF_NA12891_ASB	C	0	3	0	38
chr3	9012885	9012886	SA1_NA18505_ASB	G	5	1	655	0
chr3	9292098	9292099	SA1_NA18505_ASB	G	0	0	61	0
chr3	9791343	9791344	RPB2_NA11894_ASB	C	0	12	0	0
chr3	10050611	10050612	POL2_NA12878_ASB	T	0	0	0	15
chr3	10170189	10170190	POL2_NA12878_ASB	T	0	15	0	0
chr3	10290316	10290317	RPB2_NA11830_ASB	G	0	0	62	0
chr3	10328781	10328782	SA1_NA10847_ASB	G	2	0	95	0
chr3	10328781	10328782	SA1_NA18505_ASB	G	5	0	156	0
chr3	12829029	12829030	CTCF_NA18486_ASB	A	81	0	4	0
chr3	12829035	12829036	CTCF_NA18486_ASB	C	0	3	1	80
chr3	12829039	12829040	CTCF_NA18486_ASB	G	0	0	81	4
chr3	12829155	12829156	CTCF_NA12878_ASB	A	0	0	12	0
chr3	13135315	13135316	CTCF_NA12878_ASB	C	0	0	14	0
chr3	13462474	13462475	RPB2_NA11894_ASB	G	0	0	14	0
chr3	13699547	13699548	SA1_NA18526_ASB	G	146	0	1	0
chr3	13922057	13922058	CTCF_NA18486_ASB	T	0	0	0	15
chr3	14257977	14257978	POL2_NA18951_ASB	C	9	0	0	0
chr3	14257977	14257978	RPB2_NA12043_ASB	C	30	0	0	0
chr3	14258106	14258107	POL2_NA18951_ASB	T	0	17	0	1
chr3	14258106	14258107	RPB2_NA12043_ASB	T	0	24	0	0
chr3	14440393	14440394	CTCF_NA18486_ASB	G	37	0	2	0
chr3	14693649	14693650	RPB2_NA11830_ASB	A	0	0	24	0
chr3	14719945	14719946	PU1_NA12891_ASB	C	0	21	0	1
chr3	14822341	14822342	SA1_NA18505_ASB	T	0	0	0	74
chr3	14986876	14986877	POL2_NA12878_ASB	T	0	15	0	0
chr3	15247795	15247796	POL2_NA18505_ASB	A	0	0	47	0
chr3	15440555	15440556	CTCF_NA12892_ASB	C	0	16	0	2
chr3	15440555	15440556	SA1_NA12890_ASB	C	0	65	0	7
chr3	15440555	15440556	SA1_NA10847_ASB	C	0	78	0	7
chr3	16408246	16408247	CTCF_NA12878_ASB	T	0	27	0	3
chr3	16408295	16408296	CTCF_NA12878_ASB	C	41	2	0	0
chr3	16414197	16414198	PU1_NA12891_ASB	G	657	0	83	0
chr3	16555248	16555249	POL2_NA18505_ASB	C	0	26	0	0
chr3	16925757	16925758	SA1_NA10847_ASB	G	0	0	53	0
chr3	16926490	16926491	RPB2_NA11830_ASB	G	26	0	0	0
chr3	16926490	16926491	RPB2_NA11894_ASB	G	21	0	2	0
chr3	16930743	16930744	CTCF_NA18486_ASB	C	0	15	0	0
chr3	17844751	17844752	CTCF_NA12891_ASB	C	0	15	0	0
chr3	17844751	17844752	CTCF_NA12878_ASB	C	0	31	0	1
chr3	18337121	18337122	CTCF_NA18486_ASB	G	0	0	58	0
chr3	23847669	23847670	SA1_NA19099_ASB	C	0	28	0	0
chr3	23987260	23987261	POL2_NA18505_ASB	C	0	10	0	0
chr3	25075192	25075193	SA1_NA19099_ASB	T	0	0	0	20
chr3	25831593	25831594	RPB2_NA11830_ASB	A	0	84	0	0
chr3	30821384	30821385	SA1_NA18951_ASB	A	144	0	0	0
chr3	31575171	31575172	CTCF_NA12892_ASB	G	0	1	15	0
chr3	31844677	31844678	PU1_NA12891_ASB	C	0	2	0	81
chr3	32433332	32433333	CTCF_NA18486_ASB	C	0	16	0	0
chr3	32477604	32477605	POL2_NA12891_ASB	G	0	0	24	0
chr3	32943572	32943573	SA1_NA19099_ASB	A	0	0	0	40
chr3	33115880	33115881	CTCF_NA18486_ASB	G	18	0	0	0
chr3	33481818	33481819	POL2_NA19099_ASB	G	0	0	118	0
chr3	33481818	33481819	CTCF_NA18486_ASB	G	0	0	21	0
chr3	33829261	33829262	SA1_NA19099_ASB	T	0	0	0	99
chr3	34021984	34021985	SA1_NA10847_ASB	C	0	56	0	1
chr3	34021985	34021986	SA1_NA10847_ASB	G	57	0	1	0
chr3	34149388	34149389	PU1_NA12891_ASB	C	0	15	0	0
chr3	34149457	34149458	PU1_NA12891_ASB	T	0	0	0	15
chr3	34196787	34196788	SA1_NA12878_ASB	C	3	139	0	0
chr3	34196787	34196788	CTCF_NA12878_ASB	C	5	38	0	0
chr3	36739251	36739252	CTCF_NA18486_ASB	G	0	0	15	0
chr3	36771527	36771528	SA1_NA19099_ASB	C	0	51	0	0
chr3	38045035	38045036	CTCF_NA18486_ASB	T	3	0	0	65
chr3	40032459	40032460	SA1_NA19099_ASB	A	0	0	94	0
chr3	40233738	40233739	SA1_NA18505_ASB	A	0	99	0	0
chr3	40359004	40359005	SA1_NA19099_ASB	G	0	0	20	0
chr3	40836977	40836978	CTCF_NA18486_ASB	C	28	1	0	0
chr3	42543273	42543274	EBF_NA12878_ASB	A	0	0	0	14
chr3	42589164	42589165	Znf143-166181AP_NA12878_ASB	G	3	0	20	0
chr3	42786071	42786072	SA1_NA12890_ASB	C	0	18	0	0
chr3	43128936	43128937	CTCF_NA12892_ASB	G	4	0	23	0
chr3	43328043	43328044	POL2_NA19099_ASB	C	0	17	0	0
chr3	43732242	43732243	POL2_NA10847_ASB	G	0	0	18	0
chr3	44380259	44380260	POL2_NA19099_ASB	T	0	1	0	42
chr3	44574183	44574184	SA1_NA18505_ASB	G	36	0	0	0
chr3	44666446	44666447	RPB2_NA12043_ASB	C	0	42	0	0
chr3	44770998	44770999	SA1_NA19099_ASB	C	0	31	0	0
chr3	45553357	45553358	SA1_NA10847_ASB	T	0	240	0	0
chr3	46095025	46095026	SA1_NA19099_ASB	G	0	36	0	0
chr3	46414034	46414035	CTCF_NA18486_ASB	A	37	0	2	0
chr3	46484260	46484261	SA1_NA18486_ASB	C	0	0	165	0
chr3	46484260	46484261	SA1_NA18505_ASB	C	0	0	81	0
chr3	46484260	46484261	CTCF_NA18486_ASB	C	0	5	92	0
chr3	46773509	46773510	IRF4_NA12878_ASB	G	0	0	0	22
chr3	46773509	46773510	BATF_NA12878_ASB	G	0	0	1	119
chr3	46773509	46773510	EBF_NA12878_ASB	G	0	0	1	80
chr3	47051125	47051126	CTCF_NA18486_ASB	T	0	0	0	23
chr3	47206516	47206517	SA1_NA18505_ASB	T	0	0	0	46
chr3	47563524	47563525	SA1_NA10847_ASB	T	23	0	0	0
chr3	47563769	47563770	CTCF_NA12892_ASB	G	36	0	101	0
chr3	47823761	47823762	POL2_NA19099_ASB	C	0	11	0	0
chr3	47844182	47844183	POL2_NA18505_ASB	T	0	0	0	9
chr3	47844912	47844913	POL2_NA18951_ASB	G	0	0	10	0
chr3	48723458	48723459	POL2_NA18951_ASB	G	0	0	10	0
chr3	48723458	48723459	SA1_NA18951_ASB	G	0	0	110	0
chr3	48955794	48955795	RPB2_NA11831_ASB	A	21	0	0	0
chr3	48970502	48970503	CTCF_NA18486_ASB	G	1	0	25	0
chr3	49449408	49449409	POL2_NA18951_ASB	C	0	47	0	0
chr3	49840842	49840843	POL2_NA18505_ASB	T	0	0	0	13
chr3	50297605	50297606	CTCF_NA18486_ASB	T	1	0	0	202
chr3	51422765	51422766	RPB2_NA11831_ASB	G	0	0	3	212
chr3	51422765	51422766	POL2_NA18505_ASB	G	0	0	0	28
chr3	51428886	51428887	POL2_NA19099_ASB	C	0	27	0	0
chr3	51428886	51428887	POL2_NA18505_ASB	C	0	16	0	0
chr3	51533835	51533836	RPB2_NA11830_ASB	C	0	27	0	0
chr3	51705190	51705191	RPB2_NA11831_ASB	A	0	0	74	0
chr3	52025765	52025766	POL2_NA19099_ASB	C	0	11	0	0
chr3	52038409	52038410	CTCF_NA18486_ASB	T	0	7	0	57
chr3	52566681	52566682	RPB2_NA11830_ASB	G	0	0	24	0
chr3	52739671	52739672	POL2_NA18505_ASB	T	0	1	0	18
chr3	53252337	53252338	PU1_NA12891_ASB	G	0	0	102	0
chr3	53791214	53791215	CTCF_NA18486_ASB	T	0	22	0	0
chr3	53846740	53846741	SA1_NA12878_ASB	T	0	51	0	0
chr3	53878615	53878616	RPB2_NA11831_ASB	C	0	0	0	16
chr3	53880245	53880246	CTCF_NA18486_ASB	C	0	27	0	0
chr3	55194373	55194374	EBF_NA12878_ASB	G	0	6	67	0
chr3	55780814	55780815	SA1_NA12878_ASB	T	0	160	0	0
chr3	55780815	55780816	SA1_NA12878_ASB	A	1	0	0	159
chr3	56591297	56591298	RPB2_NA12043_ASB	T	0	0	0	33
chr3	56591297	56591298	RPB2_NA11831_ASB	T	0	0	0	54
chr3	56591297	56591298	RPB2_NA11830_ASB	T	0	0	0	29
chr3	56741584	56741585	SA1_NA18505_ASB	A	0	0	126	0
chr3	57678637	57678638	POL2_NA18526_ASB	T	0	1	0	14
chr3	57678637	57678638	POL2_NA18951_ASB	T	0	2	0	29
chr3	58292257	58292258	CTCF_NA18486_ASB	C	0	24	0	0
chr3	58318463	58318464	CTCF_NA18486_ASB	A	72	1	0	0
chr3	58318476	58318477	CTCF_NA18486_ASB	G	0	0	78	0
chr3	58318568	58318569	CTCF_NA18486_ASB	A	78	0	0	0
chr3	58318676	58318677	RPB2_NA11831_ASB	A	50	0	0	0
chr3	61546764	61546765	RPB2_NA11894_ASB	T	0	1	0	15
chr3	61725777	61725778	YY1_NA12892_ASB	T	0	16	0	0
chr3	61806398	61806399	PU1_NA12891_ASB	G	27	0	2	0
chr3	61913861	61913862	CTCF_NA12878_ASB	A	0	0	19	0
chr3	62030717	62030718	PU1_NA12891_ASB	G	0	0	2	141
chr3	62170407	62170408	CTCF_NA12892_ASB	T	0	1	0	13
chr3	63850297	63850298	CTCF_NA18486_ASB	T	0	0	0	15
chr3	63850298	63850299	CTCF_NA18486_ASB	G	0	0	15	0
chr3	65212127	65212128	PU1_NA12891_ASB	G	19	0	0	0
chr3	65212153	65212154	PU1_NA12891_ASB	T	0	0	0	21
chr3	66437455	66437456	NFKB_NA18951_ASB	C	0	18	2	0
chr3	66909313	66909314	CTCF_NA12878_ASB	G	3	0	25	0
chr3	69062595	69062596	CTCF_NA18486_ASB	G	0	0	23	0
chr3	69129490	69129491	RPB2_NA11894_ASB	T	0	2	0	24
chr3	69129490	69129491	POL2_NA18505_ASB	T	0	4	0	60
chr3	69129490	69129491	POL2_NA18951_ASB	T	0	5	0	48
chr3	69129490	69129491	POL2_NA18526_ASB	T	0	3	0	49
chr3	69129490	69129491	RPB2_NA12043_ASB	T	0	3	0	93
chr3	69211218	69211219	CTCF_NA18486_ASB	G	0	0	23	0
chr3	70358167	70358168	CTCF_NA18486_ASB	C	0	16	0	0
chr3	73046560	73046561	CTCF_NA18486_ASB	C	0	32	0	0
chr3	75471229	75471230	CTCF_NA12878_ASB	C	0	12	0	0
chr3	75471340	75471341	CTCF_NA12878_ASB	G	27	0	109	0
chr3	75483956	75483957	CTCF_NA18486_ASB	T	0	27	0	0
chr3	75484163	75484164	CTCF_NA18486_ASB	C	32	1	0	0
chr3	75484191	75484192	POL2_NA18951_ASB	G	0	0	12	0
chr3	75527725	75527726	SA1_NA12878_ASB	C	0	56	0	0
chr3	75527785	75527786	CTCF_NA12878_ASB	A	33	0	0	0
chr3	75527785	75527786	SA1_NA12878_ASB	A	56	0	0	0
chr3	75601380	75601381	CTCF_NA18486_ASB	A	24	1	0	0
chr3	75601436	75601437	CTCF_NA12878_ASB	C	0	91	0	12
chr3	78708767	78708768	CTCF_NA18486_ASB	G	0	0	163	0
chr3	78708767	78708768	SA1_NA18486_ASB	G	0	0	307	0
chr3	88108539	88108540	CTCF_NA18486_ASB	C	0	23	0	0
chr3	95106562	95106563	PU1_NA12891_ASB	C	0	20	130	0
chr3	98053032	98053033	SA1_NA18505_ASB	T	0	197	0	4
chr3	98053032	98053033	SA1_NA19099_ASB	T	0	123	0	3
chr3	98053032	98053033	CTCF_NA18486_ASB	T	0	78	0	0
chr3	98053032	98053033	SA1_NA10847_ASB	T	0	121	0	0
chr3	98254735	98254736	POL2_NA12878_ASB	A	60	0	6	0
chr3	98254735	98254736	POL2_NA12892_ASB	A	15	0	0	0
chr3	98254735	98254736	RPB2_NA11831_ASB	A	28	0	0	0
chr3	98283374	98283375	POL2_NA12892_ASB	G	0	0	5	25
chr3	99551324	99551325	SA1_NA19099_ASB	T	0	21	0	0
chr3	100053551	100053552	RPB2_NA11894_ASB	T	0	0	0	13
chr3	101232092	101232093	POL2_NA18505_ASB	C	13	0	0	0
chr3	101568644	101568645	RPB2_NA11894_ASB	C	0	19	0	0
chr3	101568952	101568953	SA1_NA19099_ASB	C	0	31	0	0
chr3	103710491	103710492	SA1_NA19099_ASB	G	0	2	42	0
chr3	104179701	104179702	CTCF_NA18486_ASB	T	0	1	0	27
chr3	105237259	105237260	CTCF_NA12878_ASB	G	0	18	0	0
chr3	107244006	107244007	CTCF_NA18486_ASB	C	0	21	0	0
chr3	107809687	107809688	POL2_NA18951_ASB	C	0	20	0	0
chr3	111805555	111805556	CTCF_NA12891_ASB	A	4	26	0	0
chr3	111852305	111852306	TBP_NA12878_ASB	T	0	0	0	13
chr3	111852305	111852306	EBF_NA12878_ASB	T	0	0	19	378
chr3	113415015	113415016	RPB2_NA12043_ASB	T	73	0	0	0
chr3	114018440	114018441	CTCF_NA12891_ASB	T	0	1	0	22
chr3	114018440	114018441	CTCF_NA12878_ASB	T	0	1	0	52
chr3	114170271	114170272	RPB2_NA11894_ASB	G	15	0	0	0
chr3	114238457	114238458	RFX5-N494_NA12878_ASB	T	0	7	0	50
chr3	114865771	114865772	POL2_NA19099_ASB	A	0	0	16	0
chr3	115538661	115538662	SA1_NA19099_ASB	A	69	0	0	0
chr3	118959478	118959479	POL2_NA19099_ASB	G	0	0	12	0
chr3	119279927	119279928	POL2_NA12878_ASB	G	14	0	0	0
chr3	119319491	119319492	CTCF_NA18486_ASB	G	0	0	25	0
chr3	119358148	119358149	EBF_NA12878_ASB	A	1	0	28	0
chr3	119419649	119419650	NFKB_NA19099_ASB	G	0	0	12	0
chr3	119813281	119813282	RPB2_NA11830_ASB	A	110	0	0	0
chr3	119999620	119999621	NFKB_NA19099_ASB	T	0	0	0	12
chr3	122216303	122216304	CTCF_NA18486_ASB	G	0	0	17	0
chr3	122233467	122233468	RPB2_NA11831_ASB	T	0	17	0	0
chr3	122233467	122233468	POL2_NA18505_ASB	T	0	0	0	11
chr3	122233751	122233752	CTCF_NA18486_ASB	G	0	0	19	0
chr3	123278029	123278030	SA1_NA18505_ASB	T	0	0	0	74
chr3	123680259	123680260	POL2_NA18526_ASB	A	11	0	0	0
chr3	123798512	123798513	CTCF_NA18486_ASB	C	0	86	0	0
chr3	124339473	124339474	CTCF_NA18486_ASB	C	0	2	46	0
chr3	124339526	124339527	CTCF_NA18486_ASB	G	4	0	58	0
chr3	124339526	124339527	SA1_NA10847_ASB	G	0	0	17	0
chr3	124407828	124407829	CTCF_NA12892_ASB	T	0	14	0	58
chr3	124487848	124487849	CTCF_NA12892_ASB	A	65	0	10	0
chr3	124487848	124487849	CTCF_NA18486_ASB	A	25	0	1	0
chr3	124860560	124860561	SA1_NA18505_ASB	G	0	0	37	0
chr3	124883137	124883138	CTCF_NA18486_ASB	T	0	0	0	16
chr3	124905224	124905225	CTCF_NA18486_ASB	A	27	0	0	0
chr3	125075977	125075978	CTCF_NA18486_ASB	T	0	0	0	17
chr3	125403247	125403248	CTCF_NA12892_ASB	G	0	0	14	0
chr3	125403247	125403248	CTCF_NA12891_ASB	G	1	0	22	0
chr3	125403247	125403248	CTCF_NA12878_ASB	G	0	0	16	0
chr3	125417020	125417021	CTCF_NA18486_ASB	C	0	55	0	1
chr3	125485465	125485466	SA1_NA18951_ASB	C	0	146	0	0
chr3	125648164	125648165	CTCF_NA12891_ASB	T	0	1	0	22
chr3	125709365	125709366	RPB2_NA11830_ASB	G	0	0	35	0
chr3	125709365	125709366	POL2_NA18951_ASB	G	0	0	11	0
chr3	125709365	125709366	POL2_NA19099_ASB	G	0	0	11	0
chr3	126411912	126411913	CTCF_NA12878_ASB	A	1	0	0	22
chr3	126422828	126422829	CTCF_NA12878_ASB	G	0	0	27	3
chr3	126658409	126658410	CTCF_NA12892_ASB	G	0	0	26	0
chr3	126658417	126658418	CTCF_NA12892_ASB	C	0	27	0	0
chr3	126701800	126701801	CTCF_NA18486_ASB	T	0	0	2	213
chr3	126701801	126701802	SA1_NA18505_ASB	G	0	0	194	0
chr3	127026380	127026381	PU1_NA12891_ASB	G	0	0	0	19
chr3	127026381	127026382	PU1_NA12891_ASB	A	0	0	18	0
chr3	127266693	127266694	SA1_NA19099_ASB	A	0	95	0	0
chr3	127266743	127266744	SA1_NA19099_ASB	C	0	156	0	0
chr3	127391377	127391378	POL2_NA18505_ASB	G	0	0	9	0
chr3	127400546	127400547	PU1_NA12892_ASB	A	1	0	85	0
chr3	127554167	127554168	NFKB_NA19099_ASB	G	0	0	10	0
chr3	128216753	128216754	SA1_NA18951_ASB	G	0	0	191	0
chr3	128336590	128336591	SA1_NA19099_ASB	T	0	0	0	182
chr3	128372656	128372657	CTCF_NA18486_ASB	C	5	79	0	0
chr3	128372728	128372729	CTCF_NA18486_ASB	T	0	2	0	28
chr3	128399709	128399710	SA1_NA18505_ASB	T	0	0	0	231
chr3	128399709	128399710	POL2_NA18505_ASB	T	0	0	2	46
chr3	128669651	128669652	CTCF_NA12892_ASB	C	0	34	0	2
chr3	128840426	128840427	POL2_NA18951_ASB	G	0	0	13	0
chr3	128997701	128997702	RPB2_NA11830_ASB	C	0	57	0	0
chr3	129345647	129345648	SA1_NA19099_ASB	C	0	26	0	0
chr3	129612173	129612174	RPB2_NA11894_ASB	G	0	0	27	0
chr3	129874364	129874365	SA1_NA19099_ASB	A	0	0	0	30
chr3	129874377	129874378	SA1_NA19099_ASB	A	0	0	34	0
chr3	131080829	131080830	POL2_NA18951_ASB	A	10	0	0	0
chr3	131245838	131245839	CTCF_NA18486_ASB	C	0	1	0	22
chr3	132071604	132071605	SA1_NA18505_ASB	T	0	0	0	294
chr3	133537851	133537852	SA1_NA19099_ASB	A	215	0	0	0
chr3	133540882	133540883	CTCF_NA12878_ASB	C	0	2	0	42
chr3	133540914	133540915	CTCF_NA12878_ASB	T	0	28	0	2
chr3	133540914	133540915	SA1_NA12878_ASB	T	0	94	0	1
chr3	133646441	133646442	SA1_NA18486_ASB	T	0	0	0	200
chr3	133646441	133646442	CTCF_NA18486_ASB	T	0	0	0	64
chr3	133943542	133943543	CTCF_NA18486_ASB	C	0	215	0	0
chr3	133943542	133943543	SA1_NA18486_ASB	C	0	234	0	0
chr3	134027274	134027275	SA1_NA18505_ASB	C	0	274	0	0
chr3	134027343	134027344	SA1_NA18526_ASB	A	601	0	2	0
chr3	134198418	134198419	CTCF_NA18486_ASB	A	0	0	63	0
chr3	134650448	134650449	PAX5_NA12878_ASB	T	0	38	0	0
chr3	134650462	134650463	PAX5_NA12878_ASB	C	1	1	0	27
chr3	135914714	135914715	POL2_NA18505_ASB	G	0	0	15	0
chr3	135914714	135914715	RPB2_NA11830_ASB	G	37	0	0	0
chr3	135914830	135914831	RPB2_NA11830_ASB	A	0	0	65	0
chr3	135914830	135914831	RPB2_NA11894_ASB	A	0	0	30	0
chr3	137266664	137266665	PU1_NA12891_ASB	T	0	0	0	13
chr3	137899622	137899623	CTCF_NA18486_ASB	G	0	0	155	0
chr3	137899622	137899623	SA1_NA18486_ASB	G	0	0	393	0
chr3	140480350	140480351	EBF_NA12878_ASB	A	37	0	0	0
chr3	140950626	140950627	CTCF_NA18486_ASB	G	0	0	119	0
chr3	140950659	140950660	SA1_NA18505_ASB	C	0	101	0	0
chr3	141859644	141859645	CTCF_NA18486_ASB	T	3	0	0	37
chr3	142650290	142650291	CTCF_NA12891_ASB	C	3	38	0	0
chr3	142650290	142650291	CTCF_NA12878_ASB	C	7	89	0	0
chr3	142650290	142650291	CTCF_NA12892_ASB	C	5	40	0	0
chr3	143152697	143152698	SA1_NA19099_ASB	G	0	0	87	0
chr3	143963690	143963691	CTCF_NA12892_ASB	G	0	10	0	0
chr3	143963690	143963691	CTCF_NA12878_ASB	G	0	15	0	0
chr3	143963690	143963691	SA1_NA12878_ASB	G	0	63	0	0
chr3	145525988	145525989	CTCF_NA12878_ASB	C	0	1	0	16
chr3	146933647	146933648	PU1_NA12892_ASB	A	0	0	23	0
chr3	146933656	146933657	PU1_NA12892_ASB	C	0	20	0	0
chr3	149286767	149286768	SA1_NA19099_ASB	C	0	0	0	89
chr3	149286767	149286768	SA1_NA18951_ASB	C	0	0	0	130
chr3	149530708	149530709	CTCF_NA18486_ASB	A	18	0	0	0
chr3	150004550	150004551	YY1_NA12892_ASB	G	0	0	20	0
chr3	150263604	150263605	RPB2_NA11831_ASB	C	0	22	0	0
chr3	150421526	150421527	POL2_NA12878_ASB	C	0	28	0	0
chr3	150482124	150482125	CTCF_NA18486_ASB	A	19	0	0	0
chr3	151097390	151097391	CTCF_NA12892_ASB	G	6	0	39	0
chr3	151901499	151901500	SA1_NA18505_ASB	A	258	0	0	0
chr3	152136450	152136451	RPB2_NA11831_ASB	C	0	0	0	16
chr3	152231268	152231269	CTCF_NA18486_ASB	A	20	0	0	0
chr3	153243736	153243737	SA1_NA19099_ASB	T	0	0	49	0
chr3	156173827	156173828	SA1_NA10847_ASB	A	0	0	0	18
chr3	156534359	156534360	CTCF_NA18486_ASB	C	0	23	0	0
chr3	156544302	156544303	RPB2_NA11830_ASB	T	0	0	0	28
chr3	157290542	157290543	CTCF_NA18486_ASB	G	6	0	97	0
chr3	158450001	158450002	CTCF_NA18486_ASB	T	0	0	0	25
chr3	158509218	158509219	CTCF_NA12890_ASB	C	0	119	0	0
chr3	158509218	158509219	SA1_NA12890_ASB	C	0	86	0	1
chr3	159707251	159707252	CTCF_NA18486_ASB	G	0	0	15	0
chr3	162495101	162495102	CTCF_NA12878_ASB	A	0	0	14	0
chr3	169684814	169684815	CTCF_NA12892_ASB	G	22	0	1	0
chr3	169755859	169755860	SA1_NA12890_ASB	C	0	20	1	0
chr3	169755896	169755897	SA1_NA12890_ASB	A	0	1	0	24
chr3	169772724	169772725	POL2_NA12878_ASB	C	0	0	22	0
chr3	169923149	169923150	CTCF_NA18486_ASB	C	0	4	57	0
chr3	170431599	170431600	PU1_NA12892_ASB	G	0	0	0	21
chr3	170582335	170582336	POL2_NA12892_ASB	A	2	0	19	0
chr3	170582335	170582336	RPB2_NA11894_ASB	A	2	0	33	0
chr3	171177574	171177575	RPB2_NA11831_ASB	A	0	18	0	0
chr3	171177575	171177576	RPB2_NA11831_ASB	A	0	0	18	0
chr3	172304246	172304247	CTCF_NA18486_ASB	T	0	0	0	21
chr3	172353507	172353508	PU1_NA12891_ASB	T	0	41	0	0
chr3	174938875	174938876	POL2_NA12878_ASB	A	0	14	0	0
chr3	175075609	175075610	SA1_NA19099_ASB	A	22	0	0	0
chr3	176915716	176915717	SA1_NA18505_ASB	G	0	0	51	0
chr3	177296447	177296448	PU1_NA12878_ASB	T	0	20	0	0
chr3	178979167	178979168	RPB2_NA11831_ASB	G	0	0	42	1
chr3	178979210	178979211	RPB2_NA11831_ASB	G	0	0	42	0
chr3	179040862	179040863	RPB2_NA12043_ASB	G	0	0	132	0
chr3	179781672	179781673	SA1_NA12890_ASB	C	0	15	0	0
chr3	182511427	182511428	POL2_NA19099_ASB	C	0	26	1	0
chr3	182511427	182511428	RPB2_NA11830_ASB	C	0	70	0	0
chr3	182511427	182511428	POL2_NA18526_ASB	C	0	13	1	0
chr3	183735791	183735792	CTCF_NA18486_ASB	T	0	0	0	18
chr3	184525950	184525951	CTCF_NA12892_ASB	A	22	0	0	0
chr3	184525970	184525971	CTCF_NA12892_ASB	C	0	18	0	0
chr3	184525970	184525971	CTCF_NA12878_ASB	C	0	12	0	0
chr3	185629567	185629568	RPB2_NA11830_ASB	A	54	0	0	0
chr3	185987092	185987093	SA1_NA19099_ASB	G	0	0	21	0
chr3	186285106	186285107	POL2_NA18505_ASB	G	0	2	58	0
chr3	186784637	186784638	CTCF_NA12892_ASB	C	2	22	0	0
chr3	187923948	187923949	CTCF_NA12878_ASB	C	0	0	0	14
chr3	189799368	189799369	SA1_NA12890_ASB	T	0	0	21	1
chr3	190142624	190142625	CTCF_NA18486_ASB	T	0	0	0	23
chr3	191047531	191047532	RPB2_NA11831_ASB	A	0	0	24	0
chr3	191220699	191220700	SA1_NA19099_ASB	T	0	0	0	21
chr3	191781573	191781574	RPB2_NA11894_ASB	G	0	0	11	0
chr3	191781585	191781586	RPB2_NA11894_ASB	C	0	15	0	0
chr3	191781904	191781905	RPB2_NA11894_ASB	A	1	0	16	0
chr3	192616699	192616700	NFKB_NA19099_ASB	T	0	0	4	35
chr3	192616801	192616802	NFKB_NA19099_ASB	G	0	1	33	0
chr3	193505824	193505825	SA1_NA19099_ASB	G	0	0	34	0
chr3	193688165	193688166	CTCF_NA12891_ASB	T	0	15	0	1
chr3	193818856	193818857	CTCF_NA12891_ASB	T	0	15	0	1
chr3	194269460	194269461	EBF_NA12878_ASB	G	0	0	14	0
chr3	194406504	194406505	POL2_NA18951_ASB	C	0	19	1	0
chr3	194675063	194675064	SA1_NA19099_ASB	G	0	0	35	0
chr3	194722775	194722776	CTCF_NA18486_ASB	T	0	2	0	37
chr3	194722840	194722841	CTCF_NA18486_ASB	C	0	67	1	0
chr3	194871479	194871480	POL2_NA19099_ASB	A	10	0	0	0
chr3	195351831	195351832	CTCF_NA18486_ASB	C	0	256	0	0
chr3	195351831	195351832	SA1_NA18486_ASB	C	0	413	0	0
chr3	195351843	195351844	SA1_NA19099_ASB	A	0	34	0	0
chr3	195384843	195384844	RPB2_NA12043_ASB	T	0	0	100	1
chr3	195576562	195576563	CTCF_NA18486_ASB	C	0	4	54	0
chr3	195576718	195576719	SA1_NA10847_ASB	G	42	0	1	0
chr3	195576718	195576719	CTCF_NA18486_ASB	G	100	0	2	0
chr3	195681393	195681394	POL2_NA18951_ASB	G	0	161	0	0
chr3	195681393	195681394	SA1_NA18486_ASB	G	0	0	455	0
chr3	195681393	195681394	CTCF_NA18486_ASB	G	0	1	43	0
chr3	195681456	195681457	CTCF_NA18486_ASB	G	0	0	38	0
chr3	195681456	195681457	SA1_NA18486_ASB	G	0	0	396	0
chr3	195721253	195721254	SA1_NA18505_ASB	A	1	0	0	119
chr3	195721463	195721464	SA1_NA18505_ASB	T	0	182	0	2
chr3	195906746	195906747	CTCF_NA18486_ASB	A	0	0	53	0
chr3	195918955	195918956	SA1_NA10847_ASB	A	5	60	0	0
chr3	196000065	196000066	POL2_NA12878_ASB	A	14	0	0	0
chr3	196229884	196229885	POL2_NA18505_ASB	A	9	0	0	0
chr3	196325463	196325464	POL2_NA12878_ASB	C	0	21	0	1
chr3	196647723	196647724	PU1_NA12891_ASB	C	0	12	0	73
chr3	196697002	196697003	SA1_NA18505_ASB	G	0	0	0	189
chr3	196729938	196729939	SA1_NA18951_ASB	C	0	0	0	171
chr3	196729938	196729939	RPB2_NA12043_ASB	C	0	0	0	24
chr3	197024799	197024800	POL2_NA19099_ASB	C	0	0	0	11
chr3	197025997	197025998	POL2_NA18505_ASB	G	0	0	9	0
chr3	197237128	197237129	RPB2_NA11830_ASB	C	0	23	0	0
chr3	197326166	197326167	EBF_NA12878_ASB	G	0	142	3	0
chr3	197326176	197326177	EBF_NA12878_ASB	C	0	3	1	136
chr3	197354856	197354857	POL2_NA10847_ASB	C	0	9	0	0
chr4	124374	124375	RPB2_NA11830_ASB	T	0	0	25	0
chr4	331289	331290	RPB2_NA11830_ASB	G	0	0	29	0
chr4	759881	759882	RPB2_NA12043_ASB	C	0	46	0	0
chr4	759881	759882	RPB2_NA11830_ASB	C	0	56	0	0
chr4	926122	926123	RPB2_NA11894_ASB	C	0	42	0	0
chr4	967330	967331	RPB2_NA12043_ASB	C	60	0	0	0
chr4	967330	967331	POL2_NA19099_ASB	C	27	0	0	0
chr4	967334	967335	RPB2_NA12043_ASB	G	0	0	0	62
chr4	967338	967339	POL2_NA19099_ASB	C	0	26	0	0
chr4	1107477	1107478	RPB2_NA11894_ASB	T	0	11	0	0
chr4	1242831	1242832	POL2_NA19099_ASB	G	0	0	30	0
chr4	1243005	1243006	RPB2_NA11894_ASB	C	0	23	0	0
chr4	1243163	1243164	RPB2_NA11894_ASB	C	0	27	0	0
chr4	1243328	1243329	RPB2_NA11894_ASB	C	0	24	0	0
chr4	1339874	1339875	CTCF_NA12892_ASB	G	41	0	5	0
chr4	1340520	1340521	CTCF_NA18486_ASB	C	0	24	0	0
chr4	1721898	1721899	CTCF_NA12892_ASB	C	0	0	0	10
chr4	1728380	1728381	SA1_NA18505_ASB	G	43	0	0	0
chr4	1731620	1731621	CTCF_NA18486_ASB	T	0	72	0	6
chr4	1731620	1731621	SA1_NA10847_ASB	T	0	28	0	1
chr4	1731652	1731653	CTCF_NA18486_ASB	C	0	8	0	69
chr4	1731652	1731653	SA1_NA10847_ASB	C	0	1	0	37
chr4	1731665	1731666	SA1_NA10847_ASB	C	0	0	0	36
chr4	1731665	1731666	SA1_NA12890_ASB	C	0	1	0	30
chr4	1765173	1765174	CTCF_NA18486_ASB	T	0	0	0	20
chr4	1857822	1857823	POL2_NA18505_ASB	C	0	47	0	0
chr4	1857822	1857823	POL2_NA19099_ASB	C	0	25	0	0
chr4	1857822	1857823	RPB2_NA11830_ASB	C	0	55	0	0
chr4	2264279	2264280	POL2_NA18505_ASB	C	0	69	0	1
chr4	2420571	2420572	SA1_NA12890_ASB	A	15	0	0	0
chr4	2714168	2714169	CTCF_NA12892_ASB	C	0	42	2	0
chr4	2757914	2757915	POL2_NA19099_ASB	C	0	26	0	0
chr4	2757914	2757915	SA1_NA19099_ASB	C	0	38	0	0
chr4	2757972	2757973	RPB2_NA11830_ASB	C	0	45	0	0
chr4	2766241	2766242	SA1_NA18951_ASB	C	0	277	0	0
chr4	3039310	3039311	CTCF_NA12892_ASB	C	0	23	0	92
chr4	3042385	3042386	RPB2_NA11831_ASB	C	0	17	0	0
chr4	3043183	3043184	POL2_NA18526_ASB	G	0	0	0	12
chr4	3043184	3043185	POL2_NA18505_ASB	A	1	0	36	0
chr4	3043511	3043512	POL2_NA18505_ASB	C	0	0	14	0
chr4	3043512	3043513	POL2_NA18505_ASB	A	0	15	0	0
chr4	3075690	3075691	RPB2_NA11894_ASB	G	0	0	13	0
chr4	3374538	3374539	EBF_NA12878_ASB	C	0	20	0	0
chr4	3374538	3374539	PAX5_NA12878_ASB	C	0	28	0	1
chr4	3482465	3482466	SA1_NA18526_ASB	A	247	0	0	0
chr4	3533917	3533918	RPB2_NA11831_ASB	A	28	0	0	0
chr4	3533920	3533921	RPB2_NA11831_ASB	G	0	0	30	0
chr4	3944183	3944184	SA1_NA19099_ASB	C	0	0	0	28
chr4	3986547	3986548	SA1_NA18505_ASB	G	52	0	0	0
chr4	3986604	3986605	SA1_NA18486_ASB	G	0	0	201	0
chr4	3986604	3986605	CTCF_NA18486_ASB	G	0	0	54	0
chr4	4109351	4109352	SA1_NA18951_ASB	C	0	211	0	0
chr4	4147407	4147408	SA1_NA10847_ASB	T	0	0	63	0
chr4	4882657	4882658	CTCF_NA18486_ASB	G	0	0	16	0
chr4	4997240	4997241	SA1_NA19099_ASB	T	0	67	0	0
chr4	6683062	6683063	CTCF_NA12891_ASB	A	56	0	6	0
chr4	6911431	6911432	POL2_NA18505_ASB	G	0	0	30	0
chr4	7069376	7069377	CTCF_NA12878_ASB	G	0	34	1	0
chr4	7153748	7153749	SA1_NA19099_ASB	T	0	0	0	24
chr4	8386159	8386160	PU1_NA12891_ASB	C	0	13	0	0
chr4	8548795	8548796	SA1_NA12878_ASB	A	4	0	158	0
chr4	8548969	8548970	CTCF_NA12878_ASB	G	2	0	59	0
chr4	8548969	8548970	SA1_NA18505_ASB	G	1	0	128	0
chr4	9431997	9431998	CTCF_NA18486_ASB	A	2	0	32	0
chr4	9579672	9579673	CTCF_NA12892_ASB	A	13	0	1	0
chr4	10015510	10015511	SA1_NA19099_ASB	T	0	0	37	1
chr4	10118630	10118631	RPB2_NA11830_ASB	T	0	0	0	64
chr4	10118715	10118716	RPB2_NA11830_ASB	A	236	0	0	0
chr4	10118732	10118733	POL2_NA19099_ASB	C	0	221	0	2
chr4	10405440	10405441	SA1_NA18505_ASB	G	0	0	94	0
chr4	10459013	10459014	POL2_NA19099_ASB	G	0	0	11	0
chr4	11220495	11220496	CTCF_NA18486_ASB	G	0	0	24	0
chr4	11220499	11220500	CTCF_NA18486_ASB	T	0	0	0	25
chr4	11220506	11220507	CTCF_NA18486_ASB	C	0	24	0	0
chr4	11220533	11220534	CTCF_NA18486_ASB	G	0	0	20	0
chr4	11220562	11220563	SA1_NA19099_ASB	A	24	0	0	0
chr4	11220578	11220579	SA1_NA19099_ASB	G	0	0	26	0
chr4	12642024	12642025	PU1_NA12878_ASB	G	0	0	41	0
chr4	12642024	12642025	CTCF_NA12892_ASB	G	0	0	27	0
chr4	12642024	12642025	PU1_NA12892_ASB	G	0	0	45	0
chr4	12642024	12642025	MYC_NA12891_ASB	G	0	0	132	0
chr4	12642024	12642025	PU1_NA12891_ASB	G	0	0	78	1
chr4	13629347	13629348	POL2_NA18505_ASB	G	0	0	40	0
chr4	15656896	15656897	CTCF_NA18486_ASB	G	0	0	32	0
chr4	15656896	15656897	POL2_NA18505_ASB	G	0	0	38	0
chr4	15656896	15656897	POL2_NA19099_ASB	G	0	0	34	0
chr4	15657035	15657036	RPB2_NA11831_ASB	C	0	66	0	0
chr4	15731397	15731398	CTCF_NA18486_ASB	C	0	25	0	0
chr4	17513581	17513582	RPB2_NA11831_ASB	G	0	0	50	0
chr4	17582050	17582051	PU1_NA12891_ASB	G	5	0	44	0
chr4	25125097	25125098	BATF_NA12878_ASB	G	2	0	83	0
chr4	26162856	26162857	CTCF_NA12878_ASB	T	0	11	0	0
chr4	26322928	26322929	CTCF_NA18486_ASB	A	16	0	0	0
chr4	26764901	26764902	PU1_NA12891_ASB	G	1	0	27	0
chr4	26863073	26863074	CTCF_NA18486_ASB	G	0	0	23	0
chr4	35153561	35153562	CTCF_NA18486_ASB	C	0	0	0	24
chr4	36570277	36570278	EBF_NA12878_ASB	A	0	0	0	20
chr4	37803933	37803934	CTCF_NA12892_ASB	C	2	45	0	0
chr4	37803933	37803934	CTCF_NA12891_ASB	C	4	33	0	0
chr4	37804190	37804191	CTCF_NA18486_ASB	C	0	19	0	0
chr4	37893037	37893038	POL2_NA18951_ASB	C	0	0	0	17
chr4	38180268	38180269	POL2_NA12891_ASB	C	0	0	0	11
chr4	38203847	38203848	SA1_NA12878_ASB	T	0	184	0	0
chr4	38203847	38203848	CTCF_NA12878_ASB	T	0	22	0	0
chr4	38203886	38203887	SA1_NA12878_ASB	T	165	1	0	2
chr4	38203891	38203892	SA1_NA12878_ASB	A	2	0	157	0
chr4	38324927	38324928	RPB2_NA11894_ASB	G	1	0	14	0
chr4	38665141	38665142	POL2_NA18505_ASB	G	11	0	0	0
chr4	38805982	38805983	BATF_NA12878_ASB	T	0	23	0	0
chr4	39688693	39688694	CTCF_NA18486_ASB	A	0	17	0	0
chr4	39979483	39979484	SA1_NA12890_ASB	G	0	43	0	0
chr4	39979483	39979484	CTCF_NA12890_ASB	G	0	69	0	0
chr4	40058211	40058212	SA1_NA18505_ASB	G	0	0	77	0
chr4	40058740	40058741	SA1_NA18505_ASB	C	0	111	0	0
chr4	40058740	40058741	POL2_NA18505_ASB	C	0	23	0	0
chr4	40552625	40552626	CTCF_NA18486_ASB	G	0	17	0	0
chr4	40552632	40552633	CTCF_NA18486_ASB	A	0	17	0	0
chr4	40552639	40552640	CTCF_NA18486_ASB	G	0	0	0	16
chr4	41216665	41216666	CTCF_NA18486_ASB	C	0	108	0	0
chr4	41216665	41216666	SA1_NA18486_ASB	C	1	317	0	0
chr4	41218229	41218230	RPB2_NA11831_ASB	G	0	0	23	0
chr4	41258969	41258970	RPB2_NA11831_ASB	A	106	0	8	0
chr4	41258977	41258978	RPB2_NA11831_ASB	C	0	132	0	12
chr4	42323014	42323015	PU1_NA12878_ASB	G	0	0	83	3
chr4	42659027	42659028	RPB2_NA11894_ASB	T	0	23	0	0
chr4	42867576	42867577	SA1_NA18486_ASB	G	0	0	225	0
chr4	42867576	42867577	CTCF_NA18486_ASB	G	0	0	46	0
chr4	47034625	47034626	SA1_NA12890_ASB	C	0	18	1	0
chr4	47916412	47916413	RPB2_NA11831_ASB	T	0	0	0	76
chr4	48005753	48005754	CTCF_NA12892_ASB	A	2	0	17	0
chr4	48089457	48089458	SA1_NA10847_ASB	A	29	0	0	0
chr4	52762065	52762066	CTCF_NA12878_ASB	G	14	0	124	0
chr4	53728373	53728374	SA1_NA18505_ASB	C	0	37	0	0
chr4	54244322	54244323	CTCF_NA18486_ASB	G	0	0	0	15
chr4	54930942	54930943	POL2_NA10847_ASB	T	0	0	0	12
chr4	54930983	54930984	RPB2_NA11830_ASB	C	0	30	0	0
chr4	56212463	56212464	RPB2_NA11894_ASB	G	0	0	35	0
chr4	56212871	56212872	RPB2_NA12043_ASB	C	0	26	0	0
chr4	56311247	56311248	SA1_NA10847_ASB	A	0	0	0	23
chr4	56412168	56412169	POL2_NA18951_ASB	C	0	0	0	23
chr4	57301680	57301681	POL2_NA18951_ASB	G	1	0	17	0
chr4	57301735	57301736	POL2_NA18505_ASB	C	0	19	2	0
chr4	57301749	57301750	POL2_NA10847_ASB	G	1	0	14	0
chr4	57523868	57523869	PU1_NA12891_ASB	T	0	19	0	0
chr4	57775063	57775064	CTCF_NA18486_ASB	T	0	56	0	1
chr4	57775115	57775116	CTCF_NA18486_ASB	G	0	0	44	0
chr4	57826579	57826580	CTCF_NA18486_ASB	G	1	0	114	0
chr4	68193148	68193149	CTCF_NA12892_ASB	G	1	0	15	0
chr4	74124991	74124992	CTCF_NA18486_ASB	C	0	34	0	0
chr4	74124991	74124992	SA1_NA18486_ASB	C	0	408	1	0
chr4	76024765	76024766	EBF_NA12878_ASB	T	0	3	0	60
chr4	76598089	76598090	RPB2_NA11894_ASB	C	0	13	0	0
chr4	76598418	76598419	RPB2_NA11894_ASB	T	0	0	1	33
chr4	76862254	76862255	CTCF_NA12892_ASB	G	85	0	11	0
chr4	76958232	76958233	SA1_NA18505_ASB	A	1	0	60	0
chr4	77069160	77069161	POL2_NA19099_ASB	G	0	0	12	0
chr4	77200798	77200799	CTCF_NA12892_ASB	C	0	12	0	0
chr4	77200804	77200805	CTCF_NA12892_ASB	C	0	10	0	0
chr4	77222860	77222861	CTCF_NA12878_ASB	A	0	0	22	0
chr4	77227484	77227485	CTCF_NA18486_ASB	A	0	0	17	0
chr4	77432340	77432341	SA1_NA19099_ASB	T	94	0	0	0
chr4	77973624	77973625	CTCF_NA18486_ASB	C	0	45	0	5
chr4	77973624	77973625	SA1_NA18505_ASB	C	0	61	0	1
chr4	77996706	77996707	POL2_NA18505_ASB	G	0	0	51	0
chr4	77996843	77996844	RPB2_NA11830_ASB	C	0	32	0	0
chr4	77997452	77997453	CTCF_NA18486_ASB	C	0	29	0	0
chr4	78078426	78078427	POL2_NA10847_ASB	G	0	0	19	0
chr4	78124737	78124738	SA1_NA10847_ASB	T	0	2	0	91
chr4	78124944	78124945	SA1_NA10847_ASB	C	0	247	0	4
chr4	78275306	78275307	CTCF_NA18486_ASB	C	0	19	0	0
chr4	79513973	79513974	SA1_NA19099_ASB	A	27	0	0	0
chr4	79697280	79697281	POL2_NA18526_ASB	G	0	0	13	0
chr4	79873046	79873047	SA1_NA18505_ASB	A	102	0	0	0
chr4	82181768	82181769	CTCF_NA18486_ASB	G	2	0	39	0
chr4	82181769	82181770	CTCF_NA18486_ASB	C	2	40	0	0
chr4	82181809	82181810	CTCF_NA18486_ASB	C	1	2	0	41
chr4	83268814	83268815	RPB2_NA12043_ASB	T	0	0	0	24
chr4	83660778	83660779	CTCF_NA12891_ASB	T	0	1	0	40
chr4	83660778	83660779	CTCF_NA12892_ASB	T	0	3	0	25
chr4	83934236	83934237	POL2_NA19099_ASB	C	0	11	0	0
chr4	83934236	83934237	SA1_NA19099_ASB	C	0	55	0	0
chr4	84005517	84005518	RPB2_NA11894_ASB	C	0	13	0	0
chr4	84205617	84205618	POL2_NA12878_ASB	A	2	35	0	0
chr4	84205871	84205872	POL2_NA18526_ASB	C	28	0	0	0
chr4	85892858	85892859	SA1_NA12890_ASB	T	19	0	0	1
chr4	86396569	86396570	NFKB_NA19099_ASB	A	11	0	0	0
chr4	86477722	86477723	BATF_NA12878_ASB	G	29	0	0	0
chr4	86480285	86480286	PU1_NA12891_ASB	T	0	0	0	16
chr4	86480288	86480289	PU1_NA12891_ASB	A	0	16	0	0
chr4	86678523	86678524	SA1_NA19099_ASB	G	0	122	0	0
chr4	86678735	86678736	SA1_NA19099_ASB	A	0	0	0	20
chr4	87417537	87417538	SA1_NA18505_ASB	A	251	0	0	0
chr4	87856054	87856055	SA1_NA19099_ASB	C	0	38	0	0
chr4	87856054	87856055	POL2_NA19099_ASB	C	0	9	0	0
chr4	88141712	88141713	POL2_NA18951_ASB	G	0	0	49	0
chr4	88297030	88297031	SA1_NA18505_ASB	A	1	83	0	0
chr4	89618836	89618837	RPB2_NA11831_ASB	T	0	0	0	16
chr4	89978444	89978445	USF2_NA12878_ASB	A	15	0	0	0
chr4	90032653	90032654	RPB2_NA11830_ASB	A	65	0	0	0
chr4	91591466	91591467	PU1_NA12878_ASB	C	0	27	0	0
chr4	91591513	91591514	EBF_NA12878_ASB	G	0	0	54	0
chr4	91739879	91739880	SA1_NA19099_ASB	C	0	3	0	77
chr4	91739879	91739880	CTCF_NA18486_ASB	C	0	1	0	50
chr4	92014052	92014053	CTCF_NA18486_ASB	G	0	0	17	0
chr4	92034712	92034713	SA1_NA18526_ASB	T	0	0	0	87
chr4	95373055	95373056	POL2_NA10847_ASB	C	0	17	0	0
chr4	95373087	95373088	RPB2_NA11831_ASB	G	0	0	123	0
chr4	95517002	95517003	CTCF_NA18486_ASB	A	50	0	0	0
chr4	99666856	99666857	SA1_NA18505_ASB	G	0	0	52	0
chr4	99916677	99916678	SA1_NA18505_ASB	C	0	0	65	0
chr4	99916677	99916678	SA1_NA19099_ASB	C	0	0	60	0
chr4	99916677	99916678	SA1_NA12890_ASB	C	0	0	15	0
chr4	100384347	100384348	SA1_NA18486_ASB	A	247	0	0	0
chr4	100384347	100384348	CTCF_NA18486_ASB	A	85	0	0	0
chr4	100806054	100806055	SA1_NA19099_ASB	G	0	0	30	0
chr4	100868637	100868638	RPB2_NA12043_ASB	A	22	0	0	0
chr4	102196388	102196389	PU1_NA12891_ASB	C	0	6	0	45
chr4	103179267	103179268	CTCF_NA18486_ASB	G	0	0	22	0
chr4	103179274	103179275	CTCF_NA18486_ASB	T	0	0	18	0
chr4	103422503	103422504	RPB2_NA11830_ASB	C	0	0	105	0
chr4	103463006	103463007	CTCF_NA12891_ASB	T	0	30	0	3
chr4	103748877	103748878	POL2_NA19099_ASB	T	0	0	0	11
chr4	103790594	103790595	POL2_NA18505_ASB	C	0	32	0	0
chr4	105640871	105640872	PU1_NA12878_ASB	G	0	0	19	0
chr4	106066981	106066982	SA1_NA10847_ASB	T	0	0	0	17
chr4	106394772	106394773	RPB2_NA11831_ASB	C	0	60	0	0
chr4	106553363	106553364	SA1_NA19099_ASB	G	0	21	0	0
chr4	108275539	108275540	CTCF_NA18486_ASB	G	19	0	0	0
chr4	108911050	108911051	RPB2_NA11894_ASB	T	0	0	0	43
chr4	110354972	110354973	RPB2_NA11894_ASB	C	0	1	0	24
chr4	112085913	112085914	CTCF_NA12892_ASB	G	1	0	44	0
chr4	112976516	112976517	PU1_NA12891_ASB	C	0	23	0	2
chr4	113066985	113066986	CTCF_NA18486_ASB	G	0	0	15	0
chr4	113441819	113441820	CTCF_NA18486_ASB	A	72	1	0	1
chr4	114614139	114614140	PU1_NA12892_ASB	T	0	83	0	5
chr4	114614139	114614140	PU1_NA12878_ASB	T	0	96	0	3
chr4	114682713	114682714	RPB2_NA12043_ASB	G	0	0	23	0
chr4	114682756	114682757	RPB2_NA11831_ASB	C	0	46	0	0
chr4	114992320	114992321	SA1_NA19099_ASB	T	0	2	0	119
chr4	115204282	115204283	EBF_NA12878_ASB	C	0	16	0	0
chr4	115976198	115976199	CTCF_NA18486_ASB	A	1	31	0	0
chr4	115976198	115976199	CTCF_NA12892_ASB	A	0	28	0	0
chr4	115976204	115976205	CTCF_NA18486_ASB	C	0	1	0	31
chr4	115976204	115976205	CTCF_NA12892_ASB	C	0	0	0	30
chr4	116877280	116877281	PU1_NA12892_ASB	G	0	0	29	0
chr4	116877280	116877281	PU1_NA12878_ASB	G	0	2	80	0
chr4	120298411	120298412	SA1_NA12878_ASB	A	0	0	61	0
chr4	120298476	120298477	SA1_NA12878_ASB	T	0	72	0	0
chr4	120298548	120298549	SA1_NA12878_ASB	C	0	122	0	0
chr4	120375781	120375782	POL2_NA18505_ASB	C	0	19	0	1
chr4	120375979	120375980	Znf143-166181AP_NA12878_ASB	G	0	0	11	0
chr4	120375979	120375980	POL2_NA19099_ASB	G	3	0	29	0
chr4	120376029	120376030	RPB2_NA11831_ASB	C	0	0	83	0
chr4	120376029	120376030	POL2_NA19099_ASB	C	0	1	16	0
chr4	120376029	120376030	POL2_NA18505_ASB	C	0	2	28	0
chr4	120376029	120376030	RPB2_NA11894_ASB	C	0	1	30	0
chr4	120376029	120376030	POL2_NA10847_ASB	C	0	0	18	0
chr4	120376029	120376030	SA1_NA10847_ASB	C	0	0	583	0
chr4	124319922	124319923	CTCF_NA18486_ASB	C	0	20	0	0
chr4	125865298	125865299	CTCF_NA12878_ASB	A	0	0	31	0
chr4	125865318	125865319	CTCF_NA12878_ASB	A	0	31	0	0
chr4	128983265	128983266	SA1_NA19099_ASB	C	0	20	0	0
chr4	129209313	129209314	POL2_NA18951_ASB	C	0	22	0	0
chr4	129604803	129604804	PU1_NA12891_ASB	T	0	0	0	19
chr4	131257942	131257943	CTCF_NA12878_ASB	A	2	0	58	0
chr4	132535128	132535129	PU1_NA12892_ASB	A	68	0	1	0
chr4	132535205	132535206	PU1_NA12892_ASB	T	0	44	0	3
chr4	133045471	133045472	BATF_NA12878_ASB	C	133	1	0	0
chr4	133045471	133045472	NFKB_NA19099_ASB	C	21	0	0	0
chr4	133045471	133045472	NFKB_NA18951_ASB	C	10	0	0	0
chr4	133045471	133045472	NFKB_NA12891_ASB	C	33	2	0	0
chr4	133045471	133045472	NFKB_NA18505_ASB	C	11	0	0	0
chr4	139937071	139937072	RPB2_NA11831_ASB	C	0	149	0	0
chr4	139937166	139937167	POL2_NA18505_ASB	C	0	31	0	0
chr4	139937166	139937167	RPB2_NA11831_ASB	C	0	78	0	0
chr4	140005624	140005625	RPB2_NA11831_ASB	T	0	0	3	50
chr4	140005627	140005628	RPB2_NA12043_ASB	C	0	45	0	0
chr4	140418994	140418995	SA1_NA18505_ASB	C	0	0	57	0
chr4	140418995	140418996	SA1_NA18505_ASB	C	57	0	0	0
chr4	140690258	140690259	CTCF_NA18486_ASB	T	0	0	0	15
chr4	144106039	144106040	RPB2_NA11831_ASB	T	0	0	0	62
chr4	146019450	146019451	SA1_NA18486_ASB	C	0	483	0	0
[truncated: 6,807 more rows]
