# Supplementary material for: A uniform survey of allele-specific binding and expression over 1000-Genomes-Project individuals
Source: Nat Commun. 2016 Apr 18;7:11101. doi: 10.1038/ncomms11101 (PMC4837449; doi:10.1038/ncomms11101)
Supplement: Supplementary Data 2 — This tab-delimited file contains all the ASE SNVs (autosomal) annotated by autosomal genes and samples used in our study. For each SNV, the raw counts, gene and sample annotation are provided. If a SNV is not in a gene, it is annotated as ‘NA' . There is redundancy in the data due to SNVs occurring in multiple samples and genes. This file contains all SNVs (including those without MAF from 1000 Genomes Project) and all individuals (including the CEU trio). [file ncomms11101-s3.txt]

chr	start	end	gene_indiv_ASE	ref	cA	cC	cG	cT
chr1	135031	135032	AL627309.1_HG00276_ASE	G	0	0	19	0
chr1	135031	135032	AL627309.1_HG00282_ASE	G	0	0	12	0
chr1	135031	135032	AL627309.1_NA11831_ASE	G	0	0	10	0
chr1	135031	135032	AL627309.1_NA19093_ASE	G	0	0	12	0
chr1	135031	135032	AL627309.1_NA20543_ASE	G	0	0	13	0
chr1	135031	135032	AL627309.1_NA20799_ASE	G	0	0	32	0
chr1	135039	135040	AL627309.1_HG00146_ASE	T	0	1	0	20
chr1	135039	135040	AL627309.1_HG00334_ASE	T	0	0	0	17
chr1	135039	135040	AL627309.1_NA06984_ASE	T	0	0	0	15
chr1	135202	135203	AL627309.1_HG00244_ASE	G	0	0	13	0
chr1	135202	135203	AL627309.1_NA07037_ASE	G	0	0	20	0
chr1	135202	135203	AL627309.1_NA12273_ASE	G	0	0	14	0
chr1	135202	135203	AL627309.1_NA20525_ASE	G	0	0	16	0
chr1	135202	135203	AL627309.1_NA20754_ASE	G	0	0	14	0
chr1	137824	137825	AL627309.1_HG00330_ASE	G	0	0	16	0
chr1	137824	137825	AL627309.1_NA12716_ASE	G	0	0	13	0
chr1	137824	137825	AL627309.1_NA20540_ASE	G	0	0	11	0
chr1	761957	761958	NA_NA19247_ASE	C	0	13	0	0
chr1	762591	762592	NA_NA20509_ASE	C	0	0	14	0
chr1	762600	762601	NA_NA20509_ASE	T	0	12	0	0
chr1	763079	763080	NA_HG00146_ASE	G	0	0	27	0
chr1	763079	763080	NA_NA12154_ASE	G	0	0	14	0
chr1	763079	763080	NA_NA12775_ASE	G	0	0	16	0
chr1	763079	763080	NA_NA18486_ASE	G	0	0	13	0
chr1	763079	763080	NA_NA18498_ASE	G	0	0	12	0
chr1	763079	763080	NA_NA20502_ASE	G	0	0	11	0
chr1	763079	763080	NA_NA20507_ASE	G	0	0	10	0
chr1	763079	763080	NA_NA20787_ASE	G	0	0	13	0
chr1	763079	763080	NA_NA20800_ASE	G	0	0	14	0
chr1	763079	763080	NA_NA20801_ASE	G	0	0	15	0
chr1	787398	787399	NA_HG00268_ASE	G	0	0	0	15
chr1	787398	787399	NA_HG01334_ASE	G	0	0	0	14
chr1	787398	787399	NA_NA19108_ASE	G	0	0	2	20
chr1	787398	787399	NA_NA20765_ASE	G	0	0	0	13
chr1	881626	881627	NOC2L_NA20810_ASE	G	157	0	16	0
chr1	887800	887801	NOC2L_HG00116_ASE	A	1	0	16	0
chr1	887800	887801	NOC2L_HG00124_ASE	A	0	0	26	0
chr1	887800	887801	NOC2L_HG00309_ASE	A	2	0	32	0
chr1	887800	887801	NOC2L_NA06994_ASE	A	1	0	20	0
chr1	887800	887801	NOC2L_NA07056_ASE	A	0	0	12	0
chr1	887800	887801	NOC2L_NA12144_ASE	A	2	0	24	0
chr1	887800	887801	NOC2L_NA12342_ASE	A	0	0	14	0
chr1	887800	887801	NOC2L_NA12716_ASE	A	0	0	61	0
chr1	887800	887801	NOC2L_NA18502_ASE	A	1	0	51	0
chr1	887800	887801	NOC2L_NA18858_ASE	A	1	0	14	0
chr1	887800	887801	NOC2L_NA18916_ASE	A	2	0	35	0
chr1	887800	887801	NOC2L_NA19098_ASE	A	1	0	35	0
chr1	887800	887801	NOC2L_NA19108_ASE	A	1	0	16	0
chr1	887800	887801	NOC2L_NA19213_ASE	A	0	0	17	0
chr1	887800	887801	NOC2L_NA19257_ASE	A	2	0	22	0
chr1	887800	887801	NOC2L_NA20535_ASE	A	0	0	18	0
chr1	887800	887801	NOC2L_NA20582_ASE	A	1	0	18	0
chr1	887800	887801	NOC2L_NA20783_ASE	A	1	0	19	0
chr1	887800	887801	NOC2L_NA20798_ASE	A	0	0	14	0
chr1	888638	888639	NOC2L_NA18489_ASE	T	0	49	0	14
chr1	888658	888659	NOC2L_NA18916_ASE	T	0	25	0	1
chr1	888658	888659	NOC2L_NA19116_ASE	T	1	22	0	3
chr1	889237	889238	NOC2L_NA18505_ASE	G	1	0	81	0
chr1	889454	889455	NOC2L_NA11831_ASE	G	5	0	34	0
chr1	891484	891485	NOC2L_NA18870_ASE	C	0	20	0	0
chr1	891484	891485	NOC2L_NA19098_ASE	C	0	43	0	5
chr1	935221	935222	HES4_NA12347_ASE	C	13	1	0	0
chr1	935397	935398	HES4_NA19225_ASE	G	0	0	12	0
chr1	940004	940005	NA_NA12878_ASE	A	59	0	12	0
chr1	955596	955597	AGRN_NA18526_ASE	G	0	0	16	0
chr1	981130	981131	AGRN_NA20506_ASE	A	14	0	0	0
chr1	984425	984426	AGRN_NA19209_ASE	C	0	16	0	0
chr1	985854	985855	AGRN_NA12006_ASE	C	0	23	0	0
chr1	986917	986918	AGRN_NA20534_ASE	C	0	71	0	0
chr1	988015	988016	AGRN_HG00325_ASE	T	0	0	0	12
chr1	988595	988596	AGRN_NA18511_ASE	T	0	0	0	10
chr1	988652	988653	AGRN_NA19098_ASE	C	0	20	0	0
chr1	990212	990213	AGRN_NA18502_ASE	C	0	15	0	0
chr1	990379	990380	AGRN_NA19130_ASE	C	0	48	0	0
chr1	990379	990380	AGRN_NA20804_ASE	C	0	40	0	0
chr1	998635	998636	NA_NA18870_ASE	A	11	0	0	0
chr1	998635	998636	NA_NA19209_ASE	A	10	0	0	0
chr1	1000070	1000071	NA_HG00187_ASE	C	0	14	0	0
chr1	1001269	1001270	NA_NA19131_ASE	A	113	0	0	0
chr1	1001289	1001290	NA_HG00263_ASE	C	0	25	0	3
chr1	1001289	1001290	NA_NA12006_ASE	C	0	66	0	17
chr1	1001432	1001433	NA_NA18487_ASE	G	2	0	29	0
chr1	1001432	1001433	NA_NA18873_ASE	G	9	0	50	0
chr1	1001432	1001433	NA_NA18908_ASE	G	0	0	22	0
chr1	1001490	1001491	NA_NA18487_ASE	G	2	0	20	0
chr1	1001490	1001491	NA_NA18873_ASE	G	13	0	53	0
chr1	1001490	1001491	NA_NA18908_ASE	G	1	0	25	0
chr1	1001490	1001491	NA_NA19160_ASE	G	1	0	19	0
chr1	1001591	1001592	NA_NA18873_ASE	C	0	42	0	5
chr1	1001592	1001593	NA_NA18873_ASE	A	42	0	5	0
chr1	1001592	1001593	NA_NA18908_ASE	A	29	0	2	0
chr1	1001600	1001601	NA_NA18873_ASE	A	45	0	5	0
chr1	1001600	1001601	NA_NA18908_ASE	A	29	0	3	0
chr1	1001644	1001645	NA_HG00124_ASE	A	94	0	0	0
chr1	1001662	1001663	NA_HG00232_ASE	T	0	0	0	63
chr1	1001662	1001663	NA_NA18526_ASE	T	0	1	0	27
chr1	1001662	1001663	NA_NA19116_ASE	T	0	0	0	52
chr1	1001673	1001674	NA_NA18908_ASE	C	0	11	0	0
chr1	1004330	1004331	NA_NA19098_ASE	C	0	12	0	0
chr1	1017340	1017341	C1orf159_NA18526_ASE	G	0	0	0	15
chr1	1017586	1017587	C1orf159_NA19093_ASE	C	0	31	0	0
chr1	1017705	1017706	C1orf159_NA18917_ASE	C	0	30	0	0
chr1	1147421	1147422	TNFRSF4_NA12144_ASE	C	0	0	0	41
chr1	1152573	1152574	SDF4_NA19102_ASE	C	1	68	0	0
chr1	1152611	1152612	SDF4_NA20536_ASE	G	0	0	77	0
chr1	1152730	1152731	SDF4_HG00096_ASE	G	0	0	113	0
chr1	1152730	1152731	SDF4_NA18499_ASE	G	0	0	152	0
chr1	1152730	1152731	SDF4_NA18504_ASE	G	0	0	174	0
chr1	1152730	1152731	SDF4_NA19257_ASE	G	1	0	191	0
chr1	1166886	1166887	SDF4_NA11920_ASE	T	0	10	0	0
chr1	1170016	1170017	B3GALT6_HG00131_ASE	G	0	0	16	0
chr1	1170016	1170017	B3GALT6_HG00281_ASE	G	0	0	20	0
chr1	1170016	1170017	B3GALT6_HG00375_ASE	G	1	0	28	0
chr1	1170251	1170252	B3GALT6_HG00096_ASE	C	0	11	0	0
chr1	1189612	1189613	UBE2J2_HG00281_ASE	G	0	0	29	0
chr1	1189643	1189644	UBE2J2_NA18858_ASE	G	0	0	21	0
chr1	1189662	1189663	UBE2J2_NA18487_ASE	G	0	0	21	0
chr1	1190244	1190245	UBE2J2_NA19236_ASE	G	0	0	17	0
chr1	1227926	1227927	ACAP3_NA18504_ASE	G	0	0	18	0
chr1	1229844	1229845	ACAP3_NA18499_ASE	G	0	0	18	0
chr1	1233270	1233271	ACAP3_HG00267_ASE	G	0	0	15	0
chr1	1244626	1244627	ACAP3_NA19209_ASE	C	0	25	0	0
chr1	1244626	1244627	PUSL1_NA19209_ASE	C	0	25	0	0
chr1	1247493	1247494	CPSF3L_NA12154_ASE	T	0	70	0	0
chr1	1247493	1247494	CPSF3L_NA20527_ASE	T	0	51	0	0
chr1	1252373	1252374	CPSF3L_NA12716_ASE	G	0	0	17	0
chr1	1254840	1254841	CPSF3L_NA19116_ASE	C	0	149	38	0
chr1	1263143	1263144	GLTPD1_HG00173_ASE	G	13	0	0	0
chr1	1263143	1263144	GLTPD1_NA11995_ASE	G	24	0	0	0
chr1	1263143	1263144	GLTPD1_NA20508_ASE	G	28	0	0	0
chr1	1263980	1263981	GLTPD1_NA20531_ASE	C	0	29	0	0
chr1	1270882	1270883	DVL1_NA20797_ASE	G	0	0	43	0
chr1	1271146	1271147	DVL1_NA18858_ASE	G	0	0	12	0
chr1	1271852	1271853	DVL1_NA11894_ASE	G	0	0	12	0
chr1	1287482	1287483	NA_NA18486_ASE	A	10	0	0	0
chr1	1288470	1288471	MXRA8_NA12716_ASE	C	0	31	0	6
chr1	1288582	1288583	MXRA8_NA12716_ASE	C	0	30	3	0
chr1	1309812	1309813	AURKAIP1_NA18856_ASE	G	0	0	66	0
chr1	1309884	1309885	AURKAIP1_NA12347_ASE	A	31	0	7	0
chr1	1310180	1310181	AURKAIP1_HG00187_ASE	A	4	0	28	0
chr1	1310180	1310181	AURKAIP1_NA19172_ASE	A	8	0	37	0
chr1	1321904	1321905	CCNL2_HG00268_ASE	C	0	15	0	0
chr1	1321904	1321905	CCNL2_NA11920_ASE	C	0	14	0	0
chr1	1327488	1327489	CCNL2_NA20795_ASE	G	0	0	48	0
chr1	1332255	1332256	CCNL2_NA19099_ASE	G	0	0	11	0
chr1	1335301	1335302	RP4-758J18.2_NA19098_ASE	C	0	0	0	14
chr1	1336097	1336098	RP4-758J18.2_NA19171_ASE	G	0	0	55	0
chr1	1336928	1336929	RP4-758J18.2_NA18909_ASE	C	0	66	0	0
chr1	1336928	1336929	RP4-758J18.2_NA19200_ASE	C	0	41	0	1
chr1	1342611	1342612	MRPL20_NA20508_ASE	G	0	261	0	0
chr1	1343393	1343394	NA_NA18912_ASE	A	25	0	0	0
chr1	1343393	1343394	NA_NA19172_ASE	A	11	0	0	0
chr1	1344066	1344067	NA_HG00259_ASE	T	0	2	0	20
chr1	1345217	1345218	NA_NA19116_ASE	A	12	0	0	0
chr1	1354593	1354594	ANKRD65_NA18511_ASE	A	15	0	1	0
chr1	1372742	1372743	VWA1_NA18912_ASE	C	0	2	0	17
chr1	1374751	1374752	VWA1_NA18486_ASE	C	0	18	0	0
chr1	1374833	1374834	VWA1_NA19225_ASE	A	0	0	11	0
chr1	1374833	1374834	VWA1_NA19257_ASE	A	0	0	16	0
chr1	1375809	1375810	VWA1_NA11993_ASE	C	0	19	0	0
chr1	1375809	1375810	VWA1_NA20542_ASE	C	0	22	3	0
chr1	1375946	1375947	VWA1_NA19147_ASE	T	0	0	25	2
chr1	1403813	1403814	ATAD3C_NA18511_ASE	C	0	13	0	0
chr1	1403813	1403814	ATAD3C_NA19209_ASE	C	0	1	0	20
chr1	1403819	1403820	ATAD3C_NA18502_ASE	C	0	18	0	0
chr1	1403819	1403820	ATAD3C_NA19099_ASE	C	0	12	0	0
chr1	1404235	1404236	ATAD3C_NA19209_ASE	C	0	0	0	11
chr1	1405244	1405245	ATAD3C_NA18511_ASE	G	0	0	11	0
chr1	1405413	1405414	ATAD3C_NA18511_ASE	T	0	1	0	16
chr1	1407371	1407372	ATAD3B_NA11831_ASE	T	0	0	0	37
chr1	1413229	1413230	ATAD3B_NA19098_ASE	C	0	0	28	0
chr1	1413229	1413230	ATAD3B_NA19102_ASE	C	0	2	22	0
chr1	1413974	1413975	ATAD3B_NA18499_ASE	C	0	11	0	0
chr1	1417586	1417587	ATAD3B_NA19137_ASE	C	0	33	0	0
chr1	1419935	1419936	ATAD3B_NA18934_ASE	A	11	0	0	0
chr1	1420452	1420453	ATAD3B_NA18502_ASE	G	1	0	25	0
chr1	1420452	1420453	ATAD3B_NA19172_ASE	G	1	0	13	0
chr1	1420452	1420453	ATAD3B_NA19204_ASE	G	0	0	24	0
chr1	1420452	1420453	ATAD3B_NA20801_ASE	G	1	0	20	0
chr1	1421953	1421954	ATAD3B_NA19223_ASE	G	3	0	28	0
chr1	1421953	1421954	ATAD3B_NA19257_ASE	G	1	0	32	0
chr1	1421990	1421991	ATAD3B_NA19119_ASE	G	16	0	0	0
chr1	1425127	1425128	ATAD3B_HG00187_ASE	T	0	17	0	1
chr1	1425161	1425162	ATAD3B_NA18499_ASE	C	0	11	0	0
chr1	1430970	1430971	ATAD3B_NA19171_ASE	C	0	0	0	30
chr1	1430984	1430985	ATAD3B_HG00124_ASE	C	0	3	0	22
chr1	1430984	1430985	ATAD3B_HG00276_ASE	C	0	4	0	26
chr1	1430984	1430985	ATAD3B_NA18486_ASE	C	0	28	0	0
chr1	1430984	1430985	ATAD3B_NA19171_ASE	C	0	23	0	0
chr1	1431108	1431109	ATAD3B_NA18916_ASE	G	8	0	44	0
chr1	1431108	1431109	ATAD3B_NA19172_ASE	G	7	0	35	0
chr1	1431164	1431165	ATAD3B_HG00111_ASE	C	0	23	0	141
chr1	1431164	1431165	ATAD3B_HG00315_ASE	C	0	6	0	52
chr1	1431164	1431165	ATAD3B_HG00334_ASE	C	0	2	0	34
chr1	1431164	1431165	ATAD3B_NA18934_ASE	C	0	6	0	38
chr1	1431164	1431165	ATAD3B_NA18951_ASE	C	0	0	0	45
chr1	1431164	1431165	ATAD3B_NA20768_ASE	C	0	2	0	30
chr1	1431164	1431165	ATAD3B_NA20783_ASE	C	0	101	0	31
chr1	1431164	1431165	ATAD3B_NA20785_ASE	C	0	62	0	2
chr1	1431164	1431165	ATAD3B_NA20804_ASE	C	0	10	0	77
chr1	1431501	1431502	ATAD3B_HG00265_ASE	G	0	0	31	0
chr1	1431501	1431502	ATAD3B_NA18486_ASE	G	0	0	15	0
chr1	1431519	1431520	ATAD3B_NA18933_ASE	C	0	10	0	0
chr1	1447691	1447692	ATAD3A_NA18502_ASE	G	2	0	43	0
chr1	1447691	1447692	ATAD3A_NA18511_ASE	G	1	0	17	0
chr1	1447691	1447692	ATAD3A_NA19099_ASE	G	0	0	17	0
chr1	1447691	1447692	ATAD3A_NA19223_ASE	G	2	0	29	0
chr1	1447691	1447692	ATAD3A_NA19225_ASE	G	0	0	12	0
chr1	1447691	1447692	ATAD3A_NA20801_ASE	G	0	0	59	0
chr1	1447755	1447756	ATAD3A_NA10851_ASE	G	0	0	20	0
chr1	1455585	1455586	ATAD3A_NA20539_ASE	C	0	73	0	0
chr1	1458149	1458150	ATAD3A_NA18486_ASE	T	0	0	0	18
chr1	1458149	1458150	ATAD3A_NA18499_ASE	T	0	0	0	13
chr1	1469545	1469546	ATAD3A_HG00120_ASE	G	11	0	0	0
chr1	1469545	1469546	ATAD3A_NA07357_ASE	G	16	0	0	0
chr1	1469545	1469546	ATAD3A_NA11995_ASE	G	42	0	0	0
chr1	1469545	1469546	ATAD3A_NA18502_ASE	G	40	0	0	0
chr1	1469545	1469546	ATAD3A_NA18508_ASE	G	24	0	0	0
chr1	1469545	1469546	ATAD3A_NA19204_ASE	G	13	0	0	0
chr1	1469545	1469546	ATAD3A_NA20502_ASE	G	44	0	0	0
chr1	1469545	1469546	ATAD3A_NA20505_ASE	G	46	0	1	0
chr1	1469545	1469546	ATAD3A_NA20529_ASE	G	61	0	0	0
chr1	1469545	1469546	ATAD3A_NA20534_ASE	G	50	0	0	0
chr1	1469545	1469546	ATAD3A_NA20540_ASE	G	26	0	0	0
chr1	1469545	1469546	ATAD3A_NA20807_ASE	G	11	0	0	0
chr1	1469597	1469598	ATAD3A_HG00127_ASE	C	0	42	0	0
chr1	1469597	1469598	ATAD3A_HG00187_ASE	C	0	45	0	0
chr1	1469597	1469598	ATAD3A_HG00328_ASE	C	0	19	0	0
chr1	1469597	1469598	ATAD3A_NA06986_ASE	C	0	13	0	0
chr1	1469597	1469598	ATAD3A_NA11894_ASE	C	0	63	0	0
chr1	1469597	1469598	ATAD3A_NA11920_ASE	C	0	21	0	0
chr1	1469597	1469598	ATAD3A_NA12058_ASE	C	0	18	0	1
chr1	1469597	1469598	ATAD3A_NA12749_ASE	C	0	18	0	0
chr1	1469597	1469598	ATAD3A_NA18501_ASE	C	0	10	0	0
chr1	1469597	1469598	ATAD3A_NA18908_ASE	C	0	35	0	0
chr1	1469597	1469598	ATAD3A_NA18933_ASE	C	0	33	0	0
chr1	1469597	1469598	ATAD3A_NA19116_ASE	C	0	42	0	0
chr1	1469597	1469598	ATAD3A_NA19190_ASE	C	0	31	0	0
chr1	1469597	1469598	ATAD3A_NA19204_ASE	C	0	27	0	1
chr1	1469597	1469598	ATAD3A_NA20586_ASE	C	0	22	0	0
chr1	1469597	1469598	ATAD3A_NA20589_ASE	C	0	13	0	0
chr1	1469597	1469598	ATAD3A_NA20754_ASE	C	0	44	1	0
chr1	1469597	1469598	ATAD3A_NA20795_ASE	C	0	60	0	0
chr1	1469597	1469598	ATAD3A_NA20799_ASE	C	0	44	0	0
chr1	1469597	1469598	ATAD3A_NA20807_ASE	C	0	12	0	0
chr1	1469597	1469598	ATAD3A_NA20808_ASE	C	0	68	0	0
chr1	1469605	1469606	ATAD3A_HG00117_ASE	C	0	68	0	0
chr1	1469605	1469606	ATAD3A_HG00187_ASE	C	0	42	0	0
chr1	1469605	1469606	ATAD3A_HG00269_ASE	C	0	19	0	0
chr1	1469605	1469606	ATAD3A_NA06984_ASE	C	0	32	0	0
chr1	1469605	1469606	ATAD3A_NA06986_ASE	C	0	13	0	0
chr1	1469605	1469606	ATAD3A_NA10851_ASE	C	0	59	0	0
chr1	1469605	1469606	ATAD3A_NA11830_ASE	C	0	33	0	0
chr1	1469605	1469606	ATAD3A_NA12006_ASE	C	0	34	0	0
chr1	1469605	1469606	ATAD3A_NA12058_ASE	C	0	19	0	0
chr1	1469605	1469606	ATAD3A_NA12716_ASE	C	0	167	0	0
chr1	1469605	1469606	ATAD3A_NA18861_ASE	C	0	30	0	0
chr1	1469605	1469606	ATAD3A_NA18908_ASE	C	0	34	0	1
chr1	1469605	1469606	ATAD3A_NA18933_ASE	C	0	32	0	0
chr1	1469605	1469606	ATAD3A_NA19116_ASE	C	0	39	0	0
chr1	1469605	1469606	ATAD3A_NA19190_ASE	C	0	29	0	1
chr1	1469605	1469606	ATAD3A_NA19204_ASE	C	0	19	0	0
chr1	1469605	1469606	ATAD3A_NA20520_ASE	C	0	54	0	0
chr1	1469605	1469606	ATAD3A_NA20586_ASE	C	0	22	0	0
chr1	1469605	1469606	ATAD3A_NA20589_ASE	C	0	13	0	0
chr1	1469605	1469606	ATAD3A_NA20795_ASE	C	0	58	0	0
chr1	1469694	1469695	ATAD3A_NA18499_ASE	T	0	0	0	10
chr1	1469694	1469695	ATAD3A_NA19093_ASE	T	0	0	0	19
chr1	1469720	1469721	ATAD3A_HG00328_ASE	G	12	0	63	0
chr1	1469781	1469782	ATAD3A_NA20512_ASE	G	0	111	0	0
chr1	1499723	1499724	SSU72_NA18912_ASE	C	0	53	0	0
chr1	1551427	1551428	MIB2_NA18912_ASE	C	0	15	0	0
chr1	1561768	1561769	MIB2_NA19160_ASE	G	0	0	13	0
chr1	1563690	1563691	MIB2_NA19190_ASE	T	0	0	2	18
chr1	1571801	1571802	CDK11B_NA18907_ASE	G	0	0	61	0
chr1	1571801	1571802	CDK11B_NA19098_ASE	G	99	0	17	0
chr1	1590574	1590575	NA_NA19099_ASE	G	14	0	1	0
chr1	1590574	1590575	NA_NA19223_ASE	G	15	0	0	0
chr1	1594314	1594315	SLC35E2B_HG00345_ASE	C	0	0	0	24
chr1	1594314	1594315	SLC35E2B_HG00346_ASE	C	0	0	0	21
chr1	1594314	1594315	SLC35E2B_NA11829_ASE	C	0	0	0	21
chr1	1594314	1594315	SLC35E2B_NA12154_ASE	C	0	0	0	12
chr1	1594314	1594315	SLC35E2B_NA20761_ASE	C	0	0	0	12
chr1	1594314	1594315	SLC35E2B_NA20774_ASE	C	0	0	0	13
chr1	1594314	1594315	SLC35E2B_NA20797_ASE	C	0	0	0	13
chr1	1594314	1594315	SLC35E2B_NA20809_ASE	C	0	0	0	13
chr1	1594392	1594393	SLC35E2B_HG00179_ASE	T	18	0	0	0
chr1	1594392	1594393	SLC35E2B_HG00189_ASE	T	1	0	0	16
chr1	1594392	1594393	SLC35E2B_HG00232_ASE	T	0	0	0	10
chr1	1594392	1594393	SLC35E2B_HG00256_ASE	T	23	0	0	0
chr1	1594392	1594393	SLC35E2B_HG00260_ASE	T	32	0	0	0
chr1	1594392	1594393	SLC35E2B_HG00275_ASE	T	49	0	0	0
chr1	1594392	1594393	SLC35E2B_HG00312_ASE	T	31	0	0	8
chr1	1594392	1594393	SLC35E2B_HG00329_ASE	T	11	0	0	0
chr1	1594392	1594393	SLC35E2B_HG00331_ASE	T	21	0	0	0
chr1	1594392	1594393	SLC35E2B_HG00345_ASE	T	0	0	0	39
chr1	1594392	1594393	SLC35E2B_NA12154_ASE	T	0	0	0	13
chr1	1594392	1594393	SLC35E2B_NA12891_ASE	T	12	0	0	198
chr1	1594392	1594393	SLC35E2B_NA20529_ASE	T	0	0	0	27
chr1	1594392	1594393	SLC35E2B_NA20589_ASE	T	0	0	0	11
chr1	1594392	1594393	SLC35E2B_NA20761_ASE	T	0	0	0	14
chr1	1594392	1594393	SLC35E2B_NA20800_ASE	T	35	0	0	0
chr1	1594392	1594393	SLC35E2B_NA20809_ASE	T	19	0	0	0
chr1	1594392	1594393	SLC35E2B_NA20810_ASE	T	1	0	0	26
chr1	1594487	1594488	SLC35E2B_NA18873_ASE	G	0	0	51	0
chr1	1594550	1594551	SLC35E2B_NA18912_ASE	G	0	0	40	0
chr1	1594770	1594771	SLC35E2B_NA18486_ASE	G	4	0	59	0
chr1	1595154	1595155	SLC35E2B_HG00345_ASE	G	0	0	33	0
chr1	1595159	1595160	SLC35E2B_HG00345_ASE	T	0	0	0	36
chr1	1595197	1595198	SLC35E2B_HG00117_ASE	A	57	0	0	0
chr1	1595197	1595198	SLC35E2B_NA20505_ASE	A	0	0	35	0
chr1	1595197	1595198	SLC35E2B_NA20518_ASE	A	0	0	30	0
chr1	1595197	1595198	SLC35E2B_NA20772_ASE	A	36	0	0	0
chr1	1595866	1595867	SLC35E2B_HG00114_ASE	C	54	0	0	0
chr1	1595866	1595867	SLC35E2B_HG00117_ASE	C	0	10	0	0
chr1	1595866	1595867	SLC35E2B_HG00183_ASE	C	37	0	0	0
chr1	1595866	1595867	SLC35E2B_NA11993_ASE	C	57	0	0	0
chr1	1595866	1595867	SLC35E2B_NA18489_ASE	C	36	4	0	0
chr1	1595866	1595867	SLC35E2B_NA18499_ASE	C	38	6	0	0
chr1	1595866	1595867	SLC35E2B_NA18510_ASE	C	66	0	0	0
chr1	1595866	1595867	SLC35E2B_NA18517_ASE	C	26	0	0	0
chr1	1595866	1595867	SLC35E2B_NA18856_ASE	C	11	0	0	0
chr1	1595866	1595867	SLC35E2B_NA18868_ASE	C	47	0	0	0
chr1	1595866	1595867	SLC35E2B_NA18873_ASE	C	49	0	0	0
chr1	1595866	1595867	SLC35E2B_NA18934_ASE	C	112	0	0	0
chr1	1595866	1595867	SLC35E2B_NA19138_ASE	C	32	6	0	0
chr1	1595866	1595867	SLC35E2B_NA19190_ASE	C	32	5	0	0
chr1	1595866	1595867	SLC35E2B_NA19209_ASE	C	37	3	0	0
chr1	1595866	1595867	SLC35E2B_NA20531_ASE	C	27	0	0	0
chr1	1596303	1596304	SLC35E2B_NA18912_ASE	G	41	0	0	0
chr1	1596303	1596304	SLC35E2B_NA19119_ASE	G	24	0	0	0
chr1	1596303	1596304	SLC35E2B_NA19200_ASE	G	21	0	0	0
chr1	1596303	1596304	SLC35E2B_NA19235_ASE	G	11	0	0	0
chr1	1596499	1596500	SLC35E2B_NA18511_ASE	C	0	109	0	0
chr1	1596990	1596991	SLC35E2B_NA20785_ASE	C	0	19	0	0
chr1	1597355	1597356	SLC35E2B_NA18933_ASE	G	0	0	28	0
chr1	1599811	1599812	SLC35E2B_NA18912_ASE	C	0	0	0	49
chr1	1599811	1599812	SLC35E2B_NA19119_ASE	C	0	0	0	11
chr1	1599811	1599812	SLC35E2B_NA19129_ASE	C	0	0	0	13
chr1	1599811	1599812	SLC35E2B_NA19236_ASE	C	0	0	0	30
chr1	1623973	1623974	SLC35E2B_NA18908_ASE	G	0	0	30	5
chr1	1623973	1623974	SLC35E2B_NA18917_ASE	G	0	0	25	1
chr1	1623973	1623974	SLC35E2B_NA18933_ASE	G	0	0	19	1
chr1	1623973	1623974	SLC35E2B_NA19257_ASE	G	0	0	39	3
chr1	1623974	1623975	SLC35E2B_NA18908_ASE	A	30	0	0	5
chr1	1623974	1623975	SLC35E2B_NA18917_ASE	A	26	0	0	1
chr1	1623974	1623975	SLC35E2B_NA18933_ASE	A	18	0	0	1
chr1	1623974	1623975	SLC35E2B_NA19257_ASE	A	38	0	0	3
chr1	1635003	1635004	CDK11A_HG00159_ASE	T	0	0	0	31
chr1	1635003	1635004	CDK11A_NA18498_ASE	T	0	15	0	0
chr1	1635003	1635004	CDK11A_NA18520_ASE	T	0	37	0	0
chr1	1635003	1635004	CDK11A_NA19099_ASE	T	0	11	0	0
chr1	1635003	1635004	CDK11A_NA19102_ASE	T	0	0	0	15
chr1	1635003	1635004	CDK11A_NA19190_ASE	T	0	14	0	0
chr1	1635021	1635022	CDK11A_HG00276_ASE	A	23	0	0	0
chr1	1635021	1635022	CDK11A_NA18508_ASE	A	0	0	23	0
chr1	1635021	1635022	CDK11A_NA19099_ASE	A	0	0	16	0
chr1	1635021	1635022	CDK11A_NA19102_ASE	A	15	0	1	0
chr1	1635021	1635022	CDK11A_NA19190_ASE	A	0	0	16	0
chr1	1635021	1635022	CDK11A_NA20771_ASE	A	30	0	0	0
chr1	1635748	1635749	CDK11A_NA18912_ASE	C	3	25	0	0
chr1	1635748	1635749	CDK11A_NA18923_ASE	C	0	15	0	0
chr1	1636273	1636274	CDK11A_NA11843_ASE	C	0	15	0	0
chr1	1636351	1636352	CDK11A_NA18520_ASE	G	0	10	0	0
chr1	1636351	1636352	CDK11A_NA18912_ASE	G	0	24	1	0
chr1	1647813	1647814	CDK11A_HG00116_ASE	T	0	113	0	24
chr1	1647813	1647814	CDK11A_HG00124_ASE	T	0	63	0	8
chr1	1647813	1647814	CDK11A_HG00126_ASE	T	0	139	0	41
chr1	1647813	1647814	CDK11A_HG00155_ASE	T	0	40	0	5
chr1	1647813	1647814	CDK11A_HG00176_ASE	T	1	60	0	18
chr1	1647813	1647814	CDK11A_HG00246_ASE	T	0	84	0	25
chr1	1647813	1647814	CDK11A_HG00253_ASE	T	0	29	0	6
chr1	1647813	1647814	CDK11A_HG00259_ASE	T	0	134	0	36
chr1	1647813	1647814	CDK11A_HG00261_ASE	T	0	56	0	14
chr1	1647813	1647814	CDK11A_HG00264_ASE	T	0	46	0	13
chr1	1647813	1647814	CDK11A_HG00274_ASE	T	0	53	0	14
chr1	1647813	1647814	CDK11A_HG00282_ASE	T	0	71	0	23
chr1	1647813	1647814	CDK11A_HG00284_ASE	T	0	44	0	4
chr1	1647813	1647814	CDK11A_HG00310_ASE	T	0	64	0	11
chr1	1647813	1647814	CDK11A_HG00321_ASE	T	0	74	0	16
chr1	1647813	1647814	CDK11A_HG00324_ASE	T	0	65	0	19
chr1	1647813	1647814	CDK11A_HG00326_ASE	T	0	54	0	16
chr1	1647813	1647814	CDK11A_HG00336_ASE	T	0	48	0	8
chr1	1647813	1647814	CDK11A_HG00338_ASE	T	0	90	0	22
chr1	1647813	1647814	CDK11A_HG00367_ASE	T	0	83	0	28
chr1	1647813	1647814	CDK11A_HG00377_ASE	T	0	86	0	15
chr1	1647813	1647814	CDK11A_NA07051_ASE	T	0	70	0	15
chr1	1647813	1647814	CDK11A_NA07347_ASE	T	0	111	0	37
chr1	1647813	1647814	CDK11A_NA11992_ASE	T	0	94	0	21
chr1	1647813	1647814	CDK11A_NA11993_ASE	T	0	66	0	15
chr1	1647813	1647814	CDK11A_NA11994_ASE	T	0	135	0	37
chr1	1647813	1647814	CDK11A_NA11995_ASE	T	0	44	0	14
chr1	1647813	1647814	CDK11A_NA12006_ASE	T	0	47	0	4
chr1	1647813	1647814	CDK11A_NA12144_ASE	T	0	111	0	23
chr1	1647813	1647814	CDK11A_NA12287_ASE	T	0	54	0	11
chr1	1647813	1647814	CDK11A_NA12489_ASE	T	0	119	0	31
chr1	1647813	1647814	CDK11A_NA12750_ASE	T	0	81	0	18
chr1	1647813	1647814	CDK11A_NA12751_ASE	T	0	55	0	9
chr1	1647813	1647814	CDK11A_NA12843_ASE	T	0	26	0	0
chr1	1647813	1647814	CDK11A_NA18489_ASE	T	0	56	0	14
chr1	1647813	1647814	CDK11A_NA18923_ASE	T	0	46	0	13
chr1	1647813	1647814	CDK11A_NA19200_ASE	T	0	74	0	8
chr1	1647813	1647814	CDK11A_NA19207_ASE	T	0	68	0	18
chr1	1647813	1647814	CDK11A_NA19225_ASE	T	0	76	0	25
chr1	1647813	1647814	CDK11A_NA20502_ASE	T	0	56	0	15
chr1	1647813	1647814	CDK11A_NA20505_ASE	T	0	37	0	6
chr1	1647813	1647814	CDK11A_NA20506_ASE	T	0	40	0	8
chr1	1647813	1647814	CDK11A_NA20507_ASE	T	0	56	0	18
chr1	1647813	1647814	CDK11A_NA20512_ASE	T	0	42	0	5
chr1	1647813	1647814	CDK11A_NA20518_ASE	T	0	57	0	10
chr1	1647813	1647814	CDK11A_NA20534_ASE	T	0	87	0	28
chr1	1647813	1647814	CDK11A_NA20539_ASE	T	0	40	0	10
chr1	1647813	1647814	CDK11A_NA20544_ASE	T	0	43	0	6
chr1	1647813	1647814	CDK11A_NA20582_ASE	T	0	57	0	19
chr1	1647813	1647814	CDK11A_NA20752_ASE	T	0	38	0	10
chr1	1647813	1647814	CDK11A_NA20756_ASE	T	0	59	0	11
chr1	1647813	1647814	CDK11A_NA20771_ASE	T	0	64	0	21
chr1	1647813	1647814	CDK11A_NA20801_ASE	T	0	101	0	31
chr1	1647813	1647814	CDK11A_NA20803_ASE	T	0	101	0	14
chr1	1647813	1647814	CDK11A_NA20804_ASE	T	0	73	0	8
chr1	1647870	1647871	CDK11A_HG00155_ASE	T	0	36	0	6
chr1	1647870	1647871	CDK11A_HG00249_ASE	T	0	34	0	3
chr1	1647870	1647871	CDK11A_HG00250_ASE	T	0	48	0	9
chr1	1647870	1647871	CDK11A_HG00284_ASE	T	0	49	0	11
chr1	1647870	1647871	CDK11A_HG00310_ASE	T	0	65	0	17
chr1	1647870	1647871	CDK11A_HG00336_ASE	T	0	53	0	11
chr1	1647870	1647871	CDK11A_HG00377_ASE	T	0	68	0	19
chr1	1647870	1647871	CDK11A_NA11992_ASE	T	0	103	0	31
chr1	1647870	1647871	CDK11A_NA12006_ASE	T	0	62	0	17
chr1	1647870	1647871	CDK11A_NA12750_ASE	T	0	70	0	19
chr1	1647870	1647871	CDK11A_NA12751_ASE	T	0	72	0	19
chr1	1647870	1647871	CDK11A_NA12843_ASE	T	0	37	0	4
chr1	1647870	1647871	CDK11A_NA20512_ASE	T	0	50	0	13
chr1	1647870	1647871	CDK11A_NA20518_ASE	T	0	49	0	14
chr1	1647870	1647871	CDK11A_NA20544_ASE	T	0	41	0	10
chr1	1647870	1647871	CDK11A_NA20581_ASE	T	0	37	0	7
chr1	1647870	1647871	CDK11A_NA20756_ASE	T	0	54	0	15
chr1	1647870	1647871	CDK11A_NA20803_ASE	T	0	92	0	25
chr1	1647870	1647871	CDK11A_NA20804_ASE	T	0	71	0	19
chr1	1647872	1647873	CDK11A_NA18519_ASE	G	0	0	97	22
chr1	1647872	1647873	CDK11A_NA19171_ASE	G	0	0	143	43
chr1	1650786	1650787	CDK11A_HG00108_ASE	T	0	37	0	8
chr1	1650786	1650787	CDK11A_HG00118_ASE	T	0	48	0	13
chr1	1650786	1650787	CDK11A_HG00122_ASE	T	0	38	0	5
chr1	1650786	1650787	CDK11A_HG00123_ASE	T	0	31	0	5
chr1	1650786	1650787	CDK11A_HG00126_ASE	T	0	72	0	11
chr1	1650786	1650787	CDK11A_HG00127_ASE	T	0	63	0	18
chr1	1650786	1650787	CDK11A_HG00136_ASE	T	0	35	0	8
chr1	1650786	1650787	CDK11A_HG00138_ASE	T	0	22	0	3
chr1	1650786	1650787	CDK11A_HG00148_ASE	T	0	19	0	2
chr1	1650786	1650787	CDK11A_HG00150_ASE	T	0	49	0	10
chr1	1650786	1650787	CDK11A_HG00152_ASE	T	0	55	0	15
chr1	1650786	1650787	CDK11A_HG00155_ASE	T	0	24	0	1
chr1	1650786	1650787	CDK11A_HG00176_ASE	T	0	44	0	9
chr1	1650786	1650787	CDK11A_HG00178_ASE	T	0	18	0	1
chr1	1650786	1650787	CDK11A_HG00180_ASE	T	0	51	0	14
chr1	1650786	1650787	CDK11A_HG00185_ASE	T	0	38	0	5
chr1	1650786	1650787	CDK11A_HG00186_ASE	T	0	20	0	2
chr1	1650786	1650787	CDK11A_HG00231_ASE	T	0	52	0	9
chr1	1650786	1650787	CDK11A_HG00233_ASE	T	0	28	0	1
chr1	1650786	1650787	CDK11A_HG00239_ASE	T	0	27	0	3
chr1	1650786	1650787	CDK11A_HG00246_ASE	T	0	38	0	9
chr1	1650786	1650787	CDK11A_HG00247_ASE	T	0	38	0	7
chr1	1650786	1650787	CDK11A_HG00249_ASE	T	0	14	0	1
chr1	1650786	1650787	CDK11A_HG00250_ASE	T	0	25	0	2
chr1	1650786	1650787	CDK11A_HG00253_ASE	T	0	21	0	4
chr1	1650786	1650787	CDK11A_HG00259_ASE	T	0	65	0	6
chr1	1650786	1650787	CDK11A_HG00261_ASE	T	0	27	0	2
chr1	1650786	1650787	CDK11A_HG00262_ASE	T	0	51	0	14
chr1	1650786	1650787	CDK11A_HG00267_ASE	T	0	28	0	6
chr1	1650786	1650787	CDK11A_HG00268_ASE	T	0	27	0	5
chr1	1650786	1650787	CDK11A_HG00271_ASE	T	0	55	0	16
chr1	1650786	1650787	CDK11A_HG00278_ASE	T	0	21	0	3
chr1	1650786	1650787	CDK11A_HG00282_ASE	T	0	44	0	8
chr1	1650786	1650787	CDK11A_HG00284_ASE	T	0	22	0	2
chr1	1650786	1650787	CDK11A_HG00309_ASE	T	0	55	0	8
chr1	1650786	1650787	CDK11A_HG00310_ASE	T	0	35	0	2
chr1	1650786	1650787	CDK11A_HG00313_ASE	T	0	49	0	10
chr1	1650786	1650787	CDK11A_HG00324_ASE	T	0	30	0	4
chr1	1650786	1650787	CDK11A_HG00325_ASE	T	0	44	0	9
chr1	1650786	1650787	CDK11A_HG00329_ASE	T	0	17	0	2
chr1	1650786	1650787	CDK11A_HG00331_ASE	T	0	19	0	2
chr1	1650786	1650787	CDK11A_HG00336_ASE	T	0	27	0	1
chr1	1650786	1650787	CDK11A_HG00338_ASE	T	0	52	0	6
chr1	1650786	1650787	CDK11A_HG00339_ASE	T	0	48	0	5
chr1	1650786	1650787	CDK11A_HG00343_ASE	T	0	48	0	10
chr1	1650786	1650787	CDK11A_HG00345_ASE	T	0	27	0	5
chr1	1650786	1650787	CDK11A_HG00346_ASE	T	0	43	0	4
chr1	1650786	1650787	CDK11A_HG00366_ASE	T	0	22	0	2
chr1	1650786	1650787	CDK11A_HG00367_ASE	T	0	53	0	11
chr1	1650786	1650787	CDK11A_HG00373_ASE	T	0	54	0	11
chr1	1650786	1650787	CDK11A_HG00375_ASE	T	0	31	0	7
chr1	1650786	1650787	CDK11A_HG00377_ASE	T	0	50	0	4
chr1	1650786	1650787	CDK11A_NA06986_ASE	T	0	34	0	4
chr1	1650786	1650787	CDK11A_NA06989_ASE	T	0	24	0	1
chr1	1650786	1650787	CDK11A_NA07051_ASE	T	0	34	0	7
chr1	1650786	1650787	CDK11A_NA10851_ASE	T	0	41	0	3
chr1	1650786	1650787	CDK11A_NA11843_ASE	T	0	32	0	5
chr1	1650786	1650787	CDK11A_NA11992_ASE	T	1	37	0	8
chr1	1650786	1650787	CDK11A_NA11994_ASE	T	0	62	0	16
chr1	1650786	1650787	CDK11A_NA12004_ASE	T	0	23	0	3
chr1	1650786	1650787	CDK11A_NA12006_ASE	T	0	42	0	4
chr1	1650786	1650787	CDK11A_NA12144_ASE	T	0	44	0	2
chr1	1650786	1650787	CDK11A_NA12750_ASE	T	0	41	0	6
chr1	1650786	1650787	CDK11A_NA12751_ASE	T	0	44	0	8
chr1	1650786	1650787	CDK11A_NA12843_ASE	T	0	18	0	2
chr1	1650786	1650787	CDK11A_NA18498_ASE	T	0	70	0	16
chr1	1650786	1650787	CDK11A_NA18502_ASE	T	0	90	0	28
chr1	1650786	1650787	CDK11A_NA18511_ASE	T	0	52	0	9
chr1	1650786	1650787	CDK11A_NA18858_ASE	T	0	59	0	13
chr1	1650786	1650787	CDK11A_NA18868_ASE	T	0	31	0	5
chr1	1650786	1650787	CDK11A_NA18870_ASE	T	0	32	0	2
chr1	1650786	1650787	CDK11A_NA18907_ASE	T	0	22	0	2
chr1	1650786	1650787	CDK11A_NA18909_ASE	T	0	74	0	17
chr1	1650786	1650787	CDK11A_NA18934_ASE	T	0	70	0	11
chr1	1650786	1650787	CDK11A_NA19152_ASE	T	0	45	0	9
chr1	1650786	1650787	CDK11A_NA19160_ASE	T	0	39	0	8
chr1	1650786	1650787	CDK11A_NA19200_ASE	T	0	39	0	1
chr1	1650786	1650787	CDK11A_NA19207_ASE	T	0	41	0	3
chr1	1650786	1650787	CDK11A_NA20505_ASE	T	0	28	0	1
chr1	1650786	1650787	CDK11A_NA20508_ASE	T	0	35	0	3
chr1	1650786	1650787	CDK11A_NA20518_ASE	T	0	40	0	2
chr1	1650786	1650787	CDK11A_NA20519_ASE	T	0	48	0	10
chr1	1650786	1650787	CDK11A_NA20520_ASE	T	0	18	0	2
chr1	1650786	1650787	CDK11A_NA20524_ASE	T	0	45	0	5
chr1	1650786	1650787	CDK11A_NA20529_ASE	T	0	30	0	3
chr1	1650786	1650787	CDK11A_NA20530_ASE	T	0	36	0	5
chr1	1650786	1650787	CDK11A_NA20539_ASE	T	0	28	0	3
chr1	1650786	1650787	CDK11A_NA20544_ASE	T	0	21	0	1
chr1	1650786	1650787	CDK11A_NA20582_ASE	T	0	29	0	4
chr1	1650786	1650787	CDK11A_NA20589_ASE	T	0	37	0	5
chr1	1650786	1650787	CDK11A_NA20752_ASE	T	0	24	0	4
chr1	1650786	1650787	CDK11A_NA20803_ASE	T	0	42	0	4
chr1	1650786	1650787	CDK11A_NA20815_ASE	T	0	35	0	8
chr1	1650796	1650797	CDK11A_HG00108_ASE	A	13	0	44	0
chr1	1650796	1650797	CDK11A_HG00117_ASE	A	14	0	50	0
chr1	1650796	1650797	CDK11A_HG00118_ASE	A	14	0	61	0
chr1	1650796	1650797	CDK11A_HG00122_ASE	A	7	0	50	0
chr1	1650796	1650797	CDK11A_HG00123_ASE	A	5	0	38	0
chr1	1650796	1650797	CDK11A_HG00126_ASE	A	14	0	85	0
chr1	1650796	1650797	CDK11A_HG00127_ASE	A	24	0	76	0
chr1	1650796	1650797	CDK11A_HG00136_ASE	A	9	0	49	0
chr1	1650796	1650797	CDK11A_HG00141_ASE	A	11	0	44	0
chr1	1650796	1650797	CDK11A_HG00155_ASE	A	1	0	33	0
chr1	1650796	1650797	CDK11A_HG00159_ASE	A	4	0	52	0
chr1	1650796	1650797	CDK11A_HG00176_ASE	A	10	0	49	0
chr1	1650796	1650797	CDK11A_HG00178_ASE	A	2	0	20	0
chr1	1650796	1650797	CDK11A_HG00180_ASE	A	15	0	63	0
chr1	1650796	1650797	CDK11A_HG00185_ASE	A	9	0	48	0
chr1	1650796	1650797	CDK11A_HG00186_ASE	A	5	0	30	0
chr1	1650796	1650797	CDK11A_HG00231_ASE	A	13	0	65	0
chr1	1650796	1650797	CDK11A_HG00233_ASE	A	4	0	40	0
chr1	1650796	1650797	CDK11A_HG00239_ASE	A	5	0	30	0
chr1	1650796	1650797	CDK11A_HG00244_ASE	A	9	0	38	0
chr1	1650796	1650797	CDK11A_HG00246_ASE	A	12	0	45	0
chr1	1650796	1650797	CDK11A_HG00247_ASE	A	7	0	43	1
chr1	1650796	1650797	CDK11A_HG00249_ASE	A	0	0	16	0
chr1	1650796	1650797	CDK11A_HG00250_ASE	A	2	0	32	0
chr1	1650796	1650797	CDK11A_HG00252_ASE	A	7	0	30	0
chr1	1650796	1650797	CDK11A_HG00253_ASE	A	5	0	30	0
chr1	1650796	1650797	CDK11A_HG00259_ASE	A	7	0	78	0
chr1	1650796	1650797	CDK11A_HG00261_ASE	A	2	0	39	0
chr1	1650796	1650797	CDK11A_HG00262_ASE	A	17	0	58	0
chr1	1650796	1650797	CDK11A_HG00267_ASE	A	8	0	37	0
chr1	1650796	1650797	CDK11A_HG00268_ASE	A	6	0	33	0
chr1	1650796	1650797	CDK11A_HG00271_ASE	A	20	0	69	0
chr1	1650796	1650797	CDK11A_HG00278_ASE	A	3	0	23	0
chr1	1650796	1650797	CDK11A_HG00282_ASE	A	12	0	49	0
chr1	1650796	1650797	CDK11A_HG00284_ASE	A	3	0	26	0
chr1	1650796	1650797	CDK11A_HG00309_ASE	A	9	0	64	0
chr1	1650796	1650797	CDK11A_HG00310_ASE	A	5	0	42	0
chr1	1650796	1650797	CDK11A_HG00313_ASE	A	12	0	64	0
chr1	1650796	1650797	CDK11A_HG00324_ASE	A	9	0	41	0
chr1	1650796	1650797	CDK11A_HG00325_ASE	A	10	0	48	0
chr1	1650796	1650797	CDK11A_HG00336_ASE	A	3	0	30	0
chr1	1650796	1650797	CDK11A_HG00338_ASE	A	6	0	64	0
chr1	1650796	1650797	CDK11A_HG00339_ASE	A	10	0	54	0
chr1	1650796	1650797	CDK11A_HG00343_ASE	A	14	0	63	0
chr1	1650796	1650797	CDK11A_HG00346_ASE	A	7	0	54	0
chr1	1650796	1650797	CDK11A_HG00366_ASE	A	4	0	29	0
chr1	1650796	1650797	CDK11A_HG00367_ASE	A	13	0	64	0
chr1	1650796	1650797	CDK11A_HG00373_ASE	A	13	0	71	0
chr1	1650796	1650797	CDK11A_HG00375_ASE	A	10	0	42	0
chr1	1650796	1650797	CDK11A_HG00377_ASE	A	6	0	58	0
chr1	1650796	1650797	CDK11A_NA06986_ASE	A	7	0	42	0
chr1	1650796	1650797	CDK11A_NA06989_ASE	A	1	0	26	0
chr1	1650796	1650797	CDK11A_NA07048_ASE	A	7	0	34	0
chr1	1650796	1650797	CDK11A_NA10851_ASE	A	4	0	50	0
chr1	1650796	1650797	CDK11A_NA11992_ASE	A	9	0	48	0
chr1	1650796	1650797	CDK11A_NA11994_ASE	A	23	0	74	0
chr1	1650796	1650797	CDK11A_NA12004_ASE	A	4	0	30	0
chr1	1650796	1650797	CDK11A_NA12006_ASE	A	5	0	55	0
chr1	1650796	1650797	CDK11A_NA12144_ASE	A	6	0	52	0
chr1	1650796	1650797	CDK11A_NA12155_ASE	A	5	0	40	0
chr1	1650796	1650797	CDK11A_NA12273_ASE	A	12	0	44	0
chr1	1650796	1650797	CDK11A_NA12342_ASE	A	4	0	31	0
chr1	1650796	1650797	CDK11A_NA12716_ASE	A	23	0	100	0
chr1	1650796	1650797	CDK11A_NA12750_ASE	A	9	0	54	0
chr1	1650796	1650797	CDK11A_NA12751_ASE	A	11	0	51	0
chr1	1650796	1650797	CDK11A_NA12843_ASE	A	2	0	20	0
chr1	1650796	1650797	CDK11A_NA18498_ASE	A	23	0	98	0
chr1	1650796	1650797	CDK11A_NA18502_ASE	A	34	0	112	0
chr1	1650796	1650797	CDK11A_NA18511_ASE	A	12	0	74	0
chr1	1650796	1650797	CDK11A_NA18858_ASE	A	12	0	70	0
chr1	1650796	1650797	CDK11A_NA18868_ASE	A	7	0	40	0
chr1	1650796	1650797	CDK11A_NA18870_ASE	A	5	0	40	0
chr1	1650796	1650797	CDK11A_NA18907_ASE	A	3	0	24	0
chr1	1650796	1650797	CDK11A_NA18909_ASE	A	22	0	83	0
chr1	1650796	1650797	CDK11A_NA18912_ASE	A	34	2	100	1
chr1	1650796	1650797	CDK11A_NA18934_ASE	A	18	0	88	0
chr1	1650796	1650797	CDK11A_NA19098_ASE	A	5	1	61	0
chr1	1650796	1650797	CDK11A_NA19152_ASE	A	12	0	59	0
chr1	1650796	1650797	CDK11A_NA19171_ASE	A	17	0	56	0
chr1	1650796	1650797	CDK11A_NA19198_ASE	A	10	0	37	0
chr1	1650796	1650797	CDK11A_NA19200_ASE	A	2	0	46	0
chr1	1650796	1650797	CDK11A_NA19207_ASE	A	6	0	46	0
chr1	1650796	1650797	CDK11A_NA20505_ASE	A	2	0	32	0
chr1	1650796	1650797	CDK11A_NA20508_ASE	A	4	0	41	0
chr1	1650796	1650797	CDK11A_NA20512_ASE	A	5	0	24	0
chr1	1650796	1650797	CDK11A_NA20515_ASE	A	14	0	50	0
chr1	1650796	1650797	CDK11A_NA20518_ASE	A	2	0	46	0
chr1	1650796	1650797	CDK11A_NA20519_ASE	A	12	0	55	0
chr1	1650796	1650797	CDK11A_NA20524_ASE	A	7	0	63	0
chr1	1650796	1650797	CDK11A_NA20529_ASE	A	5	0	34	0
chr1	1650796	1650797	CDK11A_NA20530_ASE	A	5	0	46	0
chr1	1650796	1650797	CDK11A_NA20539_ASE	A	6	0	35	0
chr1	1650796	1650797	CDK11A_NA20544_ASE	A	2	0	23	0
chr1	1650796	1650797	CDK11A_NA20582_ASE	A	6	0	35	0
chr1	1650796	1650797	CDK11A_NA20585_ASE	A	9	0	48	0
chr1	1650796	1650797	CDK11A_NA20589_ASE	A	7	0	46	0
chr1	1650796	1650797	CDK11A_NA20752_ASE	A	5	0	34	0
chr1	1650796	1650797	CDK11A_NA20801_ASE	A	12	0	63	0
chr1	1650796	1650797	CDK11A_NA20803_ASE	A	5	0	57	0
chr1	1650796	1650797	CDK11A_NA20815_ASE	A	9	0	42	0
chr1	1650800	1650801	CDK11A_HG00112_ASE	T	0	43	0	9
chr1	1650800	1650801	CDK11A_HG00117_ASE	T	0	61	0	18
chr1	1650800	1650801	CDK11A_HG00118_ASE	T	0	64	0	15
chr1	1650800	1650801	CDK11A_HG00122_ASE	T	0	58	0	7
chr1	1650800	1650801	CDK11A_HG00123_ASE	T	0	44	0	6
chr1	1650800	1650801	CDK11A_HG00124_ASE	T	0	42	0	11
chr1	1650800	1650801	CDK11A_HG00126_ASE	T	0	93	0	22
chr1	1650800	1650801	CDK11A_HG00127_ASE	T	0	79	0	26
chr1	1650800	1650801	CDK11A_HG00136_ASE	T	0	55	0	13
chr1	1650800	1650801	CDK11A_HG00138_ASE	T	0	35	0	6
chr1	1650800	1650801	CDK11A_HG00152_ASE	T	0	81	1	26
chr1	1650800	1650801	CDK11A_HG00155_ASE	T	0	36	0	1
chr1	1650800	1650801	CDK11A_HG00159_ASE	T	0	59	0	6
chr1	1650800	1650801	CDK11A_HG00176_ASE	T	0	55	0	16
chr1	1650800	1650801	CDK11A_HG00178_ASE	T	0	25	0	3
chr1	1650800	1650801	CDK11A_HG00180_ASE	T	0	70	0	20
chr1	1650800	1650801	CDK11A_HG00185_ASE	T	0	53	0	11
chr1	1650800	1650801	CDK11A_HG00186_ASE	T	0	34	0	5
chr1	1650800	1650801	CDK11A_HG00231_ASE	T	0	72	0	14
chr1	1650800	1650801	CDK11A_HG00233_ASE	T	0	44	0	5
chr1	1650800	1650801	CDK11A_HG00239_ASE	T	0	35	0	7
chr1	1650800	1650801	CDK11A_HG00244_ASE	T	0	40	0	10
chr1	1650800	1650801	CDK11A_HG00246_ASE	T	0	54	0	15
chr1	1650800	1650801	CDK11A_HG00247_ASE	T	0	50	0	7
chr1	1650800	1650801	CDK11A_HG00249_ASE	T	0	21	0	1
chr1	1650800	1650801	CDK11A_HG00250_ASE	T	0	37	0	4
chr1	1650800	1650801	CDK11A_HG00252_ASE	T	0	37	0	8
chr1	1650800	1650801	CDK11A_HG00253_ASE	T	0	36	0	6
chr1	1650800	1650801	CDK11A_HG00259_ASE	T	0	88	0	8
chr1	1650800	1650801	CDK11A_HG00261_ASE	T	0	44	0	3
chr1	1650800	1650801	CDK11A_HG00267_ASE	T	0	47	0	8
chr1	1650800	1650801	CDK11A_HG00268_ASE	T	0	36	0	9
chr1	1650800	1650801	CDK11A_HG00271_ASE	T	0	75	0	21
chr1	1650800	1650801	CDK11A_HG00282_ASE	T	0	54	0	15
chr1	1650800	1650801	CDK11A_HG00284_ASE	T	0	30	0	3
chr1	1650800	1650801	CDK11A_HG00309_ASE	T	0	77	0	16
chr1	1650800	1650801	CDK11A_HG00310_ASE	T	0	47	0	5
chr1	1650800	1650801	CDK11A_HG00313_ASE	T	0	70	0	12
chr1	1650800	1650801	CDK11A_HG00323_ASE	T	0	40	0	10
chr1	1650800	1650801	CDK11A_HG00324_ASE	T	0	46	0	10
chr1	1650800	1650801	CDK11A_HG00326_ASE	T	0	37	0	9
chr1	1650800	1650801	CDK11A_HG00331_ASE	T	0	26	0	4
chr1	1650800	1650801	CDK11A_HG00336_ASE	T	0	33	0	3
chr1	1650800	1650801	CDK11A_HG00338_ASE	T	0	71	0	8
chr1	1650800	1650801	CDK11A_HG00339_ASE	T	0	60	0	11
chr1	1650800	1650801	CDK11A_HG00343_ASE	T	0	71	0	19
chr1	1650800	1650801	CDK11A_HG00346_ASE	T	0	64	0	11
chr1	1650800	1650801	CDK11A_HG00366_ASE	T	0	33	0	7
chr1	1650800	1650801	CDK11A_HG00367_ASE	T	0	68	0	15
chr1	1650800	1650801	CDK11A_HG00373_ASE	T	0	77	0	17
chr1	1650800	1650801	CDK11A_HG00375_ASE	T	0	48	0	11
chr1	1650800	1650801	CDK11A_HG00377_ASE	T	0	64	0	7
chr1	1650800	1650801	CDK11A_NA06986_ASE	T	0	43	0	8
chr1	1650800	1650801	CDK11A_NA06989_ASE	T	0	30	0	1
chr1	1650800	1650801	CDK11A_NA06994_ASE	T	0	82	0	17
chr1	1650800	1650801	CDK11A_NA10851_ASE	T	0	57	0	4
chr1	1650800	1650801	CDK11A_NA11992_ASE	T	0	55	0	13
chr1	1650800	1650801	CDK11A_NA12004_ASE	T	0	32	0	4
chr1	1650800	1650801	CDK11A_NA12006_ASE	T	0	63	0	6
chr1	1650800	1650801	CDK11A_NA12144_ASE	T	0	58	0	8
chr1	1650800	1650801	CDK11A_NA12155_ASE	T	0	44	0	5
chr1	1650800	1650801	CDK11A_NA12716_ASE	T	0	110	0	27
chr1	1650800	1650801	CDK11A_NA12750_ASE	T	0	62	0	9
chr1	1650800	1650801	CDK11A_NA12751_ASE	T	0	61	0	12
chr1	1650800	1650801	CDK11A_NA12843_ASE	T	0	22	0	2
chr1	1650800	1650801	CDK11A_NA18498_ASE	T	0	111	0	28
chr1	1650800	1650801	CDK11A_NA18511_ASE	T	0	86	0	18
chr1	1650800	1650801	CDK11A_NA18858_ASE	T	0	76	0	15
chr1	1650800	1650801	CDK11A_NA18870_ASE	T	0	46	0	8
chr1	1650800	1650801	CDK11A_NA18907_ASE	T	0	29	0	3
chr1	1650800	1650801	CDK11A_NA18909_ASE	T	0	90	0	23
chr1	1650800	1650801	CDK11A_NA18912_ASE	T	0	112	0	40
chr1	1650800	1650801	CDK11A_NA18923_ASE	T	0	32	0	7
chr1	1650800	1650801	CDK11A_NA18934_ASE	T	0	97	0	22
chr1	1650800	1650801	CDK11A_NA19098_ASE	T	0	67	0	11
chr1	1650800	1650801	CDK11A_NA19152_ASE	T	0	63	0	14
chr1	1650800	1650801	CDK11A_NA19171_ASE	T	0	64	0	21
chr1	1650800	1650801	CDK11A_NA19198_ASE	T	0	42	0	11
chr1	1650800	1650801	CDK11A_NA19200_ASE	T	0	51	0	2
chr1	1650800	1650801	CDK11A_NA19207_ASE	T	0	49	0	6
chr1	1650800	1650801	CDK11A_NA20505_ASE	T	0	36	0	3
chr1	1650800	1650801	CDK11A_NA20508_ASE	T	0	48	0	4
chr1	1650800	1650801	CDK11A_NA20510_ASE	T	0	18	0	2
chr1	1650800	1650801	CDK11A_NA20512_ASE	T	0	33	0	6
chr1	1650800	1650801	CDK11A_NA20518_ASE	T	0	48	0	4
chr1	1650800	1650801	CDK11A_NA20519_ASE	T	0	60	0	13
chr1	1650800	1650801	CDK11A_NA20520_ASE	T	0	22	0	3
chr1	1650800	1650801	CDK11A_NA20524_ASE	T	0	74	0	8
chr1	1650800	1650801	CDK11A_NA20529_ASE	T	0	40	0	5
chr1	1650800	1650801	CDK11A_NA20530_ASE	T	0	54	0	10
chr1	1650800	1650801	CDK11A_NA20539_ASE	T	0	40	0	9
chr1	1650800	1650801	CDK11A_NA20544_ASE	T	0	27	0	2
chr1	1650800	1650801	CDK11A_NA20582_ASE	T	0	44	0	7
chr1	1650800	1650801	CDK11A_NA20585_ASE	T	0	52	0	12
chr1	1650800	1650801	CDK11A_NA20589_ASE	T	0	51	0	10
chr1	1650800	1650801	CDK11A_NA20752_ASE	T	0	38	0	5
chr1	1650800	1650801	CDK11A_NA20778_ASE	T	0	16	0	1
chr1	1650800	1650801	CDK11A_NA20801_ASE	T	0	66	0	17
chr1	1650800	1650801	CDK11A_NA20803_ASE	T	0	65	0	5
chr1	1650800	1650801	CDK11A_NA20804_ASE	T	0	40	0	10
chr1	1650800	1650801	CDK11A_NA20815_ASE	T	0	49	0	12
chr1	1650806	1650807	CDK11A_HG00108_ASE	T	0	23	0	77
chr1	1650806	1650807	CDK11A_HG00112_ASE	T	0	13	0	58
chr1	1650806	1650807	CDK11A_HG00117_ASE	T	0	28	0	85
chr1	1650806	1650807	CDK11A_HG00118_ASE	T	0	18	0	86
chr1	1650806	1650807	CDK11A_HG00122_ASE	T	0	16	0	72
chr1	1650806	1650807	CDK11A_HG00126_ASE	T	0	35	0	110
chr1	1650806	1650807	CDK11A_HG00136_ASE	T	0	17	0	67
chr1	1650806	1650807	CDK11A_HG00138_ASE	T	0	9	0	41
chr1	1650806	1650807	CDK11A_HG00155_ASE	T	0	4	0	37
chr1	1650806	1650807	CDK11A_HG00180_ASE	T	0	30	0	87
chr1	1650806	1650807	CDK11A_HG00185_ASE	T	0	8	0	76
chr1	1650806	1650807	CDK11A_HG00189_ASE	T	0	10	0	64
chr1	1650806	1650807	CDK11A_HG00231_ASE	T	0	22	0	85
chr1	1650806	1650807	CDK11A_HG00233_ASE	T	0	11	0	53
chr1	1650806	1650807	CDK11A_HG00239_ASE	T	0	15	0	53
chr1	1650806	1650807	CDK11A_HG00244_ASE	T	0	13	0	62
chr1	1650806	1650807	CDK11A_HG00247_ASE	T	0	4	0	64
chr1	1650806	1650807	CDK11A_HG00249_ASE	T	0	4	0	26
chr1	1650806	1650807	CDK11A_HG00250_ASE	T	0	6	0	44
chr1	1650806	1650807	CDK11A_HG00252_ASE	T	0	11	0	49
chr1	1650806	1650807	CDK11A_HG00253_ASE	T	0	9	0	49
chr1	1650806	1650807	CDK11A_HG00259_ASE	T	0	13	0	116
chr1	1650806	1650807	CDK11A_HG00267_ASE	T	0	16	0	61
chr1	1650806	1650807	CDK11A_HG00268_ASE	T	0	12	0	47
chr1	1650806	1650807	CDK11A_HG00271_ASE	T	0	32	0	98
chr1	1650806	1650807	CDK11A_HG00274_ASE	T	0	18	0	57
chr1	1650806	1650807	CDK11A_HG00276_ASE	T	0	14	0	92
chr1	1650806	1650807	CDK11A_HG00282_ASE	T	0	16	0	65
chr1	1650806	1650807	CDK11A_HG00284_ASE	T	0	3	0	37
chr1	1650806	1650807	CDK11A_HG00309_ASE	T	0	36	0	115
chr1	1650806	1650807	CDK11A_HG00310_ASE	T	0	14	0	62
chr1	1650806	1650807	CDK11A_HG00313_ASE	T	0	19	0	94
chr1	1650806	1650807	CDK11A_HG00315_ASE	T	0	18	0	101
chr1	1650806	1650807	CDK11A_HG00319_ASE	T	0	10	0	70
chr1	1650806	1650807	CDK11A_HG00324_ASE	T	0	12	0	59
chr1	1650806	1650807	CDK11A_HG00325_ASE	T	0	10	1	84
chr1	1650806	1650807	CDK11A_HG00326_ASE	T	0	10	0	49
chr1	1650806	1650807	CDK11A_HG00331_ASE	T	0	5	0	34
chr1	1650806	1650807	CDK11A_HG00336_ASE	T	0	3	0	41
chr1	1650806	1650807	CDK11A_HG00338_ASE	T	0	7	0	112
chr1	1650806	1650807	CDK11A_HG00339_ASE	T	0	8	0	82
chr1	1650806	1650807	CDK11A_HG00343_ASE	T	0	28	0	92
chr1	1650806	1650807	CDK11A_HG00345_ASE	T	0	13	0	46
chr1	1650806	1650807	CDK11A_HG00346_ASE	T	0	21	0	79
chr1	1650806	1650807	CDK11A_HG00367_ASE	T	0	26	0	83
chr1	1650806	1650807	CDK11A_HG00373_ASE	T	0	16	0	100
chr1	1650806	1650807	CDK11A_HG00377_ASE	T	0	13	0	81
chr1	1650806	1650807	CDK11A_NA06989_ASE	T	0	5	0	33
chr1	1650806	1650807	CDK11A_NA06994_ASE	T	0	29	0	100
chr1	1650806	1650807	CDK11A_NA07051_ASE	T	0	15	0	57
chr1	1650806	1650807	CDK11A_NA10851_ASE	T	0	5	0	73
chr1	1650806	1650807	CDK11A_NA11992_ASE	T	0	13	0	59
chr1	1650806	1650807	CDK11A_NA12004_ASE	T	0	9	0	41
chr1	1650806	1650807	CDK11A_NA12006_ASE	T	0	14	0	79
chr1	1650806	1650807	CDK11A_NA12144_ASE	T	0	18	0	71
chr1	1650806	1650807	CDK11A_NA12155_ASE	T	0	13	0	55
chr1	1650806	1650807	CDK11A_NA12273_ASE	T	0	16	0	69
chr1	1650806	1650807	CDK11A_NA12340_ASE	T	0	10	0	58
chr1	1650806	1650807	CDK11A_NA12716_ASE	T	0	33	1	124
chr1	1650806	1650807	CDK11A_NA12750_ASE	T	0	12	0	73
chr1	1650806	1650807	CDK11A_NA12751_ASE	T	0	16	0	77
chr1	1650806	1650807	CDK11A_NA12843_ASE	T	0	3	0	32
chr1	1650806	1650807	CDK11A_NA18516_ASE	T	0	2	0	47
chr1	1650806	1650807	CDK11A_NA18517_ASE	T	0	7	0	56
chr1	1650806	1650807	CDK11A_NA18868_ASE	T	0	10	0	86
chr1	1650806	1650807	CDK11A_NA18870_ASE	T	0	11	0	64
chr1	1650806	1650807	CDK11A_NA18909_ASE	T	0	30	0	138
chr1	1650806	1650807	CDK11A_NA18912_ASE	T	0	18	0	166
chr1	1650806	1650807	CDK11A_NA18923_ASE	T	0	8	0	46
chr1	1650806	1650807	CDK11A_NA19098_ASE	T	0	19	1	93
chr1	1650806	1650807	CDK11A_NA19138_ASE	T	0	18	0	81
chr1	1650806	1650807	CDK11A_NA19152_ASE	T	0	13	1	92
chr1	1650806	1650807	CDK11A_NA19171_ASE	T	0	21	0	99
chr1	1650806	1650807	CDK11A_NA19207_ASE	T	0	12	0	62
chr1	1650806	1650807	CDK11A_NA20505_ASE	T	0	5	0	47
chr1	1650806	1650807	CDK11A_NA20508_ASE	T	0	7	0	56
chr1	1650806	1650807	CDK11A_NA20510_ASE	T	0	5	0	27
chr1	1650806	1650807	CDK11A_NA20512_ASE	T	0	11	0	45
chr1	1650806	1650807	CDK11A_NA20518_ASE	T	0	7	0	65
chr1	1650806	1650807	CDK11A_NA20519_ASE	T	0	23	0	74
chr1	1650806	1650807	CDK11A_NA20524_ASE	T	0	14	0	96
chr1	1650806	1650807	CDK11A_NA20529_ASE	T	0	8	0	48
chr1	1650806	1650807	CDK11A_NA20530_ASE	T	0	19	0	72
chr1	1650806	1650807	CDK11A_NA20539_ASE	T	0	12	0	46
chr1	1650806	1650807	CDK11A_NA20544_ASE	T	0	5	0	41
chr1	1650806	1650807	CDK11A_NA20581_ASE	T	0	3	0	50
chr1	1650806	1650807	CDK11A_NA20582_ASE	T	0	14	0	54
chr1	1650806	1650807	CDK11A_NA20589_ASE	T	1	13	0	62
chr1	1650806	1650807	CDK11A_NA20752_ASE	T	0	9	0	49
chr1	1650806	1650807	CDK11A_NA20801_ASE	T	0	23	0	91
chr1	1650806	1650807	CDK11A_NA20803_ASE	T	0	10	0	83
chr1	1650806	1650807	CDK11A_NA20804_ASE	T	0	14	0	62
chr1	1650806	1650807	CDK11A_NA20815_ASE	T	0	19	0	72
chr1	1650831	1650832	CDK11A_HG00108_ASE	A	30	1	92	0
chr1	1650831	1650832	CDK11A_HG00155_ASE	A	9	0	42	0
chr1	1650831	1650832	CDK11A_HG00159_ASE	A	17	0	82	0
chr1	1650831	1650832	CDK11A_HG00178_ASE	A	8	0	48	0
chr1	1650831	1650832	CDK11A_HG00185_ASE	A	24	0	82	0
chr1	1650831	1650832	CDK11A_HG00188_ASE	A	23	0	81	0
chr1	1650831	1650832	CDK11A_HG00231_ASE	A	29	0	116	0
chr1	1650831	1650832	CDK11A_HG00244_ASE	A	17	0	69	0
chr1	1650831	1650832	CDK11A_HG00247_ASE	A	13	0	68	0
chr1	1650831	1650832	CDK11A_HG00249_ASE	A	4	0	28	0
chr1	1650831	1650832	CDK11A_HG00250_ASE	A	7	0	51	0
chr1	1650831	1650832	CDK11A_HG00252_ASE	A	16	0	58	0
chr1	1650831	1650832	CDK11A_HG00253_ASE	A	9	0	56	0
chr1	1650831	1650832	CDK11A_HG00259_ASE	A	18	1	136	0
chr1	1650831	1650832	CDK11A_HG00267_ASE	A	26	1	77	0
chr1	1650831	1650832	CDK11A_HG00268_ASE	A	18	0	55	0
chr1	1650831	1650832	CDK11A_HG00271_ASE	A	39	0	114	0
chr1	1650831	1650832	CDK11A_HG00284_ASE	A	8	0	43	0
chr1	1650831	1650832	CDK11A_HG00309_ASE	A	49	0	138	0
chr1	1650831	1650832	CDK11A_HG00310_ASE	A	17	1	72	0
chr1	1650831	1650832	CDK11A_HG00313_ASE	A	25	0	107	1
chr1	1650831	1650832	CDK11A_HG00326_ASE	A	10	0	58	0
chr1	1650831	1650832	CDK11A_HG00336_ASE	A	3	0	53	0
chr1	1650831	1650832	CDK11A_HG00338_ASE	A	20	0	111	0
chr1	1650831	1650832	CDK11A_HG00343_ASE	A	35	0	108	0
chr1	1650831	1650832	CDK11A_HG00345_ASE	A	17	0	61	0
chr1	1650831	1650832	CDK11A_HG00367_ASE	A	30	0	97	0
chr1	1650831	1650832	CDK11A_HG00375_ASE	A	21	0	69	0
chr1	1650831	1650832	CDK11A_HG00377_ASE	A	20	0	98	0
chr1	1650831	1650832	CDK11A_NA06989_ASE	A	6	0	41	0
chr1	1650831	1650832	CDK11A_NA10851_ASE	A	11	0	82	0
chr1	1650831	1650832	CDK11A_NA12004_ASE	A	13	0	52	0
chr1	1650831	1650832	CDK11A_NA12006_ASE	A	22	0	89	0
chr1	1650831	1650832	CDK11A_NA12144_ASE	A	21	0	82	0
chr1	1650831	1650832	CDK11A_NA12750_ASE	A	14	0	80	0
chr1	1650831	1650832	CDK11A_NA12751_ASE	A	16	0	90	0
chr1	1650831	1650832	CDK11A_NA12843_ASE	A	3	0	38	0
chr1	1650831	1650832	CDK11A_NA18498_ASE	A	55	1	151	0
chr1	1650831	1650832	CDK11A_NA18511_ASE	A	44	0	138	0
chr1	1650831	1650832	CDK11A_NA18858_ASE	A	34	0	111	0
chr1	1650831	1650832	CDK11A_NA18870_ASE	A	18	0	74	0
chr1	1650831	1650832	CDK11A_NA18907_ASE	A	12	0	53	0
chr1	1650831	1650832	CDK11A_NA18923_ASE	A	14	1	53	0
chr1	1650831	1650832	CDK11A_NA19098_ASE	A	31	0	104	0
chr1	1650831	1650832	CDK11A_NA19200_ASE	A	8	0	78	0
chr1	1650831	1650832	CDK11A_NA19207_ASE	A	19	0	78	0
chr1	1650831	1650832	CDK11A_NA20505_ASE	A	7	0	54	0
chr1	1650831	1650832	CDK11A_NA20508_ASE	A	10	0	65	0
chr1	1650831	1650832	CDK11A_NA20512_ASE	A	12	0	49	0
chr1	1650831	1650832	CDK11A_NA20518_ASE	A	9	0	76	0
chr1	1650831	1650832	CDK11A_NA20524_ASE	A	16	0	112	0
chr1	1650831	1650832	CDK11A_NA20529_ASE	A	12	0	55	0
chr1	1650831	1650832	CDK11A_NA20539_ASE	A	16	0	60	0
chr1	1650831	1650832	CDK11A_NA20544_ASE	A	5	0	52	0
chr1	1650831	1650832	CDK11A_NA20581_ASE	A	3	0	52	0
chr1	1650831	1650832	CDK11A_NA20589_ASE	A	18	0	76	0
chr1	1650831	1650832	CDK11A_NA20752_ASE	A	14	0	61	0
chr1	1650831	1650832	CDK11A_NA20801_ASE	A	37	0	107	0
chr1	1650831	1650832	CDK11A_NA20803_ASE	A	13	0	95	0
chr1	1650831	1650832	CDK11A_NA20804_ASE	A	14	0	77	0
chr1	1650831	1650832	CDK11A_NA20815_ASE	A	24	0	89	0
chr1	1650844	1650845	CDK11A_HG00108_ASE	G	28	1	81	0
chr1	1650844	1650845	CDK11A_HG00118_ASE	G	23	0	84	0
chr1	1650844	1650845	CDK11A_HG00155_ASE	G	8	0	37	0
chr1	1650844	1650845	CDK11A_HG00178_ASE	G	8	0	44	0
chr1	1650844	1650845	CDK11A_HG00185_ASE	G	12	0	86	0
chr1	1650844	1650845	CDK11A_HG00188_ASE	G	14	0	80	0
chr1	1650844	1650845	CDK11A_HG00189_ASE	G	10	0	75	0
chr1	1650844	1650845	CDK11A_HG00231_ASE	G	27	0	107	0
chr1	1650844	1650845	CDK11A_HG00244_ASE	G	13	0	63	0
chr1	1650844	1650845	CDK11A_HG00247_ASE	G	6	0	63	0
chr1	1650844	1650845	CDK11A_HG00249_ASE	G	3	0	23	0
chr1	1650844	1650845	CDK11A_HG00250_ASE	G	6	0	43	0
chr1	1650844	1650845	CDK11A_HG00252_ASE	G	14	0	55	0
chr1	1650844	1650845	CDK11A_HG00253_ASE	G	9	0	48	0
chr1	1650844	1650845	CDK11A_HG00259_ASE	G	15	0	124	0
chr1	1650844	1650845	CDK11A_HG00271_ASE	G	35	0	106	0
chr1	1650844	1650845	CDK11A_HG00276_ASE	G	17	0	115	0
chr1	1650844	1650845	CDK11A_HG00282_ASE	G	23	0	74	0
chr1	1650844	1650845	CDK11A_HG00284_ASE	G	7	0	35	0
chr1	1650844	1650845	CDK11A_HG00310_ASE	G	18	0	56	0
chr1	1650844	1650845	CDK11A_HG00313_ASE	G	24	0	98	0
chr1	1650844	1650845	CDK11A_HG00315_ASE	G	22	0	104	0
chr1	1650844	1650845	CDK11A_HG00319_ASE	G	14	0	75	0
chr1	1650844	1650845	CDK11A_HG00324_ASE	G	13	0	67	0
chr1	1650844	1650845	CDK11A_HG00325_ASE	G	15	0	96	0
chr1	1650844	1650845	CDK11A_HG00326_ASE	G	9	0	52	0
chr1	1650844	1650845	CDK11A_HG00336_ASE	G	3	0	48	0
chr1	1650844	1650845	CDK11A_HG00338_ASE	G	6	0	115	0
chr1	1650844	1650845	CDK11A_HG00339_ASE	G	13	0	86	0
chr1	1650844	1650845	CDK11A_HG00343_ASE	G	33	0	98	0
chr1	1650844	1650845	CDK11A_HG00345_ASE	G	15	0	56	0
chr1	1650844	1650845	CDK11A_HG00367_ASE	G	28	0	92	0
chr1	1650844	1650845	CDK11A_HG00373_ASE	G	18	0	109	0
chr1	1650844	1650845	CDK11A_HG00377_ASE	G	19	0	89	0
chr1	1650844	1650845	CDK11A_NA06989_ASE	G	6	0	34	0
chr1	1650844	1650845	CDK11A_NA07037_ASE	G	5	0	63	0
chr1	1650844	1650845	CDK11A_NA10851_ASE	G	10	0	77	0
chr1	1650844	1650845	CDK11A_NA12006_ASE	G	21	1	81	0
chr1	1650844	1650845	CDK11A_NA12144_ASE	G	20	0	72	0
chr1	1650844	1650845	CDK11A_NA12273_ASE	G	15	0	64	0
chr1	1650844	1650845	CDK11A_NA12340_ASE	G	8	0	62	1
chr1	1650844	1650845	CDK11A_NA12750_ASE	G	13	0	76	0
chr1	1650844	1650845	CDK11A_NA12751_ASE	G	15	0	84	0
chr1	1650844	1650845	CDK11A_NA12843_ASE	G	3	0	36	0
chr1	1650844	1650845	CDK11A_NA18516_ASE	G	5	0	32	0
chr1	1650844	1650845	CDK11A_NA18517_ASE	G	14	0	62	0
chr1	1650844	1650845	CDK11A_NA18853_ASE	G	6	0	44	0
chr1	1650844	1650845	CDK11A_NA18868_ASE	G	15	0	96	0
chr1	1650844	1650845	CDK11A_NA18870_ASE	G	14	0	66	0
chr1	1650844	1650845	CDK11A_NA18909_ASE	G	38	0	133	0
chr1	1650844	1650845	CDK11A_NA18912_ASE	G	24	0	173	0
chr1	1650844	1650845	CDK11A_NA18923_ASE	G	8	0	51	0
chr1	1650844	1650845	CDK11A_NA19099_ASE	G	31	0	185	0
chr1	1650844	1650845	CDK11A_NA19138_ASE	G	23	0	85	0
chr1	1650844	1650845	CDK11A_NA19147_ASE	G	28	0	160	0
chr1	1650844	1650845	CDK11A_NA19152_ASE	G	21	0	114	0
chr1	1650844	1650845	CDK11A_NA19171_ASE	G	34	0	119	0
chr1	1650844	1650845	CDK11A_NA19207_ASE	G	17	0	69	0
chr1	1650844	1650845	CDK11A_NA20505_ASE	G	7	0	51	0
chr1	1650844	1650845	CDK11A_NA20508_ASE	G	9	0	52	0
chr1	1650844	1650845	CDK11A_NA20512_ASE	G	10	0	45	0
chr1	1650844	1650845	CDK11A_NA20518_ASE	G	8	0	66	0
chr1	1650844	1650845	CDK11A_NA20524_ASE	G	15	0	109	0
chr1	1650844	1650845	CDK11A_NA20529_ASE	G	11	0	47	0
chr1	1650844	1650845	CDK11A_NA20539_ASE	G	15	0	56	0
chr1	1650844	1650845	CDK11A_NA20541_ASE	G	26	0	87	0
chr1	1650844	1650845	CDK11A_NA20544_ASE	G	5	0	45	0
chr1	1650844	1650845	CDK11A_NA20581_ASE	G	3	0	42	0
chr1	1650844	1650845	CDK11A_NA20589_ASE	G	18	0	64	0
chr1	1650844	1650845	CDK11A_NA20752_ASE	G	13	0	55	0
chr1	1650844	1650845	CDK11A_NA20803_ASE	G	12	0	86	0
chr1	1650844	1650845	CDK11A_NA20804_ASE	G	10	0	71	0
chr1	1650844	1650845	CDK11A_NA20815_ASE	G	23	0	82	0
chr1	1658881	1658882	SLC35E2_HG00120_ASE	G	0	0	17	0
chr1	1658881	1658882	SLC35E2_HG00131_ASE	G	0	0	16	0
chr1	1658881	1658882	SLC35E2_HG00143_ASE	G	0	0	39	0
chr1	1658881	1658882	SLC35E2_HG00154_ASE	G	0	0	30	0
chr1	1658881	1658882	SLC35E2_HG00251_ASE	G	0	0	25	0
chr1	1658881	1658882	SLC35E2_HG00256_ASE	G	1	0	29	0
chr1	1658881	1658882	SLC35E2_HG00271_ASE	G	0	0	32	0
chr1	1658881	1658882	SLC35E2_HG00331_ASE	G	0	0	29	0
chr1	1658881	1658882	SLC35E2_HG00377_ASE	G	0	0	40	0
chr1	1658881	1658882	SLC35E2_NA06986_ASE	G	0	0	42	0
chr1	1658881	1658882	SLC35E2_NA07048_ASE	G	0	0	25	0
chr1	1658881	1658882	SLC35E2_NA11831_ASE	G	1	0	35	0
chr1	1658881	1658882	SLC35E2_NA12546_ASE	G	0	0	21	0
chr1	1658881	1658882	SLC35E2_NA20540_ASE	G	1	0	14	0
chr1	1658944	1658945	SLC35E2_HG00103_ASE	T	0	0	0	12
chr1	1658944	1658945	SLC35E2_HG00108_ASE	T	0	0	0	38
chr1	1658944	1658945	SLC35E2_HG00111_ASE	T	0	0	0	28
chr1	1658944	1658945	SLC35E2_HG00116_ASE	T	0	0	0	25
chr1	1658944	1658945	SLC35E2_HG00119_ASE	T	0	0	0	15
chr1	1658944	1658945	SLC35E2_HG00124_ASE	T	0	0	0	13
chr1	1658944	1658945	SLC35E2_HG00126_ASE	T	0	0	0	21
chr1	1658944	1658945	SLC35E2_HG00127_ASE	T	0	0	0	14
chr1	1658944	1658945	SLC35E2_HG00138_ASE	T	0	0	0	41
chr1	1658944	1658945	SLC35E2_HG00141_ASE	T	0	1	0	13
chr1	1658944	1658945	SLC35E2_HG00150_ASE	T	0	0	0	40
chr1	1658944	1658945	SLC35E2_HG00152_ASE	T	0	0	0	13
chr1	1658944	1658945	SLC35E2_HG00173_ASE	T	0	0	0	17
chr1	1658944	1658945	SLC35E2_HG00179_ASE	T	0	0	0	14
chr1	1658944	1658945	SLC35E2_HG00233_ASE	T	0	0	0	23
chr1	1658944	1658945	SLC35E2_HG00261_ASE	T	0	0	0	15
chr1	1658944	1658945	SLC35E2_HG00264_ASE	T	0	0	0	26
chr1	1658944	1658945	SLC35E2_HG00265_ASE	T	0	0	0	13
chr1	1658944	1658945	SLC35E2_HG00268_ASE	T	0	0	0	27
chr1	1658944	1658945	SLC35E2_HG00269_ASE	T	0	0	0	41
chr1	1658944	1658945	SLC35E2_HG00271_ASE	T	0	0	0	22
chr1	1658944	1658945	SLC35E2_HG00275_ASE	T	0	0	0	18
chr1	1658944	1658945	SLC35E2_HG00278_ASE	T	0	0	0	26
chr1	1658944	1658945	SLC35E2_HG00306_ASE	T	0	0	0	15
chr1	1658944	1658945	SLC35E2_HG00313_ASE	T	0	0	0	16
chr1	1658944	1658945	SLC35E2_HG00319_ASE	T	0	0	0	19
chr1	1658944	1658945	SLC35E2_HG00327_ASE	T	0	0	0	21
chr1	1658944	1658945	SLC35E2_HG00330_ASE	T	0	0	0	24
chr1	1658944	1658945	SLC35E2_HG00334_ASE	T	0	0	0	42
chr1	1658944	1658945	SLC35E2_HG00335_ASE	T	0	0	0	19
chr1	1658944	1658945	SLC35E2_HG00338_ASE	T	0	0	0	31
chr1	1658944	1658945	SLC35E2_HG00375_ASE	T	0	0	0	22
chr1	1658944	1658945	SLC35E2_HG01334_ASE	T	0	0	0	33
chr1	1658944	1658945	SLC35E2_NA06984_ASE	T	0	0	0	12
chr1	1658944	1658945	SLC35E2_NA06994_ASE	T	0	0	0	28
chr1	1658944	1658945	SLC35E2_NA07037_ASE	T	0	0	0	36
chr1	1658944	1658945	SLC35E2_NA10847_ASE	T	0	0	0	43
chr1	1658944	1658945	SLC35E2_NA11829_ASE	T	0	0	0	22
chr1	1658944	1658945	SLC35E2_NA11843_ASE	T	0	0	0	53
chr1	1658944	1658945	SLC35E2_NA11893_ASE	T	0	0	0	43
chr1	1658944	1658945	SLC35E2_NA11931_ASE	T	0	0	0	22
chr1	1658944	1658945	SLC35E2_NA11992_ASE	T	0	0	0	11
chr1	1658944	1658945	SLC35E2_NA11993_ASE	T	0	0	0	19
chr1	1658944	1658945	SLC35E2_NA12058_ASE	T	0	1	0	23
chr1	1658944	1658945	SLC35E2_NA12154_ASE	T	0	0	0	22
chr1	1658944	1658945	SLC35E2_NA12155_ASE	T	0	0	0	11
chr1	1658944	1658945	SLC35E2_NA12272_ASE	T	0	0	0	17
chr1	1658944	1658945	SLC35E2_NA12341_ASE	T	0	0	0	23
chr1	1658944	1658945	SLC35E2_NA12342_ASE	T	0	0	0	19
chr1	1658944	1658945	SLC35E2_NA12400_ASE	T	0	1	0	35
chr1	1658944	1658945	SLC35E2_NA12717_ASE	T	0	0	0	24
chr1	1658944	1658945	SLC35E2_NA12775_ASE	T	0	1	0	53
chr1	1658944	1658945	SLC35E2_NA12777_ASE	T	0	0	0	63
chr1	1658944	1658945	SLC35E2_NA12842_ASE	T	0	0	0	19
chr1	1658944	1658945	SLC35E2_NA18934_ASE	T	0	1	0	38
chr1	1658944	1658945	SLC35E2_NA20504_ASE	T	0	0	0	31
chr1	1658944	1658945	SLC35E2_NA20507_ASE	T	0	0	0	17
chr1	1658944	1658945	SLC35E2_NA20508_ASE	T	0	0	0	11
chr1	1658944	1658945	SLC35E2_NA20510_ASE	T	0	0	0	12
chr1	1658944	1658945	SLC35E2_NA20512_ASE	T	0	0	0	25
chr1	1658944	1658945	SLC35E2_NA20515_ASE	T	0	0	0	55
chr1	1658944	1658945	SLC35E2_NA20524_ASE	T	0	0	0	20
chr1	1658944	1658945	SLC35E2_NA20525_ASE	T	0	0	0	25
chr1	1658944	1658945	SLC35E2_NA20530_ASE	T	0	0	0	57
chr1	1658944	1658945	SLC35E2_NA20534_ASE	T	0	0	0	32
chr1	1658944	1658945	SLC35E2_NA20535_ASE	T	0	1	0	22
chr1	1658944	1658945	SLC35E2_NA20543_ASE	T	0	0	0	15
chr1	1658944	1658945	SLC35E2_NA20586_ASE	T	0	0	0	40
chr1	1658944	1658945	SLC35E2_NA20752_ASE	T	0	0	0	21
chr1	1658944	1658945	SLC35E2_NA20759_ASE	T	0	0	0	12
chr1	1658944	1658945	SLC35E2_NA20761_ASE	T	0	0	0	11
chr1	1658944	1658945	SLC35E2_NA20768_ASE	T	0	0	0	19
chr1	1658944	1658945	SLC35E2_NA20772_ASE	T	0	0	0	20
chr1	1658944	1658945	SLC35E2_NA20785_ASE	T	0	1	0	37
chr1	1658944	1658945	SLC35E2_NA20790_ASE	T	0	0	0	11
chr1	1658944	1658945	SLC35E2_NA20795_ASE	T	0	0	0	20
chr1	1658944	1658945	SLC35E2_NA20798_ASE	T	0	0	0	12
chr1	1658944	1658945	SLC35E2_NA20801_ASE	T	0	0	0	17
chr1	1658944	1658945	SLC35E2_NA20803_ASE	T	0	0	0	30
chr1	1658944	1658945	SLC35E2_NA20807_ASE	T	0	0	0	30
chr1	1658944	1658945	SLC35E2_NA20810_ASE	T	0	1	0	31
chr1	1658944	1658945	SLC35E2_NA20816_ASE	T	0	0	0	24
chr1	1658944	1658945	SLC35E2_NA20819_ASE	T	0	0	0	27
chr1	1658944	1658945	SLC35E2_NA20826_ASE	T	0	0	0	16
chr1	1658944	1658945	SLC35E2_NA20828_ASE	T	0	0	0	79
chr1	1659712	1659713	SLC35E2_NA11894_ASE	G	0	0	28	0
chr1	1659712	1659713	SLC35E2_NA18505_ASE	G	0	1	30	0
chr1	1659712	1659713	SLC35E2_NA18519_ASE	G	0	0	16	0
chr1	1659712	1659713	SLC35E2_NA18870_ASE	G	0	0	31	0
chr1	1659712	1659713	SLC35E2_NA18912_ASE	G	0	4	24	0
chr1	1659712	1659713	SLC35E2_NA18917_ASE	G	0	0	21	0
chr1	1659712	1659713	SLC35E2_NA19102_ASE	G	0	0	23	0
chr1	1659712	1659713	SLC35E2_NA19107_ASE	G	0	1	57	0
chr1	1659712	1659713	SLC35E2_NA19130_ASE	G	0	0	20	0
chr1	1659712	1659713	SLC35E2_NA19147_ASE	G	0	0	65	0
chr1	1659712	1659713	SLC35E2_NA19160_ASE	G	0	0	14	0
chr1	1659712	1659713	SLC35E2_NA19198_ASE	G	0	3	31	0
chr1	1659712	1659713	SLC35E2_NA19247_ASE	G	0	0	25	0
chr1	1660042	1660043	SLC35E2_HG00119_ASE	T	7	0	0	44
chr1	1660042	1660043	SLC35E2_HG00120_ASE	T	2	0	0	19
chr1	1660042	1660043	SLC35E2_HG00124_ASE	T	5	0	0	39
chr1	1660042	1660043	SLC35E2_HG00131_ASE	T	7	0	0	39
chr1	1660042	1660043	SLC35E2_HG00136_ASE	T	4	0	0	24
chr1	1660042	1660043	SLC35E2_HG00137_ASE	T	4	0	0	28
chr1	1660042	1660043	SLC35E2_HG00138_ASE	T	11	0	0	43
chr1	1660042	1660043	SLC35E2_HG00149_ASE	T	1	0	0	13
chr1	1660042	1660043	SLC35E2_HG00246_ASE	T	3	0	0	24
chr1	1660042	1660043	SLC35E2_HG00267_ASE	T	8	0	0	38
chr1	1660042	1660043	SLC35E2_HG00268_ASE	T	8	0	0	37
chr1	1660042	1660043	SLC35E2_HG00277_ASE	T	14	0	0	0
chr1	1660042	1660043	SLC35E2_HG00310_ASE	T	0	0	0	24
chr1	1660042	1660043	SLC35E2_HG00313_ASE	T	4	0	0	29
chr1	1660042	1660043	SLC35E2_HG00329_ASE	T	0	0	0	13
chr1	1660042	1660043	SLC35E2_HG00344_ASE	T	7	0	0	37
chr1	1660042	1660043	SLC35E2_HG00361_ASE	T	5	0	0	45
chr1	1660042	1660043	SLC35E2_NA10847_ASE	T	11	0	0	54
chr1	1660042	1660043	SLC35E2_NA11829_ASE	T	5	0	0	24
chr1	1660042	1660043	SLC35E2_NA11830_ASE	T	3	0	0	22
chr1	1660042	1660043	SLC35E2_NA11831_ASE	T	7	0	0	36
chr1	1660042	1660043	SLC35E2_NA11994_ASE	T	6	0	0	54
chr1	1660042	1660043	SLC35E2_NA12272_ASE	T	3	0	0	27
chr1	1660042	1660043	SLC35E2_NA12340_ASE	T	28	0	0	2
chr1	1660042	1660043	SLC35E2_NA12763_ASE	T	14	0	0	57
chr1	1660042	1660043	SLC35E2_NA20537_ASE	T	3	0	0	26
chr1	1660042	1660043	SLC35E2_NA20759_ASE	T	3	0	0	24
chr1	1660109	1660110	SLC35E2_HG00133_ASE	C	16	69	0	0
chr1	1660109	1660110	SLC35E2_HG00136_ASE	C	13	47	0	0
chr1	1660109	1660110	SLC35E2_HG00149_ASE	C	1	15	0	0
chr1	1660109	1660110	SLC35E2_HG00185_ASE	C	0	37	0	0
chr1	1660109	1660110	SLC35E2_HG00239_ASE	C	21	0	0	0
chr1	1660109	1660110	SLC35E2_HG00244_ASE	C	7	78	0	0
chr1	1660109	1660110	SLC35E2_HG00246_ASE	C	9	38	0	0
chr1	1660109	1660110	SLC35E2_HG00277_ASE	C	27	3	0	0
chr1	1660109	1660110	SLC35E2_HG00282_ASE	C	11	0	0	0
chr1	1660109	1660110	SLC35E2_HG00310_ASE	C	2	48	0	0
chr1	1660109	1660110	SLC35E2_HG00323_ASE	C	6	31	0	0
chr1	1660109	1660110	SLC35E2_NA11830_ASE	C	9	42	0	0
chr1	1660109	1660110	SLC35E2_NA11994_ASE	C	15	86	0	0
chr1	1660109	1660110	SLC35E2_NA12751_ASE	C	13	68	0	0
chr1	1660109	1660110	SLC35E2_NA20512_ASE	C	5	25	0	0
chr1	1660109	1660110	SLC35E2_NA20539_ASE	C	6	33	0	0
chr1	1660109	1660110	SLC35E2_NA20803_ASE	C	11	53	0	0
chr1	1660109	1660110	SLC35E2_NA20804_ASE	C	2	22	0	0
chr1	1660169	1660170	SLC35E2_NA11830_ASE	G	41	0	8	0
chr1	1660343	1660344	SLC35E2_HG00131_ASE	T	0	0	0	21
chr1	1660343	1660344	SLC35E2_HG00154_ASE	T	0	0	0	18
chr1	1660343	1660344	SLC35E2_HG00187_ASE	T	0	0	0	41
chr1	1660343	1660344	SLC35E2_HG00256_ASE	T	0	0	0	13
chr1	1660343	1660344	SLC35E2_HG00257_ASE	T	0	0	0	13
chr1	1660343	1660344	SLC35E2_HG00274_ASE	T	0	0	0	11
chr1	1660343	1660344	SLC35E2_NA12763_ASE	T	0	0	0	24
chr1	1660487	1660488	SLC35E2_NA12383_ASE	A	14	0	1	0
chr1	1660811	1660812	SLC35E2_HG00108_ASE	A	1	0	23	0
chr1	1660811	1660812	SLC35E2_HG00116_ASE	A	0	0	20	0
chr1	1660811	1660812	SLC35E2_HG00182_ASE	A	0	0	12	0
chr1	1660811	1660812	SLC35E2_HG00183_ASE	A	0	0	13	0
chr1	1660811	1660812	SLC35E2_HG00261_ASE	A	0	0	12	0
chr1	1660811	1660812	SLC35E2_HG00271_ASE	A	0	0	22	0
chr1	1660811	1660812	SLC35E2_HG00334_ASE	A	0	0	11	0
chr1	1660811	1660812	SLC35E2_HG00335_ASE	A	0	0	13	0
chr1	1660811	1660812	SLC35E2_NA11893_ASE	A	2	0	18	0
chr1	1660811	1660812	SLC35E2_NA18486_ASE	A	1	0	20	0
chr1	1660811	1660812	SLC35E2_NA18934_ASE	A	2	0	26	0
chr1	1660811	1660812	SLC35E2_NA20530_ASE	A	2	0	22	0
chr1	1660811	1660812	SLC35E2_NA20756_ASE	A	1	0	18	0
chr1	1660811	1660812	SLC35E2_NA20765_ASE	A	1	0	21	0
chr1	1660811	1660812	SLC35E2_NA20795_ASE	A	1	0	15	0
chr1	1660811	1660812	SLC35E2_NA20807_ASE	A	0	0	18	0
chr1	1660811	1660812	SLC35E2_NA20819_ASE	A	0	0	14	0
chr1	1660977	1660978	SLC35E2_HG00119_ASE	C	2	32	0	0
chr1	1660977	1660978	SLC35E2_HG00131_ASE	C	3	28	0	0
chr1	1660977	1660978	SLC35E2_HG00136_ASE	C	0	18	0	0
chr1	1660977	1660978	SLC35E2_HG00137_ASE	C	0	29	0	0
chr1	1660977	1660978	SLC35E2_HG00141_ASE	C	0	18	0	0
chr1	1660977	1660978	SLC35E2_HG00149_ASE	C	0	9	0	0
chr1	1660977	1660978	SLC35E2_HG00152_ASE	C	2	50	0	0
chr1	1660977	1660978	SLC35E2_HG00179_ASE	C	0	12	0	0
chr1	1660977	1660978	SLC35E2_HG00246_ASE	C	0	24	0	0
chr1	1660977	1660978	SLC35E2_HG00250_ASE	C	0	15	0	0
chr1	1660977	1660978	SLC35E2_HG00256_ASE	C	1	22	0	0
chr1	1660977	1660978	SLC35E2_HG00257_ASE	C	1	14	0	0
chr1	1660977	1660978	SLC35E2_HG00267_ASE	C	0	30	0	0
chr1	1660977	1660978	SLC35E2_HG00274_ASE	C	3	22	0	0
chr1	1660977	1660978	SLC35E2_HG00310_ASE	C	0	22	0	0
chr1	1660977	1660978	SLC35E2_HG00323_ASE	C	1	18	0	0
chr1	1660977	1660978	SLC35E2_HG00331_ASE	C	0	12	0	0
chr1	1660977	1660978	SLC35E2_HG00344_ASE	C	0	19	0	0
chr1	1660977	1660978	SLC35E2_HG00361_ASE	C	2	28	0	0
chr1	1660977	1660978	SLC35E2_HG00367_ASE	C	0	14	0	0
chr1	1660977	1660978	SLC35E2_NA10847_ASE	C	3	33	0	0
chr1	1660977	1660978	SLC35E2_NA11830_ASE	C	0	21	0	0
chr1	1660977	1660978	SLC35E2_NA11831_ASE	C	1	39	0	0
chr1	1660977	1660978	SLC35E2_NA12154_ASE	C	0	13	0	0
chr1	1660977	1660978	SLC35E2_NA12340_ASE	C	1	18	0	0
chr1	1660977	1660978	SLC35E2_NA20531_ASE	C	1	19	0	0
chr1	1660977	1660978	SLC35E2_NA20768_ASE	C	1	16	0	0
chr1	1661069	1661070	SLC35E2_HG00251_ASE	A	14	0	0	1
chr1	1661189	1661190	SLC35E2_HG00119_ASE	C	0	32	0	4
chr1	1661703	1661704	SLC35E2_HG00154_ASE	A	0	0	15	0
chr1	1661703	1661704	SLC35E2_HG00256_ASE	A	0	0	10	0
chr1	1661703	1661704	SLC35E2_HG00260_ASE	A	0	0	16	0
chr1	1661703	1661704	SLC35E2_NA06994_ASE	A	0	0	30	0
chr1	1661843	1661844	SLC35E2_HG00096_ASE	G	0	0	35	0
chr1	1661843	1661844	SLC35E2_HG00106_ASE	G	0	0	22	0
chr1	1661843	1661844	SLC35E2_HG00112_ASE	G	0	0	15	0
chr1	1661843	1661844	SLC35E2_HG00117_ASE	G	0	2	56	0
chr1	1661843	1661844	SLC35E2_HG00119_ASE	G	0	0	24	0
chr1	1661843	1661844	SLC35E2_HG00123_ASE	G	0	0	22	0
chr1	1661843	1661844	SLC35E2_HG00133_ASE	G	0	0	63	0
chr1	1661843	1661844	SLC35E2_HG00137_ASE	G	0	0	24	0
chr1	1661843	1661844	SLC35E2_HG00141_ASE	G	0	0	21	0
chr1	1661843	1661844	SLC35E2_HG00142_ASE	G	0	0	15	0
chr1	1661843	1661844	SLC35E2_HG00146_ASE	G	0	2	96	0
chr1	1661843	1661844	SLC35E2_HG00152_ASE	G	0	0	69	0
chr1	1661843	1661844	SLC35E2_HG00160_ASE	G	0	0	15	0
chr1	1661843	1661844	SLC35E2_HG00244_ASE	G	0	0	51	0
chr1	1661843	1661844	SLC35E2_HG00267_ASE	G	0	0	28	0
chr1	1661843	1661844	SLC35E2_HG00268_ASE	G	0	0	23	0
chr1	1661843	1661844	SLC35E2_HG00313_ASE	G	0	0	24	0
chr1	1661843	1661844	SLC35E2_HG00325_ASE	G	0	0	49	0
chr1	1661843	1661844	SLC35E2_HG00329_ASE	G	0	0	11	0
chr1	1661843	1661844	SLC35E2_HG00353_ASE	G	0	0	16	0
chr1	1661843	1661844	SLC35E2_HG00361_ASE	G	0	0	41	0
chr1	1661843	1661844	SLC35E2_NA06989_ASE	G	0	0	13	0
chr1	1661843	1661844	SLC35E2_NA06994_ASE	G	0	0	11	0
chr1	1661843	1661844	SLC35E2_NA07051_ASE	G	0	0	16	0
chr1	1661843	1661844	SLC35E2_NA10847_ASE	G	0	2	56	0
chr1	1661843	1661844	SLC35E2_NA11829_ASE	G	0	0	21	0
chr1	1661843	1661844	SLC35E2_NA11830_ASE	G	0	0	37	0
chr1	1661843	1661844	SLC35E2_NA11831_ASE	G	0	0	43	0
chr1	1661843	1661844	SLC35E2_NA11931_ASE	G	0	1	29	0
chr1	1661843	1661844	SLC35E2_NA11994_ASE	G	0	0	43	0
chr1	1661843	1661844	SLC35E2_NA12004_ASE	G	0	0	18	0
chr1	1661843	1661844	SLC35E2_NA12043_ASE	G	0	1	43	0
chr1	1661843	1661844	SLC35E2_NA12045_ASE	G	0	0	15	0
chr1	1661843	1661844	SLC35E2_NA12154_ASE	G	0	0	31	0
chr1	1661843	1661844	SLC35E2_NA12751_ASE	G	0	0	81	0
chr1	1661843	1661844	SLC35E2_NA12763_ASE	G	0	0	62	0
chr1	1661843	1661844	SLC35E2_NA20524_ASE	G	0	0	15	0
chr1	1661843	1661844	SLC35E2_NA20589_ASE	G	0	0	25	0
chr1	1661843	1661844	SLC35E2_NA20765_ASE	G	0	0	12	0
chr1	1661843	1661844	SLC35E2_NA20768_ASE	G	0	0	24	0
chr1	1661843	1661844	SLC35E2_NA20801_ASE	G	0	0	35	0
chr1	1661843	1661844	SLC35E2_NA20803_ASE	G	0	1	26	0
chr1	1662427	1662428	SLC35E2_HG00258_ASE	A	0	0	10	0
chr1	1662894	1662895	SLC35E2_NA20785_ASE	A	0	0	11	0
chr1	1663604	1663605	SLC35E2_HG00139_ASE	A	0	0	20	0
chr1	1667418	1667419	SLC35E2_HG00271_ASE	A	0	10	0	0
chr1	1667418	1667419	SLC35E2_NA20801_ASE	A	0	10	0	0
chr1	1686039	1686040	NADK_NA11930_ASE	G	0	0	2	25
chr1	1687336	1687337	NADK_NA18912_ASE	G	0	0	11	0
chr1	1711401	1711402	NADK_NA11831_ASE	C	0	14	0	0
chr1	1742677	1742678	GNB1_NA12891_ASE	C	0	10	0	0
chr1	1784675	1784676	GNB1_NA18505_ASE	T	0	0	0	17
chr1	2118538	2118539	C1orf86_NA12891_ASE	T	0	42	0	5
chr1	2119832	2119833	C1orf86_NA12891_ASE	A	6	0	28	0
chr1	2121117	2121118	C1orf86_NA18504_ASE	C	0	264	0	59
chr1	2121117	2121118	C1orf86_NA20518_ASE	C	0	0	0	41
chr1	2238236	2238237	SKI_NA19172_ASE	A	13	0	0	0
chr1	2238578	2238579	SKI_NA19147_ASE	C	0	12	0	0
chr1	2239160	2239161	SKI_NA19108_ASE	G	0	0	24	0
chr1	2240005	2240006	SKI_HG00312_ASE	T	0	2	0	20
chr1	2240005	2240006	SKI_NA18858_ASE	T	0	0	0	33
chr1	2240382	2240383	SKI_NA06984_ASE	C	0	11	0	0
chr1	2240382	2240383	SKI_NA20508_ASE	C	0	19	0	0
chr1	2284897	2284898	MORN1_NA12878_ASE	T	0	0	0	12
chr1	2295029	2295030	MORN1_NA12878_ASE	T	0	0	11	0
chr1	2298254	2298255	MORN1_NA12878_ASE	A	8	0	47	0
chr1	2298257	2298258	MORN1_NA18511_ASE	A	12	0	0	0
chr1	2298635	2298636	MORN1_NA12878_ASE	G	23	0	0	0
chr1	2299911	2299912	MORN1_NA12878_ASE	T	0	114	0	30
chr1	2300156	2300157	MORN1_NA12878_ASE	C	91	16	0	0
chr1	2303565	2303566	MORN1_NA12878_ASE	A	68	0	9	0
chr1	2323745	2323746	RER1_NA18517_ASE	C	0	10	0	0
chr1	2324335	2324336	RER1_NA20527_ASE	T	0	29	0	0
chr1	2335325	2335326	NA_NA19200_ASE	C	0	0	0	12
chr1	2335741	2335742	NA_NA19147_ASE	C	0	45	0	0
chr1	2335870	2335871	NA_NA18511_ASE	G	0	0	26	0
chr1	2335872	2335873	NA_NA18511_ASE	T	0	0	0	26
chr1	2336091	2336092	NA_HG00116_ASE	G	0	0	21	0
chr1	2336518	2336519	PEX10_HG00142_ASE	G	0	0	74	0
chr1	2336518	2336519	PEX10_NA07357_ASE	G	0	0	65	0
chr1	2336518	2336519	PEX10_NA11993_ASE	G	0	0	95	0
chr1	2336518	2336519	PEX10_NA11995_ASE	G	0	0	66	0
chr1	2336518	2336519	PEX10_NA20508_ASE	G	0	0	58	0
chr1	2347465	2347466	NA_NA12878_ASE	C	0	5	0	33
chr1	2348039	2348040	NA_NA12878_ASE	T	0	2	0	24
chr1	2349768	2349769	NA_NA12878_ASE	G	49	0	3	0
chr1	2350035	2350036	NA_NA12878_ASE	C	0	3	0	60
chr1	2350911	2350912	NA_NA12878_ASE	G	1	0	26	0
chr1	2351698	2351699	NA_NA12878_ASE	T	0	1	0	26
chr1	2351878	2351879	NA_NA12878_ASE	C	0	1	1	52
chr1	2352145	2352146	NA_NA12878_ASE	C	0	1	0	21
chr1	2362019	2362020	PLCH2_NA12878_ASE	G	0	0	23	1
chr1	2482552	2482553	NA_HG00313_ASE	G	0	0	23	0
chr1	2482620	2482621	NA_HG00154_ASE	G	0	0	24	0
chr1	2482620	2482621	NA_HG00262_ASE	G	0	2	17	0
chr1	2482620	2482621	NA_NA11892_ASE	G	0	0	13	0
chr1	2482690	2482691	NA_NA18489_ASE	C	0	10	0	0
chr1	2482920	2482921	NA_NA19198_ASE	T	0	4	0	26
chr1	2483011	2483012	NA_NA18917_ASE	A	24	0	0	0
chr1	2483078	2483079	NA_NA18499_ASE	C	0	11	0	0
chr1	2483078	2483079	NA_NA18870_ASE	C	0	15	0	1
chr1	2483078	2483079	NA_NA19147_ASE	C	0	20	0	0
chr1	2483140	2483141	NA_NA19102_ASE	C	0	15	0	1
chr1	2483388	2483389	NA_HG00182_ASE	C	0	17	0	0
chr1	2483619	2483620	NA_NA18502_ASE	C	0	12	0	0
chr1	2483960	2483961	NA_NA18502_ASE	G	13	0	0	0
chr1	2484664	2484665	NA_NA19137_ASE	G	0	0	14	0
chr1	2484672	2484673	NA_NA18511_ASE	G	0	0	28	0
chr1	2487662	2487663	TNFRSF14_NA20815_ASE	C	0	13	0	0
chr1	2487765	2487766	TNFRSF14_NA07051_ASE	T	0	21	0	0
chr1	2490921	2490922	TNFRSF14_NA12154_ASE	G	0	0	36	0
chr1	2491059	2491060	TNFRSF14_HG00142_ASE	C	0	59	0	0
chr1	2491163	2491164	TNFRSF14_HG00152_ASE	G	0	0	187	0
chr1	2492410	2492411	TNFRSF14_NA18934_ASE	C	0	21	0	0
chr1	2492664	2492665	TNFRSF14_NA12058_ASE	G	0	0	17	0
chr1	2513215	2513216	NA_NA12878_ASE	C	0	59	0	13
chr1	2521429	2521430	FAM213B_NA19131_ASE	C	0	0	0	35
chr1	2521429	2521430	FAM213B_NA20541_ASE	C	0	4	0	25
chr1	2521915	2521916	FAM213B_HG00124_ASE	T	0	0	0	67
chr1	2522203	2522204	FAM213B_NA20785_ASE	G	0	0	28	0
chr1	2522203	2522204	MMEL1_NA20785_ASE	G	0	0	28	0
chr1	2522391	2522392	FAM213B_NA20809_ASE	G	0	0	30	0
chr1	2522391	2522392	MMEL1_NA20809_ASE	G	0	0	30	0
chr1	3545450	3545451	TPRG1L_NA19225_ASE	C	0	42	0	0
chr1	3545611	3545612	TPRG1L_HG00141_ASE	A	29	0	5	0
chr1	3545611	3545612	TPRG1L_NA12006_ASE	A	21	0	1	0
chr1	3546473	3546474	TPRG1L_HG00177_ASE	G	0	0	46	0
chr1	3557097	3557098	WRAP73_NA12878_ASE	G	0	12	0	0
chr1	3629271	3629272	TP73_NA12891_ASE	A	12	0	0	0
chr1	3638673	3638674	TP73_NA20814_ASE	C	0	2	0	27
chr1	3644714	3644715	TP73_NA19102_ASE	C	0	12	0	0
chr1	3649402	3649403	TP73_NA20541_ASE	G	0	0	55	0
chr1	3649420	3649421	TP73_NA11994_ASE	T	0	0	0	14
chr1	3649420	3649421	TP73_NA18502_ASE	T	0	0	0	66
chr1	3649420	3649421	TP73_NA19102_ASE	T	0	5	0	34
chr1	3649420	3649421	TP73_NA20518_ASE	T	0	0	0	17
chr1	3649448	3649449	TP73_NA18510_ASE	G	0	0	11	0
chr1	3649793	3649794	TP73_NA19130_ASE	A	13	0	0	0
chr1	3649804	3649805	TP73_NA20518_ASE	A	2	0	16	0
chr1	3650838	3650839	TP73_NA19093_ASE	G	0	0	35	0
chr1	3650886	3650887	TP73_NA18486_ASE	G	0	0	39	0
chr1	3651317	3651318	TP73_NA19102_ASE	A	0	0	27	0
chr1	3651317	3651318	TP73_NA19198_ASE	A	25	0	0	0
chr1	3651408	3651409	TP73_NA19131_ASE	G	0	0	25	0
chr1	3652468	3652469	TP73_NA18486_ASE	G	0	0	71	0
chr1	3652468	3652469	TP73_NA19102_ASE	G	8	0	45	0
chr1	3652616	3652617	TP73_NA19198_ASE	G	0	2	33	0
chr1	3654115	3654116	NA_NA19131_ASE	G	1	0	50	0
chr1	3654189	3654190	NA_NA19200_ASE	A	10	0	0	0
chr1	3654494	3654495	NA_HG00337_ASE	C	0	10	0	0
chr1	3654594	3654595	NA_HG00285_ASE	C	0	19	0	0
chr1	3654594	3654595	NA_HG00309_ASE	C	0	24	0	0
chr1	3654594	3654595	NA_NA18505_ASE	C	0	0	0	22
chr1	3654746	3654747	NA_NA18486_ASE	C	0	30	0	0
chr1	3654746	3654747	NA_NA19098_ASE	C	16	0	0	0
chr1	3654847	3654848	NA_NA19098_ASE	G	0	0	17	0
chr1	3655697	3655698	NA_NA18498_ASE	G	0	0	16	0
chr1	3656119	3656120	NA_HG00139_ASE	G	1	0	17	0
chr1	3656119	3656120	NA_HG00276_ASE	G	1	0	17	0
chr1	3656177	3656178	NA_NA19197_ASE	A	13	0	0	0
chr1	3656323	3656324	NA_NA20531_ASE	T	0	16	0	0
chr1	3656323	3656324	NA_NA20754_ASE	T	0	11	0	0
chr1	3656847	3656848	NA_NA18520_ASE	G	0	0	19	0
chr1	3656847	3656848	NA_NA19147_ASE	G	0	0	24	0
chr1	3656847	3656848	NA_NA19160_ASE	G	0	0	20	0
chr1	3656847	3656848	NA_NA19209_ASE	G	0	0	31	0
chr1	3662308	3662309	NA_NA18508_ASE	C	0	2	0	17
chr1	3662408	3662409	NA_NA19098_ASE	G	0	0	13	0
chr1	3662844	3662845	NA_NA19098_ASE	A	11	0	0	0
chr1	3663056	3663057	NA_NA18486_ASE	A	24	0	0	0
chr1	3663640	3663641	NA_NA18486_ASE	C	0	28	0	0
chr1	3663680	3663681	NA_NA18909_ASE	C	0	11	0	0
chr1	3663771	3663772	NA_HG00187_ASE	C	0	13	0	0
chr1	3663771	3663772	NA_HG00324_ASE	C	0	10	0	0
chr1	3663771	3663772	NA_NA18908_ASE	C	0	11	0	0
chr1	3697034	3697035	LRRC47_NA19099_ASE	A	231	0	0	0
chr1	3703577	3703578	LRRC47_HG00180_ASE	G	0	0	50	0
chr1	3703577	3703578	LRRC47_NA20527_ASE	G	0	0	87	0
chr1	3703577	3703578	LRRC47_NA20534_ASE	G	0	0	79	0
chr1	3712547	3712548	LRRC47_NA19131_ASE	G	0	0	30	0
chr1	3712547	3712548	LRRC47_NA19200_ASE	G	0	0	15	0
chr1	3729586	3729587	CEP104_NA19137_ASE	A	0	0	11	0
chr1	3731656	3731657	CEP104_HG00111_ASE	C	0	15	0	1
chr1	3731656	3731657	CEP104_HG00142_ASE	C	0	14	0	0
chr1	3731656	3731657	CEP104_HG00149_ASE	C	0	9	0	0
chr1	3731656	3731657	CEP104_HG00154_ASE	C	0	12	0	0
chr1	3731656	3731657	CEP104_HG00232_ASE	C	0	10	0	0
chr1	3731656	3731657	CEP104_HG00265_ASE	C	0	14	0	0
chr1	3731656	3731657	CEP104_HG00309_ASE	C	0	35	0	0
chr1	3731656	3731657	CEP104_NA11829_ASE	C	0	10	0	0
chr1	3731656	3731657	CEP104_NA20542_ASE	C	0	11	0	0
chr1	3731656	3731657	CEP104_NA20761_ASE	C	0	16	0	0
chr1	3731656	3731657	CEP104_NA20802_ASE	C	0	28	0	2
chr1	3753135	3753136	CEP104_HG00250_ASE	A	1	0	0	14
chr1	3773510	3773511	CEP104_NA18487_ASE	G	0	0	10	0
chr1	3773510	3773511	CEP104_NA18505_ASE	G	0	0	16	0
chr1	3800479	3800480	DFFB_HG00342_ASE	G	0	0	0	10
chr1	3800479	3800480	DFFB_NA18505_ASE	G	0	0	0	16
chr1	3800479	3800480	DFFB_NA18910_ASE	G	0	0	0	11
chr1	3801246	3801247	DFFB_NA19098_ASE	T	0	0	20	0
chr1	3801246	3801247	DFFB_NA19099_ASE	T	0	0	34	0
chr1	3801246	3801247	DFFB_NA19108_ASE	T	0	0	21	0
chr1	3801246	3801247	DFFB_NA20530_ASE	T	0	0	12	0
chr1	3801433	3801434	DFFB_NA19131_ASE	C	0	23	0	0
chr1	3801433	3801434	DFFB_NA19200_ASE	C	0	15	0	0
chr1	3801756	3801757	DFFB_NA20819_ASE	C	0	0	15	0
chr1	3808170	3808171	C1orf174_HG00285_ASE	T	0	16	0	1
chr1	5178603	5178604	NA_NA12340_ASE	G	18	0	1	0
chr1	5179953	5179954	NA_NA12340_ASE	G	0	0	0	13
chr1	6078759	6078760	KCNAB2_HG00369_ASE	G	0	0	11	0
chr1	6138393	6138394	KCNAB2_NA18511_ASE	A	10	0	0	0
chr1	6142438	6142439	KCNAB2_NA19257_ASE	C	0	11	0	0
chr1	6157992	6157993	KCNAB2_NA18502_ASE	T	0	17	0	0
chr1	6157992	6157993	KCNAB2_NA18870_ASE	T	0	0	0	18
chr1	6158146	6158147	KCNAB2_HG00178_ASE	C	0	12	0	0
chr1	6159031	6159032	KCNAB2_NA20797_ASE	A	2	0	226	0
chr1	6159096	6159097	KCNAB2_NA18871_ASE	G	0	0	21	0
chr1	6159498	6159499	KCNAB2_NA18873_ASE	A	90	1	0	0
chr1	6159498	6159499	KCNAB2_NA18907_ASE	A	89	0	0	0
chr1	6159664	6159665	KCNAB2_HG00123_ASE	G	0	0	157	0
chr1	6160114	6160115	KCNAB2_NA12777_ASE	G	0	0	276	0
chr1	6160114	6160115	KCNAB2_NA20585_ASE	G	0	0	63	0
chr1	6160304	6160305	KCNAB2_NA18505_ASE	C	0	123	0	0
chr1	6160304	6160305	KCNAB2_NA19209_ASE	C	0	112	0	0
chr1	6160455	6160456	KCNAB2_NA18868_ASE	A	110	0	0	0
chr1	6160455	6160456	KCNAB2_NA19130_ASE	A	209	0	0	0
chr1	6160455	6160456	KCNAB2_NA19225_ASE	A	171	1	0	0
chr1	6160562	6160563	KCNAB2_NA19119_ASE	A	0	0	42	0
chr1	6160869	6160870	KCNAB2_HG00177_ASE	G	0	0	246	0
chr1	6160875	6160876	KCNAB2_NA18523_ASE	A	0	0	47	0
chr1	6160882	6160883	KCNAB2_NA18870_ASE	G	1	0	256	0
chr1	6160957	6160958	KCNAB2_NA18523_ASE	A	0	0	29	0
chr1	6161074	6161075	KCNAB2_HG00311_ASE	T	58	0	0	183
chr1	6161074	6161075	KCNAB2_NA11829_ASE	T	32	0	0	93
chr1	6161074	6161075	KCNAB2_NA12778_ASE	T	97	0	0	258
chr1	6161074	6161075	KCNAB2_NA20804_ASE	T	43	0	0	125
chr1	6161154	6161155	KCNAB2_NA18870_ASE	C	0	105	0	0
chr1	6246410	6246411	RPL22_NA18510_ASE	T	0	31	0	126
chr1	6246410	6246411	RPL22_NA18519_ASE	T	0	57	0	181
chr1	6246410	6246411	RPL22_NA18867_ASE	T	0	33	0	100
chr1	6246410	6246411	RPL22_NA18870_ASE	T	0	28	0	96
chr1	6246410	6246411	RPL22_NA18873_ASE	T	0	45	0	215
chr1	6246410	6246411	RPL22_NA18917_ASE	T	0	48	0	137
chr1	6246410	6246411	RPL22_NA19108_ASE	T	0	71	0	285
chr1	6246410	6246411	RPL22_NA19147_ASE	T	0	63	0	241
chr1	6246410	6246411	RPL22_NA19204_ASE	T	0	17	0	62
chr1	6269020	6269021	RNF207_HG00152_ASE	C	0	10	0	0
chr1	6269020	6269021	RPL22_HG00152_ASE	C	0	10	0	0
chr1	6279419	6279420	RNF207_HG00150_ASE	C	0	12	0	0
chr1	6279419	6279420	RNF207_NA11893_ASE	C	0	10	0	0
chr1	6279419	6279420	RNF207_NA11994_ASE	C	0	16	0	0
chr1	6279419	6279420	RNF207_NA12044_ASE	C	0	11	0	0
chr1	6279419	6279420	RNF207_NA18502_ASE	C	0	13	0	0
chr1	6279419	6279420	RNF207_NA20519_ASE	C	0	15	0	0
chr1	6279419	6279420	RNF207_NA20531_ASE	C	0	28	0	0
chr1	6279419	6279420	RNF207_NA20534_ASE	C	0	10	0	0
chr1	6280017	6280018	RNF207_NA19190_ASE	G	0	0	15	0
chr1	6281722	6281723	ICMT_NA18499_ASE	C	0	78	0	0
chr1	6281972	6281973	ICMT_NA19225_ASE	A	32	0	0	0
chr1	6282016	6282017	ICMT_NA19172_ASE	T	0	0	0	39
chr1	6282016	6282017	ICMT_NA19225_ASE	T	0	0	0	25
chr1	6282947	6282948	ICMT_NA18907_ASE	A	17	0	0	0
chr1	6283092	6283093	ICMT_NA20754_ASE	G	0	0	47	0
chr1	6283616	6283617	ICMT_HG00124_ASE	C	0	61	0	0
chr1	6283616	6283617	ICMT_HG00260_ASE	C	0	26	0	0
chr1	6283863	6283864	ICMT_NA18871_ASE	G	0	0	13	0
chr1	6283863	6283864	ICMT_NA19152_ASE	G	0	0	86	0
chr1	6284141	6284142	ICMT_NA18510_ASE	G	0	0	70	0
chr1	6284679	6284680	ICMT_HG00260_ASE	C	0	39	0	0
chr1	6308670	6308671	GPR153_NA18934_ASE	G	0	0	28	0
chr1	6324435	6324436	ACOT7_NA18868_ASE	G	0	0	156	0
chr1	6324435	6324436	ACOT7_NA18871_ASE	G	0	0	13	0
chr1	6324746	6324747	ACOT7_NA11831_ASE	G	0	0	95	0
chr1	6324746	6324747	ACOT7_NA20518_ASE	G	0	0	32	0
chr1	6324746	6324747	ACOT7_NA20541_ASE	G	0	0	51	0
chr1	6453743	6453744	ACOT7_NA19129_ASE	C	10	0	0	0
chr1	6582143	6582144	NOL9_NA20787_ASE	G	0	0	22	0
chr1	6582682	6582683	NOL9_NA18502_ASE	C	0	13	0	0
chr1	6582804	6582805	NOL9_NA12890_ASE	G	16	0	0	0
chr1	6583626	6583627	NOL9_NA18502_ASE	G	0	0	20	0
chr1	6584023	6584024	NOL9_NA19160_ASE	A	0	0	12	0
chr1	6584656	6584657	NOL9_NA19256_ASE	T	0	0	0	11
chr1	6584800	6584801	NOL9_NA18505_ASE	A	18	0	0	1
chr1	6584803	6584804	NOL9_NA18511_ASE	A	10	0	0	0
chr1	6585020	6585021	NOL9_NA19099_ASE	A	0	0	18	0
chr1	6608056	6608057	NOL9_NA18502_ASE	G	0	69	1	0
chr1	6608056	6608057	NOL9_NA18505_ASE	G	0	72	5	0
chr1	6608056	6608057	NOL9_NA18516_ASE	G	0	56	0	0
chr1	6608056	6608057	NOL9_NA18517_ASE	G	0	50	1	0
chr1	6608056	6608057	NOL9_NA18522_ASE	G	0	35	0	0
chr1	6608056	6608057	NOL9_NA19137_ASE	G	0	23	0	0
chr1	6608056	6608057	NOL9_NA19160_ASE	G	0	122	0	0
chr1	6608056	6608057	NOL9_NA19190_ASE	G	0	89	0	0
chr1	6608056	6608057	NOL9_NA19209_ASE	G	0	30	0	0
chr1	6614390	6614391	NOL9_NA18912_ASE	A	0	27	0	0
chr1	6651092	6651093	KLHL21_HG00151_ASE	G	0	0	29	0
chr1	6651258	6651259	KLHL21_NA18502_ASE	T	0	0	0	76
chr1	6651258	6651259	KLHL21_NA19119_ASE	T	0	0	0	24
chr1	6651644	6651645	KLHL21_HG00325_ASE	C	0	35	0	0
chr1	6651644	6651645	KLHL21_NA20520_ASE	C	0	22	0	0
chr1	6651644	6651645	KLHL21_NA20528_ASE	C	0	48	0	0
chr1	6651727	6651728	KLHL21_HG00257_ASE	C	0	22	0	0
chr1	6651727	6651728	KLHL21_NA19098_ASE	C	0	32	0	0
chr1	6651727	6651728	KLHL21_NA20783_ASE	C	0	0	0	32
chr1	6652178	6652179	KLHL21_NA19171_ASE	C	0	0	0	31
chr1	6652444	6652445	KLHL21_NA18909_ASE	G	0	0	28	0
chr1	6659174	6659175	KLHL21_NA11831_ASE	G	9	0	39	0
chr1	6681885	6681886	PHF13_NA18511_ASE	G	0	0	69	0
chr1	6682372	6682373	PHF13_NA19189_ASE	G	1	0	54	0
chr1	6683146	6683147	PHF13_HG00139_ASE	C	0	39	0	1
chr1	6683191	6683192	PHF13_NA18499_ASE	C	0	52	0	0
chr1	6683191	6683192	PHF13_NA18517_ASE	C	0	45	0	0
chr1	6683191	6683192	PHF13_NA19093_ASE	C	0	55	0	0
chr1	6683191	6683192	PHF13_NA19235_ASE	C	0	23	0	2
chr1	6683634	6683635	PHF13_NA20778_ASE	G	0	0	11	0
chr1	6683949	6683950	PHF13_HG00319_ASE	C	0	12	0	0
chr1	6683949	6683950	PHF13_NA20752_ASE	C	0	12	0	0
chr1	6693096	6693097	THAP3_HG00251_ASE	A	0	0	33	0
chr1	6693096	6693097	THAP3_NA20816_ASE	A	25	0	0	0
chr1	6695122	6695123	DNAJC11_NA19235_ASE	C	0	1	0	54
chr1	6695122	6695123	THAP3_NA19235_ASE	C	0	1	0	54
chr1	6695284	6695285	DNAJC11_NA19257_ASE	T	0	0	0	80
chr1	6695284	6695285	THAP3_NA19257_ASE	T	0	0	0	80
chr1	6705873	6705874	DNAJC11_HG00116_ASE	G	0	26	0	0
chr1	6705873	6705874	DNAJC11_HG00257_ASE	G	0	17	2	0
chr1	6705873	6705874	DNAJC11_HG00274_ASE	G	0	42	0	0
chr1	6705873	6705874	DNAJC11_HG00367_ASE	G	0	30	0	0
chr1	6705873	6705874	DNAJC11_NA18501_ASE	G	0	12	0	0
chr1	6705873	6705874	DNAJC11_NA18861_ASE	G	0	21	0	0
chr1	6845563	6845564	CAMTA1_HG00133_ASE	G	0	0	16	0
chr1	6845563	6845564	CAMTA1_NA18498_ASE	G	0	0	39	0
chr1	6845563	6845564	CAMTA1_NA18511_ASE	G	0	0	196	0
chr1	6947962	6947963	CAMTA1_NA12546_ASE	G	0	0	25	0
chr1	6948005	6948006	CAMTA1_HG00334_ASE	G	0	0	16	0
chr1	6948025	6948026	CAMTA1_HG00096_ASE	G	0	0	27	0
chr1	6948029	6948030	CAMTA1_NA20540_ASE	C	0	24	0	0
chr1	6948074	6948075	CAMTA1_NA12546_ASE	C	0	28	0	0
chr1	7540209	7540210	CAMTA1_NA12878_ASE	C	0	17	0	0
chr1	7840418	7840419	VAMP3_NA20814_ASE	T	0	0	0	21
chr1	7840598	7840599	VAMP3_NA19256_ASE	T	0	0	1	27
chr1	7867143	7867144	PER3_NA12891_ASE	C	0	0	0	12
chr1	7868175	7868176	PER3_NA12891_ASE	C	10	0	0	0
chr1	7871848	7871849	PER3_NA12891_ASE	C	0	1	0	15
chr1	7879129	7879130	PER3_NA12891_ASE	T	0	0	10	0
chr1	7880468	7880469	PER3_NA12891_ASE	A	0	0	12	0
chr1	7884579	7884580	PER3_NA12891_ASE	T	0	0	0	14
chr1	7887247	7887248	PER3_NA12891_ASE	G	0	0	24	0
chr1	7887578	7887579	PER3_HG00148_ASE	C	0	2	22	0
chr1	7887578	7887579	PER3_HG00342_ASE	C	0	21	3	0
chr1	7887578	7887579	PER3_HG00345_ASE	C	0	7	31	0
chr1	7887578	7887579	PER3_NA12399_ASE	C	0	0	11	0
chr1	7887578	7887579	PER3_NA12718_ASE	C	0	0	26	0
chr1	7887578	7887579	PER3_NA12842_ASE	C	0	0	15	0
chr1	7887578	7887579	PER3_NA20513_ASE	C	0	0	19	0
chr1	7887578	7887579	PER3_NA20524_ASE	C	0	3	23	0
chr1	7887578	7887579	PER3_NA20529_ASE	C	0	14	0	0
chr1	7887578	7887579	PER3_NA20797_ASE	C	0	1	34	0
chr1	7887588	7887589	PER3_NA19190_ASE	C	0	0	0	21
chr1	7887604	7887605	PER3_NA20586_ASE	G	20	0	2	0
chr1	7889940	7889941	PER3_HG00231_ASE	C	0	10	0	0
chr1	7889940	7889941	PER3_NA12842_ASE	C	0	17	0	0
chr1	7889940	7889941	PER3_NA12891_ASE	C	0	107	0	0
chr1	7889940	7889941	PER3_NA19223_ASE	C	0	29	0	2
chr1	7889940	7889941	PER3_NA19256_ASE	C	0	0	0	13
chr1	7889940	7889941	PER3_NA20503_ASE	C	0	0	0	10
chr1	7889940	7889941	PER3_NA20786_ASE	C	0	1	0	26
chr1	7889940	7889941	PER3_NA20792_ASE	C	0	15	0	0
chr1	7889946	7889947	PER3_NA19256_ASE	A	17	0	0	0
chr1	7890054	7890055	PER3_HG00342_ASE	T	0	0	0	22
chr1	7890054	7890055	PER3_NA20797_ASE	T	0	0	0	11
chr1	7890063	7890064	PER3_HG00124_ASE	A	0	0	10	0
chr1	7890063	7890064	PER3_HG00231_ASE	A	0	0	12	0
chr1	7890063	7890064	PER3_HG00369_ASE	A	2	0	19	0
chr1	7890063	7890064	PER3_NA11893_ASE	A	1	0	22	0
chr1	7890063	7890064	PER3_NA11994_ASE	A	2	0	18	0
chr1	7890063	7890064	PER3_NA12716_ASE	A	18	0	0	0
chr1	7890063	7890064	PER3_NA12891_ASE	A	2	0	151	0
chr1	7890063	7890064	PER3_NA19225_ASE	A	0	0	11	0
chr1	7890063	7890064	PER3_NA20796_ASE	A	1	0	19	0
chr1	7890116	7890117	PER3_HG00148_ASE	T	0	28	0	2
chr1	7890116	7890117	PER3_HG00183_ASE	T	0	21	0	2
chr1	7890116	7890117	PER3_HG00339_ASE	T	0	12	0	0
chr1	7890116	7890117	PER3_HG00369_ASE	T	0	2	0	17
chr1	7890116	7890117	PER3_HG00375_ASE	T	0	0	0	15
chr1	7890116	7890117	PER3_NA06986_ASE	T	0	19	0	0
chr1	7890116	7890117	PER3_NA12399_ASE	T	0	23	0	1
chr1	7890116	7890117	PER3_NA12716_ASE	T	0	50	0	0
chr1	7890116	7890117	PER3_NA12718_ASE	T	0	30	0	1
chr1	7890116	7890117	PER3_NA12842_ASE	T	0	36	0	0
chr1	7890116	7890117	PER3_NA19147_ASE	T	0	2	0	46
chr1	7890116	7890117	PER3_NA20503_ASE	T	1	0	0	13
chr1	7890116	7890117	PER3_NA20513_ASE	T	0	17	0	1
chr1	7890116	7890117	PER3_NA20524_ASE	T	0	16	0	1
chr1	7890116	7890117	PER3_NA20536_ASE	T	0	1	0	13
chr1	7890116	7890117	PER3_NA20586_ASE	T	0	1	0	24
chr1	7890116	7890117	PER3_NA20792_ASE	T	0	24	0	1
chr1	7890116	7890117	PER3_NA20796_ASE	T	0	1	0	20
chr1	7890116	7890117	PER3_NA20815_ASE	T	0	13	0	0
chr1	7890171	7890172	PER3_NA18908_ASE	G	0	0	0	14
chr1	7897132	7897133	PER3_HG00183_ASE	A	0	0	24	0
chr1	7897132	7897133	PER3_HG00186_ASE	A	24	0	0	0
chr1	7897132	7897133	PER3_HG00313_ASE	A	2	0	20	0
chr1	7897132	7897133	PER3_HG00330_ASE	A	23	0	3	0
chr1	7897132	7897133	PER3_NA06986_ASE	A	0	0	12	0
chr1	7897132	7897133	PER3_NA12716_ASE	A	0	0	30	0
chr1	7897132	7897133	PER3_NA12763_ASE	A	34	0	0	0
chr1	7897132	7897133	PER3_NA12829_ASE	A	28	0	1	0
chr1	7897132	7897133	PER3_NA19147_ASE	A	36	0	3	0
chr1	7897132	7897133	PER3_NA19225_ASE	A	15	0	0	0
chr1	7897132	7897133	PER3_NA20503_ASE	A	10	0	0	0
chr1	7897132	7897133	PER3_NA20586_ASE	A	19	0	2	0
chr1	7897132	7897133	PER3_NA20756_ASE	A	26	0	3	0
chr1	7897132	7897133	PER3_NA20792_ASE	A	0	0	14	0
chr1	7897132	7897133	PER3_NA20797_ASE	A	20	0	0	0
chr1	7897132	7897133	PER3_NA20815_ASE	A	1	0	20	0
chr1	7903441	7903442	PER3_HG00231_ASE	C	0	10	0	0
chr1	7903441	7903442	UTS2_HG00231_ASE	C	0	10	0	0
chr1	7904195	7904196	PER3_HG00186_ASE	A	22	0	0	0
chr1	7904195	7904196	PER3_NA07051_ASE	A	1	0	18	0
chr1	7904195	7904196	PER3_NA12829_ASE	A	29	0	1	0
chr1	7904195	7904196	PER3_NA20503_ASE	A	13	0	0	0
chr1	7904195	7904196	UTS2_HG00186_ASE	A	22	0	0	0
chr1	7904195	7904196	UTS2_NA07051_ASE	A	1	0	18	0
chr1	7904195	7904196	UTS2_NA12829_ASE	A	29	0	1	0
chr1	7904195	7904196	UTS2_NA20503_ASE	A	13	0	0	0
chr1	7904246	7904247	PER3_HG00117_ASE	C	0	0	0	18
chr1	7904246	7904247	PER3_HG00156_ASE	C	0	0	0	13
chr1	7904246	7904247	PER3_HG00183_ASE	C	0	0	0	22
chr1	7904246	7904247	UTS2_HG00117_ASE	C	0	0	0	18
chr1	7904246	7904247	UTS2_HG00156_ASE	C	0	0	0	13
chr1	7904246	7904247	UTS2_HG00183_ASE	C	0	0	0	22
chr1	7904474	7904475	PER3_HG00117_ASE	G	23	0	1	0
chr1	7904474	7904475	PER3_HG00156_ASE	G	32	0	1	0
chr1	7904474	7904475	PER3_HG00183_ASE	G	33	0	1	0
chr1	7904474	7904475	PER3_NA18510_ASE	G	17	0	1	0
chr1	7904474	7904475	PER3_NA18907_ASE	G	20	0	0	0
chr1	7904474	7904475	UTS2_HG00117_ASE	G	23	0	1	0
chr1	7904474	7904475	UTS2_HG00156_ASE	G	32	0	1	0
chr1	7904474	7904475	UTS2_HG00183_ASE	G	33	0	1	0
chr1	7904474	7904475	UTS2_NA18510_ASE	G	17	0	1	0
chr1	7904474	7904475	UTS2_NA18907_ASE	G	20	0	0	0
chr1	7904698	7904699	PER3_HG00138_ASE	C	0	21	0	0
chr1	7904698	7904699	PER3_HG00262_ASE	C	0	29	0	1
chr1	7904698	7904699	PER3_HG00278_ASE	C	0	3	0	21
chr1	7904698	7904699	PER3_HG00375_ASE	C	0	0	0	25
chr1	7904698	7904699	PER3_NA12273_ASE	C	0	0	0	14
chr1	7904698	7904699	PER3_NA12287_ASE	C	0	12	0	0
chr1	7904698	7904699	PER3_NA12763_ASE	C	0	0	0	16
chr1	7904698	7904699	PER3_NA12777_ASE	C	0	34	0	0
chr1	7904698	7904699	UTS2_HG00138_ASE	C	0	21	0	0
chr1	7904698	7904699	UTS2_HG00262_ASE	C	0	29	0	1
chr1	7904698	7904699	UTS2_HG00278_ASE	C	0	3	0	21
chr1	7904698	7904699	UTS2_HG00375_ASE	C	0	0	0	25
chr1	7904698	7904699	UTS2_NA12273_ASE	C	0	0	0	14
chr1	7904698	7904699	UTS2_NA12287_ASE	C	0	12	0	0
chr1	7904698	7904699	UTS2_NA12763_ASE	C	0	0	0	16
chr1	7904698	7904699	UTS2_NA12777_ASE	C	0	34	0	0
chr1	7913028	7913029	UTS2_HG00143_ASE	A	10	0	0	0
chr1	7913028	7913029	UTS2_NA18508_ASE	A	10	0	0	0
chr1	7913429	7913430	UTS2_HG00096_ASE	G	0	0	20	0
chr1	7913429	7913430	UTS2_NA11894_ASE	G	0	0	37	0
chr1	7913429	7913430	UTS2_NA19099_ASE	G	0	0	56	0
chr1	7913429	7913430	UTS2_NA19137_ASE	G	26	0	0	0
chr1	7913429	7913430	UTS2_NA19236_ASE	G	16	0	0	0
chr1	7913429	7913430	UTS2_NA19248_ASE	G	18	0	0	0
chr1	7913429	7913430	UTS2_NA20530_ASE	G	57	0	0	0
chr1	7913429	7913430	UTS2_NA20535_ASE	G	1	0	17	0
chr1	7913429	7913430	UTS2_NA20543_ASE	G	0	0	29	0
chr1	7913429	7913430	UTS2_NA20589_ASE	G	0	0	22	0
chr1	7913429	7913430	UTS2_NA20754_ASE	G	36	0	0	0
chr1	7913429	7913430	UTS2_NA20768_ASE	G	0	0	38	0
chr1	7913444	7913445	UTS2_HG00143_ASE	C	0	33	0	0
chr1	7913444	7913445	UTS2_NA18508_ASE	C	0	38	0	0
chr1	7913444	7913445	UTS2_NA19190_ASE	C	0	38	0	0
chr1	7979045	7979046	NA_NA19213_ASE	A	11	0	0	0
chr1	8412934	8412935	RERE_NA20756_ASE	C	0	175	0	0
chr1	8413121	8413122	RERE_NA18499_ASE	G	0	0	82	0
chr1	8413121	8413122	RERE_NA18873_ASE	G	0	0	85	0
chr1	8413121	8413122	RERE_NA18910_ASE	G	0	0	84	0
chr1	8413316	8413317	RERE_HG00154_ASE	A	0	80	0	0
chr1	8415617	8415618	RERE_NA19198_ASE	G	0	0	19	0
chr1	8418259	8418260	RERE_NA19099_ASE	G	0	0	14	0
chr1	8420269	8420270	RERE_NA19223_ASE	G	0	0	78	0
chr1	8420551	8420552	RERE_NA20519_ASE	G	0	0	26	0
chr1	8420551	8420552	RERE_NA20761_ASE	G	0	0	17	0
chr1	8420563	8420564	RERE_NA18907_ASE	G	0	0	23	0
chr1	8421091	8421092	RERE_HG00159_ASE	C	0	12	0	0
chr1	8421091	8421092	RERE_NA19102_ASE	C	0	57	0	0
chr1	8459358	8459359	RERE_NA19099_ASE	G	0	0	10	0
chr1	8877394	8877395	RERE_NA19116_ASE	C	0	14	0	0
chr1	8877618	8877619	RERE_NA19102_ASE	G	1	0	17	0
chr1	8877618	8877619	RERE_NA19171_ASE	G	0	0	30	0
chr1	8925928	8925929	ENO1_NA20799_ASE	A	2	0	21	0
chr1	8925942	8925943	ENO1_HG00183_ASE	C	0	2	0	38
chr1	8925942	8925943	ENO1_NA20541_ASE	C	0	2	0	18
chr1	8925942	8925943	ENO1_NA20799_ASE	C	0	2	0	20
chr1	8928660	8928661	ENO1_HG00124_ASE	T	0	0	0	19
chr1	8930147	8930148	ENO1_NA18912_ASE	G	0	0	10	0
chr1	8930368	8930369	ENO1_NA19171_ASE	T	0	12	0	47
chr1	8930368	8930369	ENO1_NA20761_ASE	T	0	25	0	76
chr1	8930384	8930385	ENO1_NA19171_ASE	G	8	1	37	0
chr1	8930384	8930385	ENO1_NA20503_ASE	G	4	0	29	0
chr1	8930384	8930385	ENO1_NA20761_ASE	G	26	0	79	0
chr1	8931148	8931149	ENO1_HG00178_ASE	C	0	4	0	32
chr1	8937771	8937772	ENO1_NA10847_ASE	A	1	17	0	0
chr1	8954407	8954408	NA_NA11831_ASE	G	0	0	16	0
chr1	9095443	9095444	SLC2A5_HG00256_ASE	C	0	4	0	26
chr1	9095443	9095444	SLC2A5_HG00259_ASE	C	0	2	0	18
chr1	9095443	9095444	SLC2A5_HG00266_ASE	C	0	1	0	16
chr1	9095443	9095444	SLC2A5_NA12775_ASE	C	0	0	0	13
chr1	9095443	9095444	SLC2A5_NA18917_ASE	C	0	0	0	12
chr1	9095443	9095444	SLC2A5_NA18934_ASE	C	0	12	0	0
chr1	9095443	9095444	SLC2A5_NA20785_ASE	C	0	0	0	14
chr1	9095493	9095494	SLC2A5_HG00154_ASE	G	12	0	0	0
chr1	9095493	9095494	SLC2A5_HG00266_ASE	G	14	0	1	0
chr1	9095493	9095494	SLC2A5_NA18934_ASE	G	0	0	11	0
chr1	9095493	9095494	SLC2A5_NA20512_ASE	G	18	0	2	0
chr1	9095493	9095494	SLC2A5_NA20589_ASE	G	12	0	0	0
chr1	9095846	9095847	SLC2A5_HG00266_ASE	C	0	0	0	11
chr1	9096403	9096404	SLC2A5_NA18858_ASE	A	11	0	0	0
chr1	9096404	9096405	SLC2A5_HG00258_ASE	T	11	0	0	0
chr1	9097240	9097241	SLC2A5_NA19130_ASE	C	0	41	0	130
chr1	9097250	9097251	SLC2A5_NA12045_ASE	A	4	0	37	0
chr1	9097250	9097251	SLC2A5_NA19130_ASE	A	40	0	125	0
chr1	9100478	9100479	SLC2A5_NA19131_ASE	G	47	0	7	0
chr1	9101315	9101316	SLC2A5_NA19204_ASE	G	0	0	27	0
chr1	9101315	9101316	SLC2A5_NA19257_ASE	G	0	0	15	0
chr1	9161549	9161550	GPR157_NA12342_ASE	G	1	0	21	0
chr1	9161549	9161550	GPR157_NA18502_ASE	G	34	0	7	0
chr1	9161618	9161619	GPR157_NA18502_ASE	C	0	7	0	32
chr1	9161667	9161668	GPR157_NA19098_ASE	T	0	43	0	1
chr1	9161667	9161668	GPR157_NA20512_ASE	T	0	30	0	7
chr1	9162050	9162051	GPR157_NA20807_ASE	C	0	0	0	35
chr1	9162489	9162490	GPR157_NA19093_ASE	A	0	0	16	0
chr1	9162489	9162490	GPR157_NA20509_ASE	A	0	0	15	0
chr1	9163307	9163308	GPR157_HG00127_ASE	C	0	17	0	2
chr1	9163307	9163308	GPR157_HG00141_ASE	C	0	21	0	2
chr1	9163307	9163308	GPR157_HG00233_ASE	C	0	36	0	6
chr1	9163307	9163308	GPR157_HG00252_ASE	C	0	13	0	0
chr1	9163307	9163308	GPR157_HG00331_ASE	C	0	32	0	6
chr1	9163307	9163308	GPR157_HG00342_ASE	C	0	26	0	2
chr1	9163307	9163308	GPR157_HG01334_ASE	C	0	20	0	3
chr1	9163307	9163308	GPR157_NA12718_ASE	C	0	20	0	2
chr1	9163307	9163308	GPR157_NA12878_ASE	C	0	92	0	19
chr1	9163307	9163308	GPR157_NA12891_ASE	C	0	64	0	18
chr1	9163307	9163308	GPR157_NA18923_ASE	C	0	12	0	0
chr1	9163307	9163308	GPR157_NA19114_ASE	C	0	25	0	5
chr1	9163307	9163308	GPR157_NA19236_ASE	C	0	13	0	0
chr1	9163307	9163308	GPR157_NA20589_ASE	C	0	24	0	3
chr1	9163307	9163308	GPR157_NA20814_ASE	C	0	21	0	2
chr1	9163314	9163315	GPR157_NA11893_ASE	C	0	36	0	2
chr1	9164132	9164133	GPR157_NA12249_ASE	G	32	0	1	0
chr1	9208575	9208576	NA_NA20538_ASE	C	0	14	0	0
chr1	9208575	9208576	NA_NA20754_ASE	C	0	28	0	0
chr1	9209123	9209124	NA_NA19190_ASE	G	15	0	0	0
chr1	9209123	9209124	NA_NA20512_ASE	G	0	0	15	0
chr1	9209943	9209944	NA_HG00096_ASE	C	0	37	0	0
chr1	9209943	9209944	NA_HG00182_ASE	C	0	31	0	0
chr1	9209943	9209944	NA_HG00269_ASE	C	0	13	0	0
chr1	9211302	9211303	NA_HG00232_ASE	C	0	0	0	28
chr1	9243810	9243811	NA_HG00323_ASE	G	0	0	0	10
chr1	9294902	9294903	H6PD_NA10847_ASE	C	0	24	0	0
chr1	9294902	9294903	H6PD_NA20761_ASE	C	0	15	0	0
chr1	9323909	9323910	H6PD_NA07347_ASE	G	19	0	3	0
chr1	9325084	9325085	H6PD_HG00257_ASE	G	0	0	12	0
chr1	9325411	9325412	H6PD_NA19235_ASE	G	0	0	22	0
chr1	9325675	9325676	H6PD_NA20588_ASE	C	0	24	0	2
chr1	9325791	9325792	H6PD_HG00257_ASE	A	13	0	0	0
chr1	9325831	9325832	H6PD_HG00257_ASE	T	0	0	0	11
chr1	9326823	9326824	H6PD_HG00242_ASE	G	2	0	53	0
chr1	9327144	9327145	H6PD_NA20504_ASE	C	0	45	0	0
chr1	9327176	9327177	H6PD_HG00346_ASE	C	0	55	0	0
chr1	9327343	9327344	H6PD_HG00309_ASE	G	0	0	104	0
chr1	9327343	9327344	H6PD_HG00373_ASE	G	0	0	17	0
chr1	9327408	9327409	H6PD_HG00117_ASE	G	0	0	73	0
chr1	9327412	9327413	H6PD_NA12400_ASE	T	0	0	1	15
chr1	9327558	9327559	H6PD_HG00138_ASE	C	0	21	0	0
chr1	9328807	9328808	H6PD_NA19256_ASE	C	0	0	0	33
chr1	9328891	9328892	H6PD_HG00182_ASE	G	0	0	38	0
chr1	9328891	9328892	H6PD_HG00271_ASE	G	0	0	56	0
chr1	9328891	9328892	H6PD_HG00274_ASE	G	0	0	23	0
chr1	9329610	9329611	H6PD_NA07347_ASE	C	0	38	0	0
chr1	9329638	9329639	H6PD_NA19235_ASE	G	0	0	21	0
chr1	9329921	9329922	H6PD_NA20589_ASE	C	0	51	0	0
chr1	9330130	9330131	H6PD_NA19204_ASE	T	0	0	0	32
chr1	9330478	9330479	H6PD_HG00246_ASE	C	0	33	0	0
chr1	9330478	9330479	H6PD_NA20765_ASE	C	0	33	0	0
chr1	9330739	9330740	H6PD_NA20588_ASE	G	0	3	54	0
chr1	9331124	9331125	H6PD_NA20503_ASE	C	0	18	0	0
chr1	9331124	9331125	H6PD_NA20819_ASE	C	0	29	0	0
chr1	9331243	9331244	H6PD_NA18912_ASE	T	0	4	0	26
chr1	9331250	9331251	H6PD_NA18526_ASE	C	0	17	0	0
chr1	9416150	9416151	SPSB1_NA11993_ASE	G	1	0	16	0
chr1	9416345	9416346	SPSB1_NA11831_ASE	C	0	25	0	2
chr1	9427841	9427842	SPSB1_NA11831_ASE	A	4	0	28	0
chr1	9428519	9428520	SPSB1_NA11831_ASE	G	3	0	26	0
chr1	9591953	9591954	NA_NA12878_ASE	G	0	0	12	0
chr1	9599647	9599648	SLC25A33_NA18912_ASE	C	0	45	0	0
chr1	9599647	9599648	SLC25A33_NA19172_ASE	C	0	14	0	1
chr1	9613764	9613765	SLC25A33_NA19131_ASE	C	0	33	0	0
chr1	9640252	9640253	SLC25A33_NA19198_ASE	C	15	0	0	0
chr1	9640252	9640253	SLC25A33_NA19256_ASE	C	10	0	0	0
chr1	9664753	9664754	TMEM201_HG00111_ASE	C	0	19	0	0
chr1	9664753	9664754	TMEM201_NA19257_ASE	C	0	23	0	0
chr1	9673778	9673779	TMEM201_HG00152_ASE	C	16	0	0	0
chr1	9673842	9673843	TMEM201_HG00124_ASE	C	0	12	0	0
chr1	9674171	9674172	TMEM201_NA18908_ASE	C	0	21	0	0
chr1	9728114	9728115	PIK3CD_NA12892_ASE	A	26	0	0	2
chr1	9740761	9740762	PIK3CD_NA18486_ASE	G	0	0	10	0
chr1	9740965	9740966	PIK3CD_NA18519_ASE	G	2	0	22	0
chr1	9740965	9740966	PIK3CD_NA18910_ASE	G	0	0	12	0
chr1	9741192	9741193	PIK3CD_HG00126_ASE	A	0	0	16	0
chr1	9741192	9741193	PIK3CD_HG00156_ASE	A	0	0	13	0
chr1	9741192	9741193	PIK3CD_HG00266_ASE	A	0	0	20	0
chr1	9741192	9741193	PIK3CD_NA11992_ASE	A	0	0	11	0
chr1	9741192	9741193	PIK3CD_NA11994_ASE	A	16	0	0	0
chr1	9741192	9741193	PIK3CD_NA18499_ASE	A	0	0	19	0
chr1	9741192	9741193	PIK3CD_NA18502_ASE	A	0	0	19	0
chr1	9741192	9741193	PIK3CD_NA18508_ASE	A	0	0	28	0
chr1	9741192	9741193	PIK3CD_NA18912_ASE	A	0	0	11	0
chr1	9741192	9741193	PIK3CD_NA20516_ASE	A	0	0	11	0
chr1	9741192	9741193	PIK3CD_NA20530_ASE	A	17	0	0	0
chr1	9741192	9741193	PIK3CD_NA20531_ASE	A	0	0	14	0
chr1	9741192	9741193	PIK3CD_NA20540_ASE	A	0	0	15	0
chr1	9741192	9741193	PIK3CD_NA20541_ASE	A	0	0	19	0
chr1	9787507	9787508	PIK3CD_HG00189_ASE	T	0	266	0	0
chr1	9787507	9787508	PIK3CD_HG00335_ASE	T	0	346	0	1
chr1	9787507	9787508	PIK3CD_NA20768_ASE	T	0	245	0	1
chr1	9787839	9787840	PIK3CD_HG00253_ASE	G	0	0	160	0
chr1	9788500	9788501	PIK3CD_HG00263_ASE	G	0	0	276	0
chr1	9789576	9789577	CLSTN1_NA19137_ASE	G	0	0	171	0
chr1	9789576	9789577	CLSTN1_NA19247_ASE	G	0	0	169	0
chr1	9811657	9811658	CLSTN1_HG00106_ASE	G	0	0	47	0
chr1	9811657	9811658	CLSTN1_HG00112_ASE	G	0	0	62	0
chr1	9811657	9811658	CLSTN1_HG00122_ASE	G	0	0	72	0
chr1	9811657	9811658	CLSTN1_HG00141_ASE	G	0	0	84	0
chr1	9811657	9811658	CLSTN1_HG00142_ASE	G	0	0	60	0
chr1	9811657	9811658	CLSTN1_HG00143_ASE	G	0	0	57	0
chr1	9811657	9811658	CLSTN1_HG00177_ASE	G	0	0	89	0
chr1	9811657	9811658	CLSTN1_HG00179_ASE	G	0	0	63	0
chr1	9811657	9811658	CLSTN1_HG00231_ASE	G	0	0	121	0
chr1	9811657	9811658	CLSTN1_NA07000_ASE	G	0	0	19	0
chr1	9811657	9811658	CLSTN1_NA11994_ASE	G	0	0	163	0
chr1	9811657	9811658	CLSTN1_NA12155_ASE	G	1	0	94	0
chr1	9811657	9811658	CLSTN1_NA12489_ASE	G	1	0	111	0
chr1	9811657	9811658	CLSTN1_NA18508_ASE	G	0	0	95	0
chr1	9811657	9811658	CLSTN1_NA20509_ASE	G	0	0	131	0
chr1	9811657	9811658	CLSTN1_NA20513_ASE	G	0	0	74	0
chr1	9811657	9811658	CLSTN1_NA20515_ASE	G	0	0	103	0
chr1	9811657	9811658	CLSTN1_NA20518_ASE	G	0	0	87	0
chr1	9811657	9811658	CLSTN1_NA20527_ASE	G	0	0	142	0
chr1	9811657	9811658	CLSTN1_NA20528_ASE	G	0	0	110	0
chr1	9811657	9811658	CLSTN1_NA20530_ASE	G	1	0	99	0
chr1	9811657	9811658	CLSTN1_NA20531_ASE	G	0	0	81	0
chr1	9811657	9811658	CLSTN1_NA20534_ASE	G	2	0	86	0
chr1	9811657	9811658	CLSTN1_NA20538_ASE	G	0	0	50	0
chr1	9811657	9811658	CLSTN1_NA20541_ASE	G	0	0	204	0
chr1	9883977	9883978	CLSTN1_NA18486_ASE	C	0	32	0	0
chr1	9908514	9908515	CTNNBIP1_NA19130_ASE	A	0	0	13	0
chr1	9909473	9909474	CTNNBIP1_HG00253_ASE	G	0	0	22	0
chr1	9909505	9909506	CTNNBIP1_NA12154_ASE	G	11	0	0	0
chr1	9910099	9910100	CTNNBIP1_HG00233_ASE	G	0	1	15	0
chr1	9910356	9910357	CTNNBIP1_NA19102_ASE	A	0	0	0	23
chr1	9910357	9910358	CTNNBIP1_NA19102_ASE	T	0	23	0	2
chr1	9910463	9910464	CTNNBIP1_NA19138_ASE	C	0	14	0	0
chr1	9970235	9970236	CTNNBIP1_NA18511_ASE	C	0	19	0	0
chr1	9970235	9970236	CTNNBIP1_NA19093_ASE	C	0	16	0	0
chr1	9970235	9970236	CTNNBIP1_NA19137_ASE	C	0	11	0	0
chr1	9987006	9987007	LZIC_NA12716_ASE	C	0	15	0	1
chr1	9987321	9987322	LZIC_HG00373_ASE	A	1	0	15	0
chr1	9989460	9989461	LZIC_HG00274_ASE	T	15	0	0	1
chr1	9990111	9990112	LZIC_HG00276_ASE	A	1	0	19	0
chr1	10043415	10043416	NMNAT1_HG00154_ASE	G	12	0	0	0
chr1	10043415	10043416	NMNAT1_NA06984_ASE	G	12	0	0	0
chr1	10043415	10043416	NMNAT1_NA12043_ASE	G	15	0	0	0
chr1	10043415	10043416	NMNAT1_NA12489_ASE	G	13	0	0	0
chr1	10043480	10043481	NMNAT1_HG00266_ASE	A	13	0	0	0
chr1	10043916	10043917	NMNAT1_NA18910_ASE	A	19	0	0	0
chr1	10044444	10044445	NMNAT1_HG00369_ASE	A	24	0	0	0
chr1	10093456	10093457	UBE4B_HG00174_ASE	C	0	0	0	13
chr1	10161162	10161163	UBE4B_NA19114_ASE	A	12	0	0	0
chr1	10318651	10318652	KIF1B_NA12829_ASE	C	0	12	0	0
chr1	10368499	10368500	KIF1B_NA12249_ASE	A	13	0	0	0
chr1	10439342	10439343	KIF1B_NA18861_ASE	G	11	0	0	0
chr1	10460566	10460567	PGD_HG00274_ASE	C	0	174	43	0
chr1	10460589	10460590	PGD_NA20512_ASE	G	27	0	91	0
chr1	10491014	10491015	APITD1-CORT_NA18502_ASE	C	0	25	0	0
chr1	10491014	10491015	APITD1_NA18502_ASE	C	0	25	0	0
chr1	10491260	10491261	APITD1-CORT_HG00118_ASE	A	12	0	0	0
chr1	10491260	10491261	APITD1-CORT_NA20540_ASE	A	11	0	0	0
chr1	10491260	10491261	APITD1_HG00118_ASE	A	12	0	0	0
chr1	10491260	10491261	APITD1_NA20540_ASE	A	11	0	0	0
chr1	10511543	10511544	APITD1-CORT_NA20803_ASE	C	0	0	0	12
chr1	10511543	10511544	APITD1_NA20803_ASE	C	0	0	0	12
chr1	10511543	10511544	CORT_NA20803_ASE	C	0	0	0	12
chr1	10517272	10517273	DFFA_NA07051_ASE	T	0	44	0	0
chr1	10517421	10517422	DFFA_HG00171_ASE	T	0	0	0	11
chr1	10517421	10517422	DFFA_HG00249_ASE	T	0	0	0	13
chr1	10517421	10517422	DFFA_HG00268_ASE	T	11	0	0	0
chr1	10517421	10517422	DFFA_HG00271_ASE	T	0	0	0	28
chr1	10517421	10517422	DFFA_HG00309_ASE	T	28	0	0	0
chr1	10517421	10517422	DFFA_HG00342_ASE	T	0	0	0	23
chr1	10517421	10517422	DFFA_HG00372_ASE	T	0	0	0	18
chr1	10517421	10517422	DFFA_HG00375_ASE	T	0	0	0	10
chr1	10517421	10517422	DFFA_NA12006_ASE	T	16	0	0	0
chr1	10517421	10517422	DFFA_NA12777_ASE	T	1	0	0	15
chr1	10517421	10517422	DFFA_NA18858_ASE	T	1	0	26	0
chr1	10517421	10517422	DFFA_NA19098_ASE	T	0	0	0	23
chr1	10517421	10517422	DFFA_NA19099_ASE	T	0	0	38	0
chr1	10517421	10517422	DFFA_NA19114_ASE	T	29	0	0	0
chr1	10517421	10517422	DFFA_NA19131_ASE	T	0	0	0	32
chr1	10517421	10517422	DFFA_NA19223_ASE	T	26	0	4	0
chr1	10517421	10517422	DFFA_NA20506_ASE	T	0	0	0	18
chr1	10517421	10517422	DFFA_NA20524_ASE	T	31	0	0	0
chr1	10517421	10517422	DFFA_NA20535_ASE	T	0	0	0	22
chr1	10517421	10517422	DFFA_NA20537_ASE	T	0	0	0	13
chr1	10517421	10517422	DFFA_NA20759_ASE	T	0	0	0	12
chr1	10517447	10517448	DFFA_NA19107_ASE	G	0	0	28	0
chr1	10517454	10517455	DFFA_NA18909_ASE	G	0	0	52	0
chr1	10517494	10517495	DFFA_NA18917_ASE	C	0	17	0	2
chr1	10518142	10518143	DFFA_HG00188_ASE	C	0	70	0	0
chr1	10518595	10518596	DFFA_HG00271_ASE	C	0	15	0	0
chr1	10518595	10518596	DFFA_NA18499_ASE	C	0	16	0	1
chr1	10518595	10518596	DFFA_NA18505_ASE	C	0	21	0	1
chr1	10518595	10518596	DFFA_NA19129_ASE	C	0	10	0	0
chr1	10518595	10518596	DFFA_NA19171_ASE	C	0	17	0	1
chr1	10518678	10518679	DFFA_HG00146_ASE	T	0	0	0	33
chr1	10520258	10520259	DFFA_HG00319_ASE	G	0	0	11	0
chr1	10521110	10521111	DFFA_NA19207_ASE	G	0	0	12	0
chr1	10521979	10521980	DFFA_NA20796_ASE	C	0	16	0	0
chr1	10522620	10522621	DFFA_NA19131_ASE	C	0	17	0	0
chr1	11006568	11006569	C1orf127_NA12878_ASE	G	24	0	3	0
chr1	11006849	11006850	C1orf127_NA12878_ASE	G	1	0	21	0
chr1	11007158	11007159	C1orf127_NA12878_ASE	G	24	1	1	0
chr1	11008721	11008722	C1orf127_NA18916_ASE	G	0	0	11	0
chr1	11018579	11018580	C1orf127_NA12878_ASE	G	22	0	1	0
chr1	11080691	11080692	TARDBP_NA18505_ASE	G	0	0	13	0
chr1	11081338	11081339	TARDBP_NA19131_ASE	G	0	0	16	0
chr1	11081339	11081340	TARDBP_NA19131_ASE	T	0	0	1	15
chr1	11081582	11081583	TARDBP_NA19189_ASE	C	0	17	0	0
chr1	11082918	11082919	TARDBP_HG00141_ASE	G	2	0	80	0
chr1	11082918	11082919	TARDBP_HG00269_ASE	G	4	0	61	0
chr1	11082918	11082919	TARDBP_HG00310_ASE	G	1	0	33	0
chr1	11082918	11082919	TARDBP_NA12045_ASE	G	1	0	15	0
chr1	11082918	11082919	TARDBP_NA12749_ASE	G	2	0	36	0
chr1	11082918	11082919	TARDBP_NA12777_ASE	G	2	0	41	0
chr1	11082918	11082919	TARDBP_NA12843_ASE	G	2	0	45	0
chr1	11082918	11082919	TARDBP_NA12890_ASE	G	0	0	133	0
chr1	11082918	11082919	TARDBP_NA20524_ASE	G	5	0	66	0
chr1	11082918	11082919	TARDBP_NA20539_ASE	G	3	0	54	0
chr1	11082918	11082919	TARDBP_NA20760_ASE	G	0	0	55	0
chr1	11082918	11082919	TARDBP_NA20768_ASE	G	1	0	56	0
chr1	11082918	11082919	TARDBP_NA20783_ASE	G	0	0	88	0
chr1	11082918	11082919	TARDBP_NA20797_ASE	G	6	0	58	0
chr1	11082918	11082919	TARDBP_NA20828_ASE	G	5	0	65	0
chr1	11084564	11084565	TARDBP_HG00320_ASE	A	22	0	0	0
chr1	11089006	11089007	MASP2_NA19116_ASE	C	0	13	0	0
chr1	11119898	11119899	SRM_NA19099_ASE	T	0	46	0	0
chr1	11141186	11141187	EXOSC10_HG00142_ASE	C	0	0	37	0
chr1	11141186	11141187	EXOSC10_HG00152_ASE	C	0	0	97	0
chr1	11141186	11141187	EXOSC10_HG00173_ASE	C	0	0	16	0
chr1	11141186	11141187	EXOSC10_HG00180_ASE	C	0	0	40	0
chr1	11141186	11141187	EXOSC10_HG00231_ASE	C	0	0	30	0
chr1	11141186	11141187	EXOSC10_HG00266_ASE	C	0	0	30	0
chr1	11141186	11141187	EXOSC10_HG00267_ASE	C	0	0	66	0
chr1	11141186	11141187	EXOSC10_NA07056_ASE	C	0	0	34	0
chr1	11141186	11141187	EXOSC10_NA11830_ASE	C	0	0	51	0
chr1	11141186	11141187	EXOSC10_NA11992_ASE	C	0	1	85	0
chr1	11141186	11141187	EXOSC10_NA11995_ASE	C	0	0	34	0
chr1	11141186	11141187	EXOSC10_NA12043_ASE	C	0	2	99	0
chr1	11141186	11141187	EXOSC10_NA12044_ASE	C	0	2	83	0
chr1	11141186	11141187	EXOSC10_NA12155_ASE	C	0	0	70	0
chr1	11141186	11141187	EXOSC10_NA12489_ASE	C	0	1	65	0
chr1	11141186	11141187	EXOSC10_NA20503_ASE	C	0	0	26	0
chr1	11141186	11141187	EXOSC10_NA20506_ASE	C	0	0	52	0
chr1	11141186	11141187	EXOSC10_NA20509_ASE	C	0	2	94	0
chr1	11141186	11141187	EXOSC10_NA20515_ASE	C	0	0	54	0
chr1	11141186	11141187	EXOSC10_NA20516_ASE	C	0	0	55	0
chr1	11141186	11141187	EXOSC10_NA20518_ASE	C	0	0	36	0
chr1	11141186	11141187	EXOSC10_NA20527_ASE	C	0	0	24	0
chr1	11141186	11141187	EXOSC10_NA20530_ASE	C	0	0	28	0
chr1	11141186	11141187	EXOSC10_NA20531_ASE	C	0	0	65	0
chr1	11141186	11141187	EXOSC10_NA20532_ASE	C	0	0	16	0
chr1	11141186	11141187	EXOSC10_NA20537_ASE	C	0	0	10	0
chr1	11141186	11141187	EXOSC10_NA20541_ASE	C	0	0	63	0
chr1	11167098	11167099	MTOR_NA11931_ASE	G	0	0	94	0
chr1	11339259	11339260	UBIAD1_HG00187_ASE	A	32	1	0	0
chr1	11346694	11346695	UBIAD1_NA19119_ASE	T	0	0	0	16
chr1	11459269	11459270	NA_NA12878_ASE	T	0	112	0	0
chr1	11721320	11721321	FBXO44_NA18916_ASE	G	37	0	5	0
chr1	11721535	11721536	FBXO44_NA18502_ASE	G	0	4	35	0
chr1	11721853	11721854	FBXO44_NA18502_ASE	C	0	34	0	6
chr1	11721948	11721949	FBXO44_NA18916_ASE	C	0	45	0	7
chr1	11728741	11728742	FBXO6_NA11831_ASE	C	0	41	0	0
chr1	11728893	11728894	FBXO6_NA20801_ASE	G	29	0	95	0
chr1	11734292	11734293	FBXO6_HG00375_ASE	A	18	0	1	0
chr1	11734292	11734293	FBXO6_NA18508_ASE	A	0	0	12	0
chr1	11734292	11734293	FBXO6_NA18861_ASE	A	0	0	12	0
chr1	11846057	11846058	C1orf167_NA19160_ASE	G	0	0	12	0
chr1	11846057	11846058	MTHFR_NA19160_ASE	G	0	0	12	0
chr1	11846383	11846384	C1orf167_NA18933_ASE	G	0	0	16	0
chr1	11846383	11846384	MTHFR_NA18933_ASE	G	0	0	16	0
chr1	11846762	11846763	C1orf167_NA18912_ASE	A	4	0	25	0
chr1	11846762	11846763	C1orf167_NA20810_ASE	A	16	0	0	0
chr1	11846762	11846763	MTHFR_NA18912_ASE	A	4	0	25	0
chr1	11846762	11846763	MTHFR_NA20810_ASE	A	16	0	0	0
chr1	11847166	11847167	C1orf167_NA20804_ASE	C	0	19	0	0
chr1	11847166	11847167	MTHFR_NA20804_ASE	C	0	19	0	0
chr1	11847233	11847234	C1orf167_NA19099_ASE	T	0	0	0	62
chr1	11847233	11847234	MTHFR_NA19099_ASE	T	0	0	0	62
chr1	11847758	11847759	C1orf167_HG00117_ASE	C	0	25	0	5
chr1	11847758	11847759	C1orf167_HG00138_ASE	C	0	0	0	20
chr1	11847758	11847759	C1orf167_NA20540_ASE	C	0	12	0	0
chr1	11847758	11847759	MTHFR_HG00117_ASE	C	0	25	0	5
chr1	11847758	11847759	MTHFR_HG00138_ASE	C	0	0	0	20
chr1	11847758	11847759	MTHFR_NA20540_ASE	C	0	12	0	0
chr1	11847901	11847902	C1orf167_HG00117_ASE	C	33	8	0	0
chr1	11847901	11847902	MTHFR_HG00117_ASE	C	33	8	0	0
chr1	11848138	11848139	C1orf167_HG00187_ASE	G	4	0	22	0
chr1	11848138	11848139	MTHFR_HG00187_ASE	G	4	0	22	0
chr1	11848878	11848879	C1orf167_NA19213_ASE	A	33	0	4	0
[truncated: 364,990 more rows]
