# Supplementary material for: A uniform survey of allele-specific binding and expression over 1000-Genomes-Project individuals
Source: Nat Commun. 2016 Apr 18;7:11101. doi: 10.1038/ncomms11101 (PMC4837449; doi:10.1038/ncomms11101)
Supplement: Supplementary Data 3 — This Excel file contains results from our ‘collapsed' (_c) and ‘expanded' (_e) enrichment analyses for the 20,142 autosomal protein-coding genes (HGNC symbols) from GENCODE, including the Fisher' s exact test odds ratios (OR), original (p) and Bonferroni-corrected (p.bon) p-values, the number of allele-specific SNVs (AS, ASB, ASE) and accessible non-allele-specific (control) SNVs (nonAS, nonASB, nonASE) found in the gene region and the promoter region (upstream 2500bp). The results for housekeeping genes and 4 monoallelically-expressed (MAE) gene categories are also included. ‘NA' is marked in categories where odds ratio cannot be calculated due to insufficient numbers in non-allele-specific SNVs. These are tabulated for ASB, ASE and AS SNVs; the latter is the results for the combined number of ASB and ASE SNVs. There is an Excel tab with a legend explaining the abbreviations used. Based on the results with AS SNVs in the expanded (_e) analyses, we define gene regions that are “allele-specific” (Bonferroni p value ≤ 0.05, odds ratio ≥ 1.5), “balanced” (Bonferroni p value ≤ 0.05, odds ratio < 1.5) and otherwise “indeterminate”. [file ncomms11101-s4.xlsx]

## Sheet: legend
abbreviation	definition
_c	collapsed enrichment analysis
_e	expanded enrichment analysis
MAE	monoallelic expression categories

## Sheet: auto genes_c
gene	AS.OR	AS.p	AS.p.bon	AS	nonAS	ASB.OR	ASB.p	ASB.p.bon	ASB	nonASB	ASE.OR	ASE.p	ASE.p.bon	ASE	nonASE
61E3.4	0	1	1	0	0	0	1	1	0	0	0	1	1	0	0
A-575C2.4	0	1	1	0	0	0	1	1	0	0	0	1	1	0	0
A1BG	0	1	1	0	4	0	1	1	0	1	0	1	1	0	3
A1CF	0	1	1	0	0	0	1	1	0	0	0	1	1	0	0
A2M	0	1	1	0	0	0	1	1	0	0	0	1	1	0	0
A2ML1	0	1	1	0	3	0	1	1	0	3	0	1	1	0	0
A4GALT	1.28	0.501	1	7	39	0	1	1	0	8	1.32	0.49	1	7	34
A4GNT	0	1	1	0	0	0	1	1	0	0	0	1	1	0	0
AAAS	1.13	0.747	1	3	19	0	1	1	0	3	1.13	0.745	1	3	17
AACS	0.595	0.623	1	3	36	0	1	1	0	1	0.551	0.474	1	3	35
AADAC	0	1	1	0	0	0	1	1	0	0	0	1	1	0	0
AADACL2	0	1	1	0	0	0	1	1	0	0	0	1	1	0	0
AADACL3	0	1	1	0	0	0	1	1	0	0	0	1	1	0	0
AADACL4	0	1	1	0	4	0	1	1	0	4	0	1	1	0	0
AADAT	0	1	1	0	0	0	1	1	0	0	0	1	1	0	0
AAED1	1.95	0.402	1	3	11	0	1	1	0	3	2.41	0.176	1	3	8
AAGAB	1.27	0.594	1	5	28	5.4	0.213	1	1	3	0.989	1	1	4	26
AAK1	0.722	0.512	1	8	79	0	1	1	0	7	0.705	0.417	1	8	73
AAMDC	0.69	0.793	1	3	31	0	1	1	0	5	0.665	0.794	1	3	29
AAMP	0	0.383	1	0	12	0	1	1	0	2	0	0.377	1	0	10
AANAT	0	1	1	0	4	0	1	1	0	3	0	1	1	0	1
AAR2	0	0.0649	1	0	24	0	1	1	0	2	0	0.0631	1	0	22
AARD	0	1	1	0	2	0	1	1	0	0	0	1	1	0	2
AARS	0.931	1	1	6	46	4.05	0.259	1	1	4	0.731	0.675	1	5	44
AARS2	0.549	0.478	1	3	39	0	1	1	0	4	0.536	0.478	1	3	36
AARSD1	0	0.247	1	0	16	0	1	1	0	1	0	0.153	1	0	16
AASDH	1.19	0.771	1	4	24	0	1	1	0	0	1.07	0.785	1	4	24
AASDHPPT	0.973	1	1	3	22	0	1	1	0	3	1.02	1	1	3	19
AASS	0	1	1	0	2	0	1	1	0	0	0	1	1	0	2
AATF	0.679	1	1	2	21	0	1	1	0	6	0.857	1	1	2	15
AATK	0	1	1	0	3	0	1	1	0	3	0	1	1	0	0
ABAT	0	0.00815	1	0	43	0	1	1	0	0	0	0.00306	1	0	43
ABCA10	1.13	0.747	1	3	19	5.4	0.213	1	1	3	0.804	1	1	2	16
ABCA1	5.35	0.0443	1	3	4	12.1	0.00577	1	3	4	0	1	1	0	0
ABCA12	2.2	0.148	1	4	13	0	1	1	0	0	1.98	0.273	1	4	13
ABCA13	0	1	1	0	7	0	1	1	0	6	0	1	1	0	1
ABCA2	0	1	1	0	5	0	1	1	0	1	0	1	1	0	4
ABCA3	1.02	1	1	2	14	0	1	1	0	1	0.989	1	1	2	13
ABCA4	3.57	0.325	1	1	2	8.09	0.165	1	1	2	0	1	1	0	0
ABCA5	0.172	0.00243	1	2	83	0	1	1	0	0	0.155	0.000725	1	2	83
ABCA6	0.42	0.15	1	3	51	0	1	1	0	1	0.386	0.108	1	3	50
ABCA7	0.804	0.731	1	8	71	0	1	1	0	15	0.887	0.858	1	8	58
ABCA8	0	1	1	0	0	0	1	1	0	0	0	1	1	0	0
ABCA9	0	1	1	0	0	0	1	1	0	0	0	1	1	0	0
ABCB1	1.19	0.601	1	1	6	0	1	1	0	2	1.61	0.515	1	1	4
ABCB10	2.63	0.0336	1	7	19	0	1	1	0	1	2.5	0.0693	1	7	18
ABCB11	0	1	1	0	6	0	1	1	0	6	0	1	1	0	0
ABCB4	0	0.0649	1	0	24	0	1	1	0	6	0	0.158	1	0	18
ABCB5	0	1	1	0	6	0	1	1	0	6	0	1	1	0	0
ABCB6	0.549	0.57	1	2	26	0	1	1	0	2	0.495	0.576	1	2	26
ABCB7	0	1	1	0	0	0	1	1	0	0	0	1	1	0	0
ABCB8	0	0.0666	1	0	26	0	1	1	0	2	0	0.0655	1	0	24
ABCB9	1.37	0.58	1	5	26	2.31	0.381	1	1	7	1.22	0.767	1	4	21
ABCC1	0.136	2.89e-06	0.058	3	157	3.24	0.302	1	1	5	0.0835	1.02e-07	0.00204	2	154
ABCC10	0.216	0.117	1	1	33	0	1	1	0	1	0.201	0.119	1	1	32
ABCC11	0	1	1	0	3	0	1	1	0	2	0	1	1	0	1
ABCC12	3.57	0.325	1	1	2	8.09	0.165	1	1	2	0	1	1	0	0
ABCC2	0	1	1	0	4	0	1	1	0	4	0	1	1	0	0
ABCC3	NA	0.123	1	1	0	0	1	1	0	0	NA	0.135	1	1	0
ABCC4	0.167	8.17e-05	1	3	128	0.558	1	1	1	29	0.12	5.41e-05	1	2	107
ABCC5	0.51	1	1	1	14	8.09	0.165	1	1	2	0	0.389	1	0	12
ABCC6	0	0.38	1	0	11	0	1	1	0	9	0	1	1	0	2
ABCC8	7.13	0.0765	1	2	2	0	1	1	0	2	NA	0.0181	1	2	0
ABCC9	0	1	1	0	0	0	1	1	0	0	0	1	1	0	0
ABCD1	0	1	1	0	0	0	1	1	0	0	0	1	1	0	0
ABCD2	0	0.0696	1	0	27	0	1	1	0	2	0	0.0408	1	0	25
ABCD3	0.649	0.761	1	2	22	0	1	1	0	4	0.715	1	1	2	18
ABCD4	0.649	0.435	1	5	55	0	1	1	0	7	0.63	0.433	1	5	51
ABCE1	2.68	0.045	1	6	16	16.2	0.113	1	1	1	2.14	0.177	1	5	15
ABCF1	0.188	0.0825	1	1	38	0	1	1	0	1	0.174	0.0541	1	1	37
ABCF2	1.33	0.399	1	8	43	0	1	1	0	1	1.2	0.68	1	8	43
ABCF3	0	0.0429	1	0	29	0	1	1	0	3	0	0.0264	1	0	28
ABCG1	0.649	1	1	1	11	0	1	1	0	8	2.14	0.439	1	1	3
ABCG2	3.57	0.325	1	1	2	0	1	1	0	2	NA	0.135	1	1	0
ABCG4	0	1	1	0	0	0	1	1	0	0	0	1	1	0	0
ABCG5	0	1	1	0	0	0	1	1	0	0	0	1	1	0	0
ABCG8	0	1	1	0	0	0	1	1	0	0	0	1	1	0	0
ABHD1	0	1	1	0	3	0	1	1	0	2	0	1	1	0	1
ABHD10	0.738	0.791	1	3	29	0	1	1	0	5	0.772	1	1	3	25
ABHD11	1.3	0.669	1	2	11	0	1	1	0	4	1.84	0.347	1	2	7
ABHD12	0.462	0.0454	1	7	108	0	1	1	0	8	0.429	0.0255	1	7	105
ABHD12B	NA	0.123	1	1	0	0	1	1	0	0	NA	0.135	1	1	0
ABHD13	2.63	0.0336	1	7	19	0	1	1	0	1	2.5	0.0693	1	7	18
ABHD14A	0.793	1	1	2	18	0	1	1	0	1	0.757	1	1	2	17
ABHD14A-ACY1	0	0.157	1	0	19	0	1	1	0	3	0	0.153	1	0	17
ABHD14B	0.62	0.762	1	2	23	0	1	1	0	2	0.612	0.76	1	2	21
ABHD15	1.59	0.636	1	2	9	0	1	1	0	0	1.43	0.651	1	2	9
ABHD16A	1.02	1	1	1	7	16.2	0.113	1	1	1	0	0.604	1	0	7
ABHD16B	0.649	1	1	1	11	0	1	1	0	0	0.585	1	1	1	11
ABHD17A	2.57	0.0305	1	9	25	0	1	1	0	2	2.41	0.0353	1	9	24
ABHD17B	1.34	0.722	1	3	16	0	1	1	0	0	1.21	0.735	1	3	16
ABHD17C	1.43	0.651	1	2	10	0	1	1	0	2	1.61	0.634	1	2	8
ABHD2	2.85	1.54e-05	0.31	28	70	0	1	1	0	8	2.81	2.06e-05	0.413	28	64
ABHD3	0	0.0126	1	0	40	0	1	1	0	1	0	0.00759	1	0	39
ABHD4	0.649	1	1	1	11	0	1	1	0	0	0.585	1	1	1	11
ABHD5	1.26	0.729	1	3	17	16.2	0.113	1	1	1	0.804	1	1	2	16
ABHD6	7.14	0.000109	1	9	9	0	1	1	0	3	9.65	3.35e-05	0.671	9	6
ABHD8	0.578	0.474	1	3	37	0	1	1	0	7	0.585	0.471	1	3	33
ABI1	0.233	0.00421	1	3	92	0	1	1	0	3	0.212	0.00132	1	3	91
ABI2	1.24	0.567	1	4	23	0	1	1	0	3	1.29	0.555	1	4	20
ABI3	0.223	0.177	1	1	32	0	1	1	0	4	0.222	0.173	1	1	29
ABI3BP	0.396	0.501	1	1	18	0	1	1	0	3	0.429	0.713	1	1	15
ABL1	0.629	0.245	1	9	102	0	1	1	0	8	0.603	0.154	1	9	96
ABL2	1.27	0.594	1	5	28	0	1	1	0	3	1.19	0.611	1	5	27
ABLIM1	1.78	0.0413	1	16	64	0	1	1	0	7	1.81	0.0397	1	16	57
ABLIM2	0	1	1	0	4	0	1	1	0	0	0	1	1	0	4
ABLIM3	0	1	1	0	1	0	1	1	0	1	0	1	1	0	0
ABP1	8.92	0.0023	1	5	4	0	1	1	0	0	8.04	0.00346	1	5	4
ABR	0.545	0.00453	1	21	275	0.647	1	1	1	25	0.496	0.00148	1	20	259
ABRA	0	1	1	0	1	0	1	1	0	1	0	1	1	0	0
ABRACL	0.476	0.422	1	2	30	0	1	1	0	9	0.495	0.576	1	2	26
ABT1	0.31	0.352	1	1	23	0	1	1	0	4	0.306	0.349	1	1	21
ABTB1	0.649	0.761	1	2	22	8.09	0.165	1	1	2	0.306	0.349	1	1	21
ABTB2	0.571	0.404	1	4	50	0	0.632	1	0	21	0.735	0.813	1	4	35
AC002310.13	1.68	0.317	1	4	17	0	1	1	0	2	1.51	0.516	1	4	17
AC002365.1	0	1	1	0	0	0	1	1	0	0	0	1	1	0	0
AC002398.9	0.892	1	1	2	16	0	1	1	0	4	0.804	1	1	2	16
AC002451.1	0	1	1	0	0	0	1	1	0	0	0	1	1	0	0
AC002472.1	1.34	0.722	1	3	16	0	1	1	0	12	1.93	0.403	1	3	10
AC002472.13	0	1	1	0	0	0	1	1	0	0	0	1	1	0	0
AC002553.1	0	1	1	0	7	0	1	1	0	0	0	0.604	1	0	7
AC002985.3	0.457	0.0933	1	5	78	0	1	1	0	9	0.44	0.0685	1	5	73
AC003005.4	1.49	0.394	1	5	24	4.05	0.259	1	1	4	1.22	0.767	1	4	21
AC003006.7	0.314	0.0118	1	4	91	0	1	1	0	8	0.31	0.0113	1	4	83
AC003043.1	0	1	1	0	0	0	1	1	0	0	0	1	1	0	0
AC003101.1	0	1	1	0	0	0	1	1	0	0	0	1	1	0	0
AC003102.1	0	1	1	0	1	0	1	1	0	1	0	1	1	0	0
AC004017.1	0	1	1	0	7	0	1	1	0	0	0	0.604	1	0	7
AC004076.7	0.973	1	1	6	44	0	1	1	0	6	0.965	1	1	6	40
AC004076.9	1.53	0.136	1	15	70	0	1	1	0	1	1.38	0.264	1	15	70
AC004381.6	0.793	1	1	1	9	0	1	1	0	1	0.804	1	1	1	8
AC004466.1	2.63	0.0336	1	7	19	0	1	1	0	0	2.37	0.0747	1	7	19
AC004528.1	0	1	1	0	0	0	1	1	0	0	0	1	1	0	0
AC004817.1	0	1	1	0	0	0	1	1	0	0	0	1	1	0	0
AC004824.2	0	1	1	0	5	0	1	1	0	5	0	1	1	0	0
AC004899.1	0	1	1	0	0	0	1	1	0	0	0	1	1	0	0
AC005003.1	0.595	1	1	1	12	8.09	0.165	1	1	2	0.643	1	1	1	10
AC005008.2	0	1	1	0	0	0	1	1	0	0	0	1	1	0	0
AC005082.1	1.09	0.833	1	7	46	0	1	1	0	4	1.07	0.834	1	7	42
AC005477.1	0	1	1	0	0	0	1	1	0	0	0	1	1	0	0
AC005481.5	0	1	1	0	0	0	1	1	0	0	0	1	1	0	0
AC005488.1	0	1	1	0	0	0	1	1	0	0	0	1	1	0	0
AC005493.1	0	1	1	0	0	0	1	1	0	0	0	1	1	0	0
AC005544.1	0	1	1	0	0	0	1	1	0	0	0	1	1	0	0
AC005549.3	0	1	1	0	0	0	1	1	0	0	0	1	1	0	0
AC005606.1	0	0.607	1	0	8	0	1	1	0	8	0	1	1	0	4
AC005609.1	0	1	1	0	0	0	1	1	0	0	0	1	1	0	0
AC005779.2	0.571	0.767	1	2	25	0	1	1	0	9	0.804	1	1	2	16
AC005841.1	0	1	1	0	2	0	1	1	0	1	0	1	1	0	1
AC006014.1	0	1	1	0	0	0	1	1	0	0	0	1	1	0	0
AC006116.20	0	0.065	1	0	25	0	1	1	0	2	0	0.0634	1	0	23
AC006126.3	0	1	1	0	6	0	1	1	0	6	0	1	1	0	0
AC006132.1	4.76	0.026	1	4	6	0	1	1	0	5	8.57	0.00817	1	4	3
AC006156.1	0	1	1	0	0	0	1	1	0	0	0	1	1	0	0
AC006372.1	0	1	1	0	0	0	1	1	0	0	0	1	1	0	0
AC006449.1	3.57	0.0883	1	3	6	0	1	1	0	0	3.22	0.11	1	3	6
AC006455.1	0	1	1	0	0	0	1	1	0	0	0	1	1	0	0
AC006465.3	0.825	0.551	1	17	147	0.385	0.517	1	1	42	0.944	1	1	16	109
AC006486.1	3.57	0.325	1	1	2	8.09	0.165	1	1	2	NA	0.135	1	1	0
AC006486.9	0.713	1	1	2	20	4.05	0.259	1	1	4	0.804	1	1	2	16
AC006538.4	1.14	0.776	1	4	25	0	1	1	0	1	1.07	0.785	1	4	24
AC006547.14	NA	0.123	1	1	0	0	1	1	0	0	NA	0.135	1	1	0
AC006946.15	0	1	1	0	2	0	1	1	0	2	0	1	1	0	0
AC006967.1	0	1	1	0	0	0	1	1	0	0	0	1	1	0	0
AC007204.1	0.649	1	1	1	11	0	1	1	0	0	0.585	1	1	1	11
AC007216.2	0	0.155	1	0	18	0	1	1	0	3	0	0.158	1	0	18
AC007375.1	0	1	1	0	1	0	1	1	0	1	0	1	1	0	0
AC007377.1	0	1	1	0	0	0	1	1	0	0	0	1	1	0	0
AC007382.1	0	1	1	0	3	0	1	1	0	0	0	1	1	0	3
AC007390.5	1.02	1	1	5	35	0	1	1	0	3	0.974	1	1	5	33
AC007401.2	2.29	0.0399	1	9	28	16.2	0.113	1	1	1	1.91	0.13	1	8	27
AC007405.2	0	1	1	0	0	0	1	1	0	0	0	1	1	0	0
AC007421.1	0	1	1	0	0	0	1	1	0	0	0	1	1	0	0
AC007431.1	0	1	1	0	0	0	1	1	0	0	0	1	1	0	0
AC007461.1	0	1	1	0	0	0	1	1	0	0	0	1	1	0	0
AC007557.1	0	1	1	0	0	0	1	1	0	0	0	1	1	0	0
AC007773.3	1.19	0.601	1	1	6	2.7	0.343	1	1	6	0	1	1	0	6
AC007919.2	0	1	1	0	0	0	1	1	0	0	0	1	1	0	0
AC007952.1	0	1	1	0	0	0	1	1	0	0	0	1	1	0	0
AC007952.5	0	1	1	0	0	0	1	1	0	0	0	1	1	0	0
AC007952.6	0	1	1	0	0	0	1	1	0	0	0	1	1	0	0
AC007956.1	0	1	1	0	3	0	1	1	0	1	0	1	1	0	3
AC007965.1	0	1	1	0	0	0	1	1	0	0	0	1	1	0	0
AC008060.7	0	1	1	0	2	0	1	1	0	2	0	1	1	0	0
AC008132.1	0	1	1	0	0	0	1	1	0	0	0	1	1	0	0
AC008132.13	0	1	1	0	0	0	1	1	0	0	0	1	1	0	0
AC008267.1	0	1	1	0	0	0	1	1	0	0	0	1	1	0	0
AC008271.1	0	1	1	0	0	0	1	1	0	0	0	1	1	0	0
AC008372.1	0	0.613	1	0	9	0	1	1	0	5	0	1	1	0	6
AC008387.1	0	1	1	0	2	0	1	1	0	2	0	1	1	0	0
AC008394.1	0	1	1	0	0	0	1	1	0	0	0	1	1	0	0
AC008443.1	0.376	0.501	1	1	19	0	1	1	0	1	0.338	0.507	1	1	19
AC008498.1	0	1	1	0	0	0	1	1	0	0	0	1	1	0	0
AC008686.1	0	0.39	1	0	13	0	1	1	0	5	0	0.609	1	0	8
AC008914.1	0	1	1	0	0	0	1	1	0	0	0	1	1	0	0
AC008948.1	1.78	0.353	1	2	8	0	1	1	0	0	1.61	0.634	1	2	8
AC008964.1	14.3	0.0416	1	2	1	0	1	1	0	1	12.9	0.0495	1	2	1
AC009041.2	0	1	1	0	0	0	1	1	0	0	0	1	1	0	0
AC009060.1	0	1	1	0	0	0	1	1	0	0	0	1	1	0	0
AC009065.1	1.36	0.54	1	4	21	0	1	1	0	5	1.51	0.516	1	4	17
AC009133.19	1.26	0.494	1	12	68	0	1	1	0	12	1.33	0.379	1	12	58
AC009365.3	0	1	1	0	3	0	1	1	0	3	0	1	1	0	0
AC009403.2	1.34	0.722	1	3	16	3.24	0.302	1	1	5	1.17	0.691	1	2	11
AC009802.1	3.89	0.0128	1	6	11	4.63	0.0928	1	2	7	6.43	0.0146	1	4	4
AC009892.10	5.03	2.62e-10	5.25e-06	31	44	0	1	1	0	1	4.53	2.46e-09	4.94e-05	31	44
AC009977.1	0	1	1	0	0	0	1	1	0	0	0	1	1	0	0
AC010327.2	0.892	1	1	3	24	0	1	1	0	3	0.877	1	1	3	22
AC010336.1	0	1	1	0	2	0	1	1	0	2	0	1	1	0	0
AC010368.2	0	1	1	0	0	0	1	1	0	0	0	1	1	0	0
AC010441.1	0.376	0.501	1	1	19	0	1	1	0	10	0.715	1	1	1	9
AC010536.1	0	1	1	0	3	0	1	1	0	1	0	1	1	0	2
AC010642.1	1.4	0.201	1	19	97	0	1	1	0	2	1.26	0.341	1	19	97
AC010646.3	0	1	1	0	4	0	1	1	0	1	0	1	1	0	3
AC010760.1	0	1	1	0	1	0	1	1	0	1	0	1	1	0	0
AC010877.1	0	1	1	0	0	0	1	1	0	0	0	1	1	0	0
AC011239.1	0	1	1	0	1	0	1	1	0	1	0	1	1	0	0
AC011294.3	0	1	1	0	1	0	1	1	0	0	0	1	1	0	1
AC011298.1	0	1	1	0	0	0	1	1	0	0	0	1	1	0	0
AC011308.1	0	1	1	0	1	0	1	1	0	0	0	1	1	0	1
AC011366.3	0	1	1	0	0	0	1	1	0	0	0	1	1	0	0
AC011475.1	0	1	1	0	1	0	1	1	0	0	0	1	1	0	1
AC011484.1	0	1	1	0	0	0	1	1	0	0	0	1	1	0	0
AC011500.1	0	1	1	0	3	0	1	1	0	3	0	1	1	0	0
AC011530.4	1.32	0.586	1	5	27	0	1	1	0	1	1.24	0.6	1	5	26
AC011551.3	7.13	0.0279	1	3	3	10.8	0.0301	1	2	3	NA	0.135	1	1	0
AC011755.1	0	1	1	0	0	0	1	1	0	0	0	1	1	0	0
AC011897.1	0	1	1	0	0	0	1	1	0	0	0	1	1	0	0
AC011997.1	0	0.101	1	0	22	0	1	1	0	3	0	0.0631	1	0	22
AC012067.1	0	1	1	0	0	0	1	1	0	0	0	1	1	0	0
AC012123.1	0	1	1	0	0	0	1	1	0	0	0	1	1	0	0
AC012215.1	0	1	1	0	0	0	1	1	0	0	0	1	1	0	0
AC012313.1	0	1	1	0	6	0	1	1	0	3	0	1	1	0	3
AC012360.1	0	1	1	0	1	0	1	1	0	0	0	1	1	0	1
AC012360.2	2.85	0.0831	1	4	10	0	1	1	0	0	2.57	0.108	1	4	10
AC012414.1	0	1	1	0	0	0	1	1	0	0	0	1	1	0	0
AC012485.1	0	1	1	0	0	0	1	1	0	0	0	1	1	0	0
AC012493.2	0	1	1	0	0	0	1	1	0	0	0	1	1	0	0
AC013269.5	0	1	1	0	0	0	1	1	0	0	0	1	1	0	0
AC013449.1	NA	0.123	1	1	0	0	1	1	0	0	NA	0.135	1	1	0
AC013468.1	0	1	1	0	1	0	1	1	0	0	0	1	1	0	1
AC013469.1	0	1	1	0	0	0	1	1	0	0	0	1	1	0	0
AC015660.1	0	1	1	0	7	0	1	1	0	0	0	0.604	1	0	7
AC015688.3	1.78	0.298	1	4	16	0	1	1	0	1	1.71	0.311	1	4	15
AC015987.2	1.59	0.636	1	2	9	0	1	1	0	0	1.43	0.651	1	2	9
AC015989.1	0	1	1	0	0	0	1	1	0	0	0	1	1	0	0
AC015989.2	0	1	1	0	0	0	1	1	0	0	0	1	1	0	0
AC016182.1	7.13	0.00164	1	6	6	3.24	0.302	1	1	5	32.2	0.000235	1	5	1
AC016251.1	0	1	1	0	0	0	1	1	0	0	0	1	1	0	0
AC016559.1	0	1	1	0	0	0	1	1	0	0	0	1	1	0	0
AC016586.1	0	1	1	0	7	0	1	1	0	4	0	1	1	0	6
AC016722.1	0	1	1	0	0	0	1	1	0	0	0	1	1	0	0
AC016722.2	0	1	1	0	0	0	1	1	0	0	0	1	1	0	0
AC016745.1	0	1	1	0	0	0	1	1	0	0	0	1	1	0	0
AC016752.1	0	1	1	0	0	0	1	1	0	0	0	1	1	0	0
AC016757.3	7.13	0.0765	1	2	2	0	1	1	0	1	12.9	0.0495	1	2	1
AC016885.1	0	1	1	0	0	0	1	1	0	0	0	1	1	0	0
AC017028.1	0	1	1	0	0	0	1	1	0	0	0	1	1	0	0
AC017081.1	0	1	1	0	0	0	1	1	0	0	0	1	1	0	0
AC017104.2	0	1	1	0	3	0	1	1	0	3	0	1	1	0	1
AC018445.1	0	1	1	0	1	0	1	1	0	0	0	1	1	0	1
AC018470.1	0	1	1	0	0	0	1	1	0	0	0	1	1	0	0
AC018512.1	0	1	1	0	0	0	1	1	0	0	0	1	1	0	0
AC018630.1	0	1	1	0	6	0	1	1	0	0	0	1	1	0	6
AC018755.11	0.396	0.501	1	1	18	0	1	1	0	2	0.402	0.718	1	1	16
AC018816.3	1.1	0.706	1	2	13	0	1	1	0	3	1.29	0.671	1	2	10
AC018867.1	0	0.622	1	0	10	0	1	1	0	0	0	0.377	1	0	10
AC018867.2	0	1	1	0	4	0	1	1	0	0	0	1	1	0	4
AC019171.1	0	1	1	0	0	0	1	1	0	0	0	1	1	0	0
AC019206.1	0	1	1	0	1	0	1	1	0	0	0	1	1	0	1
AC019294.1	0	1	1	0	3	0	1	1	0	0	0	1	1	0	3
AC020629.1	0	1	1	0	5	0	1	1	0	0	0	1	1	0	5
AC020907.1	0	1	1	0	0	0	1	1	0	0	0	1	1	0	0
AC020922.1	0	1	1	0	6	0	1	1	0	1	0	1	1	0	5
AC020952.1	0	1	1	0	0	0	1	1	0	0	0	1	1	0	0
AC021218.2	0	1	1	0	0	0	1	1	0	0	0	1	1	0	0
AC021860.1	1.78	0.481	1	1	4	8.09	0.165	1	1	2	0	1	1	0	2
AC022210.1	0	1	1	0	0	0	1	1	0	0	0	1	1	0	0
AC022400.2	0.892	1	1	1	8	0	1	1	0	0	0.804	1	1	1	8
AC022431.2	0	1	1	0	0	0	1	1	0	0	0	1	1	0	0
AC022498.1	0	1	1	0	0	0	1	1	0	0	0	1	1	0	0
AC022532.1	0	1	1	0	0	0	1	1	0	0	0	1	1	0	0
AC022762.1	0	1	1	0	0	0	1	1	0	0	0	1	1	0	0
AC022819.4	0	1	1	0	0	0	1	1	0	0	0	1	1	0	0
AC023469.1	0	1	1	0	1	0	1	1	0	1	0	1	1	0	0
AC023590.1	0.0829	8.41e-08	0.00169	2	172	0	1	1	0	0	0.0748	9.55e-09	0.000191	2	172
AC023632.1	0	1	1	0	2	0	1	1	0	0	0	1	1	0	2
AC024257.1	0	1	1	0	0	0	1	1	0	0	0	1	1	0	0
AC024580.1	0	1	1	0	0	0	1	1	0	0	0	1	1	0	0
AC024592.12	0	0.0696	1	0	27	0	0.622	1	0	18	0	0.619	1	0	9
AC024940.1	0	1	1	0	2	0	1	1	0	1	0	1	1	0	1
AC025262.1	1.34	0.722	1	3	16	0	1	1	0	1	1.21	0.735	1	3	16
AC025263.3	0.152	0.0259	1	1	47	0	1	1	0	0	0.137	0.0174	1	1	47
AC025278.1	0	1	1	0	0	0	1	1	0	0	0	1	1	0	0
AC025287.1	0	1	1	0	1	0	1	1	0	1	0	1	1	0	0
AC026202.1	1.02	1	1	1	7	0	1	1	0	2	1.29	0.58	1	1	5
AC026310.1	0	1	1	0	4	0	1	1	0	0	0	1	1	0	4
AC026369.1	0	1	1	0	0	0	1	1	0	0	0	1	1	0	0
AC026407.1	0	0.38	1	0	11	0	1	1	0	8	0	0.609	1	0	8
AC026461.1	NA	0.000228	1	4	0	0	1	1	0	0	NA	0.000328	1	4	0
AC026703.1	0	1	1	0	4	0	1	1	0	0	0	1	1	0	4
AC026740.1	2.38	0.257	1	2	6	0	1	1	0	0	2.14	0.294	1	2	6
AC027228.1	0	1	1	0	0	0	1	1	0	0	0	1	1	0	0
AC027307.3	2.38	0.408	1	1	3	0	1	1	0	0	2.14	0.439	1	1	3
AC027309.1	0	1	1	0	0	0	1	1	0	0	0	1	1	0	0
AC027763.2	0.34	0.00871	1	5	105	0	0.621	1	0	17	0.349	0.016	1	5	92
AC037199.1	0	1	1	0	0	0	1	1	0	0	0	1	1	0	0
AC037459.4	0	0.255	1	0	17	0	1	1	0	7	0	0.377	1	0	10
AC040160.1	0	1	1	0	2	0	1	1	0	0	0	1	1	0	2
AC040977.1	1.59	0.636	1	2	9	0	1	1	0	1	1.61	0.634	1	2	8
AC051642.1	0	1	1	0	1	0	1	1	0	1	0	1	1	0	0
AC055736.1	0	1	1	0	0	0	1	1	0	0	0	1	1	0	0
AC061975.10	0	1	1	0	0	0	1	1	0	0	0	1	1	0	0
AC061992.1	0.51	1	1	1	14	0	1	1	0	0	0.459	0.71	1	1	14
AC062017.1	0	1	1	0	4	0	1	1	0	4	0	1	1	0	1
AC064874.1	0	1	1	0	0	0	1	1	0	0	0	1	1	0	0
AC068039.1	0	1	1	0	0	0	1	1	0	0	0	1	1	0	0
AC068533.7	0.13	0.0125	1	1	55	0	1	1	0	4	0.117	0.00526	1	1	55
AC068620.1	0	1	1	0	1	0	1	1	0	0	0	1	1	0	1
AC069368.3	0.743	0.677	1	5	48	0.809	1	1	1	20	0.887	1	1	4	29
AC069547.1	2.38	0.408	1	1	3	0	1	1	0	0	2.14	0.439	1	1	3
AC069547.2	0	1	1	0	3	0	1	1	0	0	0	1	1	0	3
AC073043.2	0	1	1	0	0	0	1	1	0	0	0	1	1	0	0
AC073063.1	NA	0.0151	1	2	0	0	1	1	0	0	NA	0.0181	1	2	0
AC073188.1	0	1	1	0	0	0	1	1	0	0	0	1	1	0	0
AC073333.1	0	1	1	0	0	0	1	1	0	0	0	1	1	0	0
AC073342.1	0	1	1	0	0	0	1	1	0	0	0	1	1	0	0
AC073343.1	0	1	1	0	0	0	1	1	0	0	0	1	1	0	0
AC073346.2	1.78	0.481	1	1	4	0	1	1	0	0	1.61	0.515	1	1	4
AC073528.1	0	1	1	0	0	0	1	1	0	0	0	1	1	0	0
AC073569.1	0	1	1	0	6	0	1	1	0	0	0	1	1	0	6
AC073610.5	0.713	0.68	1	5	50	0	1	1	0	7	0.67	0.545	1	5	48
AC073624.1	0	1	1	0	0	0	1	1	0	0	0	1	1	0	0
AC073657.1	0	1	1	0	3	0	1	1	0	0	0	1	1	0	3
AC074091.13	0	1	1	0	1	0	1	1	0	1	0	1	1	0	0
AC074212.3	0	1	1	0	1	0	1	1	0	1	0	1	1	0	0
AC074389.6	0	1	1	0	0	0	1	1	0	0	0	1	1	0	0
AC078925.1	0	1	1	0	0	0	1	1	0	0	0	1	1	0	0
AC079135.1	0	1	1	0	5	0	1	1	0	5	0	1	1	0	0
AC079210.1	0	1	1	0	2	0	1	1	0	1	0	1	1	0	1
AC079341.1	0	1	1	0	0	0	1	1	0	0	0	1	1	0	0
AC079354.1	4.76	0.117	1	2	3	5.4	0.213	1	1	3	NA	0.135	1	1	0
AC079354.4	3.57	0.325	1	1	2	0	1	1	0	1	6.43	0.251	1	1	1
AC079612.1	0	1	1	0	0	0	1	1	0	0	0	1	1	0	0
AC083862.1	0	1	1	0	1	0	1	1	0	0	0	1	1	0	1
AC084121.16	0	1	1	0	0	0	1	1	0	0	0	1	1	0	0
AC087239.1	0	1	1	0	2	0	1	1	0	0	0	1	1	0	2
AC087477.1	0	1	1	0	0	0	1	1	0	0	0	1	1	0	0
AC087645.1	0.549	0.57	1	2	26	0	1	1	0	1	0.514	0.571	1	2	25
AC090186.1	14.3	0.0416	1	2	1	0	1	1	0	0	12.9	0.0495	1	2	1
AC090427.1	0	1	1	0	0	0	1	1	0	0	0	1	1	0	0
AC090574.1	0	1	1	0	0	0	1	1	0	0	0	1	1	0	0
AC090616.2	0	1	1	0	3	0	1	1	0	3	0	1	1	0	0
AC090673.2	0	1	1	0	0	0	1	1	0	0	0	1	1	0	0
AC091150.1	0	1	1	0	0	0	1	1	0	0	0	1	1	0	0
AC091801.1	0	1	1	0	4	0	1	1	0	4	0	1	1	0	0
AC091948.1	0	1	1	0	0	0	1	1	0	0	0	1	1	0	0
AC092171.1	0	1	1	0	1	0	1	1	0	1	0	1	1	0	0
AC092291.2	0	1	1	0	0	0	1	1	0	0	0	1	1	0	0
AC092384.1	0	1	1	0	0	0	1	1	0	0	0	1	1	0	0
AC092675.3	0	1	1	0	0	0	1	1	0	0	0	1	1	0	0
AC092687.4	0	1	1	0	0	0	1	1	0	0	0	1	1	0	0
AC092782.1	0	1	1	0	0	0	1	1	0	0	0	1	1	0	0
AC092811.1	2.04	0.305	1	2	7	0	1	1	0	0	1.84	0.347	1	2	7
AC092850.1	0	1	1	0	0	0	1	1	0	0	0	1	1	0	0
AC092964.1	0	1	1	0	0	0	1	1	0	0	0	1	1	0	0
AC092964.2	0	1	1	0	0	0	1	1	0	0	0	1	1	0	0
AC093157.1	0	1	1	0	2	0	1	1	0	0	0	1	1	0	2
AC093323.1	0	1	1	0	0	0	1	1	0	0	0	1	1	0	0
AC093668.1	NA	0.123	1	1	0	NA	0.0582	1	1	0	0	1	1	0	0
AC093677.1	0	1	1	0	1	0	1	1	0	1	0	1	1	0	0
AC093726.4	0	1	1	0	1	0	1	1	0	1	0	1	1	0	0
AC093726.6	0.446	0.428	1	2	32	0	1	1	0	2	0.415	0.307	1	2	31
AC093802.1	0	1	1	0	0	0	1	1	0	0	0	1	1	0	0
AC093917.1	9.52	0.00587	1	4	3	0	1	1	0	0	8.57	0.00817	1	4	3
AC096582.1	0	1	1	0	0	0	1	1	0	0	0	1	1	0	0
AC096644.1	0	1	1	0	0	0	1	1	0	0	0	1	1	0	0
AC096677.1	0	1	1	0	0	0	1	1	0	0	0	1	1	0	0
AC097381.1	0	1	1	0	0	0	1	1	0	0	0	1	1	0	0
AC099344.1	0	1	1	0	1	0	1	1	0	1	0	1	1	0	0
AC099552.4	1.65	0.436	1	3	13	0	1	1	0	0	1.48	0.466	1	3	13
AC099780.1	0	1	1	0	0	0	1	1	0	0	0	1	1	0	0
AC102948.2	0	1	1	0	0	0	1	1	0	0	0	1	1	0	0
AC103801.2	0.931	1	1	3	23	4.05	0.259	1	1	4	0.559	0.567	1	2	23
AC103809.2	0	1	1	0	0	0	1	1	0	0	0	1	1	0	0
AC104057.1	0	1	1	0	0	0	1	1	0	0	0	1	1	0	0
AC104472.1	0	1	1	0	0	0	1	1	0	0	0	1	1	0	0
AC104532.2	0.476	0.422	1	2	30	0	1	1	0	3	0.459	0.421	1	2	28
AC104667.3	14.3	0.0416	1	2	1	0	1	1	0	0	12.9	0.0495	1	2	1
AC104794.4	0	1	1	0	1	0	1	1	0	1	0	1	1	0	0
AC104809.3	0	1	1	0	1	0	1	1	0	1	0	1	1	0	0
AC104841.2	0.793	1	1	2	18	0	1	1	0	1	0.715	1	1	2	18
AC105020.1	0	1	1	0	2	0	1	1	0	0	0	1	1	0	2
AC105052.1	0	1	1	0	0	0	1	1	0	0	0	1	1	0	0
AC106017.1	0	1	1	0	0	0	1	1	0	0	0	1	1	0	0
AC106722.1	0	1	1	0	2	0	1	1	0	1	0	1	1	0	2
AC106873.4	0	1	1	0	0	0	1	1	0	0	0	1	1	0	0
AC106876.2	0	1	1	0	0	0	1	1	0	0	0	1	1	0	0
AC107021.1	0	1	1	0	1	0	1	1	0	1	0	1	1	0	0
AC108868.1	0	1	1	0	0	0	1	1	0	0	0	1	1	0	0
AC109583.1	0	1	1	0	0	0	1	1	0	0	0	1	1	0	0
AC109829.1	0	1	1	0	0	0	1	1	0	0	0	1	1	0	0
AC110084.1	0	1	1	0	3	0	1	1	0	0	0	1	1	0	3
AC110615.1	2.04	0.305	1	2	7	0	1	1	0	0	1.84	0.347	1	2	7
AC110619.2	0	1	1	0	0	0	1	1	0	0	0	1	1	0	0
AC110771.1	2.38	0.408	1	1	3	5.4	0.213	1	1	3	0	1	1	0	0
AC110781.3	0	1	1	0	6	0	1	1	0	0	0	1	1	0	6
AC110792.1	0	1	1	0	0	0	1	1	0	0	0	1	1	0	0
AC111177.1	0	1	1	0	0	0	1	1	0	0	0	1	1	0	0
AC111200.1	0	1	1	0	0	0	1	1	0	0	0	1	1	0	0
AC112205.1	1.68	0.317	1	4	17	0	1	1	0	0	1.51	0.516	1	4	17
AC112693.2	0	1	1	0	0	0	1	1	0	0	0	1	1	0	0
AC112715.2	0	1	1	0	0	0	1	1	0	0	0	1	1	0	0
AC112721.1	0	1	1	0	0	0	1	1	0	0	0	1	1	0	0
AC114494.1	0	1	1	0	5	0	1	1	0	0	0	1	1	0	5
AC114546.1	3.57	0.0501	1	4	8	0	1	1	0	0	3.22	0.0664	1	4	8
AC114783.1	0	1	1	0	0	0	1	1	0	0	0	1	1	0	0
AC115618.1	0	1	1	0	0	0	1	1	0	0	0	1	1	0	0
AC116407.2	0	1	1	0	0	0	1	1	0	0	0	1	1	0	0
AC117395.1	3.57	0.325	1	1	2	0	1	1	0	0	3.22	0.352	1	1	2
AC117834.1	3.57	0.162	1	2	4	0	1	1	0	0	3.22	0.188	1	2	4
AC119673.1	2.14	0.209	1	3	10	0	1	1	0	2	2.41	0.176	1	3	8
AC120194.1	4.08	0.0369	1	4	7	0	1	1	0	0	3.68	0.0494	1	4	7
AC121757.1	0	1	1	0	0	0	1	1	0	0	0	1	1	0	0
AC124890.1	0	1	1	0	1	0	1	1	0	1	0	1	1	0	0
AC126614.1	0	1	1	0	1	0	1	1	0	0	0	1	1	0	1
AC127496.1	1.02	1	1	1	7	0	1	1	0	2	1.07	1	1	1	6
AC129492.6	0	1	1	0	0	0	1	1	0	0	0	1	1	0	0
AC130352.1	0	1	1	0	0	0	1	1	0	0	0	1	1	0	0
AC131097.4	0	1	1	0	2	0	1	1	0	0	0	1	1	0	2
AC131935.1	0	1	1	0	0	0	1	1	0	0	0	1	1	0	0
AC131971.1	0	0.255	1	0	17	0	1	1	0	0	0	0.153	1	0	17
AC132186.1	0	1	1	0	2	0	1	1	0	2	0	1	1	0	0
AC132192.1	2.38	0.408	1	1	3	0	1	1	0	2	2.14	0.439	1	1	3
AC132216.1	0	1	1	0	4	0	1	1	0	0	0	1	1	0	4
AC132872.2	0	1	1	0	4	0	1	1	0	0	0	1	1	0	4
AC133919.6	1.19	0.771	1	4	24	0	1	1	0	0	1.07	0.785	1	4	24
AC135048.1	1.43	0.545	1	1	5	0	1	1	0	3	3.22	0.352	1	1	2
AC135178.1	0	1	1	0	0	0	1	1	0	0	0	1	1	0	0
AC135983.2	0	1	1	0	1	0	1	1	0	1	0	1	1	0	0
AC136297.1	0	1	1	0	4	0	1	1	0	0	0	1	1	0	4
AC136604.1	0	1	1	0	0	0	1	1	0	0	0	1	1	0	0
AC137056.1	0	1	1	0	0	0	1	1	0	0	0	1	1	0	0
AC137932.1	1.19	0.601	1	1	6	0	1	1	0	0	1.07	1	1	1	6
AC138393.1	0	1	1	0	0	0	1	1	0	0	0	1	1	0	0
AC138517.1	0	1	1	0	0	0	1	1	0	0	0	1	1	0	0
AC138647.1	0	1	1	0	0	0	1	1	0	0	0	1	1	0	0
AC138655.1	0	1	1	0	0	0	1	1	0	0	0	1	1	0	0
AC139100.2	4.08	0.000344	1	12	21	0	1	1	0	7	5.15	8.49e-05	1	12	15
AC139426.2	0	1	1	0	0	0	1	1	0	0	0	1	1	0	0
AC139768.1	0	1	1	0	0	0	1	1	0	0	0	1	1	0	0
AC140061.12	0	1	1	0	0	0	1	1	0	0	0	1	1	0	0
AC140481.2	0	1	1	0	0	0	1	1	0	0	0	1	1	0	0
AC142381.1	0	1	1	0	0	0	1	1	0	0	0	1	1	0	0
AC144568.2	0	1	1	0	0	0	1	1	0	0	0	1	1	0	0
AC145676.2	0	1	1	0	0	0	1	1	0	0	0	1	1	0	0
AC174470.1	0	0.39	1	0	13	0	1	1	0	0	0	0.239	1	0	13
AC187652.1	2.68	0.144	1	3	8	6.07	0.0228	1	3	8	0	1	1	0	0
AC226150.4	0	1	1	0	1	0	1	1	0	0	0	1	1	0	1
ACAA1	0.42	0.716	1	1	17	0	1	1	0	0	0.378	0.498	1	1	17
ACAA2	0.793	1	1	2	18	0	1	1	0	4	0.919	1	1	2	14
ACACA	0.17	0.0579	1	1	42	0	1	1	0	5	0.165	0.0365	1	1	39
ACACB	0	1	1	0	2	0	1	1	0	1	0	1	1	0	1
ACAD10	0.264	0.246	1	1	27	0	1	1	0	1	0.238	0.167	1	1	27
ACAD11	0.892	1	1	3	24	0	1	1	0	4	0.804	1	1	3	24
ACAD8	0.375	0.226	1	2	38	0	1	1	0	6	0.39	0.222	1	2	33
ACAD9	0.808	0.842	1	6	53	0	1	1	0	1	0.742	0.699	1	6	52
ACADL	0	1	1	0	2	0	1	1	0	2	0	1	1	0	0
ACADM	0.892	0.78	1	13	104	0.852	1	1	1	19	0.83	0.668	1	12	93
ACADS	3	0.0133	1	8	19	NA	0.0582	1	1	0	2.37	0.0747	1	7	19
ACADSB	2.14	0.0309	1	12	40	0	1	1	0	8	2.34	0.0152	1	12	33
ACADVL	0.476	0.422	1	2	30	0	1	1	0	5	0.459	0.421	1	2	28
ACAN	0	1	1	0	5	0	1	1	0	5	0	1	1	0	0
ACAP1	0.578	0.474	1	3	37	4.05	0.259	1	1	4	0.367	0.224	1	2	35
ACAP2	1.1	0.843	1	8	52	0	1	1	0	2	1.01	1	1	8	51
ACAP3	1.02	1	1	4	28	0	1	1	0	8	1.29	0.555	1	4	20
ACAT1	0.51	0.575	1	2	28	0	1	1	0	3	0.476	0.419	1	2	27
ACAT2	0.143	0.0176	1	1	50	0	1	1	0	12	0.15	0.025	1	1	43
ACBD3	0.412	0.15	1	3	52	0	1	1	0	2	0.371	0.11	1	3	52
ACBD4	1.59	0.338	1	4	18	0	1	1	0	1	1.51	0.516	1	4	17
ACBD5	0.578	0.474	1	3	37	4.05	0.112	1	2	8	0.222	0.173	1	1	29
ACBD6	0.69	0.793	1	3	31	0	1	1	0	6	0.715	0.79	1	3	27
ACBD7	10.7	0.0153	1	3	2	NA	0.0582	1	1	0	6.43	0.0901	1	2	2
ACCS	3.29	0.00146	1	12	26	0	1	1	0	5	3.51	0.00108	1	12	22
ACCSL	0	1	1	0	0	0	1	1	0	0	0	1	1	0	0
ACD	1.95	0.402	1	3	11	0	1	1	0	1	1.93	0.403	1	3	10
ACE	0	1	1	0	0	0	1	1	0	0	0	1	1	0	0
ACE2	0	1	1	0	0	0	1	1	0	0	0	1	1	0	0
ACER1	0	1	1	0	0	0	1	1	0	0	0	1	1	0	0
ACER2	0.446	0.713	1	1	16	0	1	1	0	5	0.585	1	1	1	11
ACER3	1.28	0.501	1	7	39	2.02	0.417	1	1	8	1.24	0.628	1	6	31
ACHE	0.751	1	1	2	19	0	1	1	0	8	0.919	1	1	2	14
ACIN1	0.876	1	1	7	57	0	1	1	0	8	0.883	1	1	7	51
ACLY	0.46	0.424	1	2	31	0	1	1	0	3	0.444	0.425	1	2	29
ACMSD	0	1	1	0	3	0	1	1	0	0	0	1	1	0	3
ACN9	2.14	0.209	1	3	10	NA	0.0582	1	1	0	1.29	0.671	1	2	10
ACO1	0.63	0.617	1	3	34	0	1	1	0	3	0.622	0.615	1	3	31
ACO2	0	0.00152	1	0	56	0	1	1	0	6	0	0.000913	1	0	54
ACOT1	0	1	1	0	0	0	1	1	0	0	0	1	1	0	0
ACOT11	7.13	0.231	1	1	1	16.2	0.113	1	1	1	0	1	1	0	0
ACOT12	0	1	1	0	0	0	1	1	0	0	0	1	1	0	0
ACOT13	0	0.00144	1	0	55	0	1	1	0	7	0	0.000851	1	0	52
ACOT2	3.57	0.0103	1	7	14	0	1	1	0	4	4.09	0.00652	1	7	11
ACOT4	1.78	0.353	1	2	8	0	1	1	0	2	1.61	0.634	1	2	8
ACOT6	0	1	1	0	2	0	1	1	0	1	0	1	1	0	1
ACOT7	1.78	0.298	1	4	16	1.8	0.451	1	1	9	2.76	0.141	1	3	7
ACOT8	0.246	0.169	1	1	29	0	1	1	0	0	0.222	0.173	1	1	29
ACOT9	0	1	1	0	0	0	1	1	0	0	0	1	1	0	0
ACOX1	0.939	1	1	5	38	0	1	1	0	4	0.893	1	1	5	36
ACOX2	0	1	1	0	1	0	1	1	0	1	0	1	1	0	0
ACOX3	0.297	0.0221	1	3	72	2.02	0.417	1	1	8	0.201	0.0101	1	2	64
ACOXL	0.63	0.617	1	3	34	0.674	1	1	1	24	1.07	1	1	2	12
ACP1	0.69	0.793	1	3	31	0	1	1	0	0	0.622	0.615	1	3	31
ACP2	0.264	0.246	1	1	27	0	1	1	0	2	0.238	0.167	1	1	27
ACP5	0.595	1	1	1	12	0	1	1	0	0	0.536	1	1	1	12
ACP6	2.04	0.267	1	4	14	0	1	1	0	1	1.98	0.273	1	4	13
ACPL2	2.38	0.257	1	2	6	5.4	0.075	1	2	6	0	1	1	0	0
ACPP	0.713	1	1	1	10	2.31	0.381	1	1	7	0	1	1	0	3
ACPT	0	0.383	1	0	12	0	1	1	0	12	0	1	1	0	0
ACR	0	1	1	0	0	0	1	1	0	0	0	1	1	0	0
ACRBP	7.13	0.231	1	1	1	16.2	0.113	1	1	1	0	1	1	0	0
ACRC	0	1	1	0	0	0	1	1	0	0	0	1	1	0	0
ACRV1	1.43	0.545	1	1	5	0	1	1	0	0	1.29	0.58	1	1	5
ACSBG1	2.85	0.0364	1	6	15	0	1	1	0	5	3.86	0.0142	1	6	10
ACSBG2	0	1	1	0	2	0	1	1	0	0	0	1	1	0	2
ACSF2	1.1	0.706	1	2	13	0	1	1	0	0	0.989	1	1	2	13
ACSF3	0.531	0.127	1	7	94	2.7	0.194	1	2	12	0.443	0.0475	1	6	87
ACSL1	0.185	0.00515	1	2	77	0	1	1	0	12	0.189	0.00466	1	2	68
ACSL3	0.304	0.0832	1	2	47	0	1	1	0	9	0.338	0.161	1	2	38
ACSL4	0	1	1	0	0	0	1	1	0	0	0	1	1	0	0
ACSL5	0.563	0.475	1	3	38	0	1	1	0	2	0.521	0.357	1	3	37
ACSL6	0	1	1	0	1	0	1	1	0	1	0	1	1	0	0
ACSM1	0	1	1	0	1	0	1	1	0	1	0	1	1	0	0
ACSM2A	0	1	1	0	0	0	1	1	0	0	0	1	1	0	0
ACSM2B	0	1	1	0	0	0	1	1	0	0	0	1	1	0	0
ACSM3	0.925	1	1	7	54	1.47	0.513	1	1	11	1	1	1	7	45
ACSM4	0	1	1	0	0	0	1	1	0	0	0	1	1	0	0
ACSM5	0	1	1	0	0	0	1	1	0	0	0	1	1	0	0
ACSS1	1.19	0.639	1	6	36	0	1	1	0	10	1.29	0.622	1	6	30
ACSS2	0	0.155	1	0	18	0	1	1	0	5	0	0.239	1	0	13
ACSS3	0	1	1	0	3	0	1	1	0	3	0	1	1	0	0
ACTA1	0	1	1	0	0	0	1	1	0	0	0	1	1	0	0
ACTA2	0.238	0.17	1	1	30	0	1	1	0	10	0.268	0.242	1	1	24
ACTB	1.82	0.057	1	13	51	2.86	0.0271	1	6	34	2	0.0898	1	9	29
ACTBL2	0	1	1	0	0	0	1	1	0	0	0	1	1	0	0
ACTC1	0	1	1	0	0	0	1	1	0	0	0	1	1	0	0
ACTG1	1.29	0.296	1	21	116	1.33	0.436	1	5	61	1.4	0.227	1	17	78
ACTG2	0	1	1	0	3	0	1	1	0	3	0	1	1	0	0
ACTL10	0	1	1	0	4	0	1	1	0	2	0	1	1	0	3
ACTL6A	0	0.243	1	0	15	0	1	1	0	1	0	0.24	1	0	14
ACTL6B	0	1	1	0	0	0	1	1	0	0	0	1	1	0	0
ACTL7A	0	1	1	0	0	0	1	1	0	0	0	1	1	0	0
ACTL7B	0	1	1	0	0	0	1	1	0	0	0	1	1	0	0
ACTL8	0	1	1	0	0	0	1	1	0	0	0	1	1	0	0
ACTL9	0	1	1	0	0	0	1	1	0	0	0	1	1	0	0
ACTN1	1.62	0.371	1	5	22	0	1	1	0	11	2.92	0.0535	1	5	11
ACTN2	0	1	1	0	0	0	1	1	0	0	0	1	1	0	0
ACTN4	0.702	0.575	1	6	61	0	1	1	0	1	0.633	0.37	1	6	61
ACTR10	0.51	1	1	1	14	8.09	0.165	1	1	2	0	0.239	1	0	13
ACTR1A	0.839	1	1	4	34	3.24	0.302	1	1	5	0.622	0.615	1	3	31
ACTR1B	0.51	0.575	1	2	28	0	1	1	0	4	0.476	0.419	1	2	27
ACTR2	1.2	0.47	1	16	95	0	1	1	0	4	1.08	0.78	1	16	95
ACTR3	0.435	0.00739	1	10	164	0	1	1	0	15	0.402	0.00224	1	10	160
ACTR3B	1.53	0.456	1	3	14	5.4	0.213	1	1	3	1.07	1	1	2	12
ACTR3C	1.1	0.782	1	4	26	0	0.621	1	0	17	1.84	0.291	1	4	14
ACTR5	0.193	0.0809	1	1	37	0	1	1	0	4	0.189	0.0793	1	1	34
ACTR6	0.476	0.711	1	1	15	0	1	1	0	2	0.495	0.709	1	1	13
ACTR8	1.4	0.328	1	10	51	0	1	1	0	5	1.34	0.439	1	10	48
ACTRT1	0	1	1	0	0	0	1	1	0	0	0	1	1	0	0
ACTRT2	0	1	1	0	0	0	1	1	0	0	0	1	1	0	0
ACTRT3	0	1	1	0	4	0	1	1	0	4	0	1	1	0	1
ACVR1	0	1	1	0	4	0	1	1	0	4	0	1	1	0	0
ACVR1B	0	1	1	0	6	0	1	1	0	3	0	1	1	0	3
ACVR1C	0	1	1	0	1	0	1	1	0	1	0	1	1	0	0
ACVR2A	3.57	0.162	1	2	4	8.09	0.0434	1	2	4	0	1	1	0	0
ACVR2B	0	1	1	0	4	0	1	1	0	2	0	1	1	0	2
ACVRL1	0	1	1	0	0	0	1	1	0	0	0	1	1	0	0
ACY1	0	0.157	1	0	19	0	1	1	0	3	0	0.153	1	0	17
ACY3	0.396	0.501	1	1	18	2.7	0.343	1	1	6	0	0.389	1	0	12
ACYP1	0.357	0.504	1	1	20	0	1	1	0	1	0.338	0.507	1	1	19
ACYP2	0	0.155	1	0	18	0	1	1	0	11	0	0.609	1	0	8
AD000671.6	1.35	0.487	1	7	37	1.8	0.451	1	1	9	1.13	0.815	1	6	34
ADA	0.764	1	1	3	28	0	1	1	0	6	0.877	1	1	3	22
ADAD1	0	1	1	0	0	0	1	1	0	0	0	1	1	0	0
ADAD2	4.76	0.117	1	2	3	0	1	1	0	3	NA	0.0181	1	2	0
ADAL	0.246	0.169	1	1	29	0	1	1	0	2	0.222	0.173	1	1	29
ADAM10	0.127	0.00814	1	1	56	0	1	1	0	2	0.117	0.00526	1	1	55
ADAM11	0	1	1	0	3	0	1	1	0	3	0	1	1	0	0
ADAM12	0	1	1	0	3	0	1	1	0	3	0	1	1	0	0
ADAM15	0.549	1	1	1	13	0	1	1	0	2	0.495	0.709	1	1	13
ADAM17	0.319	0.0431	1	3	67	0	1	1	0	5	0.306	0.0296	1	3	63
ADAM18	0	1	1	0	0	0	1	1	0	0	0	1	1	0	0
ADAM19	0.999	1	1	14	100	1.8	0.451	1	1	9	0.958	1	1	14	94
ADAM20	0	1	1	0	0	0	1	1	0	0	0	1	1	0	0
ADAM21	0	1	1	0	0	0	1	1	0	0	0	1	1	0	0
ADAM2	0	1	1	0	1	0	1	1	0	1	0	1	1	0	0
ADAM22	0.892	1	1	5	40	5.4	0.213	1	1	3	0.695	0.648	1	4	37
ADAM23	0	0.0649	1	0	24	0	1	1	0	0	0	0.0655	1	0	24
ADAM28	0	1	1	0	0	0	1	1	0	0	0	1	1	0	0
ADAM29	0	1	1	0	1	0	1	1	0	1	0	1	1	0	0
ADAM30	0	1	1	0	0	0	1	1	0	0	0	1	1	0	0
ADAM32	0	1	1	0	4	0	1	1	0	4	0	1	1	0	0
ADAM33	0	1	1	0	3	0	1	1	0	1	0	1	1	0	2
ADAM7	0	1	1	0	6	0	1	1	0	6	0	1	1	0	0
ADAM8	1.35	0.487	1	7	37	5.4	0.213	1	1	3	1.1	0.818	1	6	35
ADAM9	0.62	0.762	1	2	23	0	1	1	0	7	0.757	1	1	2	17
ADAMDEC1	0	1	1	0	2	0	1	1	0	0	0	1	1	0	2
ADAMTS1	0	1	1	0	0	0	1	1	0	0	0	1	1	0	0
ADAMTS10	0	1	1	0	1	0	1	1	0	1	0	1	1	0	0
ADAMTS12	0.127	6.42e-07	0.0129	3	169	0	1	1	0	9	0.12	2.54e-07	0.00509	3	161
ADAMTS13	1.53	0.301	1	6	28	4.05	0.112	1	2	8	1.22	0.767	1	4	21
ADAMTS14	0	1	1	0	4	0	1	1	0	4	0	1	1	0	0
ADAMTS15	0	1	1	0	0	0	1	1	0	0	0	1	1	0	0
ADAMTS16	1.43	0.545	1	1	5	0	1	1	0	1	1.61	0.515	1	1	4
ADAMTS17	0	1	1	0	1	0	1	1	0	1	0	1	1	0	0
ADAMTS18	NA	0.00186	1	3	0	NA	0.000197	1	3	0	0	1	1	0	0
ADAMTS19	0	1	1	0	2	0	1	1	0	2	0	1	1	0	0
ADAMTS2	NA	0.123	1	1	0	NA	0.0582	1	1	0	0	1	1	0	0
ADAMTS20	0	1	1	0	0	0	1	1	0	0	0	1	1	0	0
ADAMTS3	0	1	1	0	4	0	1	1	0	4	0	1	1	0	0
ADAMTS4	0	1	1	0	1	0	1	1	0	1	0	1	1	0	0
ADAMTS5	0	1	1	0	0	0	1	1	0	0	0	1	1	0	0
ADAMTS6	0	0.607	1	0	8	0	1	1	0	3	0	1	1	0	5
ADAMTS7	0.679	1	1	2	21	0	1	1	0	9	1.07	1	1	2	12
ADAMTS8	0	1	1	0	0	0	1	1	0	0	0	1	1	0	0
ADAMTS9	0	1	1	0	5	0	1	1	0	5	0	1	1	0	0
ADAMTSL1	1.78	0.481	1	1	4	0	1	1	0	4	NA	0.135	1	1	0
ADAMTSL2	0	1	1	0	6	0	1	1	0	6	0	1	1	0	0
ADAMTSL3	0	1	1	0	4	0	1	1	0	4	0	1	1	0	0
ADAMTSL4	0	1	1	0	2	0	1	1	0	2	0	1	1	0	0
ADAMTSL5	0	1	1	0	1	0	1	1	0	1	0	1	1	0	0
ADAP1	1.43	0.211	1	16	80	1.25	0.568	1	1	13	1.44	0.196	1	15	67
ADAP2	0	1	1	0	6	0	1	1	0	6	0	1	1	0	0
ADAR	0.31	0.0119	1	4	92	0	0.621	1	0	17	0.31	0.0113	1	4	83
ADARB1	0	0.39	1	0	13	0	1	1	0	7	0	1	1	0	6
ADARB2	0.187	1.42e-07	0.00285	6	229	1.8	0.326	1	2	18	0.12	1.97e-09	3.96e-05	4	214
ADAT1	1.08	0.845	1	8	53	3.24	0.302	1	1	5	0.9	1	1	7	50
ADAT2	0.728	0.678	1	5	49	5.4	0.213	1	1	3	0.67	0.545	1	5	48
ADAT3	1.19	0.687	1	2	12	0	1	1	0	5	1.84	0.347	1	2	7
ADC	0	1	1	0	4	0	1	1	0	4	0	1	1	0	0
ADCK1	0	0.065	1	0	25	0	1	1	0	15	0	0.377	1	0	10
ADCK2	1.02	1	1	3	21	3.24	0.302	1	1	5	1.07	0.756	1	3	18
ADCK3	0.255	0.251	1	1	28	0	1	1	0	2	0.247	0.251	1	1	26
ADCK4	0.193	0.0809	1	1	37	0	1	1	0	0	0.174	0.0541	1	1	37
ADCK5	0	1	1	0	7	0	1	1	0	2	0	1	1	0	5
ADCY1	0.915	1	1	5	39	0	1	1	0	0	0.824	0.827	1	5	39
ADCY10	0	1	1	0	0	0	1	1	0	0	0	1	1	0	0
ADCY2	0	0.622	1	0	10	0	1	1	0	10	0	1	1	0	0
ADCY3	0.294	0.00617	1	4	97	0	1	1	0	9	0.277	0.00421	1	4	93
ADCY4	0.595	1	1	1	12	5.4	0.213	1	1	3	0	0.619	1	0	9
ADCY5	0	1	1	0	0	0	1	1	0	0	0	1	1	0	0
ADCY6	0	0.613	1	0	9	0	1	1	0	0	0	0.619	1	0	9
ADCY7	0.964	1	1	10	74	0	1	1	0	13	1	1	1	10	64
ADCY8	0	1	1	0	4	0	1	1	0	4	0	1	1	0	0
ADCY9	0	1	1	0	6	0	1	1	0	5	0	1	1	0	1
ADCYAP1	0	1	1	0	0	0	1	1	0	0	0	1	1	0	0
ADCYAP1R1	0	1	1	0	0	0	1	1	0	0	0	1	1	0	0
ADD1	0.911	1	1	6	47	0	1	1	0	3	0.877	1	1	6	44
ADD2	0	1	1	0	3	0	1	1	0	1	0	1	1	0	2
ADD3	0.297	0.0834	1	2	48	0	1	1	0	8	0.322	0.114	1	2	40
ADGB	32.1	2.79e-07	0.00559	9	2	0	1	1	0	2	NA	1.45e-08	0.00029	9	0
ADH1A	0	1	1	0	0	0	1	1	0	0	0	1	1	0	0
ADH1B	0	1	1	0	0	0	1	1	0	0	0	1	1	0	0
ADH4	0	1	1	0	0	0	1	1	0	0	0	1	1	0	0
ADH5	1.72	0.2	1	7	29	0	1	1	0	1	1.61	0.316	1	7	28
ADH6	0	1	1	0	1	0	1	1	0	1	0	1	1	0	0
ADH7	0	1	1	0	0	0	1	1	0	0	0	1	1	0	0
ADHFE1	0.62	0.762	1	2	23	0	1	1	0	4	0.677	1	1	2	19
ADI1	1.86	0.16	1	6	23	0	1	1	0	5	2.14	0.125	1	6	18
ADIG	0	1	1	0	1	0	1	1	0	0	0	1	1	0	1
ADIPOQ	0	1	1	0	2	0	1	1	0	2	0	1	1	0	0
ADIPOR1	0.297	0.356	1	1	24	0	1	1	0	2	0.292	0.354	1	1	22
ADIPOR2	0.734	0.596	1	7	68	0	1	1	0	7	0.738	0.593	1	7	61
ADIRF	1.32	0.586	1	5	27	0	1	1	0	4	1.19	0.611	1	5	27
ADK	0.117	2.65e-05	0.532	2	122	0	0.621	1	0	17	0.118	3.51e-05	0.705	2	109
ADM	0	1	1	0	4	0	1	1	0	0	0	1	1	0	4
ADM2	1.14	0.776	1	4	25	0	1	1	0	0	1.03	1	1	4	25
ADM5	0.446	0.713	1	1	16	16.2	0.113	1	1	1	0	0.247	1	0	15
ADNP	0.23	0.00286	1	3	93	0	1	1	0	5	0.207	0.00137	1	3	93
ADNP2	0.661	0.549	1	5	54	0	1	1	0	3	0.63	0.433	1	5	51
ADO	2.77	0.0273	1	7	18	0	1	1	0	5	2.81	0.0274	1	7	16
ADORA1	0	1	1	0	1	0	1	1	0	1	0	1	1	0	0
ADORA2A	0.732	0.815	1	4	39	0	1	1	0	12	0.919	1	1	4	28
ADORA2B	0	1	1	0	5	0	1	1	0	2	0	1	1	0	3
ADORA3	0	0.622	1	0	10	0	1	1	0	10	0	1	1	0	0
ADPGK	0.892	1	1	7	56	0	1	1	0	5	0.866	0.85	1	7	52
ADPRH	0.939	1	1	5	38	0	1	1	0	4	0.893	1	1	5	36
ADPRHL1	0	1	1	0	0	0	1	1	0	0	0	1	1	0	0
ADPRHL2	0.793	1	1	1	9	0	1	1	0	1	0.804	1	1	1	8
ADPRM	0	0.0429	1	0	29	0	1	1	0	7	0	0.0655	1	0	24
ADRA1A	0	1	1	0	3	0	1	1	0	3	0	1	1	0	0
ADRA1B	5.35	0.0443	1	3	4	4.05	0.259	1	1	4	NA	0.0181	1	2	0
ADRA1D	3.57	0.325	1	1	2	8.09	0.165	1	1	2	0	1	1	0	0
ADRA2A	7.13	0.0765	1	2	2	0	1	1	0	2	NA	0.0181	1	2	0
ADRA2B	0	1	1	0	0	0	1	1	0	0	0	1	1	0	0
ADRA2C	0	1	1	0	0	0	1	1	0	0	0	1	1	0	0
ADRB1	0	1	1	0	1	0	1	1	0	1	0	1	1	0	0
ADRB2	0	0.607	1	0	8	0	1	1	0	5	0	1	1	0	3
ADRB3	0	1	1	0	0	0	1	1	0	0	0	1	1	0	0
ADRBK1	0.793	1	1	3	27	0	1	1	0	6	0.804	1	1	3	24
ADRBK2	1.15	0.608	1	11	68	0	1	1	0	7	1.16	0.605	1	11	61
ADRM1	0.62	0.762	1	2	23	16.2	0.113	1	1	1	0.292	0.354	1	1	22
ADSL	0.324	0.351	1	1	22	4.05	0.259	1	1	4	0	0.0631	1	0	22
ADSS	0.238	0.17	1	1	30	4.05	0.259	1	1	4	0	0.0424	1	0	27
ADSSL1	0	1	1	0	3	0	1	1	0	3	0	1	1	0	0
ADTRP	0.793	0.829	1	5	45	0	1	1	0	13	0.946	1	1	5	34
AE000662.92	0.951	1	1	2	15	2.31	0.238	1	2	14	0	1	1	0	1
AEBP1	3.57	0.162	1	2	4	0	1	1	0	1	4.29	0.137	1	2	3
AEBP2	1.51	0.17	1	14	66	2.7	0.343	1	1	6	1.33	0.317	1	13	63
AEN	0.745	0.595	1	7	67	0	1	1	0	8	0.738	0.593	1	7	61
AES	0.563	0.475	1	3	38	0	1	1	0	7	0.585	0.471	1	3	33
AF131215.5	0	0.38	1	0	11	0	1	1	0	0	0	0.38	1	0	11
AF165138.7	0	1	1	0	1	0	1	1	0	1	0	1	1	0	0
AFAP1	2.45	0.0119	1	12	35	0	1	1	0	9	2.86	0.00403	1	12	27
AFAP1L1	0	1	1	0	1	0	1	1	0	1	0	1	1	0	0
AFAP1L2	1.65	0.436	1	3	13	0	1	1	0	0	1.48	0.466	1	3	13
AFF1	0.592	0.0285	1	18	217	0.809	1	1	1	20	0.533	0.0102	1	17	205
AFF2	0	1	1	0	0	0	1	1	0	0	0	1	1	0	0
AFF3	0	0.0117	1	0	38	0	1	1	0	7	0	0.0111	1	0	34
AFF4	0.317	0.0169	1	4	90	0	1	1	0	4	0.292	0.00842	1	4	88
AFG3L2	0.771	0.813	1	4	37	0	1	1	0	4	0.735	0.813	1	4	35
AFM	0	1	1	0	0	0	1	1	0	0	0	1	1	0	0
AFMID	0.595	0.344	1	5	60	0	1	1	0	6	0.585	0.342	1	5	55
AFP	0	1	1	0	1	0	1	1	0	1	0	1	1	0	0
AFTPH	0.216	0.000207	1	4	132	0	1	1	0	14	0.204	9.25e-05	1	4	126
AGA	0.793	1	1	2	18	0	1	1	0	3	0.804	1	1	2	16
AGAP10	0	1	1	0	0	0	1	1	0	0	0	1	1	0	0
AGAP1	2.38	0.109	1	6	18	0	0.621	1	0	17	38.6	3.68e-05	0.737	6	1
AGAP2	0.713	1	1	2	20	0	1	1	0	1	0.643	0.759	1	2	20
AGAP3	0.375	0.226	1	2	38	3.6	0.131	1	2	9	0.222	0.173	1	1	29
AGAP4	0	1	1	0	0	0	1	1	0	0	0	1	1	0	0
AGAP5	NA	0.123	1	1	0	0	1	1	0	0	NA	0.135	1	1	0
AGAP6	21.4	0.00675	1	3	1	0	1	1	0	0	19.3	0.00876	1	3	1
AGAP7	NA	0.000228	1	4	0	0	1	1	0	0	NA	0.000328	1	4	0
AGAP8	0	1	1	0	0	0	1	1	0	0	0	1	1	0	0
AGAP9	0	1	1	0	0	0	1	1	0	0	0	1	1	0	0
AGBL1	0	1	1	0	2	0	1	1	0	2	0	1	1	0	0
AGBL2	0	1	1	0	2	0	1	1	0	0	0	1	1	0	2
AGBL3	2.04	0.0637	1	10	35	0	1	1	0	12	2.3	0.0297	1	10	28
AGBL4	0.595	1	1	1	12	1.62	0.483	1	1	10	0	1	1	0	2
AGBL5	0.455	0.277	1	3	47	0	1	1	0	7	0.471	0.269	1	3	41
AGER	1.13	0.747	1	3	19	0	1	1	0	3	1.02	1	1	3	19
AGFG1	0.314	0.0118	1	4	91	0	1	1	0	8	0.299	0.00812	1	4	86
AGFG2	0.476	0.422	1	2	30	0	1	1	0	1	0.429	0.306	1	2	30
AGGF1	2.92	0.0102	1	9	22	16.2	0.113	1	1	1	2.63	0.0293	1	9	22
AGK	0.528	0.572	1	2	27	0	1	1	0	3	0.514	0.571	1	2	25
AGL	0.728	0.678	1	5	49	0	1	1	0	1	0.67	0.545	1	5	48
AGMAT	1.35	0.487	1	7	37	3.24	0.302	1	1	5	1.13	0.815	1	6	34
AGMO	0	1	1	0	2	0	1	1	0	2	0	1	1	0	0
AGO1	1.16	0.667	1	7	43	0	1	1	0	1	1.07	0.834	1	7	42
AGO2	0.728	0.678	1	5	49	0	1	1	0	1	0.67	0.545	1	5	48
AGO3	0.793	0.813	1	4	36	0	1	1	0	1	0.735	0.813	1	4	35
AGO4	0.649	1	1	1	11	0	1	1	0	0	0.585	1	1	1	11
AGPAT1	0.595	1	1	1	12	0	1	1	0	2	0.643	1	1	1	10
AGPAT2	1.34	0.722	1	3	16	0	1	1	0	1	1.29	0.726	1	3	15
AGPAT3	1	1	1	20	142	1.8	0.451	1	1	9	0.892	0.725	1	19	137
AGPAT4	0.793	1	1	2	18	32.4	0.00976	1	2	1	0	0.153	1	0	17
AGPAT5	0.649	0.0549	1	21	231	2.02	0.282	1	2	16	0.59	0.0199	1	21	229
AGPAT6	0.865	1	1	4	33	2.7	0.343	1	1	6	0.715	0.79	1	3	27
AGPAT9	2.68	0.144	1	3	8	0	1	1	0	3	3.86	0.0809	1	3	5
AGPHD1	0	1	1	0	0	0	1	1	0	0	0	1	1	0	0
AGPS	1.59	0.247	1	8	36	5.4	0.213	1	1	3	1.36	0.483	1	7	33
AGR2	0	1	1	0	0	0	1	1	0	0	0	1	1	0	0
AGR3	28.5	0.00103	1	4	1	0	1	1	0	0	25.7	0.00146	1	4	1
AGRN	0.667	0.26	1	10	107	0	1	1	0	12	0.63	0.211	1	10	102
AGRP	0	1	1	0	2	0	1	1	0	2	0	1	1	0	0
AGT	0	1	1	0	0	0	1	1	0	0	0	1	1	0	0
AGTPBP1	0.46	0.424	1	2	31	0	1	1	0	8	0.559	0.567	1	2	23
AGTR1	0	1	1	0	0	0	1	1	0	0	0	1	1	0	0
AGTR2	0	1	1	0	0	0	1	1	0	0	0	1	1	0	0
AGTRAP	0.376	0.501	1	1	19	4.05	0.259	1	1	4	0	0.247	1	0	15
AGXT	0	1	1	0	0	0	1	1	0	0	0	1	1	0	0
AGXT2	0	1	1	0	2	0	1	1	0	2	0	1	1	0	0
AGXT2L1	0	1	1	0	0	0	1	1	0	0	0	1	1	0	0
AGXT2L2	0.557	0.0628	1	11	141	0	0.264	1	0	34	0.54	0.0483	1	11	131
AHCTF1	1.6	0.166	1	11	49	0	1	1	0	3	1.54	0.24	1	11	46
AHCY	1.24	0.567	1	4	23	0	1	1	0	3	1.29	0.555	1	4	20
AHCYL1	0.679	1	1	2	21	0	1	1	0	1	0.612	0.76	1	2	21
AHCYL2	0.823	1	1	3	26	0	1	1	0	6	0.965	1	1	3	20
AHDC1	0	0.101	1	0	22	0	1	1	0	3	0	0.0979	1	0	19
AHI1	0	0.162	1	0	20	0	1	1	0	11	0	0.38	1	0	11
AHNAK	1.43	0.185	1	18	90	0	1	1	0	6	1.38	0.243	1	18	84
AHNAK2	2.85	0.209	1	2	5	8.09	0.165	1	1	2	2.14	0.439	1	1	3
AHR	1.25	0.51	1	7	40	8.09	0.0434	1	2	4	1.22	0.656	1	7	37
AHRR	1.21	0.32	1	34	201	0.771	1	1	1	21	1.14	0.488	1	33	186
AHSA1	0.771	0.813	1	4	37	2.7	0.343	1	1	6	0.603	0.618	1	3	32
AHSA2	1.9	0.131	1	8	30	2.31	0.381	1	1	7	1.88	0.18	1	7	24
AHSG	0	1	1	0	1	0	1	1	0	1	0	1	1	0	0
AHSP	NA	0.123	1	1	0	0	1	1	0	0	NA	0.135	1	1	0
AICDA	0.892	1	1	4	32	0	1	1	0	3	0.83	1	1	4	31
AIDA	1.95	0.402	1	3	11	0	1	1	0	1	1.75	0.421	1	3	11
AIF1	3.57	0.162	1	2	4	0	1	1	0	1	4.29	0.137	1	2	3
AIF1L	0	1	1	0	0	0	1	1	0	0	0	1	1	0	0
AIFM1	0	1	1	0	0	0	1	1	0	0	0	1	1	0	0
AIFM2	0.563	0.475	1	3	38	0	1	1	0	6	0.567	0.471	1	3	34
AIFM3	0	1	1	0	1	0	1	1	0	1	0	1	1	0	0
AIG1	0.396	0.317	1	2	36	0	1	1	0	11	0.476	0.419	1	2	27
AIM1	0.679	0.137	1	18	189	0	0.621	1	0	17	0.639	0.0765	1	18	181
AIM1L	0.396	0.501	1	1	18	1.25	0.568	1	1	13	0	0.377	1	0	10
AIM2	0.183	0.0552	1	1	39	0	1	1	0	2	0.169	0.0556	1	1	38
AIMP1	1.63	0.239	1	8	35	0	1	1	0	3	1.56	0.251	1	8	33
AIMP2	0.149	0.0265	1	1	48	1.8	0.451	1	1	9	0	0.00496	1	0	42
AIP	0	0.247	1	0	16	0	1	1	0	2	0	0.24	1	0	14
AIPL1	0	1	1	0	4	0	1	1	0	4	0	1	1	0	0
AIRE	0	1	1	0	3	0	1	1	0	3	0	1	1	0	0
AJAP1	1.19	0.601	1	1	6	4.05	0.259	1	1	4	0	1	1	0	2
AJUBA	0	1	1	0	3	0	1	1	0	0	0	1	1	0	3
AK1	0	0.613	1	0	9	0	1	1	0	1	0	0.609	1	0	8
AK2	0.595	0.623	1	3	36	3.24	0.302	1	1	5	0.622	0.615	1	3	31
AK3	0.523	0.0308	1	11	150	1.8	0.451	1	1	9	0.44	0.00681	1	10	146
AK4	4.39	1.89e-05	0.379	16	26	0	1	1	0	5	4.9	8.8e-06	0.177	16	21
AK5	0	1	1	0	5	0	1	1	0	5	0	1	1	0	0
AK7	0	1	1	0	4	0	1	1	0	2	0	1	1	0	2
AK8	0.595	1	1	1	12	0	1	1	0	7	1.29	0.58	1	1	5
AK9	0	1	1	0	5	0	1	1	0	2	0	1	1	0	3
AKAP1	0.549	0.272	1	5	65	2.31	0.381	1	1	7	0.429	0.0996	1	4	60
AKAP10	0.255	0.0426	1	2	56	0	1	1	0	4	0.247	0.0425	1	2	52
AKAP11	1.22	0.41	1	18	105	8.09	0.0434	1	2	4	0.989	1	1	16	104
AKAP12	0	1	1	0	2	0	1	1	0	2	0	1	1	0	0
AKAP13	0.424	1.36e-06	0.0273	27	454	0.317	0.37	1	1	51	0.389	1.37e-07	0.00275	26	430
AKAP14	0	1	1	0	0	0	1	1	0	0	0	1	1	0	0
AKAP17A	0	1	1	0	0	0	1	1	0	0	0	1	1	0	0
AKAP2	0.495	0.0134	1	12	173	0	0.401	1	0	26	0.501	0.0164	1	12	154
AKAP3	1.59	0.636	1	2	9	0	1	1	0	2	1.84	0.347	1	2	7
AKAP4	0	1	1	0	0	0	1	1	0	0	0	1	1	0	0
AKAP5	0.793	1	1	1	9	NA	0.0582	1	1	0	0	0.619	1	0	9
AKAP6	0.376	0.501	1	1	19	0	1	1	0	7	0.536	1	1	1	12
AKAP7	3.57	0.0883	1	3	6	4.05	0.259	1	1	4	6.43	0.0901	1	2	2
AKAP8	0.51	0.362	1	3	42	0	1	1	0	2	0.482	0.268	1	3	40
AKAP8L	0	0.0649	1	0	24	0	1	1	0	3	0	0.101	1	0	21
AKAP9	0.0743	7.38e-05	1	1	96	0	1	1	0	2	0.0684	2.99e-05	0.599	1	94
AKIP1	1.43	0.479	1	3	15	0	1	1	0	6	1.75	0.421	1	3	11
AKIRIN1	0.849	1	1	5	42	0	1	1	0	5	0.846	1	1	5	38
AKIRIN2	1.47	0.339	1	7	34	0	1	1	0	5	1.32	0.49	1	7	34
AKNA	0.371	0.00255	1	8	154	0.899	1	1	1	18	0.306	0.000518	1	7	147
AKNAD1	0.856	0.867	1	9	75	3.24	0.302	1	1	5	0.705	0.417	1	8	73
AKR1A1	1.04	0.826	1	6	41	8.09	0.165	1	1	2	0.941	1	1	6	41
AKR1B1	0	0.39	1	0	13	0	1	1	0	2	0	0.389	1	0	12
AKR1B10	0	1	1	0	0	0	1	1	0	0	0	1	1	0	0
AKR1B15	0	1	1	0	1	0	1	1	0	1	0	1	1	0	0
AKR1C1	0	1	1	0	2	0	1	1	0	2	0	1	1	0	0
AKR1C2	0	1	1	0	1	0	1	1	0	0	0	1	1	0	1
AKR1C3	0	1	1	0	4	0	1	1	0	4	0	1	1	0	0
AKR1C4	0	1	1	0	1	0	1	1	0	1	0	1	1	0	0
AKR1CL1	0	1	1	0	0	0	1	1	0	0	0	1	1	0	0
AKR1D1	1.43	0.545	1	1	5	0	1	1	0	3	3.22	0.352	1	1	2
AKR1E2	0	1	1	0	3	0	1	1	0	3	0	1	1	0	0
AKR7A2	0.62	0.762	1	2	23	0	1	1	0	1	0.559	0.567	1	2	23
AKR7A3	0	1	1	0	1	0	1	1	0	0	0	1	1	0	1
AKT1	1.68	0.234	1	8	34	16.2	0.0188	1	2	2	1.36	0.483	1	7	33
AKT1S1	1.92	0.116	1	7	26	4.05	0.259	1	1	4	1.61	0.283	1	6	24
AKT2	0.713	0.573	1	6	60	0	1	1	0	0	0.643	0.369	1	6	60
AKT3	0.34	0.51	1	1	21	0	1	1	0	0	0.306	0.349	1	1	21
AKTIP	0.751	1	1	2	19	0	1	1	0	4	0.857	1	1	2	15
AL009178.1	0	1	1	0	0	0	1	1	0	0	0	1	1	0	0
AL020996.1	0.446	0.713	1	1	16	0	1	1	0	5	0.495	0.709	1	1	13
AL021920.2	0	1	1	0	0	0	1	1	0	0	0	1	1	0	0
AL022328.1	4.28	0.0646	1	3	5	0	1	1	0	1	4.82	0.056	1	3	4
AL031320.1	1.1	0.706	1	2	13	0	1	1	0	0	0.989	1	1	2	13
AL031590.1	0	1	1	0	0	0	1	1	0	0	0	1	1	0	0
AL031663.1	0	0.38	1	0	11	0	1	1	0	0	0	0.38	1	0	11
AL031663.2	0	1	1	0	3	0	1	1	0	3	0	1	1	0	0
AL031666.2	0	1	1	0	0	0	1	1	0	0	0	1	1	0	0
AL033381.1	0	1	1	0	0	0	1	1	0	0	0	1	1	0	0
AL035252.1	1.02	1	1	2	14	0	1	1	0	0	0.919	1	1	2	14
AL035406.1	0	1	1	0	1	0	1	1	0	0	0	1	1	0	1
AL035588.1	0.51	1	1	1	14	0	1	1	0	4	0.585	1	1	1	11
AL035681.1	0	1	1	0	0	0	1	1	0	0	0	1	1	0	0
AL049747.1	0	1	1	0	2	0	1	1	0	2	0	1	1	0	0
AL049829.1	2.38	0.408	1	1	3	0	1	1	0	2	3.22	0.352	1	1	2
AL049840.1	0	1	1	0	1	0	1	1	0	0	0	1	1	0	1
AL050302.1	0	1	1	0	0	0	1	1	0	0	0	1	1	0	0
AL050303.1	0	1	1	0	0	0	1	1	0	0	0	1	1	0	0
AL078585.1	0	1	1	0	1	0	1	1	0	1	0	1	1	0	0
AL079342.1	0	1	1	0	1	0	1	1	0	0	0	1	1	0	1
AL096677.1	0	1	1	0	4	0	1	1	0	4	0	1	1	0	0
AL109659.1	0	1	1	0	0	0	1	1	0	0	0	1	1	0	0
AL109927.1	0	0.613	1	0	9	0	1	1	0	0	0	0.619	1	0	9
AL117190.2	0	1	1	0	0	0	1	1	0	0	0	1	1	0	0
AL117190.3	0	1	1	0	0	0	1	1	0	0	0	1	1	0	0
AL117340.1	0	1	1	0	6	0	1	1	0	0	0	1	1	0	6
AL118506.1	0	1	1	0	3	0	1	1	0	0	0	1	1	0	3
AL121761.2	0	1	1	0	0	0	1	1	0	0	0	1	1	0	0
AL121895.1	0	1	1	0	0	0	1	1	0	0	0	1	1	0	0
AL121901.1	0	1	1	0	0	0	1	1	0	0	0	1	1	0	0
AL121963.1	0	1	1	0	2	0	1	1	0	0	0	1	1	0	2
AL132989.1	0	1	1	0	4	0	1	1	0	0	0	1	1	0	4
AL133216.1	0	1	1	0	0	0	1	1	0	0	0	1	1	0	0
AL133262.1	0	1	1	0	3	0	1	1	0	2	0	1	1	0	1
AL133318.1	0	1	1	0	0	0	1	1	0	0	0	1	1	0	0
AL133373.1	0	1	1	0	0	0	1	1	0	0	0	1	1	0	0
AL135998.1	1.43	0.479	1	3	15	0	1	1	0	1	1.29	0.726	1	3	15
AL136115.1	0	1	1	0	3	0	1	1	0	0	0	1	1	0	3
AL136218.1	0	0.38	1	0	11	0	1	1	0	2	0	0.377	1	0	10
AL136376.1	0.549	1	1	1	13	0	1	1	0	3	0.585	1	1	1	11
AL136531.1	0	0.607	1	0	8	0	1	1	0	0	0	0.609	1	0	8
AL137002.1	0	1	1	0	0	0	1	1	0	0	0	1	1	0	0
AL137026.1	0	1	1	0	1	0	1	1	0	0	0	1	1	0	1
AL137145.1	2.38	0.408	1	1	3	0	1	1	0	2	6.43	0.251	1	1	1
AL137798.1	0	1	1	0	0	0	1	1	0	0	0	1	1	0	0
AL138764.1	0	1	1	0	0	0	1	1	0	0	0	1	1	0	0
AL138781.1	0	1	1	0	1	0	1	1	0	1	0	1	1	0	0
AL138815.1	0	1	1	0	0	0	1	1	0	0	0	1	1	0	0
AL138815.2	0	1	1	0	0	0	1	1	0	0	0	1	1	0	0
AL138847.1	0	1	1	0	0	0	1	1	0	0	0	1	1	0	0
AL139080.1	0	1	1	0	0	0	1	1	0	0	0	1	1	0	0
AL139099.1	0.793	1	1	1	9	4.05	0.259	1	1	4	0	0.604	1	0	7
AL139147.1	0	1	1	0	0	0	1	1	0	0	0	1	1	0	0
AL139333.1	0	1	1	0	3	0	1	1	0	0	0	1	1	0	3
AL158091.1	0	1	1	0	0	0	1	1	0	0	0	1	1	0	0
AL158147.2	0	1	1	0	3	0	1	1	0	0	0	1	1	0	3
AL160175.1	0	1	1	0	0	0	1	1	0	0	0	1	1	0	0
AL160274.1	0	1	1	0	0	0	1	1	0	0	0	1	1	0	0
AL160286.1	0	1	1	0	0	0	1	1	0	0	0	1	1	0	0
AL161450.1	0	0.243	1	0	14	0	1	1	0	0	0	0.24	1	0	14
AL161645.2	0	1	1	0	0	0	1	1	0	0	0	1	1	0	0
AL161784.1	7.14	0.000267	1	8	8	0	1	1	0	0	6.43	0.000503	1	8	8
AL161915.1	0	0.38	1	0	11	0	1	1	0	0	0	0.38	1	0	11
AL162389.1	0	1	1	0	0	0	1	1	0	0	0	1	1	0	0
AL162407.1	1.19	0.612	1	5	30	0	1	1	0	0	1.07	0.805	1	5	30
AL162424.1	0	1	1	0	4	0	1	1	0	0	0	1	1	0	4
AL162424.2	0	1	1	0	0	0	1	1	0	0	0	1	1	0	0
AL162431.1	0	0.0421	1	0	28	0	1	1	0	0	0	0.0264	1	0	28
AL353354.1	0	1	1	0	1	0	1	1	0	0	0	1	1	0	1
AL353354.2	7.13	0.231	1	1	1	0	1	1	0	0	6.43	0.251	1	1	1
AL353583.1	0	1	1	0	0	0	1	1	0	0	0	1	1	0	0
AL353608.1	0	1	1	0	0	0	1	1	0	0	0	1	1	0	0
AL353698.1	0	1	1	0	0	0	1	1	0	0	0	1	1	0	0
AL353791.1	0	1	1	0	0	0	1	1	0	0	0	1	1	0	0
AL354718.1	0	1	1	0	1	0	1	1	0	1	0	1	1	0	0
AL354808.2	0	0.613	1	0	9	0	1	1	0	0	0	0.619	1	0	9
AL354898.1	0	1	1	0	0	0	1	1	0	0	0	1	1	0	0
AL354993.1	0	1	1	0	0	0	1	1	0	0	0	1	1	0	0
AL355149.2	0	1	1	0	0	0	1	1	0	0	0	1	1	0	0
AL355312.1	0	1	1	0	0	0	1	1	0	0	0	1	1	0	0
AL355390.1	0	1	1	0	0	0	1	1	0	0	0	1	1	0	0
AL355490.1	0	1	1	0	7	0	1	1	0	2	0	1	1	0	5
AL355531.2	0	1	1	0	0	0	1	1	0	0	0	1	1	0	0
AL356215.1	0	1	1	0	2	0	1	1	0	2	0	1	1	0	0
AL356356.1	0	1	1	0	1	0	1	1	0	1	0	1	1	0	0
AL357673.1	0	0.155	1	0	18	0	1	1	0	0	0	0.158	1	0	18
AL358113.1	0	0.243	1	0	14	0	1	1	0	0	0	0.24	1	0	14
AL358333.1	2.25	0.116	1	6	19	0	1	1	0	0	2.03	0.137	1	6	19
AL358813.2	0	1	1	0	0	0	1	1	0	0	0	1	1	0	0
AL359091.2	0	1	1	0	0	0	1	1	0	0	0	1	1	0	0
AL359195.1	0	1	1	0	1	0	1	1	0	1	0	1	1	0	0
AL359693.1	0	1	1	0	0	0	1	1	0	0	0	1	1	0	0
AL359878.1	0	0.243	1	0	14	0	1	1	0	5	0	0.377	1	0	10
AL360004.1	0.595	0.764	1	2	24	0	1	1	0	0	0.536	0.568	1	2	24
AL360181.1	0	1	1	0	3	0	1	1	0	3	0	1	1	0	0
AL365202.1	0	0.613	1	0	9	0	1	1	0	3	0	0.609	1	0	8
AL390778.1	0	1	1	0	0	0	1	1	0	0	0	1	1	0	0
AL391152.1	5.35	0.00429	1	6	8	0	1	1	0	0	4.82	0.00676	1	6	8
AL391421.1	0	1	1	0	0	0	1	1	0	0	0	1	1	0	0
AL441883.1	0.62	0.762	1	2	23	0	1	1	0	6	0.677	1	1	2	19
AL445665.1	0	1	1	0	0	0	1	1	0	0	0	1	1	0	0
AL445989.1	0	1	1	0	0	0	1	1	0	0	0	1	1	0	0
AL450307.1	0	1	1	0	0	0	1	1	0	0	0	1	1	0	0
AL513478.1	0	1	1	0	0	0	1	1	0	0	0	1	1	0	0
AL583828.1	0	1	1	0	7	0	1	1	0	1	0	0.604	1	0	7
AL589739.1	0	1	1	0	0	0	1	1	0	0	0	1	1	0	0
AL589765.1	NA	0.0151	1	2	0	NA	0.00338	1	2	0	0	1	1	0	0
AL590235.1	0	1	1	0	0	0	1	1	0	0	0	1	1	0	0
AL590452.1	0	1	1	0	0	0	1	1	0	0	0	1	1	0	0
AL590483.1	0	1	1	0	0	0	1	1	0	0	0	1	1	0	0
AL590560.1	0	1	1	0	0	0	1	1	0	0	0	1	1	0	0
AL590708.2	1.19	0.601	1	1	6	0	1	1	0	5	1.29	0.58	1	1	5
AL590714.1	7.13	0.231	1	1	1	0	1	1	0	0	6.43	0.251	1	1	1
AL590822.1	0	1	1	0	1	0	1	1	0	1	0	1	1	0	0
AL590822.2	4.76	0.117	1	2	3	0	1	1	0	1	6.43	0.0901	1	2	2
AL590867.1	7.13	0.0106	1	4	4	0	1	1	0	4	NA	0.000328	1	4	0
AL591025.1	0	1	1	0	5	0	1	1	0	0	0	1	1	0	5
AL591479.1	7.13	0.231	1	1	1	0	1	1	0	0	6.43	0.251	1	1	1
AL591684.1	0	1	1	0	0	0	1	1	0	0	0	1	1	0	0
AL591806.1	0	1	1	0	2	0	1	1	0	0	0	1	1	0	2
AL592284.1	1.43	0.545	1	1	5	0	1	1	0	1	1.61	0.515	1	1	4
AL596220.1	0	1	1	0	1	0	1	1	0	0	0	1	1	0	1
AL603965.1	0	1	1	0	0	0	1	1	0	0	0	1	1	0	0
AL606500.1	0	1	1	0	2	0	1	1	0	0	0	1	1	0	2
AL626787.1	0	1	1	0	1	0	1	1	0	0	0	1	1	0	1
AL627171.1	0	1	1	0	3	0	1	1	0	0	0	1	1	0	3
AL627171.2	0	1	1	0	2	0	1	1	0	0	0	1	1	0	2
AL627309.1	NA	0.000228	1	4	0	0	1	1	0	0	NA	0.000328	1	4	0
AL627309.2	0	1	1	0	0	0	1	1	0	0	0	1	1	0	0
AL645608.1	0	1	1	0	0	0	1	1	0	0	0	1	1	0	0
AL645608.2	0	1	1	0	0	0	1	1	0	0	0	1	1	0	0
AL645728.1	0	1	1	0	5	0	1	1	0	4	0	1	1	0	2
AL645730.2	0	1	1	0	0	0	1	1	0	0	0	1	1	0	0
AL645922.1	0	1	1	0	0	0	1	1	0	0	0	1	1	0	0
AL646016.1	0	1	1	0	0	0	1	1	0	0	0	1	1	0	0
AL669831.1	0	1	1	0	0	0	1	1	0	0	0	1	1	0	0
AL807752.1	1.78	0.481	1	1	4	8.09	0.165	1	1	2	0	1	1	0	4
AL929472.1	0	1	1	0	0	0	1	1	0	0	0	1	1	0	0
AL953854.2	0	1	1	0	0	0	1	1	0	0	0	1	1	0	0
AL953889.1	NA	0.0151	1	2	0	NA	0.00338	1	2	0	0	1	1	0	0
ALAD	0.595	0.764	1	2	24	0	1	1	0	1	0.559	0.567	1	2	23
ALAS1	0	0.155	1	0	18	0	1	1	0	0	0	0.158	1	0	18
ALAS2	0	1	1	0	0	0	1	1	0	0	0	1	1	0	0
ALB	0	1	1	0	0	0	1	1	0	0	0	1	1	0	0
ALCAM	0.153	1.69e-08	0.00034	5	233	0	1	1	0	14	0.142	3.21e-09	6.43e-05	5	227
ALDH16A1	0.839	0.841	1	6	51	1.16	0.593	1	1	14	0.821	0.84	1	6	47
ALDH18A1	0.193	0.0809	1	1	37	0	1	1	0	0	0.174	0.0541	1	1	37
ALDH1A1	0	1	1	0	4	0	1	1	0	4	0	1	1	0	0
ALDH1A2	0.269	0.0607	1	2	53	1.01	1	1	2	32	0	0.101	1	0	21
ALDH1A3	3.17	0.0655	1	4	9	0	1	1	0	4	5.15	0.0235	1	4	5
ALDH1B1	1.19	0.771	1	4	24	0	1	1	0	3	1.22	0.767	1	4	21
ALDH1L1	0.649	1	1	1	11	0	1	1	0	5	1.07	1	1	1	6
ALDH1L2	3.09	0.00147	1	13	30	0	1	1	0	7	3.64	0.000524	1	13	23
ALDH2	0.713	1	1	1	10	0	1	1	0	4	1.07	1	1	1	6
ALDH3A1	0	1	1	0	1	0	1	1	0	1	0	1	1	0	0
ALDH3A2	0.856	1	1	3	25	0	1	1	0	3	0.877	1	1	3	22
ALDH3B1	0	1	1	0	4	0	1	1	0	3	0	1	1	0	1
ALDH3B2	0	1	1	0	2	0	1	1	0	2	0	1	1	0	0
ALDH4A1	2.73	0.00564	1	13	34	0	1	1	0	11	2.99	0.00208	1	13	28
ALDH5A1	1.21	0.541	1	8	47	1.47	0.513	1	1	11	1.25	0.508	1	7	36
ALDH6A1	0.649	0.616	1	3	33	0	1	1	0	0	0.585	0.471	1	3	33
ALDH7A1	2.04	0.305	1	2	7	0	1	1	0	6	6.43	0.0901	1	2	2
ALDH8A1	0	1	1	0	2	0	1	1	0	2	0	1	1	0	0
ALDH9A1	0.815	1	1	4	35	1.8	0.451	1	1	9	0.715	0.79	1	3	27
ALDOA	1.02	1	1	2	14	0	1	1	0	1	0.919	1	1	2	14
ALDOB	0	1	1	0	0	0	1	1	0	0	0	1	1	0	0
ALDOC	0	0.383	1	0	12	0	1	1	0	1	0	0.38	1	0	11
ALG10	0.492	0.422	1	2	29	0	1	1	0	4	0.495	0.576	1	2	26
ALG10B	1.48	0.434	1	6	29	0	1	1	0	7	1.68	0.27	1	6	23
ALG1	1.26	0.627	1	6	34	0	1	1	0	6	1.38	0.45	1	6	28
ALG11	1.13	0.747	1	3	19	0	1	1	0	1	1.07	0.756	1	3	18
ALG12	0.528	0.572	1	2	27	0	1	1	0	3	0.495	0.576	1	2	26
ALG13	0	1	1	0	0	0	1	1	0	0	0	1	1	0	0
ALG14	0	0.613	1	0	9	0	1	1	0	1	0	0.609	1	0	8
ALG1L	3.06	0.029	1	6	14	2.31	0.381	1	1	7	3.22	0.0412	1	5	10
ALG2	0	0.255	1	0	17	0	1	1	0	1	0	0.153	1	0	17
ALG3	2.04	0.305	1	2	7	0	1	1	0	1	2.14	0.294	1	2	6
ALG5	0	0.613	1	0	9	0	1	1	0	1	0	0.609	1	0	8
ALG6	0	0.018	1	0	35	0	1	1	0	2	0	0.0179	1	0	33
ALG8	0.198	0.0803	1	1	36	0	1	1	0	1	0.179	0.0535	1	1	36
ALG9	0.951	1	1	4	30	0	1	1	0	0	0.857	1	1	4	30
ALK	0	0.613	1	0	9	0	1	1	0	9	0	1	1	0	0
ALKBH1	0.291	0.0844	1	2	49	0	1	1	0	3	0.28	0.0574	1	2	46
ALKBH2	0.892	1	1	2	16	0	1	1	0	1	0.857	1	1	2	15
ALKBH3	2.21	0.0444	1	9	29	0	1	1	0	4	2.23	0.0447	1	9	26
ALKBH4	0.376	0.501	1	1	19	0	1	1	0	1	0.357	0.501	1	1	18
ALKBH5	1.27	0.594	1	5	28	0	1	1	0	1	1.19	0.611	1	5	27
ALKBH6	0	0.613	1	0	9	0	1	1	0	0	0	0.619	1	0	9
ALKBH7	0.713	1	1	1	10	0	1	1	0	4	1.07	1	1	1	6
ALKBH8	0.751	1	1	2	19	0	1	1	0	4	0.857	1	1	2	15
ALLC	NA	0.123	1	1	0	NA	0.0582	1	1	0	0	1	1	0	0
ALMS1	0	0.00027	1	0	68	0	1	1	0	2	0	0.00017	1	0	66
ALOX12	0.178	0.0553	1	1	40	0	1	1	0	3	0.169	0.0556	1	1	38
ALOX12B	0	1	1	0	0	0	1	1	0	0	0	1	1	0	0
ALOX15	0	1	1	0	0	0	1	1	0	0	0	1	1	0	0
ALOX15B	0	0.613	1	0	9	0	1	1	0	3	0	1	1	0	6
ALOX5	0.655	0.262	1	10	109	0	0.622	1	0	18	0.67	0.257	1	10	96
ALOX5AP	0	1	1	0	7	0	1	1	0	0	0	0.604	1	0	7
ALOXE3	0	1	1	0	5	0	1	1	0	5	0	1	1	0	0
ALPI	0	1	1	0	0	0	1	1	0	0	0	1	1	0	0
ALPK1	0.344	0.00189	1	7	145	0	1	1	0	16	0.336	0.0018	1	7	134
ALPK2	0.986	1	1	17	123	0.352	0.525	1	1	46	1.12	0.681	1	17	98
ALPK3	0	1	1	0	0	0	1	1	0	0	0	1	1	0	0
ALPL	1.19	0.601	1	1	6	0	1	1	0	5	6.43	0.251	1	1	1
ALPP	0	1	1	0	0	0	1	1	0	0	0	1	1	0	0
ALPPL2	0	1	1	0	0	0	1	1	0	0	0	1	1	0	0
ALS2	0.264	0.246	1	1	27	0	1	1	0	2	0.257	0.245	1	1	25
ALS2CL	0	1	1	0	1	0	1	1	0	1	0	1	1	0	0
ALS2CR11	0	1	1	0	0	0	1	1	0	0	0	1	1	0	0
ALS2CR12	3.17	0.0655	1	4	9	0	1	1	0	1	3.22	0.0664	1	4	8
ALS2CR8	0	0.157	1	0	19	0	1	1	0	2	0	0.158	1	0	18
ALX1	0	1	1	0	0	0	1	1	0	0	0	1	1	0	0
ALX3	0.793	1	1	1	9	0	1	1	0	1	0.715	1	1	1	9
ALX4	0	1	1	0	2	0	1	1	0	2	0	1	1	0	0
ALYREF	0	1	1	0	6	0	1	1	0	0	0	1	1	0	6
AMACR	1.3	0.553	1	4	22	0	1	1	0	4	1.43	0.527	1	4	18
AMBN	0	1	1	0	4	0	1	1	0	4	0	1	1	0	0
AMBP	0	1	1	0	0	0	1	1	0	0	0	1	1	0	0
AMBRA1	1.36	0.54	1	4	21	0	1	1	0	3	1.43	0.527	1	4	18
AMD1	0.375	0.226	1	2	38	0	1	1	0	7	0.39	0.222	1	2	33
AMDHD1	1.78	0.481	1	1	4	4.05	0.259	1	1	4	0	1	1	0	0
AMDHD2	0.216	0.117	1	1	33	0	1	1	0	2	0.207	0.116	1	1	31
AMELX	0	1	1	0	0	0	1	1	0	0	0	1	1	0	0
AMELY	0	1	1	0	0	0	1	1	0	0	0	1	1	0	0
AMER1	0	1	1	0	0	0	1	1	0	0	0	1	1	0	0
AMER2	0	1	1	0	0	0	1	1	0	0	0	1	1	0	0
AMER3	0	1	1	0	0	0	1	1	0	0	0	1	1	0	0
AMFR	0.63	0.617	1	3	34	0	1	1	0	4	0.643	0.614	1	3	30
AMH	3.24	0.0382	1	5	11	8.09	0.165	1	1	2	2.86	0.0861	1	4	9
AMHR2	0	1	1	0	2	0	1	1	0	2	0	1	1	0	0
AMICA1	2.59	0.103	1	4	11	0	1	1	0	3	3.22	0.0664	1	4	8
AMIGO1	0	1	1	0	1	0	1	1	0	0	0	1	1	0	1
AMIGO2	0	1	1	0	1	0	1	1	0	1	0	1	1	0	0
AMIGO3	1.07	0.757	1	3	20	0	1	1	0	1	0.965	1	1	3	20
AMMECR1	0	1	1	0	0	0	1	1	0	0	0	1	1	0	0
AMMECR1L	1.48	0.434	1	6	29	0	1	1	0	0	1.33	0.462	1	6	29
AMN	1.43	0.651	1	2	10	0	1	1	0	0	1.29	0.671	1	2	10
AMN1	0.892	1	1	1	8	8.09	0.165	1	1	2	0	0.604	1	0	7
AMOT	0	1	1	0	0	0	1	1	0	0	0	1	1	0	0
AMOTL1	2.01	0.089	1	9	32	8.09	0.165	1	1	2	1.66	0.235	1	8	31
AMOTL2	0	1	1	0	1	0	1	1	0	1	0	1	1	0	0
AMPD1	0	1	1	0	0	0	1	1	0	0	0	1	1	0	0
AMPD2	0	0.104	1	0	23	0	1	1	0	2	0	0.0631	1	0	22
AMPD3	1.44	0.171	1	17	84	0	0.622	1	0	18	1.66	0.0746	1	17	66
AMPH	6.34	0.000451	1	8	9	7.2	0.00535	1	4	9	NA	0.000328	1	4	0
AMT	1.26	0.729	1	3	17	0	1	1	0	3	1.21	0.735	1	3	16
AMTN	0	1	1	0	0	0	1	1	0	0	0	1	1	0	0
AMY1A	0	1	1	0	0	0	1	1	0	0	0	1	1	0	0
AMY1B	0	1	1	0	0	0	1	1	0	0	0	1	1	0	0
AMY1C	0	1	1	0	0	0	1	1	0	0	0	1	1	0	0
AMY2A	0	1	1	0	0	0	1	1	0	0	0	1	1	0	0
AMY2B	3.24	0.0382	1	5	11	0	1	1	0	0	2.92	0.0535	1	5	11
AMZ1	0.898	0.805	1	17	135	3.41	0.0417	1	4	19	0.824	0.609	1	15	117
AMZ2	1.3	0.553	1	4	22	0	1	1	0	6	1.51	0.516	1	4	17
ANAPC1	1.63	0.239	1	8	35	0	1	1	0	6	1.61	0.242	1	8	32
ANAPC10	0.793	1	1	1	9	8.09	0.165	1	1	2	0	0.604	1	0	7
ANAPC11	1.43	0.651	1	2	10	NA	0.0582	1	1	0	1.29	0.671	1	2	10
ANAPC13	1.13	0.747	1	3	19	2.31	0.381	1	1	7	0.804	1	1	2	16
ANAPC15	1.78	0.481	1	1	4	0	1	1	0	1	1.61	0.515	1	1	4
ANAPC16	0.793	0.698	1	6	54	4.05	0.259	1	1	4	0.728	0.569	1	6	53
ANAPC2	0.751	0.814	1	4	38	8.09	0.165	1	1	2	0.677	0.65	1	4	38
ANAPC4	0.0849	0.000367	1	1	84	0	1	1	0	1	0.0775	0.000153	1	1	83
ANAPC5	0.259	0.042	1	2	55	2.7	0.343	1	1	6	0.124	0.00778	1	1	52
ANAPC7	0	0.018	1	0	35	0	1	1	0	1	0	0.0112	1	0	35
ANG	0.62	0.762	1	2	23	1.8	0.326	1	2	18	0	1	1	0	6
ANGEL1	0.274	0.244	1	1	26	5.4	0.213	1	1	3	0	0.0634	1	0	23
ANGEL2	0.87	1	1	5	41	0	1	1	0	1	0.804	0.828	1	5	40
ANGPT1	0	1	1	0	1	0	1	1	0	1	0	1	1	0	0
ANGPT2	0	0.00527	1	0	46	0	1	1	0	0	0	0.002	1	0	46
ANGPT4	0	1	1	0	2	0	1	1	0	2	0	1	1	0	0
ANGPTL1	0	1	1	0	1	0	1	1	0	0	0	1	1	0	1
ANGPTL2	1.43	0.545	1	1	5	0	1	1	0	0	1.29	0.58	1	1	5
ANGPTL3	0	1	1	0	0	0	1	1	0	0	0	1	1	0	0
ANGPTL4	3.57	0.325	1	1	2	0	1	1	0	0	3.22	0.352	1	1	2
ANGPTL5	0	1	1	0	1	0	1	1	0	1	0	1	1	0	0
ANGPTL6	0	0.104	1	0	23	0	1	1	0	4	0	0.0631	1	0	22
ANGPTL7	0	1	1	0	0	0	1	1	0	0	0	1	1	0	0
ANHX	0	1	1	0	0	0	1	1	0	0	0	1	1	0	0
ANK1	1.52	0.225	1	10	47	0.704	1	1	1	23	2.68	0.0191	1	10	24
ANK2	1.26	0.553	1	9	51	0	1	1	0	14	1.48	0.288	1	9	39
ANK3	0	0.247	1	0	16	0	1	1	0	16	0	1	1	0	0
ANKAR	0.396	0.501	1	1	18	0	1	1	0	4	0.459	0.71	1	1	14
ANKDD1A	3.02	0.00386	1	11	26	NA	0.0582	1	1	0	2.47	0.0232	1	10	26
ANKDD1B	0	1	1	0	2	0	1	1	0	1	0	1	1	0	1
ANKEF1	2.38	0.408	1	1	3	0	1	1	0	0	2.14	0.439	1	1	3
ANKFN1	0	1	1	0	3	0	1	1	0	3	0	1	1	0	0
ANKFY1	0.432	0.102	1	4	66	0	1	1	0	3	0.408	0.074	1	4	63
ANKH	1.54	0.167	1	14	65	3.24	0.302	1	1	5	1.39	0.301	1	13	60
ANKHD1	0	0.00214	1	0	50	0	1	1	0	4	0	0.0013	1	0	49
ANKHD1-EIF4EBP3	0	0.00214	1	0	50	0	1	1	0	4	0	0.0013	1	0	49
ANKIB1	0.856	0.841	1	6	50	0	1	1	0	3	0.787	0.696	1	6	49
ANKK1	0	1	1	0	0	0	1	1	0	0	0	1	1	0	0
ANKLE1	1.14	0.672	1	7	44	0	1	1	0	10	1.18	0.661	1	7	38
ANKLE2	0.609	0.257	1	7	82	16.2	0.113	1	1	1	0.476	0.0826	1	6	81
ANKMY1	0.525	0.21	1	5	68	3.04	0.0951	1	3	16	0.554	0.266	1	5	58
ANKMY2	0	1	1	0	0	0	1	1	0	0	0	1	1	0	0
ANKRA2	0.815	1	1	4	35	0	1	1	0	6	0.78	0.811	1	4	33
ANKRD10	0.996	1	1	18	129	0	1	1	0	12	0.965	1	1	18	120
ANKRD11	0.706	0.195	1	18	182	0	1	1	0	4	0.647	0.0762	1	18	179
ANKRD12	0.149	1.28e-05	0.257	3	144	0	1	1	0	10	0.135	2.49e-06	0.0499	3	143
ANKRD13A	0.612	0.619	1	3	35	0	1	1	0	1	0.567	0.471	1	3	34
ANKRD1	0	1	1	0	0	0	1	1	0	0	0	1	1	0	0
ANKRD13B	0	1	1	0	3	0	1	1	0	2	0	1	1	0	1
ANKRD13C	0.823	1	1	3	26	0	1	1	0	2	0.742	0.79	1	3	26
ANKRD13D	0.764	1	1	3	28	4.05	0.259	1	1	4	0.514	0.571	1	2	25
ANKRD16	0.324	0.351	1	1	22	0	1	1	0	5	0.378	0.498	1	1	17
ANKRD17	0.469	0.125	1	5	76	0	1	1	0	2	0.423	0.0513	1	5	76
ANKRD18A	3.57	0.162	1	2	4	0	1	1	0	1	4.29	0.137	1	2	3
ANKRD18B	0	1	1	0	2	0	1	1	0	2	0	1	1	0	0
ANKRD2	0	1	1	0	3	0	1	1	0	2	0	1	1	0	1
ANKRD20A1	0	1	1	0	0	0	1	1	0	0	0	1	1	0	0
ANKRD20A2	0	1	1	0	0	0	1	1	0	0	0	1	1	0	0
ANKRD20A3	0	1	1	0	0	0	1	1	0	0	0	1	1	0	0
ANKRD20A4	0	1	1	0	0	0	1	1	0	0	0	1	1	0	0
ANKRD22	0	1	1	0	3	0	1	1	0	3	0	1	1	0	0
ANKRD23	0.498	0.365	1	3	43	0	1	1	0	2	0.471	0.269	1	3	41
ANKRD24	0.51	1	1	1	14	0	1	1	0	10	1.61	0.515	1	1	4
ANKRD26	0.324	0.116	1	2	44	0	1	1	0	2	0.292	0.0816	1	2	44
ANKRD27	0.375	0.226	1	2	38	0	1	1	0	3	0.367	0.224	1	2	35
ANKRD28	0.154	2.83e-05	0.567	3	139	0	0.632	1	0	21	0.156	3.66e-05	0.733	3	124
ANKRD29	0.649	1	1	1	11	0	1	1	0	2	0.715	1	1	1	9
ANKRD30A	NA	3.22e-26	6.46e-22	28	0	0	1	1	0	0	NA	4.06e-25	8.14e-21	28	0
ANKRD30B	0	1	1	0	0	0	1	1	0	0	0	1	1	0	0
ANKRD30BL	0	1	1	0	1	0	1	1	0	1	0	1	1	0	0
ANKRD31	0	1	1	0	1	0	1	1	0	1	0	1	1	0	0
ANKRD32	0.324	0.116	1	2	44	8.09	0.165	1	1	2	0.153	0.0248	1	1	42
ANKRD33	0	1	1	0	0	0	1	1	0	0	0	1	1	0	0
ANKRD33B	0.836	0.681	1	13	111	1.2	0.685	1	2	27	0.813	0.656	1	11	87
ANKRD34A	0	1	1	0	6	0	1	1	0	0	0	1	1	0	6
ANKRD34B	0	1	1	0	0	0	1	1	0	0	0	1	1	0	0
ANKRD34C	0	1	1	0	2	0	1	1	0	2	0	1	1	0	0
ANKRD35	0	1	1	0	0	0	1	1	0	0	0	1	1	0	0
ANKRD36	0	1	1	0	5	0	1	1	0	1	0	1	1	0	4
ANKRD36C	3.57	0.325	1	1	2	0	1	1	0	0	3.22	0.352	1	1	2
ANKRD37	2.17	0.087	1	7	23	0	1	1	0	0	1.96	0.112	1	7	23
ANKRD39	0.793	1	1	2	18	0	1	1	0	2	0.804	1	1	2	16
ANKRD40	2.27	0.0798	1	7	22	8.09	0.0434	1	2	4	2.25	0.0818	1	7	20
ANKRD42	0.23	0.172	1	1	31	0	1	1	0	9	0.28	0.241	1	1	23
ANKRD44	0.114	1.34e-14	2.68e-10	6	375	0	0.259	1	0	31	0.108	2.08e-15	4.17e-11	6	356
ANKRD45	0	1	1	0	0	0	1	1	0	0	0	1	1	0	0
ANKRD46	1.65	0.276	1	6	26	0	1	1	0	2	1.61	0.283	1	6	24
ANKRD49	1.78	0.298	1	4	16	5.4	0.213	1	1	3	1.48	0.466	1	3	13
ANKRD50	2.85	0.209	1	2	5	0	1	1	0	0	2.57	0.241	1	2	5
ANKRD52	2.14	0.124	1	6	20	0	1	1	0	0	1.93	0.151	1	6	20
ANKRD53	0	1	1	0	5	0	1	1	0	5	0	1	1	0	0
ANKRD54	1.1	0.706	1	2	13	0	1	1	0	2	1.17	0.691	1	2	11
ANKRD55	7.13	0.0765	1	2	2	0	1	1	0	2	NA	0.0181	1	2	0
ANKRD6	0.892	1	1	2	16	4.05	0.112	1	2	8	0	0.609	1	0	8
ANKRD60	0	1	1	0	0	0	1	1	0	0	0	1	1	0	0
ANKRD61	0	0.607	1	0	8	0	1	1	0	0	0	0.609	1	0	8
ANKRD62	0	1	1	0	1	0	1	1	0	1	0	1	1	0	0
ANKRD63	0	1	1	0	1	0	1	1	0	1	0	1	1	0	0
ANKRD65	1.78	0.481	1	1	4	0	1	1	0	0	1.61	0.515	1	1	4
ANKRD66	0	1	1	0	0	0	1	1	0	0	0	1	1	0	0
ANKRD7	0	1	1	0	5	0	1	1	0	5	0	1	1	0	0
ANKRD9	0	0.613	1	0	9	0	1	1	0	0	0	0.619	1	0	9
ANKS1A	0.713	0.792	1	3	30	0	1	1	0	4	0.715	0.79	1	3	27
ANKS1B	1.84	0.138	1	8	31	1.25	0.568	1	1	13	2.5	0.0693	1	7	18
ANKS3	0.535	0.36	1	3	40	0	1	1	0	6	0.536	0.478	1	3	36
ANKS4B	0	1	1	0	0	0	1	1	0	0	0	1	1	0	0
ANKS6	0	0.613	1	0	9	0	1	1	0	2	0	0.604	1	0	7
ANKUB1	1.1	0.782	1	4	26	2.7	0.343	1	1	6	0.877	1	1	3	22
ANKZF1	0.996	1	1	6	43	5.4	0.213	1	1	3	0.766	0.83	1	5	42
ANLN	0.375	0.226	1	2	38	0	1	1	0	0	0.338	0.161	1	2	38
ANO1	0	1	1	0	1	0	1	1	0	1	0	1	1	0	0
ANO10	1.19	0.771	1	4	24	2.7	0.343	1	1	6	1.07	0.756	1	3	18
ANO2	0	0.622	1	0	10	0	1	1	0	10	0	1	1	0	0
ANO3	0.149	0.0265	1	1	48	0	0.636	1	0	22	0.247	0.251	1	1	26
ANO4	4.08	0.0369	1	4	7	0	1	1	0	7	NA	0.000328	1	4	0
ANO5	0.903	0.873	1	10	79	0	1	1	0	2	0.835	0.753	1	10	77
ANO6	0.162	0.0382	1	1	44	0	1	1	0	4	0.161	0.0368	1	1	40
ANO7	0.892	1	1	1	8	0	1	1	0	1	0.919	1	1	1	7
ANO8	0	0.255	1	0	17	0	1	1	0	0	0	0.153	1	0	17
ANO9	0.915	1	1	5	39	0	1	1	0	3	0.893	1	1	5	36
ANP32A	0.849	1	1	5	42	8.09	0.165	1	1	2	0.643	0.511	1	4	40
ANP32B	0.649	0.761	1	2	22	3.24	0.302	1	1	5	0.378	0.498	1	1	17
ANP32D	0	1	1	0	0	0	1	1	0	0	0	1	1	0	0
ANP32E	3.29	0.0226	1	6	13	0	1	1	0	1	3.22	0.026	1	6	12
ANPEP	0	1	1	0	0	0	1	1	0	0	0	1	1	0	0
ANTXR1	0	1	1	0	5	0	1	1	0	5	0	1	1	0	0
ANTXR2	0.549	0.57	1	2	26	0	1	1	0	3	0.536	0.568	1	2	24
ANTXRL	1.78	0.481	1	1	4	4.05	0.259	1	1	4	0	1	1	0	0
ANXA1	1.78	0.481	1	1	4	0	1	1	0	0	1.61	0.515	1	1	4
ANXA10	0	1	1	0	3	0	1	1	0	3	0	1	1	0	0
ANXA11	0.49	0.0778	1	7	102	0	1	1	0	2	0.446	0.0334	1	7	101
ANXA13	0	1	1	0	0	0	1	1	0	0	0	1	1	0	0
ANXA2	1.38	0.45	1	6	31	3.24	0.302	1	1	5	1.24	0.6	1	5	26
ANXA2R	1.02	1	1	1	7	0	1	1	0	5	3.22	0.352	1	1	2
ANXA3	3.57	0.162	1	2	4	5.4	0.213	1	1	3	6.43	0.251	1	1	1
ANXA4	0.186	2.52e-05	0.505	4	153	1.01	1	1	1	16	0.137	3.69e-06	0.074	3	141
ANXA5	0.595	0.623	1	3	36	0	1	1	0	9	0.643	0.614	1	3	30
ANXA6	0.814	0.456	1	21	184	0.49	0.721	1	1	33	0.781	0.343	1	21	173
ANXA7	1.95	0.402	1	3	11	NA	0.0582	1	1	0	1.75	0.421	1	3	11
ANXA8	0	1	1	0	0	0	1	1	0	0	0	1	1	0	0
ANXA8L1	2.38	0.408	1	1	3	5.4	0.213	1	1	3	0	1	1	0	0
ANXA8L2	0	1	1	0	0	0	1	1	0	0	0	1	1	0	0
ANXA9	0	1	1	0	3	0	1	1	0	0	0	1	1	0	3
AOAH	2.38	0.257	1	2	6	0	1	1	0	6	NA	0.0181	1	2	0
AOC2	4.76	0.026	1	4	6	0	1	1	0	1	4.29	0.0351	1	4	6
AOC3	0	1	1	0	0	0	1	1	0	0	0	1	1	0	0
AOX1	0	1	1	0	1	0	1	1	0	1	0	1	1	0	0
AP000275.65	0.376	0.501	1	1	19	0	1	1	0	2	0.378	0.498	1	1	17
AP000304.1	NA	0.123	1	1	0	0	1	1	0	0	NA	0.135	1	1	0
AP000304.12	0.269	0.0607	1	2	53	0	1	1	0	5	0.268	0.0587	1	2	48
AP000322.53	0	1	1	0	0	0	1	1	0	0	0	1	1	0	0
AP000322.54	0	1	1	0	0	0	1	1	0	0	0	1	1	0	0
AP000349.1	0	1	1	0	0	0	1	1	0	0	0	1	1	0	0
AP000350.10	2.14	0.0132	1	15	50	2.31	0.381	1	1	7	2.05	0.0311	1	14	44
AP000350.4	1.91	0.0579	1	11	41	0	0.621	1	0	17	2.44	0.0173	1	11	29
AP000525.1	0	1	1	0	0	0	1	1	0	0	0	1	1	0	0
AP000679.2	0	1	1	0	0	0	1	1	0	0	0	1	1	0	0
AP000688.1	0.376	0.501	1	1	19	0	1	1	0	0	0.338	0.507	1	1	19
AP000695.1	NA	0.0151	1	2	0	0	1	1	0	0	NA	0.0181	1	2	0
AP000708.1	NA	0.123	1	1	0	0	1	1	0	0	NA	0.135	1	1	0
AP000758.1	0	1	1	0	2	0	1	1	0	0	0	1	1	0	2
AP000769.1	1.13	0.747	1	3	19	NA	0.0582	1	1	0	1.02	1	1	3	19
AP000783.1	0	1	1	0	4	0	1	1	0	0	0	1	1	0	4
AP000867.1	0	1	1	0	3	0	1	1	0	3	0	1	1	0	0
AP000889.3	0	1	1	0	0	0	1	1	0	0	0	1	1	0	0
AP000974.1	0	1	1	0	2	0	1	1	0	2	0	1	1	0	0
AP001024.1	0	1	1	0	1	0	1	1	0	1	0	1	1	0	0
AP001024.2	0	1	1	0	1	0	1	1	0	1	0	1	1	0	0
AP001055.1	0	1	1	0	0	0	1	1	0	0	0	1	1	0	0
AP001094.1	0	1	1	0	0	0	1	1	0	0	0	1	1	0	0
AP001350.1	0	1	1	0	3	0	1	1	0	0	0	1	1	0	3
AP001362.1	0.595	1	1	1	12	0	1	1	0	1	0.585	1	1	1	11
AP001421.1	7.13	0.0765	1	2	2	0	1	1	0	0	6.43	0.0901	1	2	2
AP001468.1	5.19	0.00112	1	8	11	0	1	1	0	0	4.68	0.00203	1	8	11
AP001579.1	0	1	1	0	1	0	1	1	0	0	0	1	1	0	1
AP001631.10	0	1	1	0	0	0	1	1	0	0	0	1	1	0	0
AP001652.1	0	1	1	0	0	0	1	1	0	0	0	1	1	0	0
AP001816.1	1.78	0.353	1	2	8	0	1	1	0	3	2.57	0.241	1	2	5
AP001885.1	0	1	1	0	1	0	1	1	0	0	0	1	1	0	1
AP001888.1	0	1	1	0	0	0	1	1	0	0	0	1	1	0	0
AP001925.1	0	1	1	0	3	0	1	1	0	0	0	1	1	0	3
AP002348.1	3.57	0.325	1	1	2	8.09	0.165	1	1	2	0	1	1	0	0
AP002353.1	0	1	1	0	0	0	1	1	0	0	0	1	1	0	0
AP002884.2	0	1	1	0	0	0	1	1	0	0	0	1	1	0	0
AP002956.1	0	1	1	0	0	0	1	1	0	0	0	1	1	0	0
AP003041.2	0	1	1	0	3	0	1	1	0	3	0	1	1	0	1
AP003062.1	0	1	1	0	0	0	1	1	0	0	0	1	1	0	0
AP003068.23	0	0.607	1	0	8	0	1	1	0	4	0	1	1	0	6
AP003068.6	0	0.38	1	0	11	0	1	1	0	1	0	0.38	1	0	11
AP003733.1	3.96	0.0215	1	5	9	4.05	0.259	1	1	4	3.22	0.0664	1	4	8
AP003774.4	1.19	0.601	1	1	6	2.7	0.343	1	1	6	0	1	1	0	0
AP005482.1	0	1	1	0	1	0	1	1	0	0	0	1	1	0	1
AP006621.5	3.17	0.0105	1	8	18	3.24	0.302	1	1	5	3	0.0215	1	7	15
AP1AR	0.649	0.761	1	2	22	0	1	1	0	3	0.643	0.759	1	2	20
AP1B1	0.375	0.112	1	3	57	0	1	1	0	7	0.386	0.108	1	3	50
AP1G1	0.977	1	1	10	73	0	1	1	0	3	0.893	0.872	1	10	72
AP1G2	0.216	0.117	1	1	33	0	1	1	0	7	0.201	0.119	1	1	32
AP1M1	0.915	1	1	5	39	0	1	1	0	0	0.824	0.827	1	5	39
AP1M2	0	1	1	0	0	0	1	1	0	0	0	1	1	0	0
AP1S1	0	0.613	1	0	9	0	1	1	0	0	0	0.619	1	0	9
AP1S2	0	1	1	0	0	0	1	1	0	0	0	1	1	0	0
AP1S3	0.639	0.164	1	12	134	0	1	1	0	7	0.598	0.107	1	12	129
AP2A1	0	0.247	1	0	16	0	1	1	0	0	0	0.153	1	0	16
AP2A2	0.743	0.677	1	5	48	8.09	0.165	1	1	2	0.559	0.404	1	4	46
AP2B1	0.634	0.514	1	4	45	0	1	1	0	4	0.612	0.514	1	4	42
AP2M1	0.764	1	1	3	28	0	1	1	0	5	0.804	1	1	3	24
AP2S1	0	1	1	0	5	0	1	1	0	1	0	1	1	0	4
AP3B1	0.233	0.00421	1	3	92	1.47	0.513	1	1	11	0.157	0.00108	1	2	82
AP3B2	0	1	1	0	0	0	1	1	0	0	0	1	1	0	0
AP3D1	0.588	0.18	1	8	97	10.8	0.0301	1	2	3	0.542	0.11	1	8	95
AP3M1	0.664	0.654	1	4	43	0	1	1	0	2	0.627	0.512	1	4	41
AP3M2	0.125	0.00819	1	1	57	0	1	1	0	14	0.137	0.0174	1	1	47
AP3S1	0.522	0.36	1	3	41	16.2	0.113	1	1	1	0.471	0.269	1	3	41
AP3S2	0.595	0.623	1	3	36	0	1	1	0	8	0.689	0.792	1	3	28
AP4B1	0.446	0.428	1	2	32	0	1	1	0	4	0.429	0.306	1	2	30
AP4E1	2.04	0.0637	1	10	35	0	1	1	0	11	2.47	0.0232	1	10	26
AP4M1	0.21	0.118	1	1	34	0	1	1	0	3	0.207	0.116	1	1	31
AP4S1	0.951	1	1	2	15	4.63	0.0928	1	2	7	0	0.377	1	0	10
AP5B1	1.19	0.639	1	6	36	0	1	1	0	3	1.1	0.818	1	6	35
AP5M1	1.02	1	1	3	21	0	1	1	0	3	0.919	1	1	3	21
AP5S1	0	0.243	1	0	14	0	1	1	0	3	0	0.389	1	0	12
AP5Z1	1.04	0.857	1	9	62	2.02	0.417	1	1	8	0.935	1	1	8	55
APAF1	1.66	0.144	1	10	43	2.31	0.381	1	1	7	1.79	0.125	1	10	36
APBA1	0	1	1	0	3	0	1	1	0	3	0	1	1	0	0
APBA2	0	0.607	1	0	8	0	1	1	0	8	0	1	1	0	0
APBA3	0.143	0.0176	1	1	50	0	1	1	0	1	0.129	0.0118	1	1	50
APBB1	0	0.255	1	0	17	0	1	1	0	0	0	0.153	1	0	17
APBB1IP	0.131	1.62e-08	0.000326	4	218	0.462	0.722	1	1	35	0.124	4.22e-09	8.47e-05	4	208
APBB2	1.1	0.843	1	8	52	1.08	0.71	1	2	30	1.61	0.283	1	6	24
APBB3	1.02	1	1	7	49	1.47	0.513	1	1	11	0.919	1	1	6	42
APC	0.732	0.815	1	4	39	0	1	1	0	4	0.695	0.648	1	4	37
APC2	0.984	1	1	4	29	0	1	1	0	0	0.887	1	1	4	29
APCDD1	0	1	1	0	1	0	1	1	0	1	0	1	1	0	0
APCDD1L	0	1	1	0	1	0	1	1	0	1	0	1	1	0	0
APCS	0	1	1	0	0	0	1	1	0	0	0	1	1	0	0
APEH	0.595	1	1	1	12	0	1	1	0	3	0.643	1	1	1	10
APEX1	0.649	0.761	1	2	22	0	1	1	0	10	0.715	1	1	2	18
APEX2	0	1	1	0	0	0	1	1	0	0	0	1	1	0	0
APH1A	1.19	0.601	1	1	6	0	1	1	0	1	1.29	0.58	1	1	5
APH1B	0.839	1	1	4	34	0	1	1	0	1	0.78	0.811	1	4	33
API5	1.19	0.771	1	4	24	0	1	1	0	2	1.17	0.772	1	4	22
APIP	1.78	0.0655	1	14	56	0	0.624	1	0	19	2.2	0.0158	1	14	41
APITD1	1.34	0.722	1	3	16	0	1	1	0	9	1.93	0.403	1	3	10
APITD1-CORT	1.34	0.722	1	3	16	0	1	1	0	9	1.93	0.403	1	3	10
APLF	1.19	0.601	1	1	6	4.05	0.259	1	1	4	0	1	1	0	2
APLN	0	1	1	0	0	0	1	1	0	0	0	1	1	0	0
APLNR	0	1	1	0	0	0	1	1	0	0	0	1	1	0	0
APLP1	0	1	1	0	2	0	1	1	0	0	0	1	1	0	2
APLP2	0.42	0.716	1	1	17	0	1	1	0	4	0.459	0.71	1	1	14
APMAP	0.285	0.0863	1	2	50	0	1	1	0	7	0.268	0.0587	1	2	48
APOA1	0	1	1	0	1	0	1	1	0	1	0	1	1	0	0
APOA1BP	2.14	0.209	1	3	10	0	1	1	0	2	2.14	0.212	1	3	9
APOA2	0	1	1	0	0	0	1	1	0	0	0	1	1	0	0
APOA4	0	1	1	0	0	0	1	1	0	0	0	1	1	0	0
APOA5	0	1	1	0	3	0	1	1	0	0	0	1	1	0	3
APOB	0	1	1	0	1	0	1	1	0	1	0	1	1	0	0
APOBEC1	0	1	1	0	0	0	1	1	0	0	0	1	1	0	0
APOBEC2	0	0.39	1	0	13	0	1	1	0	1	0	0.389	1	0	12
APOBEC3A	3.57	0.325	1	1	2	0	1	1	0	2	NA	0.135	1	1	0
APOBEC3B	7.73	1.79e-06	0.0358	13	12	5.4	0.213	1	1	3	8.58	3.15e-06	0.0632	12	9
APOBEC3C	0.679	1	1	2	21	0	1	1	0	0	0.612	0.76	1	2	21
APOBEC3D	1.98	0.0101	1	20	72	0	1	1	0	0	1.79	0.0306	1	20	72
APOBEC3F	3.45	0.000263	1	15	31	0	1	1	0	1	3.11	0.000702	1	15	31
APOBEC3G	2.45	2.76e-05	0.554	34	99	0	1	1	0	5	2.23	0.000164	1	34	98
APOBEC3H	2.48	0.0475	1	8	23	0	1	1	0	14	4.68	0.00203	1	8	11
APOBEC4	0	1	1	0	0	0	1	1	0	0	0	1	1	0	0
APOBR	1.26	0.729	1	3	17	0	1	1	0	3	1.38	0.492	1	3	14
APOC1	7.13	0.231	1	1	1	0	1	1	0	0	6.43	0.251	1	1	1
APOC2	0	1	1	0	0	0	1	1	0	0	0	1	1	0	0
APOC3	0	1	1	0	0	0	1	1	0	0	0	1	1	0	0
APOC4	0	1	1	0	1	0	1	1	0	1	0	1	1	0	0
APOD	0	1	1	0	0	0	1	1	0	0	0	1	1	0	0
APOE	4.76	0.117	1	2	3	0	1	1	0	2	12.9	0.0495	1	2	1
APOF	0	1	1	0	2	0	1	1	0	1	0	1	1	0	1
APOH	0	1	1	0	1	0	1	1	0	1	0	1	1	0	0
APOL1	4.54	9.62e-09	0.000193	28	44	0	1	1	0	0	4.09	6.93e-08	0.00139	28	44
APOL2	1.85	0.0153	1	21	81	0	1	1	0	5	1.75	0.026	1	21	77
APOL3	0.0839	0.000383	1	1	85	0	1	1	0	7	0.0784	0.000148	1	1	82
APOL4	2.38	0.408	1	1	3	0	1	1	0	3	NA	0.135	1	1	0
APOL5	0	1	1	0	0	0	1	1	0	0	0	1	1	0	0
APOL6	1.78	0.224	1	5	20	0	1	1	0	1	1.69	0.361	1	5	19
APOLD1	0.268	0.0113	1	3	80	0	1	1	0	13	0.272	0.0155	1	3	71
APOM	0.649	1	1	1	11	0	1	1	0	3	0.643	1	1	1	10
APOO	0	1	1	0	0	0	1	1	0	0	0	1	1	0	0
APOOL	0	1	1	0	0	0	1	1	0	0	0	1	1	0	0
APOPT1	1.07	0.757	1	3	20	0	1	1	0	7	1.29	0.726	1	3	15
APP	2.79	0.0127	1	9	23	3.24	0.152	1	2	10	3.46	0.0124	1	7	13
APPBP2	1.56	0.323	1	7	32	0	1	1	0	1	1.41	0.355	1	7	32
APPL1	1.22	0.632	1	6	35	0	1	1	0	1	1.13	0.815	1	6	34
APPL2	0.207	0.0103	1	2	69	0	1	1	0	3	0.186	0.0047	1	2	69
APRT	1.06	0.846	1	8	54	0	1	1	0	11	1.01	1	1	8	51
APTX	0.743	0.677	1	5	48	0	1	1	0	13	0.804	0.828	1	5	40
AQP1	0	0.622	1	0	10	0	1	1	0	0	0	0.377	1	0	10
AQP10	0	1	1	0	0	0	1	1	0	0	0	1	1	0	0
AQP11	0	0.243	1	0	15	0	1	1	0	3	0	0.389	1	0	12
AQP12A	0	1	1	0	0	0	1	1	0	0	0	1	1	0	0
AQP12B	0	1	1	0	0	0	1	1	0	0	0	1	1	0	0
AQP2	0	1	1	0	0	0	1	1	0	0	0	1	1	0	0
AQP3	2.38	0.408	1	1	3	0	1	1	0	0	2.14	0.439	1	1	3
AQP4	0	1	1	0	0	0	1	1	0	0	0	1	1	0	0
AQP5	0	1	1	0	0	0	1	1	0	0	0	1	1	0	0
AQP6	0	1	1	0	2	0	1	1	0	2	0	1	1	0	0
AQP7	0	1	1	0	0	0	1	1	0	0	0	1	1	0	0
AQP8	0	1	1	0	5	0	1	1	0	5	0	1	1	0	0
AQP9	0	0.101	1	0	22	0	1	1	0	1	0	0.101	1	0	21
AQPEP	0	1	1	0	0	0	1	1	0	0	0	1	1	0	0
AQR	0.13	0.0125	1	1	55	0	1	1	0	4	0.121	0.00799	1	1	53
ARAF	0	1	1	0	0	0	1	1	0	0	0	1	1	0	0
ARAP1	0.698	0.225	1	14	143	0.771	1	1	1	21	0.643	0.141	1	13	130
ARAP2	0.178	0.00354	1	2	80	0	1	1	0	8	0.174	0.00222	1	2	74
ARAP3	0	1	1	0	3	0	1	1	0	2	0	1	1	0	1
AR	0	1	1	0	0	0	1	1	0	0	0	1	1	0	0
ARC	0	1	1	0	4	0	1	1	0	4	0	1	1	0	0
ARCN1	0.664	0.654	1	4	43	0	1	1	0	2	0.612	0.514	1	4	42
AREG	0	1	1	0	0	0	1	1	0	0	0	1	1	0	0
AREGB	0	1	1	0	0	0	1	1	0	0	0	1	1	0	0
AREL1	0.432	0.309	1	2	33	0	1	1	0	1	0.39	0.222	1	2	33
ARF1	0.223	0.177	1	1	32	0	1	1	0	5	0.222	0.173	1	1	29
ARF3	0.585	0.346	1	5	61	0	1	1	0	13	0.607	0.34	1	5	53
ARF4	1.39	0.482	1	7	36	0	1	1	0	8	1.41	0.355	1	7	32
ARF5	0.892	1	1	1	8	0	1	1	0	2	1.07	1	1	1	6
ARF6	2.1	0.18	1	5	17	0	1	1	0	4	2.01	0.19	1	5	16
ARFGAP1	0.664	0.654	1	4	43	0	1	1	0	2	0.612	0.514	1	4	42
ARFGAP2	0.964	1	1	5	37	0	1	1	0	0	0.869	1	1	5	37
ARFGAP3	0.453	0.136	1	4	63	4.05	0.259	1	1	4	0.311	0.0427	1	3	62
ARFGEF1	1.06	0.788	1	4	27	0	1	1	0	0	0.953	1	1	4	27
ARFGEF2	0.143	0.000386	1	2	100	0	1	1	0	3	0.131	0.000171	1	2	98
ARFIP1	0.446	0.713	1	1	16	0	1	1	0	4	0.495	0.709	1	1	13
ARFIP2	0.376	0.501	1	1	19	0	1	1	0	2	0.357	0.501	1	1	18
ARFRP1	0.446	0.428	1	2	32	0	1	1	0	16	0.459	0.421	1	2	28
ARG1	0	1	1	0	0	0	1	1	0	0	0	1	1	0	0
ARG2	0.856	1	1	3	25	0	1	1	0	1	0.804	1	1	3	24
ARGFX	NA	0.123	1	1	0	0	1	1	0	0	NA	0.135	1	1	0
ARGLU1	0.679	1	1	2	21	0	1	1	0	2	0.643	0.759	1	2	20
ARHGAP1	0.31	0.352	1	1	23	0	1	1	0	1	0.292	0.354	1	1	22
ARHGAP10	0.751	0.814	1	4	38	0	1	1	0	11	0.953	1	1	4	27
ARHGAP11A	1.9	0.131	1	8	30	8.09	0.165	1	1	2	1.55	0.323	1	7	29
ARHGAP11B	0.589	0.159	1	9	109	2.7	0.343	1	1	6	0.485	0.0529	1	8	106
ARHGAP12	0.332	0.167	1	2	43	0	1	1	0	8	0.357	0.229	1	2	36
ARHGAP15	0.0266	4.33e-14	8.68e-10	1	268	0	0.622	1	0	18	0.0253	8.56e-15	1.72e-10	1	254
ARHGAP17	0.0984	1.81e-06	0.0363	2	145	2.31	0.381	1	1	7	0.0466	6.89e-08	0.00138	1	138
ARHGAP18	0	0.00325	1	0	47	0	1	1	0	10	0	0.00729	1	0	38
ARHGAP19	0.332	0.167	1	2	43	0	1	1	0	5	0.33	0.164	1	2	39
ARHGAP20	0	1	1	0	1	0	1	1	0	0	0	1	1	0	1
ARHGAP21	1.59	0.636	1	2	9	0	1	1	0	2	1.84	0.347	1	2	7
ARHGAP22	1.95	0.402	1	3	11	4.63	0.0928	1	2	7	1.61	0.515	1	1	4
ARHGAP23	0.751	1	1	2	19	3.6	0.131	1	2	9	0	0.377	1	0	10
ARHGAP24	2.38	0.036	1	9	27	4.5	0.00927	1	5	18	2.86	0.0861	1	4	9
ARHGAP25	0.768	0.594	1	7	65	0	0.408	1	0	28	1.18	0.661	1	7	38
ARHGAP26	0.449	0.0247	1	8	127	0.3	0.378	1	1	54	0.57	0.204	1	7	79
ARHGAP27	1.85	0.183	1	7	27	0	1	1	0	7	2.14	0.0904	1	7	21
ARHGAP28	3.57	0.325	1	1	2	8.09	0.165	1	1	2	0	1	1	0	0
ARHGAP29	0	1	1	0	0	0	1	1	0	0	0	1	1	0	0
ARHGAP30	0.437	0.203	1	3	49	0	1	1	0	7	0.429	0.201	1	3	45
ARHGAP31	0.232	0.000595	1	4	123	0	1	1	0	15	0.232	0.000539	1	4	111
ARHGAP32	0	1	1	0	2	0	1	1	0	0	0	1	1	0	2
ARHGAP33	0	0.38	1	0	11	0	1	1	0	0	0	0.38	1	0	11
ARHGAP35	0.274	0.0596	1	2	52	0	1	1	0	0	0.247	0.0425	1	2	52
ARHGAP36	0	1	1	0	0	0	1	1	0	0	0	1	1	0	0
ARHGAP39	1.78	0.418	1	3	12	0	1	1	0	9	3.86	0.0809	1	3	5
ARHGAP4	0	1	1	0	0	0	1	1	0	0	0	1	1	0	0
ARHGAP40	2.04	0.305	1	2	7	2.31	0.381	1	1	7	NA	0.135	1	1	0
ARHGAP42	0.713	1	1	1	10	2.7	0.343	1	1	6	0	1	1	0	4
ARHGAP44	3.06	0.029	1	6	14	8.09	0.165	1	1	2	2.68	0.0677	1	5	12
ARHGAP5	1.43	0.528	1	4	20	16.2	0.113	1	1	1	1.02	1	1	3	19
ARHGAP6	0	1	1	0	0	0	1	1	0	0	0	1	1	0	0
ARHGAP8	0.62	0.762	1	2	23	0	1	1	0	4	0.677	1	1	2	19
ARHGAP9	0.264	0.246	1	1	27	0	1	1	0	1	0.238	0.167	1	1	27
ARHGDIA	1.71	0.266	1	6	25	1.47	0.513	1	1	11	1.4	0.416	1	5	23
ARHGDIB	0.345	0.0587	1	3	62	0	1	1	0	8	0.327	0.0593	1	3	59
ARHGDIG	0	1	1	0	0	0	1	1	0	0	0	1	1	0	0
ARHGEF10	2.04	0.305	1	2	7	0	1	1	0	6	12.9	0.0495	1	2	1
ARHGEF10L	0	1	1	0	7	0	1	1	0	4	0	1	1	0	3
ARHGEF11	1.78	0.298	1	4	16	0	1	1	0	0	1.61	0.334	1	4	16
ARHGEF12	1.45	0.274	1	12	59	8.09	0.165	1	1	2	1.24	0.478	1	11	57
ARHGEF15	0	1	1	0	0	0	1	1	0	0	0	1	1	0	0
ARHGEF16	1.43	0.545	1	1	5	3.24	0.302	1	1	5	0	1	1	0	0
ARHGEF1	0.921	1	1	4	31	5.4	0.213	1	1	3	0.919	1	1	4	28
ARHGEF17	0.332	0.167	1	2	43	0	1	1	0	15	0.459	0.421	1	2	28
ARHGEF18	1.32	0.443	1	10	54	4.05	0.259	1	1	4	1.13	0.705	1	9	51
ARHGEF19	2.38	0.257	1	2	6	0	1	1	0	3	4.29	0.137	1	2	3
ARHGEF2	0.664	0.654	1	4	43	0	1	1	0	8	0.643	0.511	1	4	40
ARHGEF25	1.59	0.636	1	2	9	0	1	1	0	0	1.43	0.651	1	2	9
ARHGEF26	0	1	1	0	1	0	1	1	0	1	0	1	1	0	0
ARHGEF28	0.376	0.501	1	1	19	0	1	1	0	6	0.495	0.709	1	1	13
ARHGEF3	1.47	0.218	1	13	63	0	0.259	1	0	31	2.39	0.0102	1	13	35
ARHGEF33	0	1	1	0	0	0	1	1	0	0	0	1	1	0	0
ARHGEF35	NA	0.00186	1	3	0	0	1	1	0	0	NA	0.00244	1	3	0
ARHGEF37	3.57	0.0883	1	3	6	0	1	1	0	4	9.65	0.0197	1	3	2
ARHGEF38	1.3	0.669	1	2	11	4.05	0.259	1	1	4	0.919	1	1	1	7
ARHGEF39	1.4	0.408	1	9	46	0.952	1	1	1	17	1.43	0.373	1	8	36
ARHGEF4	0	1	1	0	2	0	1	1	0	2	0	1	1	0	1
ARHGEF40	0	1	1	0	3	0	1	1	0	3	0	1	1	0	0
ARHGEF5	3.57	0.162	1	2	4	0	1	1	0	0	3.22	0.188	1	2	4
ARHGEF6	0	1	1	0	0	0	1	1	0	0	0	1	1	0	0
ARHGEF7	0.234	4.24e-06	0.0851	7	213	0	1	1	0	11	0.218	9.05e-07	0.0181	7	206
ARHGEF9	0	1	1	0	0	0	1	1	0	0	0	1	1	0	0
ARID1A	0.357	0.162	1	2	40	0	1	1	0	1	0.322	0.114	1	2	40
ARID1B	0.184	3.88e-12	7.78e-08	10	388	1.94	0.221	1	3	25	0.121	1.57e-15	3.15e-11	7	372
ARID2	0.607	0.519	1	4	47	4.05	0.259	1	1	4	0.449	0.199	1	3	43
ARID3A	3.17	6.79e-05	1	20	45	0	1	1	0	11	3.78	1.19e-05	0.238	20	34
ARID3B	5.88	6.07e-06	0.122	14	17	16.2	0.0188	1	2	2	5.15	8.49e-05	1	12	15
ARID3C	0	1	1	0	2	0	1	1	0	1	0	1	1	0	2
ARID4A	0.376	0.501	1	1	19	0	1	1	0	0	0.338	0.507	1	1	19
ARID4B	0.191	2.66e-06	0.0533	5	187	0	1	1	0	9	0.177	8.19e-07	0.0164	5	182
ARID5A	0.274	0.244	1	1	26	0	1	1	0	4	0.247	0.251	1	1	26
ARID5B	0.581	0.205	1	7	86	0	0.622	1	0	18	0.634	0.318	1	7	71
ARIH1	0.455	0.277	1	3	47	0	1	1	0	1	0.41	0.147	1	3	47
ARIH2	1.15	0.798	1	5	31	6.48	0.0584	1	2	5	0.715	0.79	1	3	27
ARIH2OS	3.57	0.325	1	1	2	8.09	0.165	1	1	2	0	1	1	0	1
ARL1	0.595	0.764	1	2	24	0	1	1	0	1	0.559	0.567	1	2	23
ARL10	0.557	0.27	1	5	64	1.62	0.483	1	1	10	0.536	0.205	1	5	60
ARL11	0.549	0.57	1	2	26	0	1	1	0	0	0.495	0.576	1	2	26
ARL13A	0	1	1	0	0	0	1	1	0	0	0	1	1	0	0
ARL13B	2.38	0.408	1	1	3	0	1	1	0	0	2.14	0.439	1	1	3
ARL14	0	1	1	0	0	0	1	1	0	0	0	1	1	0	0
ARL14EP	0.42	0.31	1	2	34	2.02	0.417	1	1	8	0.222	0.173	1	1	29
ARL14EPL	NA	3.45e-06	0.0692	6	0	0	1	1	0	0	NA	5.94e-06	0.119	6	0
ARL15	0	0.00341	1	0	49	0	1	1	0	12	0	0.00729	1	0	38
ARL16	3.89	0.0128	1	6	11	0	1	1	0	2	3.86	0.0142	1	6	10
ARL17A	21.4	0.00675	1	3	1	0	1	1	0	0	19.3	0.00876	1	3	1
ARL17B	4.76	0.117	1	2	3	0	1	1	0	0	4.29	0.137	1	2	3
ARL2	1.43	0.651	1	2	10	16.2	0.113	1	1	1	0.715	1	1	1	9
ARL2BP	0.42	0.716	1	1	17	0	1	1	0	1	0.402	0.718	1	1	16
ARL3	0	0.622	1	0	10	0	1	1	0	2	0	0.619	1	0	9
ARL4A	1.59	0.636	1	2	9	8.09	0.0434	1	2	4	0	1	1	0	5
ARL4C	18.6	6.84e-09	0.000137	13	5	NA	0.0582	1	1	0	16.7	2.09e-08	0.000418	13	5
ARL4D	0	1	1	0	4	0	1	1	0	2	0	1	1	0	2
ARL5A	2.76	0.00117	1	17	44	0	1	1	0	0	2.49	0.00383	1	17	44
ARL5B	1.74	0.102	1	11	45	0	1	1	0	6	1.68	0.154	1	11	42
ARL5C	0	1	1	0	2	0	1	1	0	2	0	1	1	0	0
ARL6	0	0.39	1	0	13	0	1	1	0	2	0	0.38	1	0	11
ARL6IP1	1.24	0.567	1	4	23	0	1	1	0	6	1.35	0.54	1	4	19
ARL6IP4	1.88	0.207	1	5	19	16.2	0.113	1	1	1	1.35	0.54	1	4	19
ARL6IP5	0.815	1	1	4	35	0	1	1	0	0	0.735	0.813	1	4	35
ARL6IP6	0.198	0.0803	1	1	36	0	1	1	0	9	0.195	0.0784	1	1	33
ARL8A	0.951	1	1	2	15	8.09	0.165	1	1	2	0.989	1	1	2	13
ARL8B	0.892	1	1	2	16	0	1	1	0	4	0.989	1	1	2	13
ARL9	1.43	0.545	1	1	5	0	1	1	0	0	1.29	0.58	1	1	5
ARMC1	1.15	0.798	1	5	31	NA	0.0582	1	1	0	1.04	0.811	1	5	31
ARMC10	12.1	8.22e-10	1.65e-05	17	10	0	1	1	0	2	13.7	5.68e-10	1.14e-05	17	8
ARMC12	0	1	1	0	1	0	1	1	0	1	0	1	1	0	0
ARMC2	7.13	0.231	1	1	1	0	1	1	0	1	NA	0.135	1	1	0
ARMC3	2.38	0.408	1	1	3	5.4	0.213	1	1	3	0	1	1	0	0
ARMC4	0	1	1	0	0	0	1	1	0	0	0	1	1	0	0
ARMC5	0.498	0.365	1	3	43	0	1	1	0	6	0.471	0.269	1	3	41
ARMC6	0	0.1	1	0	21	0	1	1	0	3	0	0.0979	1	0	19
ARMC7	0.62	0.762	1	2	23	0	1	1	0	3	0.585	0.763	1	2	22
ARMC8	1.59	0.338	1	4	18	0	1	1	0	2	1.61	0.334	1	4	16
ARMC9	0.595	0.764	1	2	24	0	1	1	0	9	0.857	1	1	2	15
ARMCX1	0	1	1	0	0	0	1	1	0	0	0	1	1	0	0
ARMCX2	0	1	1	0	0	0	1	1	0	0	0	1	1	0	0
ARMCX3	0	1	1	0	0	0	1	1	0	0	0	1	1	0	0
ARMCX4	0	1	1	0	0	0	1	1	0	0	0	1	1	0	0
ARMCX5	0	1	1	0	0	0	1	1	0	0	0	1	1	0	0
ARMCX6	0	1	1	0	0	0	1	1	0	0	0	1	1	0	0
ARMS2	0	1	1	0	0	0	1	1	0	0	0	1	1	0	0
ARNT	0.408	0.313	1	2	35	0	1	1	0	0	0.367	0.224	1	2	35
ARNT2	0	0.607	1	0	8	0	1	1	0	8	0	1	1	0	0
ARNTL	0.238	0.17	1	1	30	3.24	0.302	1	1	5	0	0.041	1	0	26
ARNTL2	1.59	0.213	1	10	45	0	1	1	0	4	1.5	0.23	1	10	43
ARPC1A	0.634	0.514	1	4	45	1.8	0.451	1	1	9	0.438	0.199	1	3	44
ARPC1B	0.713	0.65	1	4	40	1.47	0.513	1	1	11	0.495	0.362	1	3	39
ARPC2	1.21	0.598	1	11	65	0	1	1	0	8	1.14	0.61	1	11	62
ARPC3	1.24	0.567	1	4	23	0	1	1	0	3	1.17	0.772	1	4	22
ARPC4	0.713	0.792	1	3	30	0	1	1	0	9	0.742	0.79	1	3	26
ARPC4-TTLL3	0.274	0.0162	1	3	78	0	1	1	0	12	0.264	0.0108	1	3	73
ARPC5	0.51	0.362	1	3	42	0	1	1	0	14	0.521	0.357	1	3	37
ARPC5L	0.612	0.619	1	3	35	0	1	1	0	9	0.622	0.615	1	3	31
ARPP19	2.44	0.00644	1	14	41	0	1	1	0	7	2.65	0.00438	1	14	34
ARPP21	0	1	1	0	1	0	1	1	0	1	0	1	1	0	0
ARR3	0	1	1	0	0	0	1	1	0	0	0	1	1	0	0
ARRB1	1.78	0.353	1	2	8	NA	0.0582	1	1	0	0.804	1	1	1	8
ARRB2	0.476	0.711	1	1	15	16.2	0.113	1	1	1	0	0.24	1	0	14
ARRDC1	0.274	0.244	1	1	26	0	1	1	0	3	0.257	0.245	1	1	25
ARRDC2	0.46	0.424	1	2	31	0	1	1	0	4	0.444	0.425	1	2	29
ARRDC3	0.62	0.762	1	2	23	8.09	0.165	1	1	2	0.292	0.354	1	1	22
ARRDC4	0	1	1	0	0	0	1	1	0	0	0	1	1	0	0
ARRDC5	0	1	1	0	6	0	1	1	0	0	0	1	1	0	6
ARSA	2.04	0.0761	1	8	28	16.2	0.113	1	1	1	1.67	0.211	1	7	27
ARSB	0.96	1	1	7	52	0	0.636	1	0	22	1.5	0.332	1	7	30
ARSD	0	1	1	0	0	0	1	1	0	0	0	1	1	0	0
ARSE	0	1	1	0	0	0	1	1	0	0	0	1	1	0	0
ARSF	0	1	1	0	0	0	1	1	0	0	0	1	1	0	0
ARSG	0.452	0.0941	1	5	79	0.899	1	1	1	18	0.396	0.0751	1	4	65
ARSH	0	1	1	0	0	0	1	1	0	0	0	1	1	0	0
ARSI	0	1	1	0	0	0	1	1	0	0	0	1	1	0	0
ARSJ	0	1	1	0	4	0	1	1	0	4	0	1	1	0	0
ARSK	0	0.38	1	0	11	0	1	1	0	1	0	0.38	1	0	11
ART1	0	1	1	0	0	0	1	1	0	0	0	1	1	0	0
ART3	4.28	0.0092	1	6	10	2.31	0.381	1	1	7	10.7	0.00173	1	5	3
ART4	1.43	0.545	1	1	5	0	1	1	0	0	1.29	0.58	1	1	5
ART5	0	1	1	0	0	0	1	1	0	0	0	1	1	0	0
ARTN	0.649	1	1	1	11	0	1	1	0	4	0.804	1	1	1	8
ARV1	0.839	1	1	2	17	0	1	1	0	4	0.804	1	1	2	16
ARVCF	0	0.38	1	0	11	0	1	1	0	4	0	0.604	1	0	7
ARX	0	1	1	0	0	0	1	1	0	0	0	1	1	0	0
AS3MT	2.85	0.209	1	2	5	0	1	1	0	3	4.29	0.137	1	2	3
ASAH1	0.991	1	1	10	72	0	1	1	0	4	0.946	1	1	10	68
ASAH2	0	1	1	0	0	0	1	1	0	0	0	1	1	0	0
ASAH2B	5.95	0.00682	1	5	6	0	1	1	0	5	32.2	0.000235	1	5	1
ASAH2C	0	1	1	0	0	0	1	1	0	0	0	1	1	0	0
ASAP1	0.25	0.0438	1	2	57	0	1	1	0	16	0.314	0.115	1	2	41
ASAP2	NA	0.0151	1	2	0	NA	0.0582	1	1	0	NA	0.135	1	1	0
ASAP3	0	1	1	0	0	0	1	1	0	0	0	1	1	0	0
ASB10	0	1	1	0	0	0	1	1	0	0	0	1	1	0	0
ASB11	0	1	1	0	0	0	1	1	0	0	0	1	1	0	0
ASB12	0	1	1	0	0	0	1	1	0	0	0	1	1	0	0
ASB13	12.8	7.15e-06	0.143	9	5	0	1	1	0	0	11.6	1.52e-05	0.305	9	5
ASB1	0.96	1	1	7	52	0	1	1	0	8	0.979	1	1	7	46
ASB14	1.88	0.207	1	5	19	0	1	1	0	0	1.69	0.361	1	5	19
ASB15	0	1	1	0	4	0	1	1	0	4	0	1	1	0	0
ASB16	1.9	0.281	1	4	15	0	1	1	0	1	1.84	0.291	1	4	14
ASB17	0	1	1	0	0	0	1	1	0	0	0	1	1	0	0
ASB18	0	1	1	0	0	0	1	1	0	0	0	1	1	0	0
ASB2	0.767	0.547	1	10	93	0	0.408	1	0	28	0.857	0.752	1	10	75
ASB3	0.504	0.0762	1	7	99	1.25	0.568	1	1	13	0.438	0.0479	1	6	88
ASB4	0	1	1	0	2	0	1	1	0	2	0	1	1	0	0
ASB5	0	1	1	0	2	0	1	1	0	2	0	1	1	0	0
ASB6	0.738	0.791	1	3	29	0	1	1	0	6	0.689	0.792	1	3	28
ASB7	0.984	1	1	4	29	0	1	1	0	5	1.03	1	1	4	25
ASB8	0.476	0.422	1	2	30	0	1	1	0	5	0.459	0.421	1	2	28
ASB9	0	1	1	0	0	0	1	1	0	0	0	1	1	0	0
ASCC1	0.931	1	1	3	23	3.24	0.302	1	1	5	1.02	1	1	3	19
ASCC2	0.396	0.153	1	3	54	0	1	1	0	4	0.371	0.11	1	3	52
ASCC3	0.379	0.00104	1	10	188	0	1	1	0	13	0.367	0.000523	1	10	175
ASCL1	9.52	0.00587	1	4	3	0	1	1	0	0	8.57	0.00817	1	4	3
ASCL2	0	1	1	0	0	0	1	1	0	0	0	1	1	0	0
ASCL3	0	1	1	0	0	0	1	1	0	0	0	1	1	0	0
ASCL4	0	1	1	0	0	0	1	1	0	0	0	1	1	0	0
ASCL5	0	1	1	0	2	0	1	1	0	2	0	1	1	0	0
ASF1A	0.713	0.792	1	3	30	2.31	0.381	1	1	7	0.495	0.576	1	2	26
ASF1B	0	0.243	1	0	14	0	1	1	0	1	0	0.24	1	0	14
ASGR1	0	1	1	0	0	0	1	1	0	0	0	1	1	0	0
ASGR2	0	1	1	0	0	0	1	1	0	0	0	1	1	0	0
ASH1L	0.581	0.205	1	7	86	0	1	1	0	1	0.53	0.125	1	7	85
ASH2L	0	0.255	1	0	17	0	1	1	0	0	0	0.153	1	0	17
ASIC1	0	1	1	0	5	0	1	1	0	5	0	1	1	0	0
ASIC2	4.14	1.05e-05	0.21	18	31	0	0.259	1	0	31	NA	2.09e-16	4.19e-12	18	0
ASIC3	0	1	1	0	3	0	1	1	0	0	0	1	1	0	3
ASIC4	3.57	0.325	1	1	2	8.09	0.165	1	1	2	0	1	1	0	0
ASIC5	0	1	1	0	0	0	1	1	0	0	0	1	1	0	0
ASIP	57.1	4.18e-07	0.00838	8	1	0	1	1	0	1	NA	1.08e-07	0.00216	8	0
ASL	0	0.0178	1	0	34	0	1	1	0	1	0	0.0111	1	0	34
ASMT	0	1	1	0	0	0	1	1	0	0	0	1	1	0	0
ASMTL	0	1	1	0	0	0	1	1	0	0	0	1	1	0	0
ASNA1	0	1	1	0	4	0	1	1	0	0	0	1	1	0	4
ASNS	0.476	0.422	1	2	30	0	1	1	0	1	0.444	0.425	1	2	29
ASNSD1	0.62	0.762	1	2	23	0	1	1	0	4	0.643	0.759	1	2	20
ASPA	NA	4.24e-07	0.0085	7	0	0	1	1	0	0	NA	7.99e-07	0.016	7	0
ASPDH	0	1	1	0	4	0	1	1	0	2	0	1	1	0	2
ASPG	0	1	1	0	2	0	1	1	0	2	0	1	1	0	0
ASPH	0.951	1	1	4	30	1.25	0.568	1	1	13	1.02	1	1	3	19
ASPHD1	0.595	1	1	1	12	0	1	1	0	0	0.536	1	1	1	12
ASPHD2	1.07	0.757	1	3	20	0	1	1	0	1	1.02	1	1	3	19
ASPM	0.386	0.0565	1	4	74	0	1	1	0	0	0.348	0.0296	1	4	74
ASPN	2.38	0.408	1	1	3	16.2	0.113	1	1	1	0	1	1	0	2
ASPRV1	0	1	1	0	0	0	1	1	0	0	0	1	1	0	0
ASPSCR1	0.297	0.356	1	1	24	0	1	1	0	3	0.292	0.354	1	1	22
ASRGL1	8.43	9.67e-07	0.0194	13	11	0	1	1	0	6	16.7	2.09e-08	0.000418	13	5
ASS1	3.57	0.162	1	2	4	0	1	1	0	3	12.9	0.0495	1	2	1
ASTE1	0	0.247	1	0	16	0	1	1	0	2	0	0.247	1	0	15
ASTL	0	0.607	1	0	8	0	1	1	0	6	0	1	1	0	2
ASTN1	0	0.607	1	0	8	0	1	1	0	8	0	1	1	0	0
ASTN2	0.528	0.314	1	4	54	0	0.632	1	0	21	0.757	0.812	1	4	34
ASUN	0	0.155	1	0	18	0	1	1	0	0	0	0.158	1	0	18
ASXL1	0.324	0.0426	1	3	66	0	1	1	0	3	0.301	0.0299	1	3	64
ASXL2	1.33	0.399	1	8	43	0	1	1	0	1	1.22	0.537	1	8	42
ASXL3	0	1	1	0	0	0	1	1	0	0	0	1	1	0	0
ASZ1	0	1	1	0	1	0	1	1	0	1	0	1	1	0	0
ATAD1	0.31	0.119	1	2	46	0	1	1	0	4	0.299	0.0811	1	2	43
ATAD2	1.22	0.658	1	7	41	0	1	1	0	3	1.15	0.667	1	7	39
ATAD2B	0.312	0.00135	1	6	137	4.05	0.259	1	1	4	0.24	0.000156	1	5	134
ATAD3A	2.74	0.00966	1	10	26	0	1	1	0	3	2.68	0.0191	1	10	24
ATAD3B	2.85	0.000686	1	18	45	4.05	0.259	1	1	4	2.82	0.000734	1	18	41
ATAD3C	35.7	0.000151	1	5	1	0	1	1	0	0	32.2	0.000235	1	5	1
ATAD5	0.408	0.313	1	2	35	0	1	1	0	1	0.378	0.222	1	2	34
ATAT1	0	0.243	1	0	15	0	1	1	0	2	0	0.239	1	0	13
ATCAY	0	1	1	0	0	0	1	1	0	0	0	1	1	0	0
ATE1	1.16	0.685	1	8	49	1.8	0.451	1	1	9	1.07	0.834	1	7	42
ATF1	0.62	0.762	1	2	23	0	1	1	0	9	0.919	1	1	2	14
ATF2	1.9	0.131	1	8	30	0	1	1	0	0	1.72	0.159	1	8	30
ATF3	1.02	1	1	4	28	0	1	1	0	6	1.17	0.772	1	4	22
ATF4	1.22	0.632	1	6	35	0	1	1	0	6	1.21	0.634	1	6	32
ATF5	7.14	1.71e-11	3.43e-07	27	27	0	1	1	0	12	7.9	7.1e-12	1.42e-07	27	22
ATF6	0.853	0.764	1	11	92	0	1	1	0	6	0.823	0.655	1	11	86
ATF6B	0	0.243	1	0	15	0	1	1	0	1	0	0.24	1	0	14
ATF7	0.696	0.651	1	4	41	0	1	1	0	7	0.757	0.812	1	4	34
ATF7IP	0	1.77e-06	0.0355	0	106	0	1	1	0	3	0	6.58e-07	0.0132	0	103
ATF7IP2	0.312	0.00135	1	6	137	5.4	0.213	1	1	3	0.286	0.000475	1	6	135
ATG10	5.26	9.21e-10	1.85e-05	28	38	3.41	0.0417	1	4	19	6.99	2.15e-10	4.32e-06	25	23
ATG12	1.61	0.0998	1	16	71	0	1	1	0	3	1.45	0.206	1	16	71
ATG13	1.43	0.528	1	4	20	0	1	1	0	2	1.43	0.527	1	4	18
ATG14	0.759	0.677	1	5	47	0	1	1	0	1	0.699	0.543	1	5	46
ATG16L1	0.486	0.271	1	3	44	0	1	1	0	6	0.495	0.362	1	3	39
ATG16L2	1.15	0.608	1	11	68	1.47	0.513	1	1	11	1.07	0.86	1	10	60
ATG2A	0.34	0.51	1	1	21	0	1	1	0	0	0.306	0.349	1	1	21
ATG2B	0.626	0.437	1	5	57	0	1	1	0	3	0.585	0.342	1	5	55
ATG3	0.178	0.0553	1	1	40	0	1	1	0	2	0.169	0.0556	1	1	38
ATG4A	0	1	1	0	0	0	1	1	0	0	0	1	1	0	0
ATG4B	1.51	0.17	1	14	66	0	1	1	0	3	1.41	0.245	1	14	64
ATG4C	0	0.0666	1	0	26	0	1	1	0	9	0	0.153	1	0	17
ATG4D	0.51	1	1	1	14	0	1	1	0	4	0.585	1	1	1	11
ATG5	0.649	0.761	1	2	22	16.2	0.113	1	1	1	0.292	0.354	1	1	22
ATG7	0.147	0.000567	1	2	97	0	1	1	0	8	0.144	0.000341	1	2	89
ATG9A	0.96	1	1	7	52	5.4	0.213	1	1	3	0.757	0.697	1	6	51
ATG9B	0	1	1	0	1	0	1	1	0	1	0	1	1	0	0
ATHL1	4.94	1.72e-06	0.0345	18	26	0	1	1	0	0	4.45	6.35e-06	0.127	18	26
ATIC	0.931	1	1	6	46	0	1	1	0	5	0.897	1	1	6	43
ATL1	2.38	0.176	1	3	9	4.05	0.112	1	2	8	6.43	0.251	1	1	1
ATL2	1.13	0.707	1	9	57	5.4	0.213	1	1	3	0.935	1	1	8	55
ATL3	1.27	0.594	1	5	28	0	1	1	0	8	1.46	0.399	1	5	22
ATM	0.288	0.00179	1	5	124	0	1	1	0	5	0.259	0.000434	1	5	124
ATMIN	1.11	0.832	1	7	45	0	1	1	0	3	1.07	0.834	1	7	42
ATN1	1.23	0.602	1	5	29	0	1	1	0	6	1.24	0.6	1	5	26
ATOH1	0	1	1	0	0	0	1	1	0	0	0	1	1	0	0
ATOH7	0	1	1	0	2	0	1	1	0	2	0	1	1	0	0
ATOH8	0	1	1	0	2	0	1	1	0	2	0	1	1	0	0
ATOX1	0.696	0.651	1	4	41	2.02	0.417	1	1	8	0.551	0.474	1	3	35
ATP10A	0	1	1	0	6	0	1	1	0	6	0	1	1	0	0
ATP10B	0	0.383	1	0	12	0	1	1	0	10	0	1	1	0	2
ATP10D	0.724	0.488	1	7	69	0	1	1	0	7	0.726	0.595	1	7	62
ATP11A	0.799	0.518	1	14	125	0	1	1	0	5	0.738	0.316	1	14	122
ATP11B	1.09	0.715	1	9	59	3.24	0.302	1	1	5	1.07	0.853	1	9	54
ATP11C	0	1	1	0	0	0	1	1	0	0	0	1	1	0	0
ATP12A	0	0.613	1	0	9	0	1	1	0	9	0	1	1	0	0
ATP13A1	0.563	0.475	1	3	38	0	1	1	0	6	0.521	0.357	1	3	37
ATP13A2	1.07	0.757	1	3	20	0	1	1	0	1	0.965	1	1	3	20
ATP13A3	1	1	1	9	64	0	1	1	0	11	1.09	0.713	1	9	53
ATP13A4	0	0.255	1	0	17	0	1	1	0	9	0	0.609	1	0	8
ATP13A5	0	1	1	0	0	0	1	1	0	0	0	1	1	0	0
ATP1A1	0.31	0.119	1	2	46	0	1	1	0	4	0.299	0.0811	1	2	43
ATP1A2	0	1	1	0	0	0	1	1	0	0	0	1	1	0	0
ATP1A3	0	1	1	0	0	0	1	1	0	0	0	1	1	0	0
ATP1A4	0	1	1	0	1	0	1	1	0	1	0	1	1	0	0
ATP1B1	0.46	0.136	1	4	62	0	1	1	0	15	0.525	0.311	1	4	49
ATP1B2	4.76	0.117	1	2	3	0	1	1	0	0	4.29	0.137	1	2	3
ATP1B3	0.495	0.162	1	5	72	0	1	1	0	2	0.459	0.0909	1	5	70
ATP1B4	0	1	1	0	0	0	1	1	0	0	0	1	1	0	0
ATP2A1	0	0.38	1	0	11	0	1	1	0	5	0	1	1	0	6
ATP2A2	0.702	0.575	1	6	61	0	1	1	0	1	0.633	0.37	1	6	61
ATP2A3	0.934	1	1	11	84	0	1	1	0	6	0.907	0.877	1	11	78
ATP2B1	0.476	0.181	1	4	60	8.09	0.165	1	1	2	0.327	0.0593	1	3	59
ATP2B2	0	1	1	0	4	0	1	1	0	4	0	1	1	0	0
ATP2B3	0	1	1	0	0	0	1	1	0	0	0	1	1	0	0
ATP2B4	1.88	0.207	1	5	19	0	1	1	0	4	2.14	0.177	1	5	15
ATP2C1	0.609	0.257	1	7	82	0	1	1	0	10	0.617	0.254	1	7	73
ATP2C2	0	1	1	0	1	0	1	1	0	1	0	1	1	0	0
ATP4A	0	1	1	0	0	0	1	1	0	0	0	1	1	0	0
ATP4B	0	1	1	0	1	0	1	1	0	0	0	1	1	0	1
ATP5A1	0.908	1	1	7	55	2.7	0.343	1	1	6	0.728	0.569	1	6	53
ATP5B	0	0.255	1	0	17	0	1	1	0	4	0	0.153	1	0	16
ATP5C1	0.453	0.136	1	4	63	0	1	1	0	4	0.436	0.136	1	4	59
ATP5D	2.04	0.305	1	2	7	0	1	1	0	3	2.57	0.241	1	2	5
ATP5E	2.38	0.176	1	3	9	0	1	1	0	4	2.41	0.176	1	3	8
ATP5EP2	NA	5.21e-08	0.00105	8	0	0	1	1	0	0	NA	1.08e-07	0.00216	8	0
ATP5F1	0.51	0.575	1	2	28	0	1	1	0	5	0.476	0.419	1	2	27
ATP5G1	0.476	0.711	1	1	15	0	1	1	0	4	0.536	1	1	1	12
ATP5G2	0.649	0.761	1	2	22	0	1	1	0	2	0.585	0.763	1	2	22
ATP5G3	0.578	0.474	1	3	37	0	1	1	0	14	0.643	0.614	1	3	30
ATP5H	0.649	1	1	1	11	0	1	1	0	1	0.643	1	1	1	10
ATP5I	4.28	0.0646	1	3	5	0	1	1	0	1	3.86	0.0809	1	3	5
ATP5J	0.751	1	1	2	19	0	1	1	0	4	0.677	1	1	2	19
ATP5J2	0.607	0.519	1	4	47	0	1	1	0	1	0.547	0.307	1	4	47
ATP5J2-PTCD1	1.01	1	1	13	92	3.24	0.302	1	1	5	0.877	0.77	1	12	88
ATP5L	0	0.383	1	0	12	0	1	1	0	5	0	0.609	1	0	8
ATP5L2	0	1	1	0	1	0	1	1	0	0	0	1	1	0	1
ATP5O	0.274	0.244	1	1	26	0	1	1	0	3	0.268	0.242	1	1	24
ATP5S	0.944	1	1	9	68	4.05	0.259	1	1	4	0.779	0.611	1	8	66
ATP5SL	0.216	0.117	1	1	33	0	1	1	0	5	0.222	0.173	1	1	29
ATP6AP1	0	1	1	0	0	0	1	1	0	0	0	1	1	0	0
ATP6AP1L	0	0.0666	1	0	26	0	1	1	0	8	0	0.0984	1	0	20
ATP6AP2	0	1	1	0	0	0	1	1	0	0	0	1	1	0	0
ATP6C	0.549	1	1	1	13	0	1	1	0	3	0.585	1	1	1	11
ATP6V0A1	0	0.0117	1	0	37	0	1	1	0	4	0	0.0111	1	0	34
ATP6V0A2	0.289	0.0224	1	3	74	3.6	0.131	1	2	9	0.0919	0.000729	1	1	70
ATP6V0A4	0	1	1	0	1	0	1	1	0	1	0	1	1	0	0
ATP6V0B	1.19	0.737	1	3	18	0	1	1	0	3	1.21	0.735	1	3	16
ATP6V0C	0.713	1	1	1	10	0	1	1	0	1	0.643	1	1	1	10
ATP6V0D1	0	1	1	0	7	0	1	1	0	2	0	1	1	0	5
ATP6V0D2	0	1	1	0	4	0	1	1	0	4	0	1	1	0	0
ATP6V0E1	0.274	0.244	1	1	26	0	1	1	0	5	0.306	0.349	1	1	21
ATP6V0E2	0.595	0.764	1	2	24	0	1	1	0	5	0.643	0.759	1	2	20
ATP6V1A	2.28	0.056	1	8	25	0	1	1	0	2	2.06	0.0755	1	8	25
ATP6V1B1	0	1	1	0	7	0	1	1	0	7	0	1	1	0	0
ATP6V1B2	0	0.0666	1	0	26	0	1	1	0	2	0	0.0655	1	0	24
ATP6V1C1	0.849	1	1	5	42	0	1	1	0	4	0.846	1	1	5	38
ATP6V1C2	0.297	0.356	1	1	24	0	1	1	0	11	0.495	0.709	1	1	13
ATP6V1D	0.366	0.229	1	2	39	0	1	1	0	4	0.357	0.229	1	2	36
ATP6V1E1	0.42	0.716	1	1	17	0	1	1	0	3	0.402	0.718	1	1	16
ATP6V1E2	0.528	0.572	1	2	27	0	1	1	0	5	0.536	0.568	1	2	24
ATP6V1F	1.43	0.545	1	1	5	0	1	1	0	2	2.14	0.439	1	1	3
ATP6V1G1	0.892	1	1	1	8	0	1	1	0	4	0.919	1	1	1	7
ATP6V1G2	0	0.39	1	0	13	0	1	1	0	8	0	0.604	1	0	7
ATP6V1G2-DDX39B	0.317	0.0169	1	4	90	0	0.275	1	0	37	0.378	0.0553	1	4	68
ATP6V1G3	0	1	1	0	1	0	1	1	0	1	0	1	1	0	0
ATP6V1H	0.446	0.713	1	1	16	0	1	1	0	4	0.495	0.709	1	1	13
ATP7A	0	1	1	0	0	0	1	1	0	0	0	1	1	0	0
ATP7B	0	1	1	0	3	0	1	1	0	3	0	1	1	0	0
ATP8A1	0.176	1.49e-10	2.98e-06	8	324	1.47	0.513	1	1	11	0.162	9.25e-12	1.86e-07	8	318
ATP8A2	0	0.243	1	0	15	0	1	1	0	15	0	1	1	0	0
ATP8B1	0.23	0.00286	1	3	93	16.2	0.113	1	1	1	0.14	0.000365	1	2	92
ATP8B2	0.396	0.317	1	2	36	5.4	0.075	1	2	6	0	0.0171	1	0	31
ATP8B3	0	0.383	1	0	12	0	1	1	0	5	0	0.604	1	0	7
ATP8B4	0	0.39	1	0	13	0	1	1	0	12	0	1	1	0	1
ATP9A	0	1	1	0	6	0	1	1	0	5	0	1	1	0	1
ATP9B	0.38	0.0571	1	4	75	0	1	1	0	9	0.384	0.0548	1	4	67
ATPAF1	0.649	0.616	1	3	33	0	1	1	0	2	0.622	0.615	1	3	31
ATPAF2	0	0.247	1	0	16	0	1	1	0	2	0	0.24	1	0	14
ATPBD4	8.32	0.000369	1	7	6	0	1	1	0	4	22.5	2.24e-05	0.449	7	2
ATPIF1	1.74	0.131	1	10	41	0	1	1	0	8	1.79	0.125	1	10	36
ATR	0.19	0.00494	1	2	75	0	1	1	0	0	0.171	0.00224	1	2	75
ATRAID	0.751	1	1	2	19	0	1	1	0	3	0.677	1	1	2	19
ATRIP	1.19	0.687	1	2	12	0	1	1	0	3	1.29	0.671	1	2	10
ATRN	1.16	0.646	1	6	37	0	1	1	0	3	1.13	0.815	1	6	34
ATRNL1	0	1	1	0	5	0	1	1	0	5	0	1	1	0	0
ATRX	0	1	1	0	0	0	1	1	0	0	0	1	1	0	0
ATXN1	0.143	4.13e-09	8.29e-05	5	249	0.415	0.729	1	1	39	0.115	6.27e-10	1.26e-05	4	223
ATXN10	0.34	0.164	1	2	42	0	1	1	0	3	0.322	0.114	1	2	40
ATXN1L	1.93	0.0726	1	10	37	0	1	1	0	7	2.07	0.0616	1	10	31
ATXN2	1.19	0.662	1	7	42	0	1	1	0	7	1.22	0.656	1	7	37
ATXN2L	0.304	0.0832	1	2	47	0	1	1	0	4	0.286	0.0831	1	2	45
ATXN3	0.453	0.136	1	4	63	4.05	0.259	1	1	4	0.327	0.0593	1	3	59
ATXN3L	0	1	1	0	0	0	1	1	0	0	0	1	1	0	0
ATXN7	1.05	0.855	1	9	61	16.2	0.0188	1	2	2	0.872	0.858	1	8	59
ATXN7L1	0.51	1	1	1	14	0	1	1	0	11	2.14	0.439	1	1	3
ATXN7L2	0	0.38	1	0	11	0	1	1	0	3	0	0.609	1	0	8
ATXN7L3	0.984	1	1	4	29	0	1	1	0	2	0.919	1	1	4	28
ATXN7L3B	2.57	0.0305	1	9	25	0	1	1	0	5	2.89	0.0114	1	9	20
AUH	0.649	1	1	1	11	0	1	1	0	0	0.585	1	1	1	11
AUNIP	0.839	1	1	2	17	0	1	1	0	0	0.757	1	1	2	17
AUP1	1.43	0.479	1	3	15	0	1	1	0	1	1.29	0.726	1	3	15
AURKA	1.78	0.224	1	5	20	0	1	1	0	0	1.61	0.372	1	5	20
AURKAIP1	1.34	0.722	1	3	16	0	1	1	0	3	1.29	0.726	1	3	15
AURKB	0	0.155	1	0	18	0	1	1	0	5	0	0.153	1	0	16
AURKC	0	1	1	0	0	0	1	1	0	0	0	1	1	0	0
AUTS2	0.718	0.283	1	15	149	3.24	0.0835	1	3	15	0.572	0.0686	1	12	135
AVEN	0.649	0.761	1	2	22	0	1	1	0	5	0.757	1	1	2	17
AVIL	0	1	1	0	6	0	1	1	0	2	0	1	1	0	5
AVL9	1.45	0.012	1	60	296	1.67	0.432	1	3	29	1.39	0.0283	1	58	269
AVP	0	1	1	0	0	0	1	1	0	0	0	1	1	0	0
AVPI1	0.951	1	1	2	15	0	1	1	0	3	1.07	1	1	2	12
AVPR1A	0	1	1	0	1	0	1	1	0	0	0	1	1	0	1
AVPR1B	0	1	1	0	2	0	1	1	0	2	0	1	1	0	0
AVPR2	0	1	1	0	0	0	1	1	0	0	0	1	1	0	0
AWAT1	0	1	1	0	0	0	1	1	0	0	0	1	1	0	0
AWAT2	0	1	1	0	0	0	1	1	0	0	0	1	1	0	0
AXDND1	1.43	0.479	1	3	15	1.08	0.617	1	1	15	NA	0.0181	1	2	0
AXIN1	0.41	0.0543	1	5	87	0	1	1	0	1	0.374	0.021	1	5	86
AXIN2	1.43	0.545	1	1	5	0	1	1	0	2	2.14	0.439	1	1	3
AXL	0	1	1	0	0	0	1	1	0	0	0	1	1	0	0
AZGP1	0	1	1	0	0	0	1	1	0	0	0	1	1	0	0
AZI1	0.31	0.119	1	2	46	0	1	1	0	3	0.286	0.0831	1	2	45
AZI2	0.198	0.0803	1	1	36	0	1	1	0	3	0.189	0.0793	1	1	34
AZIN1	0.442	0.0261	1	7	113	1.25	0.568	1	1	13	0.409	0.0143	1	7	110
AZU1	0	1	1	0	0	0	1	1	0	0	0	1	1	0	0
B2M	0.578	0.474	1	3	37	0	1	1	0	8	0.585	0.471	1	3	33
B3GALNT1	1.3	0.669	1	2	11	0	1	1	0	2	1.43	0.651	1	2	9
B3GALNT2	1.52	0.225	1	10	47	1.8	0.451	1	1	9	1.69	0.138	1	10	38
B3GALT1	0	1	1	0	0	0	1	1	0	0	0	1	1	0	0
B3GALT2	0	1	1	0	2	0	1	1	0	0	0	1	1	0	2
B3GALT4	0.376	0.501	1	1	19	2.31	0.381	1	1	7	0	0.153	1	0	16
B3GALT5	0	1	1	0	0	0	1	1	0	0	0	1	1	0	0
B3GALT6	1.5	0.518	1	4	19	8.09	0.165	1	1	2	1.13	0.745	1	3	17
B3GALTL	0	1	1	0	5	0	1	1	0	3	0	1	1	0	2
B3GAT1	0	1	1	0	2	0	1	1	0	1	0	1	1	0	1
B3GAT2	0.42	0.716	1	1	17	4.05	0.259	1	1	4	0	0.239	1	0	13
B3GAT3	0	0.243	1	0	15	0	1	1	0	2	0	0.239	1	0	13
B3GNT1	1.43	0.545	1	1	5	0	1	1	0	1	1.29	0.58	1	1	5
B3GNT2	0.582	0.402	1	4	49	0	1	1	0	5	0.536	0.308	1	4	48
B3GNT3	0	1	1	0	0	0	1	1	0	0	0	1	1	0	0
B3GNT4	0.713	1	1	1	10	0	1	1	0	1	0.715	1	1	1	9
B3GNT5	0	1	1	0	1	0	1	1	0	1	0	1	1	0	0
B3GNT6	0	1	1	0	0	0	1	1	0	0	0	1	1	0	0
B3GNT7	3.72	0.00064	1	12	23	5.4	0.213	1	1	3	3.68	0.000794	1	12	21
B3GNT8	2.38	0.408	1	1	3	0	1	1	0	0	2.14	0.439	1	1	3
B3GNT9	1.02	1	1	1	7	NA	0.0582	1	1	0	0	0.604	1	0	7
B3GNTL1	0.432	0.102	1	4	66	0	1	1	0	8	0.443	0.134	1	4	58
B4GALNT1	0	1	1	0	3	0	1	1	0	3	0	1	1	0	0
B4GALNT2	0	1	1	0	0	0	1	1	0	0	0	1	1	0	0
B4GALNT3	25.7	7.44e-13	1.49e-08	18	5	4.05	0.259	1	1	4	54.7	2.02e-13	4.06e-09	17	2
B4GALNT4	0	1	1	0	0	0	1	1	0	0	0	1	1	0	0
B4GALT1	0.774	0.632	1	9	83	0	1	1	0	7	0.742	0.528	1	9	78
B4GALT2	0.51	0.575	1	2	28	0	1	1	0	1	0.459	0.421	1	2	28
B4GALT3	0	0.155	1	0	18	0	1	1	0	0	0	0.158	1	0	18
B4GALT4	0.793	1	1	3	27	16.2	0.113	1	1	1	0.495	0.576	1	2	26
B4GALT5	2.38	0.00997	1	13	39	0	1	1	0	3	2.32	0.0183	1	13	36
B4GALT6	0.921	1	1	8	62	1.47	0.513	1	1	11	0.903	1	1	8	57
B4GALT7	0.528	0.572	1	2	27	8.09	0.165	1	1	2	0.247	0.251	1	1	26
B9D1	1.34	0.722	1	3	16	0	1	1	0	10	3.22	0.11	1	3	6
B9D2	2.17	0.087	1	7	23	0	1	1	0	9	3	0.0215	1	7	15
BAALC	0	1	1	0	0	0	1	1	0	0	0	1	1	0	0
BAAT	0	1	1	0	0	0	1	1	0	0	0	1	1	0	0
BABAM1	1.48	0.434	1	6	29	16.2	0.113	1	1	1	1.38	0.45	1	6	28
BACE1	0.951	1	1	2	15	0	1	1	0	0	0.857	1	1	2	15
BACE2	14.3	0.0416	1	2	1	0	1	1	0	0	12.9	0.0495	1	2	1
BACH1	0.612	0.296	1	6	70	0.899	1	1	1	18	0.618	0.435	1	5	52
BACH2	1.19	0.601	1	1	6	0	1	1	0	4	3.22	0.352	1	1	2
BAD	0	0.155	1	0	18	0	1	1	0	5	0	0.153	1	0	16
BAG1	0.649	0.761	1	2	22	0	1	1	0	2	0.643	0.759	1	2	20
BAG2	0	0.383	1	0	12	0	1	1	0	1	0	0.38	1	0	11
BAG3	0.713	1	1	1	10	0	1	1	0	1	0.715	1	1	1	9
BAG4	4.59	0.00103	1	9	14	5.4	0.213	1	1	3	4.82	0.000916	1	9	12
BAG5	2.38	0.176	1	3	9	0	1	1	0	1	2.41	0.176	1	3	8
BAG6	0.549	0.478	1	3	39	0	1	1	0	5	0.521	0.357	1	3	37
BAHCC1	0	1	1	0	1	0	1	1	0	1	0	1	1	0	0
BAHD1	0	0.101	1	0	22	0	1	1	0	1	0	0.0631	1	0	22
BAI1	0	1	1	0	6	0	1	1	0	6	0	1	1	0	0
BAI2	0	1	1	0	2	0	1	1	0	2	0	1	1	0	0
BAI3	0	1	1	0	5	0	1	1	0	5	0	1	1	0	0
BAIAP2	1.19	0.601	1	1	6	0	1	1	0	5	6.43	0.251	1	1	1
BAIAP2L1	2.44	0.00873	1	13	38	0	1	1	0	7	2.61	0.00664	1	13	32
BAIAP2L2	0	1	1	0	0	0	1	1	0	0	0	1	1	0	0
BAIAP3	1.78	0.481	1	1	4	NA	0.0582	1	1	0	0	1	1	0	4
BAK1	3.33	0.0135	1	7	15	4.05	0.259	1	1	4	2.97	0.0337	1	6	13
BAMBI	0	1	1	0	4	0	1	1	0	4	0	1	1	0	1
BANF1	2.59	0.0251	1	8	22	0	1	1	0	7	3.03	0.0138	1	8	17
BANF2	0	1	1	0	0	0	1	1	0	0	0	1	1	0	0
BANK1	0.973	1	1	3	22	0	1	1	0	8	1.38	0.492	1	3	14
BANP	0.759	0.677	1	5	47	2.49	0.216	1	2	13	0.521	0.357	1	3	37
BAP1	0.246	0.169	1	1	29	0	1	1	0	0	0.222	0.173	1	1	29
BARD1	0.616	0.108	1	12	139	0	1	1	0	13	0.567	0.0543	1	12	136
BARHL1	0	1	1	0	0	0	1	1	0	0	0	1	1	0	0
BARHL2	0	1	1	0	0	0	1	1	0	0	0	1	1	0	0
BARX1	0	1	1	0	0	0	1	1	0	0	0	1	1	0	0
BARX2	0	1	1	0	0	0	1	1	0	0	0	1	1	0	0
BASP1	0.892	1	1	3	24	0	1	1	0	4	0.919	1	1	3	21
BATF	0	0.0117	1	0	38	0	1	1	0	6	0	0.0116	1	0	36
BATF2	0	1	1	0	0	0	1	1	0	0	0	1	1	0	0
BATF3	1.7	0.242	1	5	21	0	1	1	0	7	1.89	0.207	1	5	17
BAX	0.738	0.791	1	3	29	0	1	1	0	6	0.715	0.79	1	3	27
BAZ1A	0.574	0.206	1	7	87	5.4	0.075	1	2	6	0.459	0.0628	1	6	84
BAZ1B	0.649	0.435	1	5	55	16.2	0.113	1	1	1	0.476	0.178	1	4	54
BAZ2A	0.996	1	1	6	43	0	1	1	0	2	0.919	1	1	6	42
BAZ2B	0.291	0.0844	1	2	49	0	1	1	0	4	0.28	0.0574	1	2	46
BBC3	1.19	0.601	1	1	6	0	1	1	0	1	1.29	0.58	1	1	5
BBIP1	1.39	0.482	1	7	36	6.48	0.0584	1	2	5	1.13	0.815	1	6	34
BBOX1	7.13	0.231	1	1	1	0	1	1	0	0	6.43	0.251	1	1	1
BBS10	0.549	1	1	1	13	0	1	1	0	1	0.495	0.709	1	1	13
BBS1	0.823	1	1	3	26	0	1	1	0	2	0.772	1	1	3	25
BBS12	0	0.622	1	0	10	0	1	1	0	2	0	0.609	1	0	8
BBS2	1.34	0.46	1	6	32	2.7	0.343	1	1	6	1.11	0.801	1	5	29
BBS4	0.376	0.501	1	1	19	0	1	1	0	4	0.429	0.713	1	1	15
BBS5	3.17	0.0655	1	4	9	0	1	1	0	4	5.15	0.0235	1	4	5
BBS7	0.951	1	1	2	15	0	1	1	0	6	0.989	1	1	2	13
BBS9	0.951	1	1	2	15	0	1	1	0	4	1.17	0.691	1	2	11
BBX	0.268	0.0113	1	3	80	1.47	0.513	1	1	11	0.181	0.00322	1	2	71
BCAM	0	1	1	0	1	0	1	1	0	1	0	1	1	0	0
BCAN	2.72	0.0206	1	8	21	0	1	1	0	1	2.57	0.045	1	8	20
BCAP29	0.571	0.404	1	4	50	5.4	0.213	1	1	3	0.41	0.147	1	3	47
BCAP31	0	1	1	0	0	0	1	1	0	0	0	1	1	0	0
BCAR1	0.571	0.404	1	4	50	2.31	0.381	1	1	7	0.438	0.199	1	3	44
BCAR3	0.216	0.117	1	1	33	1.01	1	1	1	16	0	0.153	1	0	17
BCAS1	4.93	4.05e-12	8.11e-08	38	55	0	1	1	0	14	5.96	1.29e-13	2.58e-09	38	41
BCAS2	2.04	0.305	1	2	7	NA	0.0582	1	1	0	1.84	0.347	1	2	7
BCAS3	1.19	0.737	1	3	18	0	1	1	0	7	1.75	0.421	1	3	11
BCAS4	1.83	0.122	1	10	39	0	1	1	0	10	2.07	0.0616	1	10	31
BCAT1	2.79	2.56e-06	0.0514	34	87	0	1	1	0	12	2.84	2.3e-06	0.0462	34	77
BCAT2	0	0.0696	1	0	27	0	1	1	0	3	0	0.0408	1	0	25
BCCIP	1.38	0.45	1	6	31	16.2	0.113	1	1	1	1.29	0.622	1	6	30
BCDIN3D	0	0.255	1	0	17	0	1	1	0	1	0	0.153	1	0	16
BCHE	0	0.613	1	0	9	0	1	1	0	0	0	0.619	1	0	9
BCKDHA	1.14	0.689	1	8	50	13	0.00114	1	4	5	0.547	0.307	1	4	47
BCKDHB	2.01	0.0492	1	11	39	0	1	1	0	8	2.28	0.0228	1	11	31
BCKDK	1.78	0.353	1	2	8	8.09	0.165	1	1	2	1.07	1	1	1	6
BCL10	0.815	1	1	4	35	0	1	1	0	6	0.735	0.813	1	4	35
BCL11A	0.17	0.0579	1	1	42	0	1	1	0	5	0.174	0.0541	1	1	37
BCL11B	0	1	1	0	0	0	1	1	0	0	0	1	1	0	0
BCL2	0.364	4.05e-06	0.0813	17	333	0	0.115	1	0	48	0.346	1.08e-06	0.0217	17	316
BCL2A1	0.649	0.761	1	2	22	0	1	1	0	6	0.677	1	1	2	19
BCL2L10	8.56	0.000916	1	6	5	0	1	1	0	3	19.3	0.00013	1	6	2
BCL2L11	2.65	0.00615	1	13	35	2.7	0.343	1	1	6	2.57	0.0101	1	12	30
BCL2L1	0.713	1	1	2	20	0	1	1	0	4	0.757	1	1	2	17
BCL2L12	0.892	1	1	4	32	3.24	0.302	1	1	5	0.643	0.614	1	3	30
BCL2L13	1.61	0.191	1	9	40	0	1	1	0	7	1.65	0.182	1	9	35
BCL2L14	1.61	0.222	1	7	31	0	1	1	0	7	1.8	0.188	1	7	25
BCL2L15	0	1	1	0	1	0	1	1	0	0	0	1	1	0	1
BCL2L2	1.19	0.639	1	6	36	0	1	1	0	2	1.13	0.815	1	6	34
BCL2L2-PABPN1	1.32	0.586	1	5	27	0	1	1	0	2	1.24	0.6	1	5	26
BCL3	0	0.383	1	0	12	0	1	1	0	2	0	0.377	1	0	10
BCL6	0	0.38	1	0	11	0	1	1	0	11	0	1	1	0	0
BCL6B	0	1	1	0	0	0	1	1	0	0	0	1	1	0	0
BCL7A	0.921	1	1	4	31	0	1	1	0	7	1.07	0.785	1	4	24
BCL7B	0.446	0.713	1	1	16	0	1	1	0	4	0.536	1	1	1	12
BCL7C	0.62	0.762	1	2	23	2.7	0.343	1	1	6	0.378	0.498	1	1	17
BCL9	1.02	1	1	3	21	0	1	1	0	0	0.919	1	1	3	21
BCL9L	0.743	0.677	1	5	48	0	1	1	0	0	0.67	0.545	1	5	48
BCLAF1	4.28	2.4e-07	0.0048	24	40	0	1	1	0	0	3.86	1.27e-06	0.0255	24	40
BCMO1	0	0.613	1	0	9	0	1	1	0	2	0	0.604	1	0	7
BCO2	3.57	0.325	1	1	2	0	1	1	0	2	NA	0.135	1	1	0
BCOR	0	1	1	0	0	0	1	1	0	0	0	1	1	0	0
[truncated: 18,143 more rows]

## Sheet: auto genes_e
gene	AS.OR	AS.p	AS.p.bon	AS	nonAS	ASB.OR	ASB.p	ASB.p.bon	ASB	nonASB	ASE.OR	ASE.p	ASE.p.bon	ASE	nonASE	allele-specific?
61E3.4	0	1	1	0	0	0	1	1	0	0	0	1	1	0	0	indeterminate
A-575C2.4	0	1	1	0	0	0	1	1	0	0	0	1	1	0	0	indeterminate
A1BG	0	1	1	0	6	0	1	1	0	1	0	1	1	0	5	indeterminate
A1CF	0	1	1	0	0	0	1	1	0	0	0	1	1	0	0	indeterminate
A2M	0	1	1	0	0	0	1	1	0	0	0	1	1	0	0	indeterminate
A2ML1	0	1	1	0	3	0	1	1	0	3	0	1	1	0	0	indeterminate
A4GALT	0.352	3.43e-07	0.00687	18	666	0	1	1	0	8	0.349	2.52e-07	0.00506	18	658	balanced
A4GNT	0	1	1	0	0	0	1	1	0	0	0	1	1	0	0	indeterminate
AAAS	0.229	0.00275	1	3	171	0	1	1	0	3	0.228	0.00274	1	3	168	indeterminate
AACS	0.113	3.43e-08	0.000687	3	347	0	1	1	0	3	0.111	3.52e-08	0.000706	3	344	balanced
AADAC	0	1	1	0	0	0	1	1	0	0	0	1	1	0	0	indeterminate
AADACL2	0	1	1	0	0	0	1	1	0	0	0	1	1	0	0	indeterminate
AADACL3	0	1	1	0	0	0	1	1	0	0	0	1	1	0	0	indeterminate
AADACL4	0	1	1	0	6	0	1	1	0	6	0	1	1	0	0	indeterminate
AADAT	0	1	1	0	0	0	1	1	0	0	0	1	1	0	0	indeterminate
AAED1	1.12	0.751	1	3	35	0	1	1	0	3	1.2	0.739	1	3	32	indeterminate
AAGAB	0.446	4.86e-07	0.00974	32	935	6.36	0.175	1	1	4	0.425	1.08e-07	0.00217	31	931	balanced
AAK1	0.129	9.2e-21	1.84e-16	10	1010	0	1	1	0	8	0.127	4.27e-21	8.57e-17	10	1002	balanced
AAMDC	3.67	3.64e-20	7.3e-16	83	295	0	1	1	0	11	3.73	1.67e-20	3.34e-16	83	284	allele-specific
AAMP	0	0.117	1	0	41	0	1	1	0	5	0	0.11	1	0	36	indeterminate
AANAT	0	1	1	0	6	0	1	1	0	5	0	1	1	0	1	indeterminate
AAR2	0	0.000276	1	0	123	0	1	1	0	2	0	0.000167	1	0	121	indeterminate
AARD	0	1	1	0	2	0	1	1	0	0	0	1	1	0	2	indeterminate
AARS	0.716	0.104	1	27	491	1.59	0.481	1	1	16	0.698	0.0843	1	26	475	indeterminate
AARS2	0.141	1.24e-09	2.5e-05	5	461	0	1	1	0	7	0.141	1.27e-09	2.54e-05	5	454	balanced
AARSD1	0	0.0514	1	0	52	0	1	1	0	1	0	0.0512	1	0	51	indeterminate
AASDH	0.426	4.57e-05	0.917	19	581	0	1	1	0	0	0.417	2.68e-05	0.537	19	581	indeterminate
AASDHPPT	0.857	0.707	1	15	228	0	1	1	0	6	0.862	0.707	1	15	222	indeterminate
AASS	0	1	1	0	5	0	1	1	0	0	0	1	1	0	5	indeterminate
AATF	0.185	9.01e-07	0.0181	5	352	0	1	1	0	11	0.187	1.25e-06	0.0252	5	341	balanced
AATK	0	1	1	0	4	0	1	1	0	4	0	1	1	0	0	indeterminate
ABAT	0	4.77e-07	0.00956	0	209	0	1	1	0	0	0	3e-07	0.00601	0	209	balanced
ABCA10	0.766	1	1	3	51	6.36	0.175	1	1	4	0.543	0.582	1	2	47	indeterminate
ABCA1	9.77	0.0102	1	3	4	19.1	0.00168	1	3	4	0	1	1	0	0	indeterminate
ABCA12	0.931	1	1	8	112	0	1	1	0	0	0.911	1	1	8	112	indeterminate
ABCA13	0	0.618	1	0	14	0	1	1	0	13	0	1	1	0	1	indeterminate
ABCA2	0	1	1	0	6	0	1	1	0	1	0	1	1	0	5	indeterminate
ABCA3	0.841	1	1	2	31	0	1	1	0	1	0.851	1	1	2	30	indeterminate
ABCA4	1.63	0.486	1	1	8	3.18	0.293	1	1	8	0	1	1	0	0	indeterminate
ABCA5	0.107	7.49e-14	1.5e-09	5	607	0	1	1	0	0	0.105	3.48e-14	6.98e-10	5	607	balanced
ABCA6	0.126	4.43e-07	0.00887	3	311	0	1	1	0	1	0.123	3e-07	0.00602	3	310	balanced
ABCA7	0.178	8.53e-23	1.71e-18	18	1314	0	0.631	1	0	31	0.179	1.11e-22	2.23e-18	18	1283	balanced
ABCA8	0	1	1	0	0	0	1	1	0	0	0	1	1	0	0	indeterminate
ABCA9	0	1	1	0	0	0	1	1	0	0	0	1	1	0	0	indeterminate
ABCB1	2	0.29	1	2	13	0	1	1	0	2	2.32	0.243	1	2	11	indeterminate
ABCB10	0.761	0.331	1	18	308	0	1	1	0	1	0.748	0.284	1	18	307	indeterminate
ABCB11	0	1	1	0	11	0	1	1	0	11	0	1	1	0	0	indeterminate
ABCB4	0	0.00939	1	0	70	0	1	1	0	7	0	0.014	1	0	63	indeterminate
ABCB5	0	0.618	1	0	14	0	1	1	0	14	0	1	1	0	0	indeterminate
ABCB6	0.165	0.00108	1	2	158	0	1	1	0	2	0.164	0.00108	1	2	156	indeterminate
ABCB7	0	1	1	0	0	0	1	1	0	0	0	1	1	0	0	indeterminate
ABCB8	0	2.75e-08	0.000552	0	244	0	1	1	0	6	0	2.64e-08	0.00053	0	238	balanced
ABCB9	1.24	0.302	1	25	263	5.09	0.0733	1	2	10	1.16	0.486	1	23	253	indeterminate
ABCC1	0.129	8.35e-25	1.67e-20	12	1212	7.27	0.0431	1	2	7	0.106	4.77e-27	9.57e-23	10	1205	balanced
ABCC10	0.14	0.0146	1	1	93	0	1	1	0	2	0.14	0.0145	1	1	91	indeterminate
ABCC11	0	0.62	1	0	15	0	1	1	0	6	0	1	1	0	9	indeterminate
ABCC12	3.26	0.309	1	1	4	6.36	0.175	1	1	4	0	1	1	0	0	indeterminate
ABCC2	0	1	1	0	5	0	1	1	0	5	0	1	1	0	0	indeterminate
ABCC3	NA	0.0713	1	1	0	0	1	1	0	0	NA	0.0727	1	1	0	indeterminate
ABCC4	0.0578	4.95e-46	9.92e-42	8	1804	0.439	0.728	1	1	58	0.0512	1.58e-46	3.17e-42	7	1746	balanced
ABCC5	0.217	0.13	1	1	60	3.64	0.265	1	1	7	0	0.0318	1	0	53	indeterminate
ABCC6	0	0.256	1	0	25	0	1	1	0	22	0	1	1	0	3	indeterminate
ABCC8	43.4	7.92e-10	1.59e-05	10	3	0	1	1	0	3	NA	4.11e-12	8.24e-08	10	0	allele-specific
ABCC9	0	1	1	0	0	0	1	1	0	0	0	1	1	0	0	indeterminate
ABCD1	0	1	1	0	0	0	1	1	0	0	0	1	1	0	0	indeterminate
ABCD2	0	0.0728	1	0	43	0	1	1	0	2	0	0.0724	1	0	41	indeterminate
ABCD3	0.0668	2.08e-10	4.18e-06	2	390	0	1	1	0	7	0.0667	2.03e-10	4.07e-06	2	383	balanced
ABCD4	0.196	2.07e-11	4.15e-07	10	666	0	1	1	0	7	0.194	1.44e-11	2.89e-07	10	659	balanced
ABCE1	2.61	0.0278	1	7	35	25.5	0.0742	1	1	1	2.25	0.0673	1	6	34	indeterminate
ABCF1	0.128	0.0108	1	1	102	0	1	1	0	4	0.13	0.0102	1	1	98	indeterminate
ABCF2	0.181	5.5e-20	1.1e-15	16	1154	0	1	1	0	1	0.177	1.31e-20	2.62e-16	16	1153	balanced
ABCF3	0	1.81e-08	0.000363	0	247	0	1	1	0	6	0	2.82e-08	0.000565	0	241	balanced
ABCG1	0.112	0.00336	1	1	116	0	1	1	0	12	0.123	0.00714	1	1	104	indeterminate
ABCG2	2.61	0.358	1	1	5	0	1	1	0	5	NA	0.0727	1	1	0	indeterminate
ABCG4	0	1	1	0	0	0	1	1	0	0	0	1	1	0	0	indeterminate
ABCG5	0	1	1	0	0	0	1	1	0	0	0	1	1	0	0	indeterminate
ABCG8	0	1	1	0	0	0	1	1	0	0	0	1	1	0	0	indeterminate
ABHD1	0	1	1	0	6	0	1	1	0	3	0	1	1	0	3	indeterminate
ABHD10	0.057	3.26e-18	6.54e-14	3	686	0	1	1	0	7	0.0564	2.13e-18	4.28e-14	3	679	balanced
ABHD11	0.116	7.19e-08	0.00144	3	338	0	1	1	0	13	0.118	1e-07	0.002	3	325	balanced
ABHD12	0.0742	3.47e-34	6.96e-30	8	1405	0	1	1	0	8	0.0731	1.06e-34	2.13e-30	8	1397	balanced
ABHD12B	NA	0.00508	1	2	0	0	1	1	0	0	NA	0.00528	1	2	0	indeterminate
ABHD13	0.659	0.256	1	9	178	0	1	1	0	4	0.66	0.256	1	9	174	indeterminate
ABHD14A	0.322	0.13	1	2	81	0	1	1	0	1	0.319	0.131	1	2	80	indeterminate
ABHD14A-ACY1	0	0.00628	1	0	76	0	1	1	0	3	0	0.0102	1	0	73	indeterminate
ABHD14B	0.266	0.0488	1	2	98	0	1	1	0	2	0.266	0.0486	1	2	96	indeterminate
ABHD15	0.117	2.13e-05	0.426	2	222	0	1	1	0	0	0.115	1.43e-05	0.287	2	222	indeterminate
ABHD16A	0.0892	0.000546	1	1	146	25.5	0.0742	1	1	1	0	3.47e-05	0.696	0	145	indeterminate
ABHD16B	0.241	0.184	1	1	54	0	1	1	0	0	0.236	0.186	1	1	54	indeterminate
ABHD17A	1.95	0.0267	1	15	100	0	1	1	0	5	2.01	0.016	1	15	95	indeterminate
ABHD17B	2.61	0.00336	1	13	65	0	1	1	0	0	2.55	0.00396	1	13	65	indeterminate
ABHD17C	0.193	0.00442	1	2	135	0	1	1	0	2	0.192	0.00439	1	2	133	indeterminate
ABHD2	1.47	3.92e-05	0.786	139	1230	0	1	1	0	15	1.46	5.28e-05	1	139	1215	indeterminate
ABHD3	0	0.000172	1	0	126	0	1	1	0	1	0	0.000177	1	0	125	indeterminate
ABHD4	0.0732	5.56e-05	1	1	178	0	1	1	0	0	0.0717	3.64e-05	0.73	1	178	indeterminate
ABHD5	0.543	0.327	1	4	96	25.5	0.0742	1	1	1	0.403	0.12	1	3	95	indeterminate
ABHD6	0.226	8.99e-11	1.8e-06	12	691	0	1	1	0	3	0.223	4.47e-11	8.96e-07	12	688	balanced
ABHD8	0.0613	9.79e-17	1.96e-12	3	638	0	1	1	0	18	0.0618	1.35e-16	2.71e-12	3	620	balanced
ABI1	0.0911	1.41e-10	2.82e-06	3	429	0	1	1	0	3	0.0898	1.49e-10	2.98e-06	3	426	balanced
ABI2	0.615	0.15	1	10	212	0	1	1	0	3	0.611	0.15	1	10	209	indeterminate
ABI3	0.116	0.005	1	1	112	0	1	1	0	6	0.12	0.00477	1	1	106	indeterminate
ABI3BP	0.0565	1.54e-12	3.09e-08	2	461	0	1	1	0	4	0.0559	1.02e-12	2.04e-08	2	457	balanced
ABL1	0.167	3.36e-17	6.73e-13	12	936	0	1	1	0	16	0.166	3.28e-17	6.57e-13	12	920	balanced
ABL2	0.761	0.201	1	25	428	0	1	1	0	4	0.752	0.202	1	25	424	indeterminate
ABLIM1	0.239	3.08e-28	6.18e-24	37	2017	0	1	1	0	11	0.235	5.7e-29	1.14e-24	37	2006	balanced
ABLIM2	0	1	1	0	5	0	1	1	0	0	0	1	1	0	5	indeterminate
ABLIM3	0	1	1	0	1	0	1	1	0	1	0	1	1	0	0	indeterminate
ABP1	4.07	0.0143	1	5	16	0	1	1	0	0	3.99	0.0154	1	5	16	indeterminate
ABR	0.36	1.23e-11	2.47e-07	33	1195	0.688	1	1	1	37	0.353	8.79e-12	1.76e-07	32	1158	balanced
ABRA	0	1	1	0	1	0	1	1	0	1	0	1	1	0	0	indeterminate
ABRACL	0.23	0.00271	1	3	170	0	0.627	1	0	29	0.271	0.00991	1	3	141	indeterminate
ABT1	0.0263	7.82e-15	1.57e-10	1	495	0	1	1	0	10	0.0263	7.47e-15	1.5e-10	1	485	balanced
ABTB1	0.832	1	1	3	47	6.36	0.175	1	1	4	0.593	0.771	1	2	43	indeterminate
ABTB2	0.547	0.199	1	6	143	0	0.643	1	0	35	0.709	0.586	1	6	108	indeterminate
AC002310.13	0.573	0.156	1	8	182	0	1	1	0	4	0.573	0.155	1	8	178	indeterminate
AC002365.1	0	1	1	0	0	0	1	1	0	0	0	1	1	0	0	indeterminate
AC002398.9	0.424	0.0846	1	4	123	0	1	1	0	4	0.429	0.114	1	4	119	indeterminate
AC002451.1	0	1	1	0	0	0	1	1	0	0	0	1	1	0	0	indeterminate
AC002472.1	0.407	0.0468	1	5	160	0	0.629	1	0	30	0.491	0.134	1	5	130	indeterminate
AC002472.13	0	1	1	0	0	0	1	1	0	0	0	1	1	0	0	indeterminate
AC002553.1	0	1	1	0	13	0	1	1	0	0	0	0.618	1	0	13	indeterminate
AC002985.3	0.178	8.17e-11	1.64e-06	8	586	0	1	1	0	14	0.178	1.16e-10	2.33e-06	8	572	balanced
AC003005.4	0.232	2.12e-06	0.0425	7	393	4.24	0.236	1	1	6	0.198	4.46e-07	0.00893	6	387	balanced
AC003006.7	0.0617	6.68e-22	1.34e-17	4	845	0	1	1	0	19	0.0618	9.25e-22	1.85e-17	4	826	balanced
AC003043.1	0	1	1	0	0	0	1	1	0	0	0	1	1	0	0	indeterminate
AC003101.1	0	1	1	0	0	0	1	1	0	0	0	1	1	0	0	indeterminate
AC003102.1	0	1	1	0	1	0	1	1	0	1	0	1	1	0	0	indeterminate
AC004017.1	0	1	1	0	11	0	1	1	0	0	0	1	1	0	11	indeterminate
AC004076.7	0.321	9.85e-08	0.00197	16	649	0	1	1	0	13	0.321	9.63e-08	0.00193	16	636	balanced
AC004076.9	0.356	4.43e-14	8.88e-10	40	1462	0	1	1	0	1	0.349	1.03e-14	2.06e-10	40	1461	balanced
AC004381.6	0.0863	0.00037	1	1	151	0	1	1	0	1	0.085	0.000239	1	1	150	indeterminate
AC004466.1	0.212	3.2e-09	6.42e-05	9	553	0	1	1	0	0	0.208	1.6e-09	3.2e-05	9	553	balanced
AC004528.1	0	1	1	0	0	0	1	1	0	0	0	1	1	0	0	indeterminate
AC004817.1	0	1	1	0	0	0	1	1	0	0	0	1	1	0	0	indeterminate
AC004824.2	0	1	1	0	13	0	1	1	0	13	0	1	1	0	0	indeterminate
AC004899.1	0	1	1	0	0	0	1	1	0	0	0	1	1	0	0	indeterminate
AC005003.1	0.449	0.216	1	3	87	5.09	0.206	1	1	5	0.311	0.092	1	2	82	indeterminate
AC005008.2	0	1	1	0	0	0	1	1	0	0	0	1	1	0	0	indeterminate
AC005082.1	0.372	0.00451	1	7	245	0	1	1	0	7	0.375	0.00445	1	7	238	indeterminate
AC005477.1	0	1	1	0	0	0	1	1	0	0	0	1	1	0	0	indeterminate
AC005481.5	0	1	1	0	0	0	1	1	0	0	0	1	1	0	0	indeterminate
AC005488.1	0	1	1	0	0	0	1	1	0	0	0	1	1	0	0	indeterminate
AC005493.1	0	1	1	0	0	0	1	1	0	0	0	1	1	0	0	indeterminate
AC005544.1	0	1	1	0	0	0	1	1	0	0	0	1	1	0	0	indeterminate
AC005549.3	0	1	1	0	0	0	1	1	0	0	0	1	1	0	0	indeterminate
AC005606.1	0	1	1	0	12	0	1	1	0	8	0	1	1	0	4	indeterminate
AC005609.1	0	1	1	0	0	0	1	1	0	0	0	1	1	0	0	indeterminate
AC005779.2	0.35	0.0108	1	5	186	0	1	1	0	16	0.375	0.0193	1	5	170	indeterminate
AC005841.1	0	1	1	0	4	0	1	1	0	1	0	1	1	0	3	indeterminate
AC006014.1	0	1	1	0	0	0	1	1	0	0	0	1	1	0	0	indeterminate
AC006116.20	0	0.256	1	0	26	0	1	1	0	2	0	0.415	1	0	24	indeterminate
AC006126.3	0	1	1	0	12	0	1	1	0	12	0	1	1	0	0	indeterminate
AC006132.1	0.735	0.608	1	7	124	0	1	1	0	8	0.77	0.604	1	7	116	indeterminate
AC006156.1	0	1	1	0	0	0	1	1	0	0	0	1	1	0	0	indeterminate
AC006372.1	0	1	1	0	0	0	1	1	0	0	0	1	1	0	0	indeterminate
AC006449.1	0.27	0.000692	1	5	241	0	1	1	0	0	0.265	0.000493	1	5	241	indeterminate
AC006455.1	0	1	1	0	0	0	1	1	0	0	0	1	1	0	0	indeterminate
AC006465.3	1.87	3.15e-13	6.31e-09	181	1261	0.499	0.724	1	1	51	1.9	1.23e-13	2.47e-09	180	1210	allele-specific
AC006486.1	19.6	0.00325	1	3	2	12.7	0.109	1	1	2	NA	0.00528	1	2	0	indeterminate
AC006486.9	0.41	0.0862	1	4	127	6.36	0.175	1	1	4	0.311	0.0368	1	3	123	indeterminate
AC006538.4	0.372	0.0195	1	5	175	0	1	1	0	1	0.367	0.0198	1	5	174	indeterminate
AC006547.14	NA	0.00508	1	2	0	0	1	1	0	0	NA	0.00528	1	2	0	indeterminate
AC006946.15	0	1	1	0	2	0	1	1	0	2	0	1	1	0	0	indeterminate
AC006967.1	0	1	1	0	0	0	1	1	0	0	0	1	1	0	0	indeterminate
AC007204.1	0.0785	0.000116	1	1	166	0	1	1	0	0	0.0768	7.72e-05	1	1	166	indeterminate
AC007216.2	0	2.28e-06	0.0457	0	187	0	1	1	0	6	0	2.1e-06	0.0421	0	181	balanced
AC007375.1	0	1	1	0	1	0	1	1	0	1	0	1	1	0	0	indeterminate
AC007377.1	0	1	1	0	0	0	1	1	0	0	0	1	1	0	0	indeterminate
AC007382.1	0	1	1	0	5	0	1	1	0	0	0	1	1	0	5	indeterminate
AC007390.5	4.11	1.12e-34	2.24e-30	130	412	0	1	1	0	3	4.06	4.12e-34	8.26e-30	130	409	allele-specific
AC007401.2	1	1	1	27	351	25.5	0.0742	1	1	1	0.948	0.921	1	26	350	indeterminate
AC007405.2	0	1	1	0	0	0	1	1	0	0	0	1	1	0	0	indeterminate
AC007421.1	0	1	1	0	0	0	1	1	0	0	0	1	1	0	0	indeterminate
AC007431.1	0	1	1	0	0	0	1	1	0	0	0	1	1	0	0	indeterminate
AC007461.1	0	1	1	0	0	0	1	1	0	0	0	1	1	0	0	indeterminate
AC007557.1	0	1	1	0	0	0	1	1	0	0	0	1	1	0	0	indeterminate
AC007773.3	0.62	1	1	1	21	2.12	0.394	1	1	12	0	1	1	0	9	indeterminate
AC007919.2	0	1	1	0	0	0	1	1	0	0	0	1	1	0	0	indeterminate
AC007952.1	0	1	1	0	0	0	1	1	0	0	0	1	1	0	0	indeterminate
AC007952.5	0	1	1	0	0	0	1	1	0	0	0	1	1	0	0	indeterminate
AC007952.6	0	1	1	0	0	0	1	1	0	0	0	1	1	0	0	indeterminate
AC007956.1	0	0.00299	1	0	90	0	1	1	0	4	0	0.00281	1	0	86	indeterminate
AC007965.1	0	1	1	0	0	0	1	1	0	0	0	1	1	0	0	indeterminate
AC008060.7	0	1	1	0	2	0	1	1	0	2	0	1	1	0	0	indeterminate
AC008132.1	0	1	1	0	0	0	1	1	0	0	0	1	1	0	0	indeterminate
AC008132.13	0	1	1	0	0	0	1	1	0	0	0	1	1	0	0	indeterminate
AC008267.1	0	1	1	0	0	0	1	1	0	0	0	1	1	0	0	indeterminate
AC008271.1	0	1	1	0	0	0	1	1	0	0	0	1	1	0	0	indeterminate
AC008372.1	0	1	1	0	12	0	1	1	0	6	0	1	1	0	6	indeterminate
AC008387.1	0	1	1	0	2	0	1	1	0	2	0	1	1	0	0	indeterminate
AC008394.1	0	1	1	0	0	0	1	1	0	0	0	1	1	0	0	indeterminate
AC008443.1	0.0766	7.82e-05	1	1	170	0	1	1	0	1	0.0755	7.98e-05	1	1	169	indeterminate
AC008498.1	0	1	1	0	0	0	1	1	0	0	0	1	1	0	0	indeterminate
AC008686.1	0	0.258	1	0	27	0	1	1	0	8	0	0.394	1	0	19	indeterminate
AC008914.1	0	1	1	0	0	0	1	1	0	0	0	1	1	0	0	indeterminate
AC008948.1	1.63	0.28	1	6	48	0	1	1	0	0	1.6	0.286	1	6	48	indeterminate
AC008964.1	2.61	0.133	1	3	15	0	1	1	0	1	2.73	0.122	1	3	14	indeterminate
AC009041.2	0	1	1	0	0	0	1	1	0	0	0	1	1	0	0	indeterminate
AC009060.1	0	1	1	0	0	0	1	1	0	0	0	1	1	0	0	indeterminate
AC009065.1	0.139	9.04e-10	1.81e-05	5	468	0	1	1	0	10	0.139	8.57e-10	1.72e-05	5	458	balanced
AC009133.19	3.75	3.56e-71	7.15e-67	305	1060	0	1	1	0	22	3.75	5.09e-71	1.02e-66	305	1038	allele-specific
AC009365.3	0	1	1	0	3	0	1	1	0	3	0	1	1	0	0	indeterminate
AC009403.2	0.225	0.00191	1	3	174	2.12	0.394	1	1	12	0.158	0.00076	1	2	162	indeterminate
AC009802.1	5.59	1.13e-30	2.27e-26	85	198	2.55	0.128	1	3	30	6.23	4.26e-32	8.54e-28	82	168	allele-specific
AC009892.10	1.53	3.4e-06	0.0681	150	1280	0	1	1	0	1	1.5	8.62e-06	0.173	150	1279	indeterminate
AC009977.1	0	1	1	0	0	0	1	1	0	0	0	1	1	0	0	indeterminate
AC010327.2	0.148	7.51e-06	0.151	3	264	0	1	1	0	3	0.147	7.54e-06	0.151	3	261	indeterminate
AC010336.1	0	1	1	0	4	0	1	1	0	4	0	1	1	0	0	indeterminate
AC010368.2	0	1	1	0	0	0	1	1	0	0	0	1	1	0	0	indeterminate
AC010441.1	0.217	0.13	1	1	60	0	1	1	0	15	0.284	0.258	1	1	45	indeterminate
AC010536.1	0	1	1	0	3	0	1	1	0	1	0	1	1	0	2	indeterminate
AC010642.1	0.706	0.00668	1	61	1126	0	1	1	0	9	0.697	0.00492	1	61	1117	indeterminate
AC010646.3	0	1	1	0	13	0	1	1	0	1	0	1	1	0	12	indeterminate
AC010760.1	0	1	1	0	1	0	1	1	0	1	0	1	1	0	0	indeterminate
AC010877.1	0	1	1	0	0	0	1	1	0	0	0	1	1	0	0	indeterminate
AC011239.1	0	1	1	0	1	0	1	1	0	1	0	1	1	0	0	indeterminate
AC011294.3	0	1	1	0	1	0	1	1	0	0	0	1	1	0	1	indeterminate
AC011298.1	0	1	1	0	0	0	1	1	0	0	0	1	1	0	0	indeterminate
AC011308.1	0	1	1	0	2	0	1	1	0	0	0	1	1	0	2	indeterminate
AC011366.3	0	1	1	0	0	0	1	1	0	0	0	1	1	0	0	indeterminate
AC011475.1	0	1	1	0	1	0	1	1	0	0	0	1	1	0	1	indeterminate
AC011484.1	0	1	1	0	0	0	1	1	0	0	0	1	1	0	0	indeterminate
AC011500.1	0	1	1	0	11	0	1	1	0	11	0	1	1	0	0	indeterminate
AC011530.4	0.227	6.14e-06	0.123	6	345	0	1	1	0	1	0.223	4.35e-06	0.0871	6	344	indeterminate
AC011551.3	47.7	7.17e-11	1.44e-06	11	3	17	0.0132	1	2	3	NA	5.65e-11	1.13e-06	9	0	allele-specific
AC011755.1	0	1	1	0	0	0	1	1	0	0	0	1	1	0	0	indeterminate
AC011897.1	0	1	1	0	0	0	1	1	0	0	0	1	1	0	0	indeterminate
AC011997.1	0	3.23e-06	0.0647	0	180	0	1	1	0	6	0	3.09e-06	0.062	0	174	indeterminate
AC012067.1	0	1	1	0	0	0	1	1	0	0	0	1	1	0	0	indeterminate
AC012123.1	0	1	1	0	0	0	1	1	0	0	0	1	1	0	0	indeterminate
AC012215.1	0	1	1	0	0	0	1	1	0	0	0	1	1	0	0	indeterminate
AC012313.1	0	2.49e-05	0.5	0	155	0	1	1	0	10	0	3.47e-05	0.696	0	145	indeterminate
AC012360.1	0	1	1	0	1	0	1	1	0	0	0	1	1	0	1	indeterminate
AC012360.2	0.276	4.91e-05	0.985	7	331	0	1	1	0	0	0.27	3.55e-05	0.712	7	331	indeterminate
AC012414.1	0	1	1	0	0	0	1	1	0	0	0	1	1	0	0	indeterminate
AC012485.1	0	1	1	0	0	0	1	1	0	0	0	1	1	0	0	indeterminate
AC012493.2	0	1	1	0	0	0	1	1	0	0	0	1	1	0	0	indeterminate
AC013269.5	0	1	1	0	0	0	1	1	0	0	0	1	1	0	0	indeterminate
AC013449.1	NA	1.84e-06	0.0369	5	0	0	1	1	0	0	NA	2.03e-06	0.0406	5	0	allele-specific
AC013468.1	0	0.266	1	0	29	0	1	1	0	0	0	0.268	1	0	29	indeterminate
AC013469.1	0	1	1	0	0	0	1	1	0	0	0	1	1	0	0	indeterminate
AC015660.1	0	0.397	1	0	21	0	1	1	0	0	0	0.398	1	0	21	indeterminate
AC015688.3	0.0709	1.84e-18	3.69e-14	4	735	0	1	1	0	1	0.0696	5.4e-19	1.08e-14	4	734	balanced
AC015987.2	0.511	0.253	1	4	102	0	1	1	0	0	0.5	0.193	1	4	102	indeterminate
AC015989.1	0	1	1	0	0	0	1	1	0	0	0	1	1	0	0	indeterminate
AC015989.2	0	1	1	0	0	0	1	1	0	0	0	1	1	0	0	indeterminate
AC016182.1	19	2.25e-14	4.51e-10	19	13	5.09	0.206	1	1	5	28.7	2.82e-15	5.66e-11	18	8	allele-specific
AC016251.1	0	1	1	0	0	0	1	1	0	0	0	1	1	0	0	indeterminate
AC016559.1	0	1	1	0	0	0	1	1	0	0	0	1	1	0	0	indeterminate
AC016586.1	0	0.176	1	0	35	0	1	1	0	8	0	0.259	1	0	27	indeterminate
AC016722.1	0	1	1	0	0	0	1	1	0	0	0	1	1	0	0	indeterminate
AC016722.2	0	1	1	0	0	0	1	1	0	0	0	1	1	0	0	indeterminate
AC016745.1	0	1	1	0	0	0	1	1	0	0	0	1	1	0	0	indeterminate
AC016752.1	0	1	1	0	0	0	1	1	0	0	0	1	1	0	0	indeterminate
AC016757.3	8.69	0.0439	1	2	3	0	1	1	0	1	12.8	0.0287	1	2	2	indeterminate
AC016885.1	0	1	1	0	0	0	1	1	0	0	0	1	1	0	0	indeterminate
AC017028.1	0	1	1	0	0	0	1	1	0	0	0	1	1	0	0	indeterminate
AC017081.1	0	1	1	0	0	0	1	1	0	0	0	1	1	0	0	indeterminate
AC017104.2	0	1	1	0	7	0	1	1	0	6	0	1	1	0	1	indeterminate
AC018445.1	0	1	1	0	1	0	1	1	0	0	0	1	1	0	1	indeterminate
AC018470.1	0	1	1	0	0	0	1	1	0	0	0	1	1	0	0	indeterminate
AC018512.1	0	1	1	0	0	0	1	1	0	0	0	1	1	0	0	indeterminate
AC018630.1	0	0.624	1	0	16	0	1	1	0	0	0	0.625	1	0	16	indeterminate
AC018755.11	0.15	0.021	1	1	87	0	1	1	0	2	0.15	0.0209	1	1	85	indeterminate
AC018816.3	0.148	1.59e-07	0.0032	4	353	0	1	1	0	4	0.146	1.62e-07	0.00324	4	349	balanced
AC018867.1	0	0.62	1	0	15	0	1	1	0	0	0	0.621	1	0	15	indeterminate
AC018867.2	0	1	1	0	4	0	1	1	0	0	0	1	1	0	4	indeterminate
AC019171.1	0	1	1	0	0	0	1	1	0	0	0	1	1	0	0	indeterminate
AC019206.1	0	1	1	0	1	0	1	1	0	0	0	1	1	0	1	indeterminate
AC019294.1	0	1	1	0	3	0	1	1	0	0	0	1	1	0	3	indeterminate
AC020629.1	0	1	1	0	5	0	1	1	0	0	0	1	1	0	5	indeterminate
AC020907.1	0	1	1	0	0	0	1	1	0	0	0	1	1	0	0	indeterminate
AC020922.1	0	1	1	0	6	0	1	1	0	1	0	1	1	0	5	indeterminate
AC020952.1	0	1	1	0	0	0	1	1	0	0	0	1	1	0	0	indeterminate
AC021218.2	0	1	1	0	0	0	1	1	0	0	0	1	1	0	0	indeterminate
AC021860.1	2.17	0.404	1	1	6	6.36	0.175	1	1	4	0	1	1	0	2	indeterminate
AC022210.1	0	1	1	0	0	0	1	1	0	0	0	1	1	0	0	indeterminate
AC022400.2	0.143	0.0145	1	1	91	0	1	1	0	0	0.14	0.0145	1	1	91	indeterminate
AC022431.2	0	1	1	0	0	0	1	1	0	0	0	1	1	0	0	indeterminate
AC022498.1	0	1	1	0	0	0	1	1	0	0	0	1	1	0	0	indeterminate
AC022532.1	0	1	1	0	0	0	1	1	0	0	0	1	1	0	0	indeterminate
AC022762.1	0	1	1	0	0	0	1	1	0	0	0	1	1	0	0	indeterminate
AC022819.4	0	1	1	0	0	0	1	1	0	0	0	1	1	0	0	indeterminate
AC023469.1	0	1	1	0	1	0	1	1	0	1	0	1	1	0	0	indeterminate
AC023590.1	0.139	0.000185	1	2	188	0	1	1	0	0	0.136	0.000126	1	2	188	indeterminate
AC023632.1	0	1	1	0	2	0	1	1	0	0	0	1	1	0	2	indeterminate
AC024257.1	0	1	1	0	0	0	1	1	0	0	0	1	1	0	0	indeterminate
AC024580.1	0	1	1	0	0	0	1	1	0	0	0	1	1	0	0	indeterminate
AC024592.12	0	0.00946	1	0	71	0	0.407	1	0	41	0	0.167	1	0	30	indeterminate
AC024940.1	0	1	1	0	2	0	1	1	0	1	0	1	1	0	1	indeterminate
AC025262.1	1.55	0.0128	1	41	345	0	1	1	0	1	1.52	0.0139	1	41	344	indeterminate
AC025263.3	0.0794	0.000114	1	1	164	0	1	1	0	0	0.0778	0.000117	1	1	164	indeterminate
AC025278.1	0	1	1	0	0	0	1	1	0	0	0	1	1	0	0	indeterminate
AC025287.1	0	1	1	0	1	0	1	1	0	1	0	1	1	0	0	indeterminate
AC026202.1	0.543	1	1	1	24	0	1	1	0	2	0.58	1	1	1	22	indeterminate
AC026310.1	0	1	1	0	13	0	1	1	0	0	0	0.618	1	0	13	indeterminate
AC026369.1	0	1	1	0	0	0	1	1	0	0	0	1	1	0	0	indeterminate
AC026407.1	0	0.0141	1	0	65	0	1	1	0	20	0	0.076	1	0	45	indeterminate
AC026461.1	1.8	0.0395	1	16	116	0	1	1	0	0	1.76	0.0421	1	16	116	indeterminate
AC026703.1	0	1	1	0	4	0	1	1	0	0	0	1	1	0	4	indeterminate
AC026740.1	1.09	0.708	1	2	24	0	1	1	0	0	1.06	0.713	1	2	24	indeterminate
AC027228.1	0	1	1	0	0	0	1	1	0	0	0	1	1	0	0	indeterminate
AC027307.3	43.4	1.73e-18	3.47e-14	20	6	0	1	1	0	0	42.5	2.53e-18	5.07e-14	20	6	allele-specific
AC027309.1	0	1	1	0	0	0	1	1	0	0	0	1	1	0	0	indeterminate
AC027763.2	0.233	7.12e-05	1	5	280	0	0.634	1	0	32	0.257	0.000364	1	5	248	indeterminate
AC037199.1	0	1	1	0	0	0	1	1	0	0	0	1	1	0	0	indeterminate
AC037459.4	0	0.00135	1	0	101	0	1	1	0	12	0	0.00305	1	0	89	indeterminate
AC040160.1	0	1	1	0	2	0	1	1	0	0	0	1	1	0	2	indeterminate
AC040977.1	0.417	0.085	1	4	125	0	1	1	0	4	0.422	0.0844	1	4	121	indeterminate
AC051642.1	0	1	1	0	1	0	1	1	0	1	0	1	1	0	0	indeterminate
AC055736.1	0	1	1	0	0	0	1	1	0	0	0	1	1	0	0	indeterminate
AC061975.10	0	1	1	0	0	0	1	1	0	0	0	1	1	0	0	indeterminate
AC061992.1	0.0429	8.88e-09	0.000178	1	304	0	1	1	0	0	0.042	6e-09	0.00012	1	304	balanced
AC062017.1	0	1	1	0	10	0	1	1	0	9	0	1	1	0	1	indeterminate
AC064874.1	0	1	1	0	0	0	1	1	0	0	0	1	1	0	0	indeterminate
AC068039.1	0	1	1	0	0	0	1	1	0	0	0	1	1	0	0	indeterminate
AC068533.7	0.101	0.00166	1	1	129	0	1	1	0	20	0.117	0.00489	1	1	109	indeterminate
AC068620.1	0	1	1	0	1	0	1	1	0	0	0	1	1	0	1	indeterminate
AC069368.3	0.136	6.91e-12	1.39e-07	6	573	0.749	1	1	1	34	0.118	3.97e-12	7.97e-08	5	539	balanced
AC069547.1	0.114	0.00331	1	1	114	0	1	1	0	0	0.112	0.00335	1	1	114	indeterminate
AC069547.2	0	1	1	0	3	0	1	1	0	0	0	1	1	0	3	indeterminate
AC073043.2	0	1	1	0	0	0	1	1	0	0	0	1	1	0	0	indeterminate
AC073063.1	NA	2.41e-13	4.84e-09	11	0	0	1	1	0	0	NA	2.99e-13	5.99e-09	11	0	allele-specific
AC073188.1	0	1	1	0	0	0	1	1	0	0	0	1	1	0	0	indeterminate
AC073333.1	0	1	1	0	0	0	1	1	0	0	0	1	1	0	0	indeterminate
AC073342.1	0	1	1	0	0	0	1	1	0	0	0	1	1	0	0	indeterminate
AC073343.1	0	1	1	0	0	0	1	1	0	0	0	1	1	0	0	indeterminate
AC073346.2	0.0486	8.29e-08	0.00166	1	268	0	1	1	0	0	0.0476	5.53e-08	0.00111	1	268	balanced
AC073528.1	0	1	1	0	0	0	1	1	0	0	0	1	1	0	0	indeterminate
AC073569.1	0	1	1	0	9	0	1	1	0	0	0	1	1	0	9	indeterminate
AC073610.5	0.0873	3.42e-21	6.86e-17	6	895	0	1	1	0	19	0.0874	5.03e-21	1.01e-16	6	876	balanced
AC073624.1	0	1	1	0	0	0	1	1	0	0	0	1	1	0	0	indeterminate
AC073657.1	0	1	1	0	3	0	1	1	0	0	0	1	1	0	3	indeterminate
AC074091.13	0	1	1	0	1	0	1	1	0	1	0	1	1	0	0	indeterminate
AC074212.3	0	1	1	0	6	0	1	1	0	6	0	1	1	0	0	indeterminate
AC074389.6	0	1	1	0	0	0	1	1	0	0	0	1	1	0	0	indeterminate
AC078925.1	0	1	1	0	0	0	1	1	0	0	0	1	1	0	0	indeterminate
AC079135.1	0	1	1	0	5	0	1	1	0	5	0	1	1	0	0	indeterminate
AC079210.1	0	1	1	0	2	0	1	1	0	1	0	1	1	0	1	indeterminate
AC079341.1	0	1	1	0	0	0	1	1	0	0	0	1	1	0	0	indeterminate
AC079354.1	13	0.00615	1	3	3	8.49	0.143	1	1	3	NA	0.00528	1	2	0	indeterminate
AC079354.4	3.72	0.131	1	2	7	0	1	1	0	6	25.5	0.0151	1	2	1	indeterminate
AC079612.1	0	1	1	0	0	0	1	1	0	0	0	1	1	0	0	indeterminate
AC083862.1	0	1	1	0	1	0	1	1	0	0	0	1	1	0	1	indeterminate
AC084121.16	0	1	1	0	0	0	1	1	0	0	0	1	1	0	0	indeterminate
AC087239.1	0	1	1	0	2	0	1	1	0	0	0	1	1	0	2	indeterminate
AC087477.1	0	1	1	0	0	0	1	1	0	0	0	1	1	0	0	indeterminate
AC087645.1	0.0569	2.35e-12	4.71e-08	2	458	0	1	1	0	5	0.0563	1.5e-12	3.01e-08	2	453	balanced
AC090186.1	4.96	5.94e-09	0.000119	24	63	0	1	1	0	0	4.86	8.64e-09	0.000173	24	63	allele-specific
AC090427.1	0	1	1	0	0	0	1	1	0	0	0	1	1	0	0	indeterminate
AC090574.1	0	1	1	0	0	0	1	1	0	0	0	1	1	0	0	indeterminate
AC090616.2	0	1	1	0	7	0	1	1	0	7	0	1	1	0	0	indeterminate
AC090673.2	0	1	1	0	0	0	1	1	0	0	0	1	1	0	0	indeterminate
AC091150.1	0	1	1	0	0	0	1	1	0	0	0	1	1	0	0	indeterminate
AC091801.1	0	1	1	0	7	0	1	1	0	7	0	1	1	0	0	indeterminate
AC091948.1	0	1	1	0	0	0	1	1	0	0	0	1	1	0	0	indeterminate
AC092171.1	0	1	1	0	1	0	1	1	0	1	0	1	1	0	0	indeterminate
AC092291.2	0	1	1	0	0	0	1	1	0	0	0	1	1	0	0	indeterminate
AC092384.1	0	1	1	0	0	0	1	1	0	0	0	1	1	0	0	indeterminate
AC092675.3	0	1	1	0	0	0	1	1	0	0	0	1	1	0	0	indeterminate
AC092687.4	0	1	1	0	0	0	1	1	0	0	0	1	1	0	0	indeterminate
AC092782.1	0	1	1	0	0	0	1	1	0	0	0	1	1	0	0	indeterminate
AC092811.1	0.378	0.243	1	2	69	0	1	1	0	0	0.37	0.246	1	2	69	indeterminate
AC092850.1	0	1	1	0	0	0	1	1	0	0	0	1	1	0	0	indeterminate
AC092964.1	0	1	1	0	0	0	1	1	0	0	0	1	1	0	0	indeterminate
AC092964.2	0	1	1	0	0	0	1	1	0	0	0	1	1	0	0	indeterminate
AC093157.1	0	1	1	0	2	0	1	1	0	0	0	1	1	0	2	indeterminate
AC093323.1	0	1	1	0	0	0	1	1	0	0	0	1	1	0	0	indeterminate
AC093668.1	NA	0.0713	1	1	0	NA	0.0378	1	1	0	0	1	1	0	0	indeterminate
AC093677.1	0	1	1	0	4	0	1	1	0	4	0	1	1	0	0	indeterminate
AC093726.4	0	1	1	0	1	0	1	1	0	1	0	1	1	0	0	indeterminate
AC093726.6	0.0796	2.41e-12	4.82e-08	3	491	0	1	1	0	3	0.0784	1.62e-12	3.25e-08	3	488	balanced
AC093802.1	0	1	1	0	0	0	1	1	0	0	0	1	1	0	0	indeterminate
AC093917.1	45.6	2.03e-13	4.07e-09	14	4	0	1	1	0	0	44.7	2.65e-13	5.31e-09	14	4	allele-specific
AC096582.1	0	1	1	0	0	0	1	1	0	0	0	1	1	0	0	indeterminate
AC096644.1	0	1	1	0	0	0	1	1	0	0	0	1	1	0	0	indeterminate
AC096677.1	0	1	1	0	0	0	1	1	0	0	0	1	1	0	0	indeterminate
AC097381.1	0	1	1	0	0	0	1	1	0	0	0	1	1	0	0	indeterminate
AC099344.1	0	1	1	0	1	0	1	1	0	1	0	1	1	0	0	indeterminate
AC099552.4	1.15	0.746	1	3	34	0	1	1	0	0	1.13	0.749	1	3	34	indeterminate
AC099780.1	0	1	1	0	0	0	1	1	0	0	0	1	1	0	0	indeterminate
AC102948.2	0	1	1	0	0	0	1	1	0	0	0	1	1	0	0	indeterminate
AC103801.2	1.51	0.0523	1	27	233	6.36	0.175	1	1	4	1.45	0.0894	1	26	229	indeterminate
AC103809.2	0	1	1	0	0	0	1	1	0	0	0	1	1	0	0	indeterminate
AC104057.1	0	1	1	0	0	0	1	1	0	0	0	1	1	0	0	indeterminate
AC104472.1	0	1	1	0	0	0	1	1	0	0	0	1	1	0	0	indeterminate
AC104532.2	0.152	0.000539	1	2	171	0	1	1	0	12	0.161	0.00113	1	2	159	indeterminate
AC104667.3	13	0.0277	1	2	2	0	1	1	0	0	12.8	0.0287	1	2	2	indeterminate
AC104794.4	0	1	1	0	1	0	1	1	0	1	0	1	1	0	0	indeterminate
AC104809.3	0	1	1	0	1	0	1	1	0	1	0	1	1	0	0	indeterminate
AC104841.2	0.116	2.23e-05	0.447	2	224	0	1	1	0	1	0.114	1.45e-05	0.291	2	223	indeterminate
AC105020.1	0	1	1	0	2	0	1	1	0	0	0	1	1	0	2	indeterminate
AC105052.1	0	1	1	0	0	0	1	1	0	0	0	1	1	0	0	indeterminate
AC106017.1	0	1	1	0	0	0	1	1	0	0	0	1	1	0	0	indeterminate
AC106722.1	0	1	1	0	8	0	1	1	0	3	0	1	1	0	5	indeterminate
AC106873.4	0	1	1	0	0	0	1	1	0	0	0	1	1	0	0	indeterminate
AC106876.2	0	1	1	0	0	0	1	1	0	0	0	1	1	0	0	indeterminate
AC107021.1	0	1	1	0	1	0	1	1	0	1	0	1	1	0	0	indeterminate
AC108868.1	0	1	1	0	0	0	1	1	0	0	0	1	1	0	0	indeterminate
AC109583.1	0	1	1	0	0	0	1	1	0	0	0	1	1	0	0	indeterminate
AC109829.1	0	1	1	0	0	0	1	1	0	0	0	1	1	0	0	indeterminate
AC110084.1	0	1	1	0	3	0	1	1	0	0	0	1	1	0	3	indeterminate
AC110615.1	0.264	0.0102	1	3	148	0	1	1	0	0	0.259	0.00716	1	3	148	indeterminate
AC110619.2	0	1	1	0	0	0	1	1	0	0	0	1	1	0	0	indeterminate
AC110771.1	1.86	0.447	1	1	7	3.64	0.265	1	1	7	0	1	1	0	0	indeterminate
AC110781.3	0	1	1	0	6	0	1	1	0	0	0	1	1	0	6	indeterminate
AC110792.1	0	1	1	0	0	0	1	1	0	0	0	1	1	0	0	indeterminate
AC111177.1	0	1	1	0	0	0	1	1	0	0	0	1	1	0	0	indeterminate
AC111200.1	0	1	1	0	0	0	1	1	0	0	0	1	1	0	0	indeterminate
AC112205.1	0.66	0.526	1	4	79	0	1	1	0	0	0.646	0.526	1	4	79	indeterminate
AC112693.2	0	1	1	0	0	0	1	1	0	0	0	1	1	0	0	indeterminate
AC112715.2	0	1	1	0	0	0	1	1	0	0	0	1	1	0	0	indeterminate
AC112721.1	0	1	1	0	0	0	1	1	0	0	0	1	1	0	0	indeterminate
AC114494.1	0	0.11	1	0	37	0	1	1	0	0	0	0.11	1	0	37	indeterminate
AC114546.1	0.402	0.0105	1	7	227	0	1	1	0	0	0.393	0.00783	1	7	227	indeterminate
AC114783.1	0	1	1	0	0	0	1	1	0	0	0	1	1	0	0	indeterminate
AC115618.1	0	1	1	0	0	0	1	1	0	0	0	1	1	0	0	indeterminate
AC116407.2	0	1	1	0	0	0	1	1	0	0	0	1	1	0	0	indeterminate
AC117395.1	6.51	0.199	1	1	2	0	1	1	0	0	6.38	0.203	1	1	2	indeterminate
AC117834.1	1.26	0.733	1	3	31	0	1	1	0	0	1.23	0.735	1	3	31	indeterminate
AC119673.1	0.432	0.0131	1	8	241	0	1	1	0	2	0.427	0.0134	1	8	239	indeterminate
AC120194.1	0.53	0.0505	1	10	246	0	1	1	0	0	0.519	0.0395	1	10	246	indeterminate
AC121757.1	0	1	1	0	0	0	1	1	0	0	0	1	1	0	0	indeterminate
AC124890.1	0	1	1	0	1	0	1	1	0	1	0	1	1	0	0	indeterminate
AC126614.1	0	1	1	0	1	0	1	1	0	0	0	1	1	0	1	indeterminate
AC127496.1	1.3	0.557	1	1	10	0	1	1	0	3	1.82	0.453	1	1	7	indeterminate
AC129492.6	0	1	1	0	0	0	1	1	0	0	0	1	1	0	0	indeterminate
AC130352.1	0	1	1	0	0	0	1	1	0	0	0	1	1	0	0	indeterminate
AC131097.4	0	1	1	0	2	0	1	1	0	0	0	1	1	0	2	indeterminate
AC131935.1	0	1	1	0	0	0	1	1	0	0	0	1	1	0	0	indeterminate
AC131971.1	0	0.0764	1	0	46	0	1	1	0	0	0	0.0781	1	0	46	indeterminate
AC132186.1	0	1	1	0	3	0	1	1	0	3	0	1	1	0	0	indeterminate
AC132192.1	1.3	0.557	1	1	10	0	1	1	0	2	1.6	0.493	1	1	8	indeterminate
AC132216.1	0	1	1	0	4	0	1	1	0	0	0	1	1	0	4	indeterminate
AC132872.2	0	1	1	0	6	0	1	1	0	0	0	1	1	0	6	indeterminate
AC133919.6	0.339	0.00801	1	5	192	0	1	1	0	0	0.332	0.00827	1	5	192	indeterminate
AC135048.1	0.0615	5.92e-06	0.119	1	212	0	1	1	0	3	0.0611	3.7e-06	0.0743	1	209	indeterminate
AC135178.1	0	1	1	0	0	0	1	1	0	0	0	1	1	0	0	indeterminate
AC135983.2	0	1	1	0	3	0	1	1	0	3	0	1	1	0	0	indeterminate
AC136297.1	0	0.635	1	0	18	0	1	1	0	0	0	0.637	1	0	18	indeterminate
AC136604.1	0	1	1	0	0	0	1	1	0	0	0	1	1	0	0	indeterminate
AC137056.1	0	1	1	0	0	0	1	1	0	0	0	1	1	0	0	indeterminate
AC137932.1	1.63	0.486	1	1	8	0	1	1	0	0	1.6	0.493	1	1	8	indeterminate
AC138393.1	0	1	1	0	0	0	1	1	0	0	0	1	1	0	0	indeterminate
AC138517.1	0	1	1	0	0	0	1	1	0	0	0	1	1	0	0	indeterminate
AC138647.1	0	1	1	0	0	0	1	1	0	0	0	1	1	0	0	indeterminate
AC138655.1	0	1	1	0	0	0	1	1	0	0	0	1	1	0	0	indeterminate
AC139100.2	0.744	0.209	1	22	385	0	1	1	0	16	0.761	0.242	1	22	369	indeterminate
AC139426.2	0	1	1	0	0	0	1	1	0	0	0	1	1	0	0	indeterminate
AC139768.1	0	1	1	0	0	0	1	1	0	0	0	1	1	0	0	indeterminate
AC140061.12	0	1	1	0	0	0	1	1	0	0	0	1	1	0	0	indeterminate
AC140481.2	0	1	1	0	0	0	1	1	0	0	0	1	1	0	0	indeterminate
AC142381.1	0	1	1	0	0	0	1	1	0	0	0	1	1	0	0	indeterminate
AC144568.2	0	1	1	0	0	0	1	1	0	0	0	1	1	0	0	indeterminate
AC145676.2	0	1	1	0	0	0	1	1	0	0	0	1	1	0	0	indeterminate
AC174470.1	0	0.0514	1	0	52	0	1	1	0	0	0	0.0317	1	0	52	indeterminate
AC187652.1	6.01	0.00158	1	6	13	11.8	5.16e-05	1	6	13	0	1	1	0	0	indeterminate
AC226150.4	0	1	1	0	1	0	1	1	0	0	0	1	1	0	1	indeterminate
ACAA1	0.246	0.000826	1	4	212	0	1	1	0	0	0.241	0.000864	1	4	212	indeterminate
ACAA2	0.34	0.0487	1	3	115	0	1	1	0	6	0.351	0.0665	1	3	109	indeterminate
ACACA	0.0749	8.46e-05	1	1	174	0	1	1	0	8	0.0768	7.72e-05	1	1	166	indeterminate
ACACB	0	1	1	0	2	0	1	1	0	1	0	1	1	0	1	indeterminate
ACAD10	0.244	0.0245	1	2	107	0	1	1	0	1	0.241	0.0246	1	2	106	indeterminate
ACAD11	0.269	0.00218	1	4	194	0	1	1	0	5	0.27	0.00312	1	4	189	indeterminate
ACAD8	0.144	0.000261	1	2	181	0	1	1	0	6	0.146	0.000385	1	2	175	indeterminate
ACAD9	0.983	1	1	23	305	0	1	1	0	8	0.988	1	1	23	297	indeterminate
ACADL	0	1	1	0	2	0	1	1	0	2	0	1	1	0	0	indeterminate
ACADM	6.07	1.59e-122	3.19e-118	333	716	0.636	1	1	1	40	6.27	5.09e-125	1.02e-120	332	676	allele-specific
ACADS	0.667	0.0745	1	21	410	25.5	0.0742	1	1	1	0.624	0.04	1	20	409	indeterminate
ACADSB	0.372	1.44e-10	2.89e-06	32	1121	0	1	1	0	19	0.37	1.05e-10	2.11e-06	32	1102	balanced
ACADVL	1.1	0.742	1	11	130	0	1	1	0	7	1.14	0.618	1	11	123	indeterminate
ACAN	0	0.629	1	0	17	0	1	1	0	17	0	1	1	0	0	indeterminate
ACAP1	0.0765	5.39e-13	1.08e-08	3	511	5.09	0.206	1	1	5	0.0504	3.35e-14	6.72e-10	2	506	balanced
ACAP2	0.211	5.81e-13	1.16e-08	13	801	0	1	1	0	2	0.208	3.01e-13	6.05e-09	13	799	balanced
ACAP3	0.914	1	1	4	57	0	1	1	0	10	1.09	0.786	1	4	47	indeterminate
ACAT1	0.0697	6.45e-10	1.29e-05	2	374	0	1	1	0	12	0.0705	9.17e-10	1.84e-05	2	362	balanced
ACAT2	0.0506	7.66e-21	1.54e-16	3	773	0	0.627	1	0	29	0.0515	2.31e-20	4.63e-16	3	744	balanced
ACBD3	0.212	0.000113	1	4	246	0	1	1	0	2	0.209	0.000115	1	4	244	indeterminate
ACBD4	0.582	0.282	1	5	112	0	1	1	0	5	0.596	0.359	1	5	107	indeterminate
ACBD5	0.111	3.63e-08	0.000727	3	351	2.31	0.229	1	2	22	0.0388	8.36e-10	1.68e-05	1	329	balanced
ACBD6	0.575	0.25	1	6	136	0	1	1	0	11	0.612	0.311	1	6	125	indeterminate
ACBD7	9.77	0.0102	1	3	4	NA	0.0378	1	1	0	6.38	0.0651	1	2	4	indeterminate
ACCS	2.34	9.28e-08	0.00186	57	318	0	1	1	0	19	2.43	2.8e-08	0.000562	57	299	allele-specific
ACCSL	0	1	1	0	0	0	1	1	0	0	0	1	1	0	0	indeterminate
ACD	0.34	0.0487	1	3	115	0	1	1	0	2	0.339	0.0485	1	3	113	indeterminate
ACE	0	1	1	0	0	0	1	1	0	0	0	1	1	0	0	indeterminate
ACE2	0	1	1	0	0	0	1	1	0	0	0	1	1	0	0	indeterminate
ACER1	0	1	1	0	0	0	1	1	0	0	0	1	1	0	0	indeterminate
ACER2	0.197	0.0911	1	1	66	0	1	1	0	7	0.216	0.13	1	1	59	indeterminate
ACER3	0.214	3.54e-08	0.000709	8	486	1.34	0.537	1	1	19	0.191	1.37e-08	0.000276	7	467	balanced
ACHE	0.178	7.51e-06	0.151	4	293	0	1	1	0	10	0.18	1.06e-05	0.213	4	283	indeterminate
ACIN1	0.233	4.04e-11	8.1e-07	13	727	0	1	1	0	14	0.233	3.91e-11	7.85e-07	13	713	balanced
ACLY	0.0757	6.4e-09	0.000128	2	344	0	1	1	0	3	0.0748	4.14e-09	8.29e-05	2	341	balanced
ACMSD	0	1	1	0	4	0	1	1	0	0	0	1	1	0	4	indeterminate
ACN9	0.219	3.18e-06	0.0638	6	357	NA	0.00143	1	2	0	0.143	7.69e-08	0.00154	4	357	indeterminate
ACO1	0.117	5.67e-10	1.14e-05	4	446	0	1	1	0	4	0.115	3.74e-10	7.5e-06	4	442	balanced
ACO2	0	3.12e-13	6.25e-09	0	401	0	1	1	0	9	0	2.85e-13	5.72e-09	0	392	balanced
ACOT1	0	1	1	0	0	0	1	1	0	0	0	1	1	0	0	indeterminate
ACOT11	13	0.137	1	1	1	25.5	0.0742	1	1	1	0	1	1	0	0	indeterminate
ACOT12	0	1	1	0	0	0	1	1	0	0	0	1	1	0	0	indeterminate
ACOT13	0	1.96e-13	3.92e-09	0	404	0	1	1	0	11	0	2.95e-13	5.91e-09	0	393	balanced
ACOT2	1.74	0.0215	1	22	165	0	1	1	0	9	1.8	0.0135	1	22	156	indeterminate
ACOT4	0.76	0.605	1	7	120	0	1	1	0	3	0.763	0.604	1	7	117	indeterminate
ACOT6	0	1	1	0	2	0	1	1	0	1	0	1	1	0	1	indeterminate
ACOT7	1.47	0.342	1	7	62	1.5	0.5	1	1	17	1.7	0.27	1	6	45	indeterminate
ACOT8	0.271	0.261	1	1	48	0	1	1	0	0	0.266	0.263	1	1	48	indeterminate
ACOT9	0	1	1	0	0	0	1	1	0	0	0	1	1	0	0	indeterminate
ACOX1	0.129	7.11e-11	1.42e-06	5	504	0	1	1	0	5	0.128	4.79e-11	9.6e-07	5	499	balanced
ACOX2	0	1	1	0	1	0	1	1	0	1	0	1	1	0	0	indeterminate
ACOX3	0.0769	7.94e-13	1.59e-08	3	508	2.55	0.345	1	1	10	0.0513	7.63e-14	1.53e-09	2	498	balanced
ACOXL	13.7	1.34e-39	2.69e-35	64	61	0.653	1	1	1	39	36.5	4.54e-53	9.1e-49	63	22	allele-specific
ACP1	6.06	4.28e-59	8.58e-55	158	340	0	1	1	0	0	5.93	5.48e-58	1.1e-53	158	340	allele-specific
ACP2	0.0319	3.77e-12	7.56e-08	1	408	0	1	1	0	6	0.0317	3.69e-12	7.41e-08	1	402	balanced
ACP5	0.374	0.00258	1	8	279	0	1	1	0	0	0.366	0.00192	1	8	279	indeterminate
ACP6	0.614	0.169	1	9	191	0	1	1	0	1	0.604	0.17	1	9	190	indeterminate
ACPL2	1.74	0.344	1	2	15	3.39	0.134	1	2	15	0	1	1	0	0	indeterminate
ACPP	0.814	1	1	1	16	2.12	0.394	1	1	12	0	1	1	0	4	indeterminate
ACPT	0	0.62	1	0	15	0	1	1	0	15	0	1	1	0	0	indeterminate
ACR	0	1	1	0	0	0	1	1	0	0	0	1	1	0	0	indeterminate
ACRBP	26.1	0.0145	1	2	1	51	0.00418	1	2	1	0	1	1	0	0	indeterminate
ACRC	0	1	1	0	0	0	1	1	0	0	0	1	1	0	0	indeterminate
ACRV1	0.501	1	1	1	26	0	1	1	0	0	0.491	0.719	1	1	26	indeterminate
ACSBG1	13.4	3.63e-82	7.29e-78	137	133	0	1	1	0	6	13.8	8.91e-83	1.79e-78	137	127	allele-specific
ACSBG2	0	1	1	0	3	0	1	1	0	0	0	1	1	0	3	indeterminate
ACSF2	0.814	1	1	2	32	0	1	1	0	0	0.798	1	1	2	32	indeterminate
ACSF3	0.164	1.21e-17	2.43e-13	12	954	4.02	0.0486	1	3	19	0.123	4.29e-20	8.61e-16	9	935	balanced
ACSL1	0.0323	3.69e-23	7.39e-19	2	806	0	1	1	0	15	0.0323	3.45e-23	6.92e-19	2	791	balanced
ACSL3	1.26	0.166	1	39	404	0	1	1	0	13	1.27	0.162	1	39	391	indeterminate
ACSL4	0	1	1	0	0	0	1	1	0	0	0	1	1	0	0	indeterminate
ACSL5	0.0911	1.41e-10	2.82e-06	3	429	0	1	1	0	2	0.0896	9.43e-11	1.89e-06	3	427	balanced
ACSL6	0	1	1	0	2	0	1	1	0	2	0	1	1	0	0	indeterminate
ACSM1	0	1	1	0	1	0	1	1	0	1	0	1	1	0	0	indeterminate
ACSM2A	0	1	1	0	0	0	1	1	0	0	0	1	1	0	0	indeterminate
ACSM2B	0	1	1	0	0	0	1	1	0	0	0	1	1	0	0	indeterminate
ACSM3	0.39	1.47e-10	2.95e-06	36	1201	1.59	0.481	1	1	16	0.377	3.66e-11	7.34e-07	35	1185	balanced
ACSM4	0	1	1	0	0	0	1	1	0	0	0	1	1	0	0	indeterminate
ACSM5	0	1	1	0	0	0	1	1	0	0	0	1	1	0	0	indeterminate
ACSS1	0.155	3.25e-13	6.51e-09	8	674	0	1	1	0	22	0.157	6.33e-13	1.27e-08	8	652	balanced
ACSS2	0	7.28e-06	0.146	0	170	0	1	1	0	9	0	1.05e-05	0.211	0	161	indeterminate
ACSS3	0	1	1	0	6	0	1	1	0	6	0	1	1	0	0	indeterminate
ACTA1	0	1	1	0	0	0	1	1	0	0	0	1	1	0	0	indeterminate
ACTA2	0.107	4.92e-06	0.0986	2	244	0	1	1	0	18	0.113	9.87e-06	0.198	2	226	indeterminate
ACTB	0.45	5.3e-05	1	22	637	2.15	0.0855	1	7	83	0.345	2.26e-06	0.0453	15	554	indeterminate
ACTBL2	0	1	1	0	0	0	1	1	0	0	0	1	1	0	0	indeterminate
ACTC1	0	1	1	0	0	0	1	1	0	0	0	1	1	0	0	indeterminate
ACTG1	0.575	9.45e-05	1	46	1042	1.08	0.811	1	5	118	0.566	0.000146	1	41	924	indeterminate
ACTG2	0	1	1	0	5	0	1	1	0	5	0	1	1	0	0	indeterminate
ACTL10	0	1	1	0	6	0	1	1	0	2	0	1	1	0	4	indeterminate
ACTL6A	0	1.04e-06	0.0209	0	198	0	1	1	0	1	0	6.39e-07	0.0128	0	197	balanced
ACTL6B	0	1	1	0	0	0	1	1	0	0	0	1	1	0	0	indeterminate
ACTL7A	0	1	1	0	0	0	1	1	0	0	0	1	1	0	0	indeterminate
ACTL7B	0	1	1	0	0	0	1	1	0	0	0	1	1	0	0	indeterminate
ACTL8	0	1	1	0	0	0	1	1	0	0	0	1	1	0	0	indeterminate
ACTL9	0	1	1	0	0	0	1	1	0	0	0	1	1	0	0	indeterminate
ACTN1	1.11	0.752	1	12	141	0	1	1	0	16	1.23	0.508	1	12	125	indeterminate
ACTN2	0	1	1	0	0	0	1	1	0	0	0	1	1	0	0	indeterminate
ACTN4	0.25	7.12e-08	0.00143	10	521	0	1	1	0	1	0.245	3.64e-08	0.000731	10	520	balanced
ACTR10	0.103	0.00159	1	1	127	3.64	0.265	1	1	7	0	0.000266	1	0	120	indeterminate
ACTR1A	0.093	1.51e-16	3.02e-12	5	700	6.37	0.0525	1	2	8	0.0553	1.05e-18	2.11e-14	3	692	balanced
ACTR1B	0.0445	2.45e-16	4.91e-12	2	585	0	1	1	0	7	0.0442	2.55e-16	5.11e-12	2	578	balanced
ACTR2	0.871	0.182	1	104	1555	0	1	1	0	10	0.859	0.141	1	104	1545	indeterminate
ACTR3	0.215	6.86e-11	1.38e-06	11	665	0	1	1	0	25	0.219	1.86e-10	3.72e-06	11	640	balanced
ACTR3B	3.55	0.000496	1	12	44	1.96	0.417	1	1	13	4.53	0.000154	1	11	31	indeterminate
ACTR3C	0.176	3.24e-07	0.0065	5	370	0	0.404	1	0	37	0.192	2.62e-06	0.0525	5	333	balanced
ACTR5	0.0348	5.95e-11	1.19e-06	1	374	0	1	1	0	11	0.0352	5.44e-11	1.09e-06	1	363	balanced
ACTR6	0.303	0.371	1	1	43	0	1	1	0	4	0.327	0.365	1	1	39	indeterminate
ACTR8	0.15	1.55e-21	3.11e-17	13	1126	0	0.625	1	0	27	0.151	2.06e-21	4.13e-17	13	1099	balanced
ACTRT1	0	1	1	0	0	0	1	1	0	0	0	1	1	0	0	indeterminate
ACTRT2	0	1	1	0	0	0	1	1	0	0	0	1	1	0	0	indeterminate
ACTRT3	0	1	1	0	7	0	1	1	0	6	0	1	1	0	1	indeterminate
ACVR1	0	1	1	0	9	0	1	1	0	9	0	1	1	0	0	indeterminate
ACVR1B	0	1	1	0	8	0	1	1	0	4	0	1	1	0	4	indeterminate
ACVR1C	0	1	1	0	1	0	1	1	0	1	0	1	1	0	0	indeterminate
ACVR2A	5.21	0.0839	1	2	5	10.2	0.0264	1	2	5	0	1	1	0	0	indeterminate
ACVR2B	0	1	1	0	9	0	1	1	0	3	0	1	1	0	6	indeterminate
ACVRL1	0	1	1	0	0	0	1	1	0	0	0	1	1	0	0	indeterminate
ACY1	0	0.00628	1	0	76	0	1	1	0	3	0	0.0102	1	0	73	indeterminate
ACY3	0.465	0.72	1	1	28	2.55	0.345	1	1	10	0	0.637	1	0	18	indeterminate
ACYP1	0.0567	1.2e-06	0.0241	1	230	0	1	1	0	6	0.057	1.86e-06	0.0373	1	224	balanced
ACYP2	0	0.0747	1	0	45	0	1	1	0	23	0	0.402	1	0	22	indeterminate
AD000671.6	0.581	0.0163	1	19	426	1.59	0.481	1	1	16	0.56	0.0117	1	18	410	indeterminate
ADA	0.449	0.0308	1	7	203	0	1	1	0	7	0.456	0.0408	1	7	196	indeterminate
ADAD1	0	1	1	0	0	0	1	1	0	0	0	1	1	0	0	indeterminate
ADAD2	8.69	0.0439	1	2	3	0	1	1	0	3	NA	0.00528	1	2	0	indeterminate
ADAL	0.0459	2.63e-08	0.000527	1	284	0	1	1	0	5	0.0457	2.57e-08	0.000516	1	279	balanced
ADAM10	0.143	0.0145	1	1	91	0	1	1	0	6	0.15	0.0209	1	1	85	indeterminate
ADAM11	0	1	1	0	3	0	1	1	0	3	0	1	1	0	0	indeterminate
ADAM12	0	1	1	0	4	0	1	1	0	4	0	1	1	0	0	indeterminate
ADAM15	0.0411	2.63e-09	5.28e-05	1	317	0	1	1	0	4	0.0408	2.65e-09	5.31e-05	1	313	balanced
ADAM17	0.0724	2.54e-22	5.1e-18	5	900	0	1	1	0	15	0.0721	1.58e-22	3.17e-18	5	885	balanced
ADAM18	0	1	1	0	0	0	1	1	0	0	0	1	1	0	0	indeterminate
ADAM19	0.443	1.23e-13	2.46e-09	67	1970	1.82	0.439	1	1	14	0.43	2.18e-14	4.37e-10	66	1956	balanced
ADAM20	0	1	1	0	0	0	1	1	0	0	0	1	1	0	0	indeterminate
ADAM21	0	1	1	0	0	0	1	1	0	0	0	1	1	0	0	indeterminate
ADAM2	0	1	1	0	1	0	1	1	0	1	0	1	1	0	0	indeterminate
ADAM22	0.432	0.0326	1	6	181	17	0.0132	1	2	3	0.287	0.0059	1	4	178	indeterminate
ADAM23	0	0.258	1	0	27	0	1	1	0	0	0	0.259	1	0	27	indeterminate
ADAM28	0	1	1	0	0	0	1	1	0	0	0	1	1	0	0	indeterminate
ADAM29	0	1	1	0	1	0	1	1	0	1	0	1	1	0	0	indeterminate
ADAM30	0	1	1	0	0	0	1	1	0	0	0	1	1	0	0	indeterminate
ADAM32	0	1	1	0	8	0	1	1	0	8	0	1	1	0	0	indeterminate
ADAM33	0	1	1	0	6	0	1	1	0	4	0	1	1	0	2	indeterminate
ADAM7	0	1	1	0	12	0	1	1	0	12	0	1	1	0	0	indeterminate
ADAM8	0.334	9.9e-07	0.0198	15	585	4.24	0.236	1	1	6	0.309	2.04e-07	0.00409	14	579	balanced
ADAM9	0.0994	1.69e-06	0.0338	2	262	0	1	1	0	15	0.103	3.55e-06	0.0711	2	247	balanced
ADAMDEC1	0	1	1	0	2	0	1	1	0	0	0	1	1	0	2	indeterminate
ADAMTS1	0	1	1	0	0	0	1	1	0	0	0	1	1	0	0	indeterminate
ADAMTS10	0	1	1	0	1	0	1	1	0	1	0	1	1	0	0	indeterminate
ADAMTS12	0.177	7.78e-06	0.156	4	295	0	1	1	0	15	0.182	1.03e-05	0.207	4	280	indeterminate
ADAMTS13	0.448	0.0125	1	9	262	5.09	0.0288	1	3	15	0.31	0.00099	1	6	247	indeterminate
ADAMTS14	0	1	1	0	9	0	1	1	0	9	0	1	1	0	0	indeterminate
ADAMTS15	0	1	1	0	0	0	1	1	0	0	0	1	1	0	0	indeterminate
ADAMTS16	0.766	1	1	1	17	0	1	1	0	3	0.911	1	1	1	14	indeterminate
ADAMTS17	0	1	1	0	1	0	1	1	0	1	0	1	1	0	0	indeterminate
ADAMTS18	NA	0.000362	1	3	0	NA	5.4e-05	1	3	0	0	1	1	0	0	indeterminate
ADAMTS19	0	1	1	0	2	0	1	1	0	2	0	1	1	0	0	indeterminate
ADAMTS2	13	0.137	1	1	1	25.5	0.0742	1	1	1	0	1	1	0	0	indeterminate
ADAMTS20	0	1	1	0	0	0	1	1	0	0	0	1	1	0	0	indeterminate
ADAMTS3	0	1	1	0	7	0	1	1	0	7	0	1	1	0	0	indeterminate
ADAMTS4	0	1	1	0	1	0	1	1	0	1	0	1	1	0	0	indeterminate
ADAMTS5	0	1	1	0	0	0	1	1	0	0	0	1	1	0	0	indeterminate
ADAMTS6	0	1	1	0	10	0	1	1	0	3	0	1	1	0	7	indeterminate
ADAMTS7	0.483	0.436	1	2	54	0	1	1	0	16	0.672	1	1	2	38	indeterminate
ADAMTS8	0	1	1	0	0	0	1	1	0	0	0	1	1	0	0	indeterminate
ADAMTS9	0	1	1	0	8	0	1	1	0	8	0	1	1	0	0	indeterminate
ADAMTSL1	1.63	0.486	1	1	8	0	1	1	0	8	NA	0.0727	1	1	0	indeterminate
ADAMTSL2	0	1	1	0	10	0	1	1	0	10	0	1	1	0	0	indeterminate
ADAMTSL3	0	1	1	0	5	0	1	1	0	5	0	1	1	0	0	indeterminate
ADAMTSL4	0	1	1	0	2	0	1	1	0	2	0	1	1	0	0	indeterminate
ADAMTSL5	0	1	1	0	1	0	1	1	0	1	0	1	1	0	0	indeterminate
ADAP1	0.605	0.02	1	21	452	1.82	0.439	1	1	14	0.583	0.0147	1	20	438	indeterminate
ADAP2	0	1	1	0	8	0	1	1	0	8	0	1	1	0	0	indeterminate
ADAR	0.0518	1.47e-39	2.94e-35	6	1508	0	1	1	0	22	0.0515	9.06e-40	1.82e-35	6	1486	balanced
ADARB1	0	0.258	1	0	27	0	1	1	0	14	0	0.618	1	0	13	indeterminate
ADARB2	0.221	4.58e-06	0.0918	6	354	1.59	0.37	1	2	32	0.159	9.46e-07	0.019	4	322	indeterminate
ADAT1	0.208	3.03e-13	6.08e-09	13	813	3.64	0.265	1	1	7	0.19	4.34e-14	8.7e-10	12	806	balanced
ADAT2	0.104	6.9e-25	1.38e-20	9	1127	6.37	0.0525	1	2	8	0.0798	1.76e-27	3.52e-23	7	1119	balanced
ADAT3	0.338	0.127	1	2	77	0	1	1	0	5	0.354	0.176	1	2	72	indeterminate
ADC	0	1	1	0	4	0	1	1	0	4	0	1	1	0	0	indeterminate
ADCK1	0	9.28e-08	0.00186	0	229	0	0.629	1	0	30	0	6.74e-07	0.0135	0	199	balanced
ADCK2	0.79	0.503	1	12	198	5.09	0.206	1	1	5	0.727	0.347	1	11	193	indeterminate
ADCK3	0.0212	1.61e-18	3.22e-14	1	615	0	1	1	0	4	0.0209	6.74e-19	1.35e-14	1	611	balanced
ADCK4	0.0515	2.64e-07	0.0053	1	253	0	1	1	0	0	0.0504	1.76e-07	0.00352	1	253	balanced
ADCK5	0	0.0044	1	0	84	0	1	1	0	7	0	0.00653	1	0	77	indeterminate
ADCY1	0.557	0.287	1	5	117	0	1	1	0	0	0.545	0.221	1	5	117	indeterminate
ADCY10	0	1	1	0	0	0	1	1	0	0	0	1	1	0	0	indeterminate
ADCY2	0	0.62	1	0	15	0	1	1	0	15	0	1	1	0	0	indeterminate
ADCY3	0.0561	6.73e-42	1.35e-37	7	1626	0	1	1	0	9	0.0552	1.32e-42	2.65e-38	7	1617	balanced
ADCY4	0.372	0.516	1	1	35	5.09	0.206	1	1	5	0	0.167	1	0	30	indeterminate
ADCY5	0	1	1	0	0	0	1	1	0	0	0	1	1	0	0	indeterminate
ADCY6	0	0.406	1	0	23	0	1	1	0	0	0	0.408	1	0	23	indeterminate
ADCY7	0.331	4.61e-08	0.000925	18	708	0	1	1	0	22	0.335	8.36e-08	0.00168	18	686	balanced
ADCY8	0	1	1	0	4	0	1	1	0	4	0	1	1	0	0	indeterminate
ADCY9	0	1	1	0	7	0	1	1	0	6	0	1	1	0	1	indeterminate
ADCYAP1	0	1	1	0	0	0	1	1	0	0	0	1	1	0	0	indeterminate
ADCYAP1R1	0	1	1	0	0	0	1	1	0	0	0	1	1	0	0	indeterminate
ADD1	2.12	1.23e-06	0.0247	58	357	0	1	1	0	7	2.11	1.25e-06	0.0251	58	350	allele-specific
ADD2	0	1	1	0	5	0	1	1	0	1	0	1	1	0	4	indeterminate
ADD3	0.118	2.08e-05	0.417	2	220	0	1	1	0	16	0.125	4.25e-05	0.851	2	204	indeterminate
ADGB	280	4.07e-47	8.16e-43	43	2	0	1	1	0	2	NA	1.09e-49	2.19e-45	43	0	allele-specific
ADH1A	0	1	1	0	0	0	1	1	0	0	0	1	1	0	0	indeterminate
ADH1B	0	1	1	0	0	0	1	1	0	0	0	1	1	0	0	indeterminate
ADH4	0	1	1	0	0	0	1	1	0	0	0	1	1	0	0	indeterminate
ADH5	1.44	0.00212	1	85	767	0	1	1	0	5	1.42	0.00284	1	85	762	indeterminate
ADH6	0	1	1	0	1	0	1	1	0	1	0	1	1	0	0	indeterminate
ADH7	0	1	1	0	0	0	1	1	0	0	0	1	1	0	0	indeterminate
ADHFE1	0.24	0.00374	1	3	163	0	1	1	0	7	0.245	0.00526	1	3	156	indeterminate
ADI1	0.392	7.18e-08	0.00144	26	864	0	1	1	0	10	0.388	5.41e-08	0.00109	26	854	balanced
ADIG	0	1	1	0	4	0	1	1	0	0	0	1	1	0	4	indeterminate
ADIPOQ	0	1	1	0	2	0	1	1	0	2	0	1	1	0	0	indeterminate
ADIPOR1	0.0819	0.000166	1	1	159	0	1	1	0	9	0.085	0.000239	1	1	150	indeterminate
ADIPOR2	0.472	1.44e-06	0.0288	35	967	0	1	1	0	8	0.466	8.7e-07	0.0174	35	959	balanced
ADIRF	0.188	1.15e-07	0.0023	6	416	0	1	1	0	6	0.187	7.72e-08	0.00155	6	410	balanced
ADK	0.106	1.2e-08	0.000241	3	367	0	0.647	1	0	36	0.116	6.99e-08	0.0014	3	331	balanced
ADM	0	0.258	1	0	27	0	1	1	0	0	0	0.259	1	0	27	indeterminate
ADM2	0.33	0.0203	1	4	158	0	1	1	0	0	0.323	0.0144	1	4	158	indeterminate
ADM5	0.318	0.366	1	1	41	12.7	0.109	1	1	2	0	0.114	1	0	39	indeterminate
ADNP	0.263	1.5e-06	0.03	9	445	0	1	1	0	8	0.263	1.49e-06	0.0298	9	437	balanced
ADNP2	0.182	9.81e-13	1.97e-08	10	716	0	1	1	0	3	0.179	4.76e-13	9.54e-09	10	713	balanced
ADO	0.309	2.09e-07	0.00418	14	591	0	1	1	0	11	0.308	2.05e-07	0.00411	14	580	balanced
ADORA1	0	1	1	0	1	0	1	1	0	1	0	1	1	0	0	indeterminate
ADORA2A	0.126	2.76e-13	5.53e-09	6	622	0	1	1	0	20	0.127	3.67e-13	7.36e-09	6	602	balanced
ADORA2B	0	1	1	0	5	0	1	1	0	2	0	1	1	0	3	indeterminate
ADORA3	0	0.401	1	0	22	0	1	1	0	22	0	1	1	0	0	indeterminate
ADPGK	0.128	5.51e-19	1.11e-14	9	914	0	1	1	0	7	0.127	2.55e-19	5.11e-15	9	907	balanced
ADPRH	0.186	4.7e-10	9.42e-06	8	561	0	1	1	0	4	0.183	2.19e-10	4.4e-06	8	557	balanced
ADPRHL1	0	1	1	0	0	0	1	1	0	0	0	1	1	0	0	indeterminate
ADPRHL2	0.29	0.258	1	1	45	0	1	1	0	4	0.311	0.368	1	1	41	indeterminate
ADPRM	0	1.42e-06	0.0285	0	189	0	1	1	0	7	0	2.14e-06	0.0429	0	182	balanced
ADRA1A	0	1	1	0	5	0	1	1	0	5	0	1	1	0	0	indeterminate
ADRA1B	21.7	4.37e-12	8.77e-08	15	9	8.49	0.00919	1	3	9	NA	2.17e-14	4.35e-10	12	0	allele-specific
ADRA1D	1.63	0.486	1	1	8	3.18	0.293	1	1	8	0	1	1	0	0	indeterminate
ADRA2A	8.69	0.0439	1	2	3	0	1	1	0	3	NA	0.00528	1	2	0	indeterminate
ADRA2B	0	1	1	0	0	0	1	1	0	0	0	1	1	0	0	indeterminate
ADRA2C	0	1	1	0	0	0	1	1	0	0	0	1	1	0	0	indeterminate
ADRB1	0	1	1	0	2	0	1	1	0	2	0	1	1	0	0	indeterminate
ADRB2	0	1	1	0	13	0	1	1	0	9	0	1	1	0	4	indeterminate
ADRB3	0	1	1	0	0	0	1	1	0	0	0	1	1	0	0	indeterminate
ADRBK1	2.42	0.000593	1	21	113	0	1	1	0	7	2.53	0.000404	1	21	106	indeterminate
ADRBK2	0.502	0.00362	1	16	415	0	1	1	0	8	0.502	0.0036	1	16	407	indeterminate
ADRM1	0.676	0.413	1	7	135	25.5	0.0742	1	1	1	0.571	0.251	1	6	134	indeterminate
ADSL	0.229	0.127	1	1	57	1.41	0.519	1	1	18	0	0.114	1	0	39	indeterminate
ADSS	0.093	0.000783	1	1	140	6.36	0.175	1	1	4	0	8.07e-05	1	0	136	indeterminate
ADSSL1	0	1	1	0	4	0	1	1	0	4	0	1	1	0	0	indeterminate
ADTRP	0.931	1	1	7	98	0	1	1	0	16	1.09	0.837	1	7	82	indeterminate
AE000662.92	1.5	0.306	1	6	52	3	0.0204	1	6	51	0	1	1	0	1	indeterminate
AEBP1	1.3	0.508	1	3	30	0	1	1	0	1	1.32	0.503	1	3	29	indeterminate
AEBP2	2.74	4.12e-11	8.26e-07	64	304	3.64	0.265	1	1	7	2.71	1.4e-10	2.81e-06	63	297	allele-specific
AEN	0.147	2.67e-22	5.35e-18	13	1152	0	1	1	0	11	0.145	1.24e-22	2.48e-18	13	1141	balanced
AES	1.25	0.212	1	36	376	0	1	1	0	8	1.25	0.212	1	36	368	indeterminate
AF131215.5	0	0.395	1	0	20	0	1	1	0	0	0	0.395	1	0	20	indeterminate
AF165138.7	0	1	1	0	1	0	1	1	0	1	0	1	1	0	0	indeterminate
AFAP1	2.33	0.0129	1	12	67	0	1	1	0	18	3.13	0.00131	1	12	49	indeterminate
AFAP1L1	0	1	1	0	1	0	1	1	0	1	0	1	1	0	0	indeterminate
AFAP1L2	0.583	0.487	1	3	67	0	1	1	0	0	0.571	0.488	1	3	67	indeterminate
AFF1	0.159	3.97e-37	7.97e-33	25	2048	1.54	0.383	1	2	33	0.146	6.58e-39	1.32e-34	23	2015	balanced
AFF2	0	1	1	0	0	0	1	1	0	0	0	1	1	0	0	indeterminate
AFF3	0	0.0484	1	0	49	0	1	1	0	9	0	0.116	1	0	40	indeterminate
AFF4	0.106	5.41e-14	1.08e-09	5	616	0	1	1	0	4	0.104	2.41e-14	4.84e-10	5	612	balanced
AFG3L2	0.104	9.74e-12	1.95e-07	4	503	0	1	1	0	4	0.102	6.55e-12	1.31e-07	4	499	balanced
AFM	0	1	1	0	0	0	1	1	0	0	0	1	1	0	0	indeterminate
AFMID	0.502	0.00362	1	16	415	0	1	1	0	12	0.507	0.00456	1	16	403	indeterminate
AFP	0	1	1	0	1	0	1	1	0	1	0	1	1	0	0	indeterminate
AFTPH	0.109	1.61e-18	3.22e-14	7	837	0	1	1	0	22	0.11	2.16e-18	4.33e-14	7	815	balanced
AGA	0.189	0.0045	1	2	138	0	1	1	0	10	0.199	0.00623	1	2	128	indeterminate
AGAP10	0	1	1	0	0	0	1	1	0	0	0	1	1	0	0	indeterminate
AGAP1	6.88	3.65e-09	7.31e-05	19	36	0	0.634	1	0	32	60.6	1.54e-18	3.1e-14	19	4	allele-specific
AGAP2	0.123	4.4e-05	0.883	2	211	0	1	1	0	1	0.122	2.95e-05	0.592	2	210	indeterminate
AGAP3	0.477	0.288	1	3	82	3.18	0.147	1	2	16	0.193	0.0927	1	1	66	indeterminate
AGAP4	0	1	1	0	0	0	1	1	0	0	0	1	1	0	0	indeterminate
AGAP5	16.7	3.42e-07	0.00686	9	7	0	1	1	0	0	16.4	4.03e-07	0.00809	9	7	allele-specific
AGAP6	15.2	1.09e-05	0.219	7	6	0	1	1	0	0	14.9	1.24e-05	0.249	7	6	indeterminate
AGAP7	NA	2.58e-05	0.518	4	0	0	1	1	0	0	NA	2.79e-05	0.559	4	0	indeterminate
AGAP8	0	1	1	0	0	0	1	1	0	0	0	1	1	0	0	indeterminate
AGAP9	0	1	1	0	0	0	1	1	0	0	0	1	1	0	0	indeterminate
AGBL1	0	1	1	0	6	0	1	1	0	6	0	1	1	0	0	indeterminate
AGBL2	0	1	1	0	2	0	1	1	0	0	0	1	1	0	2	indeterminate
AGBL3	0.51	0.00458	1	16	409	0	1	1	0	24	0.53	0.0091	1	16	385	indeterminate
AGBL4	0.724	1	1	1	18	1.59	0.481	1	1	16	0	1	1	0	2	indeterminate
AGBL5	0.293	0.00175	1	5	222	0	1	1	0	16	0.31	0.00321	1	5	206	indeterminate
AGER	14.5	1.91e-99	3.84e-95	161	145	0	1	1	0	5	14.7	1.16e-99	2.33e-95	161	140	allele-specific
AGFG1	0.565	0.0024	1	26	600	0	1	1	0	8	0.56	0.0024	1	26	592	indeterminate
AGFG2	0.141	0.000278	1	2	185	0	1	1	0	2	0.139	0.000181	1	2	183	indeterminate
AGGF1	0.391	7.24e-06	0.145	18	600	25.5	0.0742	1	1	1	0.362	1.79e-06	0.0359	17	599	indeterminate
AGK	0.28	0.0684	1	2	93	0	1	1	0	3	0.284	0.0673	1	2	90	indeterminate
AGL	0.0604	1.07e-27	2.14e-23	5	1078	0	1	1	0	1	0.0592	2.14e-28	4.3e-24	5	1077	balanced
AGMAT	0.153	2.36e-13	4.74e-09	8	683	2.31	0.37	1	1	11	0.133	2.42e-14	4.86e-10	7	672	balanced
AGMO	0	1	1	0	2	0	1	1	0	2	0	1	1	0	0	indeterminate
AGO1	0.445	0.017	1	8	234	0	1	1	0	1	0.438	0.0174	1	8	233	indeterminate
AGO2	0.0802	9.56e-20	1.92e-15	5	812	0	1	1	0	1	0.0786	2.91e-20	5.84e-16	5	811	balanced
AGO3	1.12	0.698	1	8	93	0	1	1	0	1	1.11	0.7	1	8	92	indeterminate
AGO4	0.181	0.0639	1	1	72	0	1	1	0	0	0.177	0.0653	1	1	72	indeterminate
AGPAT1	0.0415	4.02e-09	8.06e-05	1	314	0	1	1	0	8	0.0417	3.78e-09	7.58e-05	1	306	balanced
AGPAT2	0.261	0.000357	1	5	250	0	1	1	0	1	0.256	0.000371	1	5	249	indeterminate
AGPAT3	0.276	1.35e-14	2.7e-10	24	1131	2.12	0.394	1	1	12	0.262	2.4e-15	4.81e-11	23	1119	balanced
AGPAT4	0.869	1	1	2	30	17	0.0132	1	2	3	0	0.259	1	0	27	indeterminate
AGPAT5	0.287	2.83e-17	5.68e-13	31	1409	3.32	0.0736	1	3	23	0.258	6.18e-19	1.24e-14	28	1386	balanced
AGPAT6	0.409	0.0253	1	6	191	1.96	0.417	1	1	13	0.358	0.0145	1	5	178	indeterminate
AGPAT9	0.575	0.25	1	6	136	0	1	1	0	6	0.589	0.247	1	6	130	indeterminate
AGPHD1	0	1	1	0	0	0	1	1	0	0	0	1	1	0	0	indeterminate
AGPS	0.724	0.172	1	21	378	4.24	0.236	1	1	6	0.686	0.118	1	20	372	indeterminate
AGR2	0	1	1	0	0	0	1	1	0	0	0	1	1	0	0	indeterminate
AGR3	84.7	1.12e-13	2.25e-09	13	2	0	1	1	0	0	83	1.44e-13	2.89e-09	13	2	allele-specific
AGRN	0.134	1.24e-21	2.48e-17	11	1069	0	1	1	0	12	0.133	8.48e-22	1.7e-17	11	1057	balanced
AGRP	0	1	1	0	3	0	1	1	0	3	0	1	1	0	0	indeterminate
AGT	0	1	1	0	0	0	1	1	0	0	0	1	1	0	0	indeterminate
AGTPBP1	0.296	0.0958	1	2	88	0	1	1	0	16	0.354	0.176	1	2	72	indeterminate
AGTR1	0	1	1	0	0	0	1	1	0	0	0	1	1	0	0	indeterminate
AGTR2	0	1	1	0	0	0	1	1	0	0	0	1	1	0	0	indeterminate
AGTRAP	0.0505	1.79e-07	0.0036	1	258	3.64	0.265	1	1	7	0	1.25e-08	0.000252	0	251	balanced
AGXT	0	1	1	0	0	0	1	1	0	0	0	1	1	0	0	indeterminate
AGXT2	0	1	1	0	3	0	1	1	0	3	0	1	1	0	0	indeterminate
AGXT2L1	0	1	1	0	0	0	1	1	0	0	0	1	1	0	0	indeterminate
AGXT2L2	0.324	3.87e-09	7.75e-05	20	804	0	0.179	1	0	64	0.345	3.7e-08	0.000742	20	740	balanced
AHCTF1	4.06	5.51e-21	1.1e-16	77	247	0	1	1	0	3	4.03	9.37e-21	1.88e-16	77	244	allele-specific
AHCY	0.909	1	1	6	86	0	1	1	0	9	0.994	1	1	6	77	indeterminate
AHCYL1	0.686	0.8	1	3	57	0	1	1	0	3	0.709	0.798	1	3	54	indeterminate
AHCYL2	0.875	0.655	1	19	283	0	1	1	0	10	0.888	0.735	1	19	273	indeterminate
AHDC1	0	0.0227	1	0	63	0	1	1	0	5	0	0.0211	1	0	58	indeterminate
AHI1	0	0.117	1	0	41	0	1	1	0	18	0	0.408	1	0	23	indeterminate
AHNAK	0.707	0.0639	1	30	553	0	1	1	0	7	0.701	0.0642	1	30	546	indeterminate
AHNAK2	4.74	0.0186	1	4	11	25.5	0.000991	1	3	3	1.6	0.493	1	1	8	indeterminate
AHR	1.38	0.0984	1	30	283	10.2	0.00151	1	4	10	1.22	0.317	1	26	273	indeterminate
AHRR	0.412	6.37e-22	1.28e-17	92	2905	0.707	1	1	1	36	0.405	9.82e-23	1.97e-18	91	2869	balanced
AHSA1	0.184	1.32e-12	2.65e-08	10	707	2.55	0.345	1	1	10	0.165	2.38e-13	4.76e-09	9	697	balanced
AHSA2	0.323	6.05e-08	0.00121	17	685	3	0.16	1	2	17	0.287	5.93e-09	0.000119	15	668	balanced
AHSG	0	1	1	0	1	0	1	1	0	1	0	1	1	0	0	indeterminate
AHSP	NA	0.0713	1	1	0	0	1	1	0	0	NA	0.0727	1	1	0	indeterminate
AICDA	1.13	0.458	1	35	403	0	1	1	0	5	1.12	0.516	1	35	398	indeterminate
AIDA	0.471	0.289	1	3	83	0	1	1	0	5	0.491	0.285	1	3	78	indeterminate
AIF1	2.41	0.000276	1	25	135	0	1	1	0	1	2.38	0.000302	1	25	134	indeterminate
AIF1L	0	1	1	0	0	0	1	1	0	0	0	1	1	0	0	indeterminate
AIFM1	0	1	1	0	0	0	1	1	0	0	0	1	1	0	0	indeterminate
AIFM2	0.0466	8.16e-23	1.64e-18	3	839	0	1	1	0	10	0.0462	5.28e-23	1.06e-18	3	829	balanced
AIFM3	0	1	1	0	1	0	1	1	0	1	0	1	1	0	0	indeterminate
AIG1	0.0851	8.77e-08	0.00176	2	306	0	1	1	0	18	0.0886	1.75e-07	0.0035	2	288	balanced
AIM1	0.237	1.45e-26	2.91e-22	34	1872	0	0.625	1	0	27	0.235	1.01e-26	2.02e-22	34	1845	balanced
AIM1L	0.0442	1.22e-08	0.000245	1	295	1.06	0.618	1	1	24	0	2.51e-09	5.02e-05	0	271	balanced
AIM2	0.145	0.0219	1	1	90	0	1	1	0	2	0.145	0.0217	1	1	88	indeterminate
AIMP1	0.232	1.32e-09	2.64e-05	11	617	0	1	1	0	5	0.229	9.47e-10	1.9e-05	11	612	balanced
AIMP2	0.0295	3.77e-13	7.55e-09	1	442	1.06	0.618	1	1	24	0	3.94e-14	7.9e-10	0	418	balanced
AIP	0	0.0044	1	0	84	0	1	1	0	7	0	0.00653	1	0	77	indeterminate
AIPL1	0	1	1	0	9	0	1	1	0	9	0	1	1	0	0	indeterminate
AIRE	0	1	1	0	9	0	1	1	0	9	0	1	1	0	0	indeterminate
AJAP1	2.17	0.404	1	1	6	6.36	0.175	1	1	4	0	1	1	0	2	indeterminate
AJUBA	0	0.635	1	0	18	0	1	1	0	0	0	0.637	1	0	18	indeterminate
AK1	0	0.00961	1	0	72	0	1	1	0	1	0	0.00963	1	0	71	indeterminate
AK2	23.4	4.43e-260	8.87e-256	356	198	4.24	0.236	1	1	6	23.6	8.96e-259	1.8e-254	355	192	allele-specific
AK3	0.118	1.54e-36	3.09e-32	16	1760	1.5	0.5	1	1	17	0.11	3.99e-38	7.99e-34	15	1743	balanced
AK4	0.595	0.000337	1	45	986	0	1	1	0	5	0.585	0.000184	1	45	981	indeterminate
AK5	0	1	1	0	10	0	1	1	0	10	0	1	1	0	0	indeterminate
AK7	0	1	1	0	4	0	1	1	0	2	0	1	1	0	2	indeterminate
AK8	0.686	1	1	1	19	0	1	1	0	14	2.55	0.364	1	1	5	indeterminate
AK9	0	0.624	1	0	16	0	1	1	0	2	0	0.618	1	0	14	indeterminate
AKAP1	0.227	7.73e-15	1.55e-10	17	974	2.83	0.32	1	1	9	0.212	1.17e-15	2.34e-11	16	965	balanced
AKAP10	0.0855	9.34e-15	1.87e-10	4	609	0	1	1	0	8	0.0849	6.01e-15	1.2e-10	4	601	balanced
AKAP11	0.283	4.15e-16	8.32e-12	28	1288	12.7	0.0194	1	2	4	0.258	1.43e-17	2.86e-13	26	1284	balanced
AKAP12	0	1	1	0	7	0	1	1	0	7	0	1	1	0	0	indeterminate
AKAP13	0.101	5.67e-103	1.14e-98	37	4770	0.289	0.267	1	1	88	0.098	3.21e-104	6.44e-100	36	4682	balanced
AKAP14	0	1	1	0	0	0	1	1	0	0	0	1	1	0	0	indeterminate
AKAP17A	0	1	1	0	0	0	1	1	0	0	0	1	1	0	0	indeterminate
AKAP2	0.218	4.05e-20	8.13e-16	22	1316	0	0.41	1	0	42	0.22	1.02e-19	2.04e-15	22	1274	balanced
AKAP3	121	3.52e-158	7.07e-154	157	17	0	1	1	0	6	182	3.93e-163	7.88e-159	157	11	allele-specific
AKAP4	0	1	1	0	0	0	1	1	0	0	0	1	1	0	0	indeterminate
AKAP5	0.237	0.186	1	1	55	8.49	0.143	1	1	3	0	0.0317	1	0	52	indeterminate
AKAP6	0.352	0.521	1	1	37	0	1	1	0	21	0.798	1	1	1	16	indeterminate
AKAP7	5.21	0.0145	1	4	10	4.24	0.236	1	1	6	9.57	0.0107	1	3	4	indeterminate
AKAP8	0.229	5.1e-05	1	5	285	0	1	1	0	4	0.227	5.12e-05	1	5	281	indeterminate
AKAP8L	0	0.11	1	0	37	0	1	1	0	5	0	0.169	1	0	32	indeterminate
AKAP9	0.0191	1e-20	2.01e-16	1	683	0	1	1	0	11	0.019	9.8e-21	1.96e-16	1	672	balanced
AKIP1	0.97	0.937	1	42	564	0	1	1	0	6	0.96	0.875	1	42	558	indeterminate
AKIRIN1	0.274	1.15e-05	0.231	8	381	0	1	1	0	9	0.274	1.63e-05	0.327	8	372	indeterminate
AKIRIN2	0.199	2.91e-14	5.83e-10	13	851	0	1	1	0	15	0.198	2.83e-14	5.68e-10	13	836	balanced
AKNA	0.0862	9.46e-32	1.9e-27	9	1359	0.749	1	1	1	34	0.077	1.29e-32	2.59e-28	8	1325	balanced
AKNAD1	0.132	9.92e-28	1.99e-23	14	1383	3.64	0.265	1	1	7	0.121	2.99e-29	5.99e-25	13	1376	balanced
AKR1A1	4.79	4.52e-54	9.07e-50	177	482	3.18	0.293	1	1	8	4.74	3.73e-53	7.47e-49	176	474	allele-specific
AKR1B1	0	0.00429	1	0	83	0	1	1	0	3	0	0.00417	1	0	80	indeterminate
AKR1B10	0	1	1	0	0	0	1	1	0	0	0	1	1	0	0	indeterminate
AKR1B15	0	1	1	0	1	0	1	1	0	1	0	1	1	0	0	indeterminate
AKR1C1	0	1	1	0	2	0	1	1	0	2	0	1	1	0	0	indeterminate
AKR1C2	0	1	1	0	1	0	1	1	0	0	0	1	1	0	1	indeterminate
AKR1C3	0	1	1	0	6	0	1	1	0	6	0	1	1	0	0	indeterminate
AKR1C4	0	1	1	0	1	0	1	1	0	1	0	1	1	0	0	indeterminate
AKR1CL1	0	1	1	0	0	0	1	1	0	0	0	1	1	0	0	indeterminate
AKR1D1	19.6	1.26e-09	2.52e-05	12	8	0	1	1	0	5	51.1	8.02e-12	1.61e-07	12	3	allele-specific
AKR1E2	0	1	1	0	4	0	1	1	0	4	0	1	1	0	0	indeterminate
AKR7A2	0.518	0.12	1	6	151	0	1	1	0	1	0.51	0.121	1	6	150	indeterminate
AKR7A3	0	1	1	0	1	0	1	1	0	0	0	1	1	0	1	indeterminate
AKT1	0.712	0.269	1	13	238	15.3	0.00262	1	3	5	0.548	0.0626	1	10	233	indeterminate
AKT1S1	0.428	0.018	1	7	213	3.64	0.265	1	1	7	0.372	0.011	1	6	206	indeterminate
AKT2	0.376	0.000358	1	11	381	0	1	1	0	0	0.368	0.000197	1	11	381	indeterminate
AKT3	0.0501	1.86e-07	0.00374	1	260	0	1	1	0	0	0.0491	1.23e-07	0.00247	1	260	balanced
AKTIP	0.0969	7.65e-07	0.0153	2	269	0	1	1	0	14	0.1	1.59e-06	0.0319	2	255	balanced
AL009178.1	0	1	1	0	0	0	1	1	0	0	0	1	1	0	0	indeterminate
AL020996.1	0.151	0.0209	1	1	86	0	1	1	0	15	0.18	0.0641	1	1	71	indeterminate
AL021920.2	0	1	1	0	0	0	1	1	0	0	0	1	1	0	0	indeterminate
AL022328.1	1.7	0.271	1	6	46	0	1	1	0	2	1.74	0.176	1	6	44	indeterminate
AL031320.1	0.134	0.000132	1	2	195	0	1	1	0	0	0.131	8.84e-05	1	2	195	indeterminate
AL031590.1	0	1	1	0	0	0	1	1	0	0	0	1	1	0	0	indeterminate
AL031663.1	0	1	1	0	12	0	1	1	0	0	0	1	1	0	12	indeterminate
AL031663.2	0	1	1	0	7	0	1	1	0	7	0	1	1	0	0	indeterminate
AL031666.2	0	1	1	0	0	0	1	1	0	0	0	1	1	0	0	indeterminate
AL033381.1	0	1	1	0	0	0	1	1	0	0	0	1	1	0	0	indeterminate
AL035252.1	0.0755	6.6e-09	0.000132	2	345	0	1	1	0	0	0.0739	2.81e-09	5.64e-05	2	345	balanced
AL035406.1	0	1	1	0	1	0	1	1	0	0	0	1	1	0	1	indeterminate
AL035588.1	0.0418	3.88e-09	7.78e-05	1	312	0	1	1	0	7	0.0418	3.76e-09	7.55e-05	1	305	balanced
AL035681.1	0	1	1	0	0	0	1	1	0	0	0	1	1	0	0	indeterminate
AL049747.1	0	1	1	0	6	0	1	1	0	6	0	1	1	0	0	indeterminate
AL049829.1	0.592	1	1	1	22	0	1	1	0	10	1.06	1	1	1	12	indeterminate
AL049840.1	0	1	1	0	2	0	1	1	0	0	0	1	1	0	2	indeterminate
AL050302.1	0	1	1	0	0	0	1	1	0	0	0	1	1	0	0	indeterminate
AL050303.1	0	1	1	0	0	0	1	1	0	0	0	1	1	0	0	indeterminate
AL078585.1	0	1	1	0	1	0	1	1	0	1	0	1	1	0	0	indeterminate
AL079342.1	0	1	1	0	1	0	1	1	0	0	0	1	1	0	1	indeterminate
AL096677.1	0	1	1	0	8	0	1	1	0	8	0	1	1	0	0	indeterminate
AL109659.1	0	1	1	0	0	0	1	1	0	0	0	1	1	0	0	indeterminate
AL109927.1	0	0.172	1	0	34	0	1	1	0	0	0	0.174	1	0	34	indeterminate
AL117190.2	0	1	1	0	0	0	1	1	0	0	0	1	1	0	0	indeterminate
AL117190.3	0	1	1	0	0	0	1	1	0	0	0	1	1	0	0	indeterminate
AL117340.1	0	1	1	0	8	0	1	1	0	0	0	1	1	0	8	indeterminate
AL118506.1	0	1	1	0	4	0	1	1	0	0	0	1	1	0	4	indeterminate
AL121761.2	0	1	1	0	0	0	1	1	0	0	0	1	1	0	0	indeterminate
AL121895.1	0	1	1	0	0	0	1	1	0	0	0	1	1	0	0	indeterminate
AL121901.1	0	1	1	0	0	0	1	1	0	0	0	1	1	0	0	indeterminate
AL121963.1	0	1	1	0	3	0	1	1	0	0	0	1	1	0	3	indeterminate
AL132989.1	0	1	1	0	7	0	1	1	0	0	0	1	1	0	7	indeterminate
AL133216.1	0	1	1	0	0	0	1	1	0	0	0	1	1	0	0	indeterminate
AL133262.1	0	1	1	0	7	0	1	1	0	4	0	1	1	0	3	indeterminate
AL133318.1	0	1	1	0	0	0	1	1	0	0	0	1	1	0	0	indeterminate
AL133373.1	0	1	1	0	0	0	1	1	0	0	0	1	1	0	0	indeterminate
AL135998.1	1.61	0.0665	1	18	146	0	1	1	0	3	1.61	0.0665	1	18	143	indeterminate
AL136115.1	0	1	1	0	4	0	1	1	0	0	0	1	1	0	4	indeterminate
AL136218.1	0	0.0747	1	0	45	0	1	1	0	7	0	0.112	1	0	38	indeterminate
AL136376.1	0.21	0.134	1	1	62	0	1	1	0	3	0.216	0.13	1	1	59	indeterminate
AL136531.1	0	1	1	0	11	0	1	1	0	0	0	1	1	0	11	indeterminate
AL137002.1	0	1	1	0	0	0	1	1	0	0	0	1	1	0	0	indeterminate
AL137026.1	0	0.624	1	0	16	0	1	1	0	0	0	0.625	1	0	16	indeterminate
AL137145.1	13	0.00615	1	3	3	0	1	1	0	2	38.3	0.00145	1	3	1	indeterminate
AL137798.1	0	1	1	0	0	0	1	1	0	0	0	1	1	0	0	indeterminate
AL138764.1	0	1	1	0	0	0	1	1	0	0	0	1	1	0	0	indeterminate
AL138781.1	0	1	1	0	4	0	1	1	0	4	0	1	1	0	0	indeterminate
AL138815.1	0	1	1	0	0	0	1	1	0	0	0	1	1	0	0	indeterminate
AL138815.2	0	1	1	0	0	0	1	1	0	0	0	1	1	0	0	indeterminate
AL138847.1	0	1	1	0	0	0	1	1	0	0	0	1	1	0	0	indeterminate
AL139080.1	0	1	1	0	0	0	1	1	0	0	0	1	1	0	0	indeterminate
AL139099.1	0.0937	0.000766	1	1	139	1.16	0.588	1	1	22	0	0.00025	1	0	117	indeterminate
AL139147.1	0	1	1	0	0	0	1	1	0	0	0	1	1	0	0	indeterminate
AL139333.1	0	1	1	0	4	0	1	1	0	0	0	1	1	0	4	indeterminate
AL158091.1	0	1	1	0	0	0	1	1	0	0	0	1	1	0	0	indeterminate
AL158147.2	0	1	1	0	3	0	1	1	0	0	0	1	1	0	3	indeterminate
AL160175.1	0	1	1	0	0	0	1	1	0	0	0	1	1	0	0	indeterminate
AL160274.1	0	1	1	0	0	0	1	1	0	0	0	1	1	0	0	indeterminate
AL160286.1	0	1	1	0	0	0	1	1	0	0	0	1	1	0	0	indeterminate
AL161450.1	0	1.07e-05	0.214	0	164	0	1	1	0	0	0	6.85e-06	0.137	0	164	indeterminate
AL161645.2	0	1	1	0	0	0	1	1	0	0	0	1	1	0	0	indeterminate
AL161784.1	0.367	0.00193	1	8	284	0	1	1	0	0	0.359	0.00143	1	8	284	indeterminate
AL161915.1	0	0.412	1	0	24	0	1	1	0	0	0	0.415	1	0	24	indeterminate
AL162389.1	0	1	1	0	0	0	1	1	0	0	0	1	1	0	0	indeterminate
AL162407.1	0.406	0.0058	1	8	257	0	1	1	0	0	0.397	0.00438	1	8	257	indeterminate
AL162424.1	0	1	1	0	4	0	1	1	0	0	0	1	1	0	4	indeterminate
AL162424.2	0	1	1	0	0	0	1	1	0	0	0	1	1	0	0	indeterminate
AL162431.1	0	8.39e-09	0.000168	0	260	0	1	1	0	0	0	5.48e-09	0.00011	0	260	balanced
AL353354.1	0	0.0216	1	0	61	0	1	1	0	0	0	0.0221	1	0	61	indeterminate
AL353354.2	0.63	0.628	1	3	62	0	1	1	0	0	0.617	0.63	1	3	62	indeterminate
AL353583.1	0	1	1	0	0	0	1	1	0	0	0	1	1	0	0	indeterminate
AL353608.1	0	1	1	0	0	0	1	1	0	0	0	1	1	0	0	indeterminate
AL353698.1	0	1	1	0	0	0	1	1	0	0	0	1	1	0	0	indeterminate
AL353791.1	0	1	1	0	0	0	1	1	0	0	0	1	1	0	0	indeterminate
AL354718.1	0	1	1	0	1	0	1	1	0	1	0	1	1	0	0	indeterminate
AL354808.2	0	1	1	0	10	0	1	1	0	0	0	1	1	0	10	indeterminate
AL354898.1	0	1	1	0	0	0	1	1	0	0	0	1	1	0	0	indeterminate
AL354993.1	0	1	1	0	0	0	1	1	0	0	0	1	1	0	0	indeterminate
AL355149.2	0	1	1	0	0	0	1	1	0	0	0	1	1	0	0	indeterminate
AL355312.1	0	1	1	0	0	0	1	1	0	0	0	1	1	0	0	indeterminate
AL355390.1	0	1	1	0	0	0	1	1	0	0	0	1	1	0	0	indeterminate
AL355490.1	0	1	1	0	7	0	1	1	0	2	0	1	1	0	5	indeterminate
AL355531.2	0	1	1	0	0	0	1	1	0	0	0	1	1	0	0	indeterminate
AL356215.1	0	1	1	0	4	0	1	1	0	4	0	1	1	0	0	indeterminate
AL356356.1	0	1	1	0	1	0	1	1	0	1	0	1	1	0	0	indeterminate
AL357673.1	0	1.39e-07	0.0028	0	224	0	1	1	0	0	0	8.92e-08	0.00179	0	224	balanced
AL358113.1	0	9.61e-08	0.00193	0	230	0	1	1	0	0	0	6.12e-08	0.00123	0	230	balanced
AL358333.1	0.439	0.00023	1	17	505	0	1	1	0	0	0.43	0.000135	1	17	505	indeterminate
AL358813.2	0	1	1	0	0	0	1	1	0	0	0	1	1	0	0	indeterminate
AL359091.2	0	1	1	0	0	0	1	1	0	0	0	1	1	0	0	indeterminate
AL359195.1	0	1	1	0	1	0	1	1	0	1	0	1	1	0	0	indeterminate
AL359693.1	0	1	1	0	0	0	1	1	0	0	0	1	1	0	0	indeterminate
AL359878.1	0	0.406	1	0	23	0	1	1	0	13	0	1	1	0	10	indeterminate
AL360004.1	0.0679	3.03e-10	6.08e-06	2	384	0	1	1	0	0	0.0665	2.05e-10	4.12e-06	2	384	balanced
AL360181.1	0	1	1	0	3	0	1	1	0	3	0	1	1	0	0	indeterminate
AL365202.1	0	0.618	1	0	14	0	1	1	0	5	0	1	1	0	9	indeterminate
AL390778.1	0	1	1	0	0	0	1	1	0	0	0	1	1	0	0	indeterminate
AL391152.1	0.264	0.000115	1	6	296	0	1	1	0	0	0.259	8.29e-05	1	6	296	indeterminate
AL391421.1	0	1	1	0	0	0	1	1	0	0	0	1	1	0	0	indeterminate
AL441883.1	0.387	0.123	1	3	101	0	1	1	0	10	0.421	0.162	1	3	91	indeterminate
AL445665.1	0	1	1	0	0	0	1	1	0	0	0	1	1	0	0	indeterminate
AL445989.1	0	1	1	0	0	0	1	1	0	0	0	1	1	0	0	indeterminate
AL450307.1	0	1	1	0	0	0	1	1	0	0	0	1	1	0	0	indeterminate
AL513478.1	0	1	1	0	0	0	1	1	0	0	0	1	1	0	0	indeterminate
AL583828.1	0	0.168	1	0	32	0	1	1	0	1	0	0.167	1	0	31	indeterminate
AL589739.1	0	1	1	0	0	0	1	1	0	0	0	1	1	0	0	indeterminate
AL589765.1	NA	0.000362	1	3	0	NA	5.4e-05	1	3	0	0	1	1	0	0	indeterminate
AL590235.1	0	1	1	0	0	0	1	1	0	0	0	1	1	0	0	indeterminate
AL590452.1	0	1	1	0	0	0	1	1	0	0	0	1	1	0	0	indeterminate
AL590483.1	0	1	1	0	0	0	1	1	0	0	0	1	1	0	0	indeterminate
AL590560.1	0	1	1	0	0	0	1	1	0	0	0	1	1	0	0	indeterminate
AL590708.2	0.592	1	1	1	22	0	1	1	0	9	0.982	1	1	1	13	indeterminate
AL590714.1	1	1	1	1	13	0	1	1	0	0	0.982	1	1	1	13	indeterminate
AL590822.1	0	1	1	0	1	0	1	1	0	1	0	1	1	0	0	indeterminate
AL590822.2	0.343	0.0685	1	3	114	0	1	1	0	1	0.339	0.0485	1	3	113	indeterminate
AL590867.1	53.6	2.09e-34	4.19e-30	37	9	0	1	1	0	8	468	2.62e-41	5.25e-37	37	1	allele-specific
AL591025.1	0	1	1	0	7	0	1	1	0	0	0	1	1	0	7	indeterminate
AL591479.1	13	0.0277	1	2	2	0	1	1	0	0	12.8	0.0287	1	2	2	indeterminate
AL591684.1	0	1	1	0	0	0	1	1	0	0	0	1	1	0	0	indeterminate
AL591806.1	0	1	1	0	2	0	1	1	0	0	0	1	1	0	2	indeterminate
AL592284.1	11.3	1.65e-08	0.00033	13	15	0	1	1	0	5	16.6	8.98e-10	1.8e-05	13	10	allele-specific
AL596220.1	0	1	1	0	1	0	1	1	0	0	0	1	1	0	1	indeterminate
AL603965.1	0	1	1	0	0	0	1	1	0	0	0	1	1	0	0	indeterminate
AL606500.1	0	1	1	0	2	0	1	1	0	0	0	1	1	0	2	indeterminate
AL626787.1	0	1	1	0	1	0	1	1	0	0	0	1	1	0	1	indeterminate
AL627171.1	0	1	1	0	6	0	1	1	0	0	0	1	1	0	6	indeterminate
AL627171.2	0	1	1	0	4	0	1	1	0	0	0	1	1	0	4	indeterminate
AL627309.1	NA	3.16e-20	6.35e-16	17	0	0	1	1	0	0	NA	4.4e-20	8.82e-16	17	0	allele-specific
AL627309.2	0	1	1	0	0	0	1	1	0	0	0	1	1	0	0	indeterminate
AL645608.1	0	1	1	0	0	0	1	1	0	0	0	1	1	0	0	indeterminate
AL645608.2	0	1	1	0	0	0	1	1	0	0	0	1	1	0	0	indeterminate
AL645728.1	0	0.624	1	0	16	0	1	1	0	12	0	1	1	0	4	indeterminate
AL645730.2	0	1	1	0	0	0	1	1	0	0	0	1	1	0	0	indeterminate
AL645922.1	0	1	1	0	0	0	1	1	0	0	0	1	1	0	0	indeterminate
AL646016.1	0	1	1	0	0	0	1	1	0	0	0	1	1	0	0	indeterminate
AL669831.1	0	1	1	0	0	0	1	1	0	0	0	1	1	0	0	indeterminate
AL807752.1	0.501	1	1	1	26	3.64	0.265	1	1	7	0	0.394	1	0	19	indeterminate
AL929472.1	0	1	1	0	0	0	1	1	0	0	0	1	1	0	0	indeterminate
AL953854.2	0	1	1	0	0	0	1	1	0	0	0	1	1	0	0	indeterminate
AL953889.1	NA	0.000362	1	3	0	NA	5.4e-05	1	3	0	0	1	1	0	0	indeterminate
ALAD	0.251	4.36e-05	0.873	6	312	0	1	1	0	1	0.246	3.1e-05	0.622	6	311	indeterminate
ALAS1	0	6.44e-07	0.0129	0	200	0	1	1	0	0	0	7.03e-07	0.0141	0	200	balanced
ALAS2	0	1	1	0	0	0	1	1	0	0	0	1	1	0	0	indeterminate
ALB	0	1	1	0	0	0	1	1	0	0	0	1	1	0	0	indeterminate
ALCAM	0.0718	8.59e-27	1.72e-22	6	1089	0	0.625	1	0	26	0.072	1.15e-26	2.3e-22	6	1063	balanced
ALDH16A1	0.0963	1.55e-24	3.11e-20	8	1082	0.447	0.727	1	1	57	0.0871	1.39e-24	2.78e-20	7	1025	balanced
ALDH18A1	0.041	8.15e-18	1.63e-13	2	636	0	1	1	0	0	0.0401	3.76e-18	7.54e-14	2	636	balanced
ALDH1A1	0	1	1	0	4	0	1	1	0	4	0	1	1	0	0	indeterminate
ALDH1A2	0.147	0.000379	1	2	177	0.738	1	1	2	69	0	0.00057	1	0	108	indeterminate
ALDH1A3	1.63	0.323	1	4	32	0	1	1	0	8	2.13	0.142	1	4	24	indeterminate
ALDH1B1	0.0923	9.53e-20	1.91e-15	6	847	0	1	1	0	5	0.0909	4.34e-20	8.71e-16	6	842	balanced
ALDH1L1	0.869	1	1	1	15	0	1	1	0	5	1.28	0.564	1	1	10	indeterminate
ALDH1L2	1.01	0.921	1	28	360	0	1	1	0	7	1.01	0.921	1	28	353	indeterminate
ALDH2	0.686	1	1	1	19	0	1	1	0	7	1.06	1	1	1	12	indeterminate
ALDH3A1	0	1	1	0	1	0	1	1	0	1	0	1	1	0	0	indeterminate
ALDH3A2	0.213	0.000113	1	4	245	0	1	1	0	4	0.212	0.000112	1	4	241	indeterminate
ALDH3B1	0	1	1	0	5	0	1	1	0	4	0	1	1	0	1	indeterminate
ALDH3B2	0	1	1	0	3	0	1	1	0	3	0	1	1	0	0	indeterminate
ALDH4A1	0.144	6.1e-28	1.22e-23	16	1448	0	1	1	0	15	0.142	2.87e-28	5.76e-24	16	1433	balanced
ALDH5A1	0.379	4.79e-07	0.0096	21	722	1.82	0.439	1	1	14	0.36	2.08e-07	0.00416	20	708	balanced
ALDH6A1	0.0967	1.15e-12	2.31e-08	4	539	0	1	1	0	0	0.0947	5.25e-13	1.05e-08	4	539	balanced
ALDH7A1	1.67	0.141	1	10	78	0	1	1	0	18	2.13	0.0346	1	10	60	indeterminate
ALDH8A1	0	1	1	0	2	0	1	1	0	2	0	1	1	0	0	indeterminate
ALDH9A1	0.129	7.21e-11	1.44e-06	5	505	1.27	0.555	1	1	20	0.105	2.03e-11	4.08e-07	4	485	balanced
ALDOA	0.28	0.0684	1	2	93	0	1	1	0	1	0.277	0.0691	1	2	92	indeterminate
ALDOB	0	1	1	0	0	0	1	1	0	0	0	1	1	0	0	indeterminate
ALDOC	0	0.11	1	0	37	0	1	1	0	1	0	0.11	1	0	36	indeterminate
ALG10	0.112	1.01e-05	0.203	2	232	0	1	1	0	8	0.114	1.48e-05	0.297	2	224	indeterminate
ALG10B	0.305	0.00032	1	7	299	0	1	1	0	19	0.319	0.000572	1	7	280	indeterminate
ALG1	2.07	0.000427	1	31	195	0	1	1	0	8	2.12	0.000343	1	31	187	indeterminate
ALG11	2.58	1.3e-10	2.62e-06	68	343	0	1	1	0	1	2.54	2.17e-10	4.35e-06	68	342	allele-specific
ALG12	0.177	3.22e-07	0.00646	5	368	0	1	1	0	8	0.177	4.68e-07	0.00938	5	360	balanced
ALG13	0	1	1	0	0	0	1	1	0	0	0	1	1	0	0	indeterminate
ALG14	0	1	1	0	13	0	1	1	0	1	0	1	1	0	12	indeterminate
ALG1L	1.67	0.112	1	11	86	1.27	0.555	1	1	20	1.93	0.0707	1	10	66	indeterminate
ALG2	0	7.79e-05	1	0	137	0	1	1	0	2	0	7.82e-05	1	0	135	indeterminate
ALG3	0.229	0.0176	1	2	114	0	1	1	0	1	0.226	0.0177	1	2	113	indeterminate
ALG5	0	1	1	0	11	0	1	1	0	1	0	1	1	0	10	indeterminate
ALG6	0	2.03e-07	0.00407	0	218	0	1	1	0	2	0	1.29e-07	0.00258	0	216	balanced
ALG8	0.0814	0.000168	1	1	160	0	1	1	0	4	0.0818	0.000165	1	1	156	indeterminate
ALG9	0.143	7.86e-08	0.00158	4	364	0	1	1	0	0	0.14	5.46e-08	0.00109	4	364	balanced
ALK	0	0.629	1	0	17	0	1	1	0	17	0	1	1	0	0	indeterminate
ALKBH1	0.066	1.43e-10	2.87e-06	2	395	0	1	1	0	4	0.0653	1.46e-10	2.93e-06	2	391	balanced
ALKBH2	0.21	0.00882	1	2	124	0	1	1	0	3	0.211	0.00878	1	2	121	indeterminate
ALKBH3	0.658	0.0292	1	28	554	0	1	1	0	11	0.658	0.0291	1	28	543	indeterminate
ALKBH4	0.0905	0.000522	1	1	144	0	1	1	0	1	0.0892	0.000537	1	1	143	indeterminate
ALKBH5	0.138	4.02e-17	8.07e-13	9	850	0	1	1	0	1	0.135	1.3e-17	2.6e-13	9	849	balanced
ALKBH6	0	0.271	1	0	30	0	1	1	0	0	0	0.167	1	0	30	indeterminate
ALKBH7	0.334	0.365	1	1	39	0	1	1	0	4	0.365	0.517	1	1	35	indeterminate
ALKBH8	0.21	0.00882	1	2	124	0	1	1	0	8	0.22	0.0124	1	2	116	indeterminate
ALLC	NA	0.0713	1	1	0	NA	0.0378	1	1	0	0	1	1	0	0	indeterminate
ALMS1	0	4.46e-20	8.94e-16	0	614	0	1	1	0	3	0	1.79e-20	3.6e-16	0	611	balanced
ALOX12	0.0724	3.67e-05	0.735	1	180	0	1	1	0	6	0.0734	5.42e-05	1	1	174	indeterminate
ALOX12B	0	1	1	0	0	0	1	1	0	0	0	1	1	0	0	indeterminate
ALOX15	0	1	1	0	0	0	1	1	0	0	0	1	1	0	0	indeterminate
ALOX15B	0	0.629	1	0	17	0	1	1	0	4	0	0.618	1	0	13	indeterminate
ALOX5	0.188	2.18e-14	4.37e-10	12	830	0	0.404	1	0	38	0.193	8.04e-14	1.61e-09	12	792	balanced
ALOX5AP	0	0.0141	1	0	65	0	1	1	0	0	0	0.0143	1	0	65	indeterminate
ALOXE3	0	1	1	0	8	0	1	1	0	8	0	1	1	0	0	indeterminate
ALPI	0	1	1	0	0	0	1	1	0	0	0	1	1	0	0	indeterminate
ALPK1	0.0759	3.25e-37	6.52e-33	9	1543	0	0.625	1	0	26	0.0757	3.04e-37	6.09e-33	9	1517	balanced
ALPK2	0.39	1.26e-27	2.52e-23	102	3404	0.24	0.195	1	1	106	0.391	3.42e-27	6.87e-23	101	3298	balanced
ALPK3	0	1	1	0	0	0	1	1	0	0	0	1	1	0	0	indeterminate
ALPL	1.18	0.588	1	1	11	0	1	1	0	9	6.38	0.203	1	1	2	indeterminate
ALPP	0	1	1	0	0	0	1	1	0	0	0	1	1	0	0	indeterminate
ALPPL2	0	1	1	0	0	0	1	1	0	0	0	1	1	0	0	indeterminate
ALS2	0.118	0.00484	1	1	110	0	1	1	0	2	0.118	0.00482	1	1	108	indeterminate
ALS2CL	0	1	1	0	1	0	1	1	0	1	0	1	1	0	0	indeterminate
ALS2CR11	0	1	1	0	0	0	1	1	0	0	0	1	1	0	0	indeterminate
ALS2CR12	0.207	1.22e-06	0.0245	6	377	0	1	1	0	1	0.204	8.74e-07	0.0175	6	376	balanced
ALS2CR8	0	0.00422	1	0	82	0	1	1	0	2	0	0.00417	1	0	80	indeterminate
ALX1	0	1	1	0	0	0	1	1	0	0	0	1	1	0	0	indeterminate
ALX3	0.449	0.721	1	1	29	0	1	1	0	1	0.456	0.72	1	1	28	indeterminate
ALX4	0	1	1	0	2	0	1	1	0	2	0	1	1	0	0	indeterminate
ALYREF	0	0.172	1	0	34	0	1	1	0	0	0	0.174	1	0	34	indeterminate
AMACR	0.133	2.28e-12	4.56e-08	6	587	0	1	1	0	11	0.133	2.2e-12	4.41e-08	6	576	balanced
AMBN	0	1	1	0	4	0	1	1	0	4	0	1	1	0	0	indeterminate
AMBP	0	1	1	0	0	0	1	1	0	0	0	1	1	0	0	indeterminate
AMBRA1	5.42	2.87e-17	5.75e-13	47	113	0	1	1	0	3	5.45	2.63e-17	5.28e-13	47	110	allele-specific
AMD1	0.117	2.17e-05	0.435	2	223	0	1	1	0	12	0.121	2.97e-05	0.595	2	211	indeterminate
AMDHD1	2.17	0.404	1	1	6	4.24	0.236	1	1	6	0	1	1	0	0	indeterminate
AMDHD2	0.134	0.0101	1	1	97	0	1	1	0	4	0.137	0.0149	1	1	93	indeterminate
AMELX	0	1	1	0	0	0	1	1	0	0	0	1	1	0	0	indeterminate
AMELY	0	1	1	0	0	0	1	1	0	0	0	1	1	0	0	indeterminate
AMER1	0	1	1	0	0	0	1	1	0	0	0	1	1	0	0	indeterminate
AMER2	0	1	1	0	0	0	1	1	0	0	0	1	1	0	0	indeterminate
AMER3	0	1	1	0	0	0	1	1	0	0	0	1	1	0	0	indeterminate
AMFR	0.105	8.24e-09	0.000165	3	372	0	1	1	0	4	0.104	5.41e-09	0.000108	3	368	balanced
AMH	4.34	1.09e-09	2.18e-05	30	90	8.49	0.143	1	1	3	4.25	3.16e-09	6.33e-05	29	87	allele-specific
AMHR2	0	1	1	0	2	0	1	1	0	2	0	1	1	0	0	indeterminate
AMICA1	0.518	0.0848	1	7	176	0	1	1	0	11	0.541	0.139	1	7	165	indeterminate
AMIGO1	0	1	1	0	1	0	1	1	0	0	0	1	1	0	1	indeterminate
AMIGO2	0	1	1	0	4	0	1	1	0	4	0	1	1	0	0	indeterminate
AMIGO3	0.298	0.00802	1	4	175	0	1	1	0	1	0.293	0.00564	1	4	174	indeterminate
AMMECR1	0	1	1	0	0	0	1	1	0	0	0	1	1	0	0	indeterminate
AMMECR1L	0.514	0.00424	1	17	431	0	1	1	0	0	0.503	0.00339	1	17	431	indeterminate
AMN	0.13	9.29e-05	1	2	201	0	1	1	0	0	0.127	6.2e-05	1	2	201	indeterminate
AMN1	0.283	0.0676	1	2	92	25.5	0.00815	1	2	2	0	0.00185	1	0	90	indeterminate
AMOT	0	1	1	0	0	0	1	1	0	0	0	1	1	0	0	indeterminate
AMOTL1	1.03	0.867	1	10	126	12.7	0.109	1	1	2	0.926	1	1	9	124	indeterminate
AMOTL2	0	1	1	0	2	0	1	1	0	2	0	1	1	0	0	indeterminate
AMPD1	0	1	1	0	0	0	1	1	0	0	0	1	1	0	0	indeterminate
AMPD2	0	8.28e-10	1.66e-05	0	294	0	1	1	0	4	0	5.02e-10	1.01e-05	0	290	balanced
AMPD3	0.486	0.00021	1	23	617	0	0.636	1	0	33	0.502	0.000539	1	23	584	indeterminate
AMPH	4.96	0.000733	1	8	21	4.85	0.0137	1	4	21	NA	2.79e-05	0.559	4	0	indeterminate
AMT	0.175	5.25e-06	0.105	4	297	0	1	1	0	4	0.174	5.25e-06	0.105	4	293	indeterminate
AMTN	0	1	1	0	0	0	1	1	0	0	0	1	1	0	0	indeterminate
AMY1A	0	1	1	0	0	0	1	1	0	0	0	1	1	0	0	indeterminate
AMY1B	0	1	1	0	0	0	1	1	0	0	0	1	1	0	0	indeterminate
AMY1C	0	1	1	0	0	0	1	1	0	0	0	1	1	0	0	indeterminate
AMY2A	0	1	1	0	0	0	1	1	0	0	0	1	1	0	0	indeterminate
AMY2B	0.201	4.92e-06	0.0986	5	324	0	1	1	0	0	0.197	3.47e-06	0.0695	5	324	indeterminate
AMZ1	0.36	5.37e-15	1.08e-10	44	1590	2.48	0.0895	1	4	41	0.329	1.05e-16	2.1e-12	40	1549	balanced
AMZ2	0.16	1.3e-09	2.6e-05	6	488	0	1	1	0	15	0.162	1.78e-09	3.57e-05	6	473	balanced
ANAPC1	6.76	3.51e-45	7.04e-41	110	212	0	0.631	1	0	31	7.76	2.27e-49	4.56e-45	110	181	allele-specific
ANAPC10	1.45	0.523	1	1	9	12.7	0.109	1	1	2	0	1	1	0	7	indeterminate
ANAPC11	2.22	0.0812	1	7	41	NA	0.0378	1	1	0	1.87	0.153	1	6	41	indeterminate
ANAPC13	0.359	0.0662	1	3	109	1.02	1	1	1	25	0.304	0.093	1	2	84	indeterminate
ANAPC15	0.197	0.0911	1	1	66	0	1	1	0	3	0.203	0.0893	1	1	63	indeterminate
ANAPC16	0.181	2.57e-09	5.15e-05	7	504	3.64	0.265	1	1	7	0.154	4.62e-10	9.26e-06	6	497	balanced
ANAPC2	0.582	0.0979	1	10	224	25.5	0.00815	1	2	2	0.46	0.022	1	8	222	indeterminate
ANAPC4	0.0302	8.13e-13	1.63e-08	1	431	0	1	1	0	2	0.0297	5.41e-13	1.08e-08	1	429	balanced
ANAPC5	0.208	0.00886	1	2	125	2.83	0.32	1	1	9	0.11	0.00349	1	1	116	indeterminate
ANAPC7	0	0.00089	1	0	106	0	1	1	0	1	0	0.000917	1	0	105	indeterminate
ANG	0.338	0.127	1	2	77	1.41	0.655	1	2	36	0	0.0724	1	0	41	indeterminate
ANGEL1	0.0423	5.82e-09	0.000117	1	308	4.24	0.236	1	1	6	0	2.31e-10	4.63e-06	0	302	balanced
ANGEL2	0.391	1.68e-05	0.336	17	566	0	1	1	0	2	0.385	9.43e-06	0.189	17	564	indeterminate
ANGPT1	0	1	1	0	1	0	1	1	0	1	0	1	1	0	0	indeterminate
ANGPT2	0	0.048	1	0	48	0	1	1	0	0	0	0.0482	1	0	48	indeterminate
ANGPT4	0	1	1	0	3	0	1	1	0	3	0	1	1	0	0	indeterminate
ANGPTL1	0	1	1	0	1	0	1	1	0	0	0	1	1	0	1	indeterminate
ANGPTL2	1.09	0.618	1	1	12	0	1	1	0	0	1.06	1	1	1	12	indeterminate
ANGPTL3	0	1	1	0	0	0	1	1	0	0	0	1	1	0	0	indeterminate
ANGPTL4	2.61	0.358	1	1	5	0	1	1	0	0	2.55	0.364	1	1	5	indeterminate
ANGPTL5	0	1	1	0	1	0	1	1	0	1	0	1	1	0	0	indeterminate
ANGPTL6	0	0.00187	1	0	92	0	1	1	0	8	0	0.00277	1	0	84	indeterminate
ANGPTL7	0	1	1	0	0	0	1	1	0	0	0	1	1	0	0	indeterminate
ANHX	0	1	1	0	0	0	1	1	0	0	0	1	1	0	0	indeterminate
ANK1	1.7	0.0259	1	23	176	1.13	0.698	1	2	45	2.05	0.00431	1	21	131	indeterminate
ANK2	30.2	9.06e-152	1.82e-147	192	83	0	1	1	0	21	39.5	2.58e-161	5.18e-157	192	62	allele-specific
ANK3	0	0.256	1	0	26	0	0.625	1	0	26	0	1	1	0	0	indeterminate
ANKAR	0.163	0.0302	1	1	80	0	1	1	0	7	0.175	0.0432	1	1	73	indeterminate
ANKDD1A	1.01	0.889	1	14	180	NA	0.0378	1	1	0	0.922	0.89	1	13	180	indeterminate
ANKDD1B	0	1	1	0	4	0	1	1	0	2	0	1	1	0	2	indeterminate
ANKEF1	0.869	1	1	1	15	0	1	1	0	0	0.851	1	1	1	15	indeterminate
ANKFN1	0	1	1	0	4	0	1	1	0	4	0	1	1	0	0	indeterminate
ANKFY1	0.112	1.29e-10	2.6e-06	4	467	0	1	1	0	8	0.111	1.29e-10	2.59e-06	4	459	balanced
ANKH	10.5	2.98e-199	5.98e-195	380	471	2.31	0.37	1	1	11	10.5	4.63e-198	9.28e-194	379	460	allele-specific
ANKHD1	0	0.000574	1	0	110	0	1	1	0	7	0	0.000858	1	0	103	indeterminate
ANKHD1-EIF4EBP3	0	0.000574	1	0	110	0	1	1	0	7	0	0.000858	1	0	103	indeterminate
ANKIB1	0.255	1.37e-07	0.00274	10	511	0	1	1	0	3	0.251	9.95e-08	0.00199	10	508	balanced
ANKK1	0	1	1	0	0	0	1	1	0	0	0	1	1	0	0	indeterminate
ANKLE1	0.42	1.32e-06	0.0264	25	776	0	1	1	0	20	0.422	1.68e-06	0.0336	25	756	balanced
ANKLE2	0.137	1.69e-15	3.38e-11	8	759	6.36	0.175	1	1	4	0.118	1.14e-16	2.28e-12	7	755	balanced
ANKMY1	0.562	0.0243	1	15	348	2.18	0.173	1	3	35	0.489	0.01	1	12	313	indeterminate
ANKMY2	0	1	1	0	0	0	1	1	0	0	0	1	1	0	0	indeterminate
ANKRA2	0.183	9.49e-07	0.019	5	356	0	1	1	0	14	0.187	1.27e-06	0.0255	5	342	balanced
ANKRD10	0.636	4.68e-10	9.39e-06	175	3583	0	1	1	0	25	0.627	1.37e-10	2.75e-06	175	3558	balanced
ANKRD11	0.499	2.81e-06	0.0564	39	1018	0	1	1	0	4	0.491	1.78e-06	0.0357	39	1014	indeterminate
ANKRD12	0.0747	2.6e-17	5.2e-13	4	698	0	1	1	0	15	0.0747	2.34e-17	4.69e-13	4	683	balanced
ANKRD13A	0.229	8.62e-06	0.173	6	341	0	1	1	0	1	0.225	6.12e-06	0.123	6	340	indeterminate
ANKRD1	0	1	1	0	0	0	1	1	0	0	0	1	1	0	0	indeterminate
ANKRD13B	0	1	1	0	5	0	1	1	0	3	0	1	1	0	2	indeterminate
ANKRD13C	0.326	0.0506	1	3	120	0	1	1	0	2	0.324	0.0356	1	3	118	indeterminate
ANKRD13D	0.557	0.287	1	5	117	12.7	0.00382	1	3	6	0.23	0.0174	1	2	111	indeterminate
ANKRD16	0.266	0.0101	1	3	147	0	1	1	0	9	0.277	0.0138	1	3	138	indeterminate
ANKRD17	0.259	4.68e-06	0.0938	8	402	0	1	1	0	2	0.255	3.36e-06	0.0674	8	400	indeterminate
ANKRD18A	7.82	0.0154	1	3	5	0	1	1	0	1	9.57	0.0107	1	3	4	indeterminate
ANKRD18B	0	1	1	0	2	0	1	1	0	2	0	1	1	0	0	indeterminate
ANKRD2	0	1	1	0	5	0	1	1	0	4	0	1	1	0	1	indeterminate
ANKRD20A1	0	1	1	0	0	0	1	1	0	0	0	1	1	0	0	indeterminate
ANKRD20A2	0	1	1	0	0	0	1	1	0	0	0	1	1	0	0	indeterminate
ANKRD20A3	0	1	1	0	0	0	1	1	0	0	0	1	1	0	0	indeterminate
ANKRD20A4	0	1	1	0	0	0	1	1	0	0	0	1	1	0	0	indeterminate
ANKRD22	0	1	1	0	3	0	1	1	0	3	0	1	1	0	0	indeterminate
ANKRD23	0.0915	2.1e-10	4.22e-06	3	427	0	1	1	0	2	0.09	1.44e-10	2.89e-06	3	425	balanced
ANKRD24	0.592	1	1	1	22	0	1	1	0	15	1.82	0.453	1	1	7	indeterminate
ANKRD26	0.186	0.00467	1	2	140	0	1	1	0	4	0.188	0.00452	1	2	136	indeterminate
ANKRD27	0.029	5.34e-26	1.07e-21	2	898	0	1	1	0	3	0.0285	2.51e-26	5.03e-22	2	895	balanced
ANKRD28	0.0826	2.13e-15	4.28e-11	4	631	0	1	1	0	25	0.0842	4.14e-15	8.29e-11	4	606	balanced
ANKRD29	0.207	0.0892	1	1	63	0	1	1	0	2	0.209	0.134	1	1	61	indeterminate
ANKRD30A	583	1.03e-50	2.07e-46	45	1	0	1	1	0	0	571	2.46e-50	4.94e-46	45	1	allele-specific
ANKRD30B	0	1	1	0	0	0	1	1	0	0	0	1	1	0	0	indeterminate
ANKRD30BL	0	1	1	0	1	0	1	1	0	1	0	1	1	0	0	indeterminate
ANKRD31	0	1	1	0	1	0	1	1	0	1	0	1	1	0	0	indeterminate
ANKRD32	0.216	0.000158	1	4	241	12.7	0.00382	1	3	6	0.0543	8.78e-07	0.0176	1	235	indeterminate
ANKRD33	0	1	1	0	0	0	1	1	0	0	0	1	1	0	0	indeterminate
ANKRD33B	0.25	5.37e-12	1.08e-07	16	833	0.628	0.772	1	2	81	0.238	1.86e-11	3.72e-07	14	752	balanced
ANKRD34A	0	0.395	1	0	20	0	1	1	0	0	0	0.395	1	0	20	indeterminate
ANKRD34B	0	1	1	0	0	0	1	1	0	0	0	1	1	0	0	indeterminate
ANKRD34C	0	1	1	0	4	0	1	1	0	4	0	1	1	0	0	indeterminate
ANKRD35	0	1	1	0	0	0	1	1	0	0	0	1	1	0	0	indeterminate
ANKRD36	0	1	1	0	6	0	1	1	0	2	0	1	1	0	4	indeterminate
ANKRD36C	19.6	0.00325	1	3	2	0	1	1	0	0	19.1	0.00343	1	3	2	indeterminate
ANKRD37	0.234	3.49e-07	0.00701	8	446	0	1	1	0	0	0.229	1.75e-07	0.00352	8	446	balanced
ANKRD39	0.116	2.23e-05	0.447	2	224	0	1	1	0	2	0.115	1.43e-05	0.287	2	222	indeterminate
ANKRD40	0.381	0.000348	1	11	376	8.49	0.0344	1	2	6	0.31	4.25e-05	0.853	9	370	indeterminate
ANKRD42	0.21	0.000978	1	3	186	0	1	1	0	17	0.227	0.00279	1	3	169	indeterminate
ANKRD44	0.112	1.8e-20	3.61e-16	8	934	0	0.422	1	0	46	0.115	1.56e-19	3.12e-15	8	888	balanced
ANKRD45	0	1	1	0	0	0	1	1	0	0	0	1	1	0	0	indeterminate
ANKRD46	0.211	1.69e-06	0.034	6	371	0	1	1	0	2	0.207	1.18e-06	0.0237	6	369	balanced
ANKRD49	0.275	0.000215	1	6	284	4.24	0.236	1	1	6	0.229	5.01e-05	1	5	278	indeterminate
ANKRD50	1.18	0.688	1	2	22	0	1	1	0	0	1.16	0.692	1	2	22	indeterminate
ANKRD52	0.603	0.0565	1	15	324	0	1	1	0	0	0.591	0.0459	1	15	324	indeterminate
ANKRD53	0	1	1	0	7	0	1	1	0	7	0	1	1	0	0	indeterminate
ANKRD54	0.199	0.00628	1	2	131	0	1	1	0	2	0.198	0.00628	1	2	129	indeterminate
ANKRD55	9.77	0.0102	1	3	4	0	1	1	0	4	NA	0.000384	1	3	0	indeterminate
ANKRD6	2.71	0.052	1	5	24	8.49	0.000742	1	5	15	0	1	1	0	9	indeterminate
ANKRD60	0	1	1	0	0	0	1	1	0	0	0	1	1	0	0	indeterminate
ANKRD61	0	1	1	0	8	0	1	1	0	0	0	1	1	0	8	indeterminate
ANKRD62	0	1	1	0	1	0	1	1	0	1	0	1	1	0	0	indeterminate
ANKRD63	0	1	1	0	1	0	1	1	0	1	0	1	1	0	0	indeterminate
ANKRD65	2.61	0.358	1	1	5	0	1	1	0	0	2.55	0.364	1	1	5	indeterminate
ANKRD66	0	1	1	0	0	0	1	1	0	0	0	1	1	0	0	indeterminate
ANKRD7	0	1	1	0	8	0	1	1	0	8	0	1	1	0	0	indeterminate
ANKRD9	0	1	1	0	11	0	1	1	0	0	0	1	1	0	11	indeterminate
ANKS1A	0.408	0.000149	1	15	479	0	1	1	0	10	0.408	0.000146	1	15	469	indeterminate
ANKS1B	0.465	0.00351	1	13	364	1.5	0.5	1	1	17	0.441	0.00221	1	12	347	indeterminate
ANKS3	0.114	4.97e-08	0.000997	3	343	0	1	1	0	6	0.114	4.9e-08	0.000982	3	337	balanced
ANKS4B	0	1	1	0	0	0	1	1	0	0	0	1	1	0	0	indeterminate
ANKS6	0	0.635	1	0	18	0	1	1	0	5	0	0.618	1	0	13	indeterminate
ANKUB1	0.988	1	1	16	211	2.55	0.345	1	1	10	0.952	1	1	15	201	indeterminate
ANKZF1	0.274	0.000218	1	6	285	4.24	0.236	1	1	6	0.229	5.02e-05	1	5	279	indeterminate
ANLN	0.0545	4.99e-13	1e-08	2	478	0	1	1	0	0	0.0534	2.23e-13	4.46e-09	2	478	balanced
ANO1	0	1	1	0	1	0	1	1	0	1	0	1	1	0	0	indeterminate
ANO10	0.194	2.92e-05	0.586	4	269	4.24	0.236	1	1	6	0.146	7.87e-06	0.158	3	263	indeterminate
ANO2	0	1	1	0	11	0	1	1	0	11	0	1	1	0	0	indeterminate
ANO3	0.181	0.0639	1	1	72	0	0.406	1	0	40	0.399	0.513	1	1	32	indeterminate
ANO4	149	6.89e-130	1.38e-125	126	11	0	1	1	0	11	NA	3.34e-144	6.69e-140	126	0	allele-specific
ANO5	0.445	0.00392	1	11	322	0	1	1	0	2	0.439	0.00396	1	11	320	indeterminate
ANO6	0.483	0.0017	1	17	459	0	1	1	0	6	0.479	0.0013	1	17	453	indeterminate
ANO7	0.931	1	1	1	14	0	1	1	0	1	0.982	1	1	1	13	indeterminate
ANO8	0	0.0318	1	0	53	0	1	1	0	0	0	0.0318	1	0	53	indeterminate
ANO9	0.38	0.000829	1	10	343	0	1	1	0	3	0.375	0.00061	1	10	340	indeterminate
ANP32A	1.32	0.354	1	10	99	12.7	0.109	1	1	2	1.18	0.574	1	9	97	indeterminate
ANP32B	0.888	1	1	3	44	4.24	0.236	1	1	6	0.672	1	1	2	38	indeterminate
ANP32D	0	1	1	0	0	0	1	1	0	0	0	1	1	0	0	indeterminate
ANP32E	0.448	0.0125	1	9	262	0	1	1	0	1	0.44	0.00948	1	9	261	indeterminate
ANPEP	0	1	1	0	0	0	1	1	0	0	0	1	1	0	0	indeterminate
ANTXR1	0	1	1	0	6	0	1	1	0	6	0	1	1	0	0	indeterminate
ANTXR2	0.0605	1.56e-11	3.13e-07	2	431	0	1	1	0	4	0.0598	1.01e-11	2.02e-07	2	427	balanced
ANTXRL	2.61	0.358	1	1	5	5.09	0.206	1	1	5	0	1	1	0	0	indeterminate
ANXA1	3.07	0.00881	1	8	34	0	1	1	0	0	3	0.00985	1	8	34	indeterminate
ANXA10	0	1	1	0	5	0	1	1	0	5	0	1	1	0	0	indeterminate
ANXA11	0.461	2.06e-05	0.412	26	734	0	1	1	0	4	0.454	1.23e-05	0.246	26	730	indeterminate
ANXA13	0	1	1	0	0	0	1	1	0	0	0	1	1	0	0	indeterminate
ANXA2	1.8	0.143	1	8	58	2.31	0.37	1	1	11	1.9	0.112	1	7	47	indeterminate
ANXA2R	0.181	0.0639	1	1	72	0	1	1	0	6	0.193	0.0927	1	1	66	indeterminate
ANXA3	0.686	1	1	2	38	6.36	0.175	1	1	4	0.375	0.515	1	1	34	indeterminate
ANXA4	0.148	3.48e-09	6.98e-05	5	441	0.979	1	1	1	26	0.123	2.28e-09	4.56e-05	4	415	balanced
ANXA5	0.1	2.86e-09	5.74e-05	3	390	0	1	1	0	24	0.105	8.27e-09	0.000166	3	366	balanced
ANXA6	2.86	1.44e-42	2.9e-38	260	1185	0.431	0.729	1	1	59	2.94	4.32e-44	8.67e-40	259	1126	allele-specific
ANXA7	0.526	0.251	1	4	99	NA	0.0378	1	1	0	0.387	0.123	1	3	99	indeterminate
ANXA8	0	1	1	0	0	0	1	1	0	0	0	1	1	0	0	indeterminate
ANXA8L1	4.34	0.256	1	1	3	8.49	0.143	1	1	3	0	1	1	0	0	indeterminate
ANXA8L2	0	1	1	0	0	0	1	1	0	0	0	1	1	0	0	indeterminate
ANXA9	0	1	1	0	5	0	1	1	0	0	0	1	1	0	5	indeterminate
AOAH	3.72	0.131	1	2	7	0	1	1	0	6	25.5	0.0151	1	2	1	indeterminate
AOC2	1.93	0.278	1	4	27	0	1	1	0	1	1.96	0.274	1	4	26	indeterminate
AOC3	0	1	1	0	0	0	1	1	0	0	0	1	1	0	0	indeterminate
AOX1	0	1	1	0	1	0	1	1	0	1	0	1	1	0	0	indeterminate
AP000275.65	0.601	0.633	1	3	65	0	1	1	0	6	0.649	0.626	1	3	59	indeterminate
AP000304.1	11	4.3e-41	8.63e-37	74	88	0	1	1	0	0	10.7	1.58e-40	3.17e-36	74	88	allele-specific
AP000304.12	0.0658	1.44e-10	2.88e-06	2	396	0	1	1	0	9	0.066	1.39e-10	2.79e-06	2	387	balanced
AP000322.53	0	1	1	0	0	0	1	1	0	0	0	1	1	0	0	indeterminate
AP000322.54	0	1	1	0	0	0	1	1	0	0	0	1	1	0	0	indeterminate
AP000349.1	0	1	1	0	0	0	1	1	0	0	0	1	1	0	0	indeterminate
AP000350.10	4.09	7.06e-22	1.41e-17	80	255	1.96	0.417	1	1	13	4.17	5.48e-22	1.1e-17	79	242	allele-specific
AP000350.4	6.23	2.45e-30	4.91e-26	77	161	0	1	1	0	23	7.12	3.39e-33	6.8e-29	77	138	allele-specific
AP000525.1	0	1	1	0	0	0	1	1	0	0	0	1	1	0	0	indeterminate
AP000679.2	0	1	1	0	0	0	1	1	0	0	0	1	1	0	0	indeterminate
AP000688.1	0.343	0.525	1	1	38	0	1	1	0	0	0.336	0.364	1	1	38	indeterminate
AP000695.1	NA	0.00508	1	2	0	0	1	1	0	0	NA	0.00528	1	2	0	indeterminate
AP000708.1	NA	0.0713	1	1	0	0	1	1	0	0	NA	0.0727	1	1	0	indeterminate
AP000758.1	0	0.000565	1	0	109	0	1	1	0	0	0	0.000586	1	0	109	indeterminate
AP000769.1	0.637	0.0917	1	16	327	6.36	0.175	1	1	4	0.593	0.0458	1	15	323	indeterminate
AP000783.1	0	1	1	0	4	0	1	1	0	0	0	1	1	0	4	indeterminate
AP000867.1	0	1	1	0	3	0	1	1	0	3	0	1	1	0	0	indeterminate
AP000889.3	0	1	1	0	0	0	1	1	0	0	0	1	1	0	0	indeterminate
AP000974.1	0	1	1	0	6	0	1	1	0	6	0	1	1	0	0	indeterminate
AP001024.1	0	1	1	0	1	0	1	1	0	1	0	1	1	0	0	indeterminate
AP001024.2	0	1	1	0	1	0	1	1	0	1	0	1	1	0	0	indeterminate
AP001055.1	0	1	1	0	0	0	1	1	0	0	0	1	1	0	0	indeterminate
AP001094.1	0	1	1	0	0	0	1	1	0	0	0	1	1	0	0	indeterminate
AP001350.1	0	0.176	1	0	35	0	1	1	0	0	0	0.178	1	0	35	indeterminate
AP001362.1	0.965	1	1	6	81	0	1	1	0	1	0.957	1	1	6	80	indeterminate
AP001421.1	0.749	0.686	1	5	87	0	1	1	0	0	0.733	0.686	1	5	87	indeterminate
AP001468.1	0.568	0.0333	1	14	321	0	1	1	0	0	0.556	0.0267	1	14	321	indeterminate
AP001579.1	0	1	1	0	1	0	1	1	0	0	0	1	1	0	1	indeterminate
AP001631.10	0	1	1	0	0	0	1	1	0	0	0	1	1	0	0	indeterminate
AP001652.1	0	1	1	0	0	0	1	1	0	0	0	1	1	0	0	indeterminate
AP001816.1	2.37	0.236	1	2	11	0	1	1	0	4	3.65	0.135	1	2	7	indeterminate
AP001885.1	0	1	1	0	1	0	1	1	0	0	0	1	1	0	1	indeterminate
AP001888.1	0	1	1	0	0	0	1	1	0	0	0	1	1	0	0	indeterminate
AP001925.1	0	1	1	0	4	0	1	1	0	0	0	1	1	0	4	indeterminate
AP002348.1	2.17	0.404	1	1	6	4.24	0.236	1	1	6	0	1	1	0	0	indeterminate
AP002353.1	0	1	1	0	0	0	1	1	0	0	0	1	1	0	0	indeterminate
AP002884.2	0	1	1	0	0	0	1	1	0	0	0	1	1	0	0	indeterminate
AP002956.1	0	1	1	0	0	0	1	1	0	0	0	1	1	0	0	indeterminate
AP003041.2	0	1	1	0	8	0	1	1	0	4	0	1	1	0	4	indeterminate
AP003062.1	0	1	1	0	0	0	1	1	0	0	0	1	1	0	0	indeterminate
AP003068.23	0	0.635	1	0	18	0	1	1	0	7	0	1	1	0	11	indeterminate
AP003068.6	0	0.117	1	0	41	0	1	1	0	2	0	0.114	1	0	39	indeterminate
AP003733.1	0.74	0.686	1	5	88	6.36	0.175	1	1	4	0.608	0.414	1	4	84	indeterminate
AP003774.4	0.766	1	1	1	17	1.5	0.5	1	1	17	0	1	1	0	0	indeterminate
AP005482.1	0	1	1	0	2	0	1	1	0	0	0	1	1	0	2	indeterminate
AP006621.5	1.18	0.574	1	9	99	5.09	0.206	1	1	5	1.09	0.848	1	8	94	indeterminate
AP1AR	0.641	0.627	1	3	61	0	1	1	0	8	0.722	0.797	1	3	53	indeterminate
AP1B1	0.109	4.16e-11	8.34e-07	4	480	0	1	1	0	12	0.109	5.95e-11	1.19e-06	4	468	balanced
AP1G1	0.743	0.103	1	34	596	0	1	1	0	5	0.734	0.0893	1	34	591	indeterminate
AP1G2	0.049	1.29e-07	0.00259	1	266	0	1	1	0	11	0.0501	1.82e-07	0.00366	1	255	balanced
AP1M1	0.419	0.00567	1	9	280	0	1	1	0	0	0.41	0.0043	1	9	280	indeterminate
AP1M2	0	1	1	0	0	0	1	1	0	0	0	1	1	0	0	indeterminate
AP1S1	0	1.31e-07	0.00264	0	221	0	1	1	0	0	0	1.44e-07	0.00288	0	221	balanced
AP1S2	0	1	1	0	0	0	1	1	0	0	0	1	1	0	0	indeterminate
AP1S3	0.288	5.41e-17	1.09e-12	31	1401	0	1	1	0	13	0.285	1.99e-17	4e-13	31	1388	balanced
AP2A1	0	0.114	1	0	40	0	1	1	0	0	0	0.116	1	0	40	indeterminate
AP2A2	0.121	8.55e-12	1.71e-07	5	539	12.7	0.109	1	1	2	0.095	5.05e-13	1.01e-08	4	537	balanced
AP2B1	3.49	2.45e-40	4.91e-36	185	691	0	1	1	0	14	3.49	3.14e-40	6.3e-36	185	677	allele-specific
AP2M1	1.03	0.823	1	50	632	0	1	1	0	8	1.02	0.882	1	50	624	indeterminate
AP2S1	0	0.000838	1	0	103	0	1	1	0	1	0	0.000841	1	0	102	indeterminate
AP3B1	0.0954	5.19e-13	1.04e-08	4	546	1.7	0.46	1	1	15	0.0721	8.22e-14	1.65e-09	3	531	balanced
AP3B2	0	1	1	0	0	0	1	1	0	0	0	1	1	0	0	indeterminate
AP3D1	0.258	2.64e-11	5.3e-07	16	807	17	0.0132	1	2	3	0.222	6.98e-13	1.4e-08	14	804	balanced
AP3M1	0.821	0.172	1	53	841	0	1	1	0	4	0.808	0.138	1	53	837	indeterminate
AP3M2	0.0203	2.32e-19	4.65e-15	1	642	0	1	1	0	21	0.0205	5.06e-19	1.01e-14	1	621	balanced
AP3S1	8.85	9.5e-61	1.91e-56	125	184	25.5	0.0742	1	1	1	8.65	2.91e-59	5.84e-55	124	183	allele-specific
AP3S2	0.13	9.09e-07	0.0182	3	300	0	0.405	1	0	39	0.147	7.54e-06	0.151	3	261	balanced
AP4B1	0.123	2.33e-09	4.67e-05	4	423	0	1	1	0	10	0.124	2.19e-09	4.38e-05	4	413	balanced
AP4E1	2.95	2.43e-27	4.88e-23	156	690	0	0.407	1	0	41	3.07	5.16e-29	1.04e-24	156	649	allele-specific
AP4M1	0.0306	1.2e-12	2.41e-08	1	426	0	1	1	0	3	0.0302	7.86e-13	1.58e-08	1	423	balanced
AP4S1	0.814	1	1	2	32	3.18	0.147	1	2	16	0	0.625	1	0	16	indeterminate
AP5B1	0.102	2.3e-17	4.62e-13	6	765	0	1	1	0	6	0.101	1.03e-17	2.06e-13	6	759	balanced
AP5M1	0.15	1.08e-05	0.217	3	260	0	1	1	0	3	0.149	1.11e-05	0.222	3	257	indeterminate
AP5S1	0	0.00284	1	0	88	0	1	1	0	5	0	0.00445	1	0	83	indeterminate
AP5Z1	0.302	3.33e-05	0.667	9	388	1.7	0.46	1	1	15	0.274	1.13e-05	0.227	8	373	indeterminate
APAF1	0.462	0.00111	1	16	451	2.83	0.32	1	1	9	0.433	0.00041	1	15	442	indeterminate
APBA1	0	1	1	0	8	0	1	1	0	8	0	1	1	0	0	indeterminate
APBA2	0	1	1	0	12	0	1	1	0	12	0	1	1	0	0	indeterminate
APBA3	0.0436	1.32e-08	0.000265	1	299	0	1	1	0	6	0.0436	1.28e-08	0.000256	1	293	balanced
APBB1	0	7.28e-06	0.146	0	170	0	1	1	0	0	0	4.63e-06	0.0928	0	170	indeterminate
APBB1IP	0.126	1.65e-17	3.32e-13	8	830	0.578	1	1	1	44	0.114	1.3e-17	2.61e-13	7	786	balanced
APBB2	0.678	0.312	1	9	173	1.27	0.516	1	3	60	0.678	0.478	1	6	113	indeterminate
APBB3	0.192	7.89e-11	1.58e-06	9	612	0.909	1	1	1	28	0.175	3.98e-11	7.97e-07	8	584	balanced
APC	3.71	2.06e-36	4.12e-32	154	541	0	1	1	0	9	3.7	3.67e-36	7.35e-32	154	532	allele-specific
APC2	0.282	0.000291	1	6	277	0	1	1	0	0	0.276	0.00021	1	6	277	indeterminate
APCDD1	0	1	1	0	1	0	1	1	0	1	0	1	1	0	0	indeterminate
APCDD1L	0	1	1	0	1	0	1	1	0	1	0	1	1	0	0	indeterminate
APCS	0	1	1	0	0	0	1	1	0	0	0	1	1	0	0	indeterminate
APEH	0.383	0.514	1	1	34	0	1	1	0	7	0.473	0.719	1	1	27	indeterminate
APEX1	0.148	7.51e-06	0.151	3	264	0	0.627	1	0	29	0.163	4.52e-05	0.906	3	235	indeterminate
APEX2	0	1	1	0	0	0	1	1	0	0	0	1	1	0	0	indeterminate
APH1A	0.189	0.0045	1	2	138	0	1	1	0	1	0.186	0.00461	1	2	137	indeterminate
APH1B	0.161	4.14e-08	0.000829	5	405	0	1	1	0	1	0.158	2.93e-08	0.000588	5	404	balanced
API5	11.7	5.15e-32	1.03e-27	55	61	0	1	1	0	4	12.3	1.34e-32	2.68e-28	55	57	allele-specific
APIP	0.384	2.12e-07	0.00426	23	780	0	0.406	1	0	40	0.397	6.08e-07	0.0122	23	740	balanced
APITD1	0.231	0.000439	1	4	226	0	0.634	1	0	32	0.263	0.00224	1	4	194	indeterminate
APITD1-CORT	0.231	0.000439	1	4	226	0	0.634	1	0	32	0.263	0.00224	1	4	194	indeterminate
APLF	0.766	1	1	1	17	3.64	0.265	1	1	7	0	1	1	0	10	indeterminate
APLN	0	1	1	0	0	0	1	1	0	0	0	1	1	0	0	indeterminate
APLNR	0	1	1	0	0	0	1	1	0	0	0	1	1	0	0	indeterminate
APLP1	0	1	1	0	2	0	1	1	0	0	0	1	1	0	2	indeterminate
APLP2	0.21	0.134	1	1	62	0	1	1	0	6	0.228	0.127	1	1	56	indeterminate
APMAP	0.0681	4.76e-10	9.55e-06	2	383	0	1	1	0	22	0.0707	9.12e-10	1.83e-05	2	361	balanced
APOA1	0	1	1	0	1	0	1	1	0	1	0	1	1	0	0	indeterminate
APOA1BP	0.257	0.00162	1	4	203	0	1	1	0	2	0.254	0.00113	1	4	201	indeterminate
APOA2	0	1	1	0	0	0	1	1	0	0	0	1	1	0	0	indeterminate
APOA4	0	1	1	0	0	0	1	1	0	0	0	1	1	0	0	indeterminate
APOA5	0	1	1	0	4	0	1	1	0	0	0	1	1	0	4	indeterminate
APOB	0	1	1	0	1	0	1	1	0	1	0	1	1	0	0	indeterminate
APOBEC1	0	1	1	0	0	0	1	1	0	0	0	1	1	0	0	indeterminate
APOBEC2	0	1	1	0	13	0	1	1	0	1	0	1	1	0	12	indeterminate
APOBEC3A	6.51	0.199	1	1	2	0	1	1	0	2	NA	0.0727	1	1	0	indeterminate
APOBEC3B	7.6	1.04e-73	2.08e-69	168	288	6.36	0.175	1	1	4	7.51	1.9e-72	3.82e-68	167	284	allele-specific
APOBEC3C	0.0511	5.09e-14	1.02e-09	2	510	0	1	1	0	0	0.05	2.27e-14	4.56e-10	2	510	balanced
APOBEC3D	0.291	1.07e-17	2.15e-13	33	1475	0	1	1	0	0	0.285	2.24e-18	4.5e-14	33	1475	balanced
APOBEC3F	1.01	0.911	1	86	1112	0	1	1	0	3	0.99	1	1	86	1109	indeterminate
APOBEC3G	0.859	0.103	1	127	1927	0	1	1	0	8	0.844	0.0669	1	127	1919	indeterminate
APOBEC3H	0.226	1.1e-11	2.2e-07	13	749	0	0.634	1	0	32	0.231	2.8e-11	5.61e-07	13	717	balanced
APOBEC4	0	1	1	0	0	0	1	1	0	0	0	1	1	0	0	indeterminate
APOBR	0.238	9.86e-05	1	5	274	0	1	1	0	5	0.237	9.77e-05	1	5	269	indeterminate
APOC1	4.34	0.256	1	1	3	0	1	1	0	0	4.25	0.261	1	1	3	indeterminate
APOC2	0	1	1	0	0	0	1	1	0	0	0	1	1	0	0	indeterminate
APOC3	0	1	1	0	0	0	1	1	0	0	0	1	1	0	0	indeterminate
APOC4	0	1	1	0	2	0	1	1	0	2	0	1	1	0	0	indeterminate
APOD	0	1	1	0	0	0	1	1	0	0	0	1	1	0	0	indeterminate
APOE	0.844	0.75	1	9	139	0	1	1	0	2	0.838	0.75	1	9	137	indeterminate
APOF	0	1	1	0	2	0	1	1	0	1	0	1	1	0	1	indeterminate
APOH	0	1	1	0	3	0	1	1	0	3	0	1	1	0	0	indeterminate
APOL1	0.607	6.78e-05	1	60	1288	0	1	1	0	0	0.594	2.57e-05	0.515	60	1288	indeterminate
APOL2	0.615	8.06e-05	1	62	1314	0	1	1	0	13	0.608	4.53e-05	0.908	62	1301	indeterminate
APOL3	0.02	1.02e-19	2.05e-15	1	650	0	1	1	0	12	0.02	9.67e-20	1.94e-15	1	638	balanced
APOL4	2.61	0.358	1	1	5	0	1	1	0	5	NA	0.0727	1	1	0	indeterminate
APOL5	0	1	1	0	0	0	1	1	0	0	0	1	1	0	0	indeterminate
APOL6	0.465	0.0557	1	6	168	0	1	1	0	1	0.458	0.0557	1	6	167	indeterminate
APOLD1	0.173	5.56e-06	0.112	4	301	0	1	1	0	25	0.185	1.47e-05	0.294	4	276	indeterminate
APOM	0.383	0.514	1	1	34	0	1	1	0	13	0.608	1	1	1	21	indeterminate
APOO	0	1	1	0	0	0	1	1	0	0	0	1	1	0	0	indeterminate
APOOL	0	1	1	0	0	0	1	1	0	0	0	1	1	0	0	indeterminate
APOPT1	0.365	0.00813	1	6	214	0	1	1	0	11	0.377	0.0107	1	6	203	indeterminate
APP	2.14	0.0225	1	13	79	2.04	0.272	1	2	25	2.6	0.00686	1	11	54	indeterminate
APPBP2	6.05	2.21e-34	4.43e-30	90	194	0	1	1	0	1	5.95	6.95e-34	1.39e-29	90	193	allele-specific
APPL1	0.452	2.64e-07	0.00529	35	1009	0	1	1	0	1	0.443	1.24e-07	0.0025	35	1008	balanced
APPL2	0.0439	1.74e-16	3.48e-12	2	593	0	1	1	0	3	0.0433	7.44e-17	1.49e-12	2	590	balanced
APRT	0.258	6.46e-12	1.3e-07	17	857	0	1	1	0	22	0.26	8.58e-12	1.72e-07	17	835	balanced
APTX	6.02	1.33e-21	2.68e-17	55	119	0	0.64	1	0	34	8.26	1.66e-26	3.32e-22	55	85	allele-specific
AQP1	0	0.624	1	0	16	0	1	1	0	0	0	0.625	1	0	16	indeterminate
AQP10	0	1	1	0	0	0	1	1	0	0	0	1	1	0	0	indeterminate
AQP11	0	0.395	1	0	20	0	1	1	0	6	0	0.618	1	0	14	indeterminate
AQP12A	0	1	1	0	0	0	1	1	0	0	0	1	1	0	0	indeterminate
AQP12B	0	1	1	0	0	0	1	1	0	0	0	1	1	0	0	indeterminate
AQP2	0	1	1	0	0	0	1	1	0	0	0	1	1	0	0	indeterminate
AQP3	0.592	0.771	1	2	44	0	1	1	0	0	0.58	0.773	1	2	44	indeterminate
AQP4	0	1	1	0	0	0	1	1	0	0	0	1	1	0	0	indeterminate
AQP5	0	1	1	0	0	0	1	1	0	0	0	1	1	0	0	indeterminate
AQP6	0	1	1	0	3	0	1	1	0	3	0	1	1	0	0	indeterminate
AQP7	0	1	1	0	0	0	1	1	0	0	0	1	1	0	0	indeterminate
AQP8	0	1	1	0	9	0	1	1	0	9	0	1	1	0	0	indeterminate
AQP9	0	0.000589	1	0	111	0	1	1	0	3	0	0.00057	1	0	108	indeterminate
AQPEP	0	1	1	0	0	0	1	1	0	0	0	1	1	0	0	indeterminate
AQR	0.0337	1.77e-11	3.54e-07	1	387	0	1	1	0	8	0.0337	1.71e-11	3.43e-07	1	379	balanced
ARAF	0	1	1	0	0	0	1	1	0	0	0	1	1	0	0	indeterminate
ARAP1	0.188	1.37e-16	2.74e-12	14	971	0.749	1	1	1	34	0.177	6.75e-17	1.35e-12	13	937	balanced
ARAP2	0.0721	8.7e-14	1.74e-09	3	542	0	1	1	0	9	0.0718	8.7e-14	1.74e-09	3	533	balanced
ARAP3	0	0.395	1	0	20	0	1	1	0	8	0	1	1	0	12	indeterminate
AR	0	1	1	0	0	0	1	1	0	0	0	1	1	0	0	indeterminate
ARC	0	1	1	0	4	0	1	1	0	4	0	1	1	0	0	indeterminate
ARCN1	0.191	1.46e-08	0.000293	7	478	0	1	1	0	2	0.188	6.83e-09	0.000137	7	476	balanced
AREG	0	1	1	0	0	0	1	1	0	0	0	1	1	0	0	indeterminate
AREGB	0	1	1	0	0	0	1	1	0	0	0	1	1	0	0	indeterminate
AREL1	0.151	7.03e-09	0.000141	5	430	0	1	1	0	4	0.15	7.25e-09	0.000145	5	426	balanced
ARF1	0.29	0.258	1	1	45	0	1	1	0	5	0.319	0.366	1	1	40	indeterminate
ARF3	0.0792	6.35e-24	1.27e-19	6	987	0	0.626	1	0	28	0.0798	1.26e-23	2.53e-19	6	959	balanced
ARF4	3.35	5.36e-14	1.07e-09	62	241	0	1	1	0	17	3.53	7.92e-15	1.59e-10	62	224	allele-specific
ARF5	1.03	0.767	1	3	38	0	1	1	0	2	1.06	0.76	1	3	36	indeterminate
ARF6	0.916	1	1	9	128	0	1	1	0	10	0.973	1	1	9	118	indeterminate
ARFGAP1	0.417	0.0103	1	8	250	0	1	1	0	4	0.415	0.00758	1	8	246	indeterminate
ARFGAP2	0.17	7.44e-09	0.000149	6	461	0	1	1	0	0	0.166	3.52e-09	7.07e-05	6	461	balanced
ARFGAP3	0.0728	5.38e-18	1.08e-13	4	716	3.64	0.265	1	1	7	0.054	3.51e-19	7.04e-15	3	709	balanced
ARFGEF1	1	1	1	6	78	0	1	1	0	0	0.982	1	1	6	78	indeterminate
ARFGEF2	0.436	1.2e-06	0.0241	28	837	0	1	1	0	9	0.431	9.23e-07	0.0185	28	828	balanced
ARFIP1	0.0559	1.26e-06	0.0253	1	233	0	1	1	0	12	0.0578	1.74e-06	0.0349	1	221	balanced
ARFIP2	0.114	0.00331	1	1	114	0	1	1	0	5	0.117	0.00489	1	1	109	indeterminate
ARFRP1	0.154	0.000533	1	2	169	0	0.625	1	0	27	0.18	0.00322	1	2	142	indeterminate
ARG1	0	1	1	0	0	0	1	1	0	0	0	1	1	0	0	indeterminate
ARG2	0.104	1.51e-11	3.02e-07	4	501	0	1	1	0	1	0.102	6.63e-12	1.33e-07	4	500	balanced
ARGFX	NA	0.00508	1	2	0	0	1	1	0	0	NA	0.00528	1	2	0	indeterminate
ARGLU1	0.133	0.000135	1	2	196	0	1	1	0	2	0.132	8.78e-05	1	2	194	indeterminate
ARHGAP1	0.0944	0.000754	1	1	138	0	1	1	0	1	0.0931	0.00077	1	1	137	indeterminate
ARHGAP10	1.39	0.187	1	17	159	0	1	1	0	12	1.48	0.131	1	17	147	indeterminate
ARHGAP11A	0.448	0.00514	1	11	320	8.49	0.143	1	1	3	0.403	0.00184	1	10	317	indeterminate
ARHGAP11B	0.391	0.00061	1	11	367	2.12	0.394	1	1	12	0.359	0.000259	1	10	355	indeterminate
ARHGAP12	0.148	7.51e-06	0.151	3	264	0	1	1	0	17	0.155	1.5e-05	0.301	3	247	indeterminate
ARHGAP15	0.0222	1.11e-17	2.23e-13	1	588	0	0.406	1	0	40	0.0233	7.12e-17	1.43e-12	1	548	balanced
ARHGAP17	0.178	2.01e-08	0.000403	6	440	2.55	0.345	1	1	10	0.148	4.94e-09	9.9e-05	5	430	balanced
ARHGAP18	0	4.46e-07	0.00893	0	207	0	1	1	0	14	0	9.79e-07	0.0196	0	193	balanced
ARHGAP19	0.0467	1.65e-15	3.31e-11	2	558	0	1	1	0	9	0.0465	1.6e-15	3.21e-11	2	549	balanced
ARHGAP20	0	1	1	0	1	0	1	1	0	0	0	1	1	0	1	indeterminate
ARHGAP21	0.485	0.0514	1	7	188	0	1	1	0	2	0.48	0.0513	1	7	186	indeterminate
ARHGAP22	1.7	0.428	1	3	23	3	0.16	1	2	17	2.13	0.41	1	1	6	indeterminate
ARHGAP23	0.378	0.243	1	2	69	3	0.16	1	2	17	0	0.0317	1	0	52	indeterminate
ARHGAP24	1.38	0.245	1	13	123	3.64	0.0169	1	5	35	1.16	0.692	1	8	88	indeterminate
ARHGAP25	0.584	0.0338	1	16	357	0	0.425	1	0	47	0.659	0.109	1	16	310	indeterminate
ARHGAP26	0.218	8.77e-09	0.000176	9	537	0.303	0.383	1	1	84	0.225	1.27e-07	0.00255	8	453	balanced
ARHGAP27	0.325	6.47e-06	0.13	12	481	0	1	1	0	13	0.327	8.72e-06	0.175	12	468	indeterminate
ARHGAP28	1.86	0.447	1	1	7	3.64	0.265	1	1	7	0	1	1	0	0	indeterminate
ARHGAP29	0	1	1	0	0	0	1	1	0	0	0	1	1	0	0	indeterminate
ARHGAP30	0.162	4.04e-08	0.000809	5	402	0	1	1	0	8	0.162	3.95e-08	0.000792	5	394	balanced
ARHGAP31	0.11	8.89e-16	1.78e-11	6	711	0	0.404	1	0	37	0.114	3.47e-15	6.96e-11	6	674	balanced
ARHGAP32	0	1	1	0	2	0	1	1	0	0	0	1	1	0	2	indeterminate
ARHGAP33	0	0.635	1	0	18	0	1	1	0	0	0	0.637	1	0	18	indeterminate
ARHGAP35	0.0877	2.94e-14	5.89e-10	4	594	0	1	1	0	0	0.0859	8.66e-15	1.74e-10	4	594	balanced
ARHGAP36	0	1	1	0	0	0	1	1	0	0	0	1	1	0	0	indeterminate
ARHGAP39	0.953	1	1	6	82	0	1	1	0	12	1.09	0.823	1	6	70	indeterminate
ARHGAP4	0	1	1	0	0	0	1	1	0	0	0	1	1	0	0	indeterminate
ARHGAP40	7.11	0.000815	1	6	11	2.31	0.37	1	1	11	NA	2.03e-06	0.0406	5	0	indeterminate
ARHGAP42	0.566	1	1	1	23	2.83	0.32	1	1	9	0	0.618	1	0	14	indeterminate
ARHGAP44	3.38	0.000272	1	14	54	25.5	0.00815	1	2	2	2.94	0.00202	1	12	52	indeterminate
ARHGAP5	0.583	0.248	1	6	134	25.5	0.0742	1	1	1	0.48	0.136	1	5	133	indeterminate
ARHGAP6	0	1	1	0	0	0	1	1	0	0	0	1	1	0	0	indeterminate
ARHGAP8	0.346	0.0677	1	3	113	0	1	1	0	5	0.354	0.0661	1	3	108	indeterminate
ARHGAP9	0.389	0.0143	1	6	201	0	1	1	0	1	0.383	0.0146	1	6	200	indeterminate
ARHGDIA	0.662	0.386	1	6	118	1.11	0.603	1	1	23	0.672	0.56	1	5	95	indeterminate
ARHGDIB	0.0997	1.85e-09	3.71e-05	3	392	0	1	1	0	8	0.0997	1.8e-09	3.61e-05	3	384	balanced
ARHGDIG	0	1	1	0	0	0	1	1	0	0	0	1	1	0	0	indeterminate
ARHGEF10	2.06	0.204	1	3	19	0	1	1	0	14	7.66	0.0163	1	3	5	indeterminate
ARHGEF10L	0	1	1	0	13	0	1	1	0	10	0	1	1	0	3	indeterminate
ARHGEF11	0.462	0.105	1	5	141	0	1	1	0	0	0.452	0.0785	1	5	141	indeterminate
ARHGEF12	0.338	2.98e-06	0.0597	14	540	8.49	0.143	1	1	3	0.309	6.28e-07	0.0126	13	537	indeterminate
ARHGEF15	0	1	1	0	0	0	1	1	0	0	0	1	1	0	0	indeterminate
ARHGEF16	2.17	0.404	1	1	6	4.24	0.236	1	1	6	0	1	1	0	0	indeterminate
ARHGEF1	0.501	0.133	1	5	130	2.83	0.32	1	1	9	0.422	0.0844	1	4	121	indeterminate
ARHGEF17	0.215	0.0127	1	2	121	0	0.626	1	0	28	0.274	0.0477	1	2	93	indeterminate
ARHGEF18	0.179	2.14e-15	4.29e-11	12	872	5.09	0.206	1	1	5	0.162	1.84e-16	3.68e-12	11	867	balanced
ARHGEF19	0.592	0.486	1	3	66	0	1	1	0	3	0.608	0.631	1	3	63	indeterminate
ARHGEF2	0.407	0.0468	1	5	160	0	1	1	0	14	0.437	0.0597	1	5	146	indeterminate
ARHGEF25	0.227	0.0028	1	3	172	0	1	1	0	0	0.223	0.00192	1	3	172	indeterminate
ARHGEF26	0	1	1	0	1	0	1	1	0	1	0	1	1	0	0	indeterminate
ARHGEF28	0.251	0.182	1	1	52	0	1	1	0	9	0.297	0.374	1	1	43	indeterminate
ARHGEF3	0.229	2.75e-15	5.52e-11	18	1022	0	0.425	1	0	47	0.236	9.12e-15	1.83e-10	18	975	balanced
ARHGEF33	0	1	1	0	0	0	1	1	0	0	0	1	1	0	0	indeterminate
ARHGEF35	4.74	0.000937	1	8	22	0	1	1	0	0	4.64	0.00106	1	8	22	indeterminate
ARHGEF37	1.09	0.756	1	3	36	0	1	1	0	9	1.42	0.478	1	3	27	indeterminate
ARHGEF38	2.33	0.00273	1	17	95	4.24	0.236	1	1	6	2.29	0.00416	1	16	89	indeterminate
ARHGEF39	0.191	4.29e-14	8.59e-10	12	819	0.771	1	1	1	33	0.179	2.11e-14	4.23e-10	11	786	balanced
ARHGEF4	0	1	1	0	3	0	1	1	0	2	0	1	1	0	1	indeterminate
ARHGEF40	0	1	1	0	4	0	1	1	0	4	0	1	1	0	0	indeterminate
ARHGEF5	0.511	0.588	1	2	51	0	1	1	0	0	0.5	0.435	1	2	51	indeterminate
ARHGEF6	0	1	1	0	0	0	1	1	0	0	0	1	1	0	0	indeterminate
ARHGEF7	0.13	1.47e-22	2.95e-18	11	1102	0	0.625	1	0	26	0.13	1.97e-22	3.94e-18	11	1076	balanced
ARHGEF9	0	1	1	0	0	0	1	1	0	0	0	1	1	0	0	indeterminate
ARID1A	0.185	0.00312	1	2	141	0	1	1	0	2	0.184	0.0031	1	2	139	indeterminate
ARID1B	0.338	1.59e-08	0.00032	20	771	1.82	0.241	1	3	42	0.298	3.05e-09	6.11e-05	17	729	balanced
ARID2	0.398	0.0639	1	4	131	4.24	0.236	1	1	6	0.306	0.026	1	3	125	indeterminate
ARID3A	1.8	7.85e-10	1.57e-05	144	1042	0	1	1	0	12	1.78	1.32e-09	2.65e-05	144	1030	allele-specific
ARID3B	3.24	1.11e-20	2.22e-16	100	402	7.27	0.0431	1	2	7	3.17	1.15e-19	2.31e-15	98	395	allele-specific
ARID3C	0	1	1	0	5	0	1	1	0	1	0	1	1	0	4	indeterminate
ARID4A	0.0231	5.07e-17	1.02e-12	1	564	0	1	1	0	0	0.0226	2.22e-17	4.46e-13	1	564	balanced
ARID4B	0.104	2.69e-14	5.38e-10	5	628	0	0.627	1	0	29	0.107	7.5e-14	1.5e-09	5	599	balanced
ARID5A	0.145	0.0219	1	1	90	0	1	1	0	5	0.15	0.0209	1	1	85	indeterminate
ARID5B	0.397	0.00248	1	9	295	0	0.625	1	0	26	0.427	0.00738	1	9	269	indeterminate
ARIH1	0.31	0.0108	1	4	168	0	1	1	0	1	0.306	0.0077	1	4	167	indeterminate
ARIH2	0.94	1	1	7	97	7.27	0.0431	1	2	7	0.709	0.557	1	5	90	indeterminate
ARIH2OS	2.61	0.358	1	1	5	6.36	0.175	1	1	4	0	1	1	0	1	indeterminate
ARL1	0.0898	2.7e-07	0.00542	2	290	0	1	1	0	1	0.0883	1.78e-07	0.00358	2	289	balanced
ARL10	0.123	4.61e-20	9.24e-16	9	954	1.02	1	1	1	25	0.11	8.29e-21	1.66e-16	8	929	balanced
ARL11	0.198	0.000494	1	3	197	0	1	1	0	0	0.194	0.000518	1	3	197	indeterminate
ARL13A	0	1	1	0	0	0	1	1	0	0	0	1	1	0	0	indeterminate
ARL13B	1.63	0.486	1	1	8	0	1	1	0	0	1.6	0.493	1	1	8	indeterminate
ARL14	0	1	1	0	0	0	1	1	0	0	0	1	1	0	0	indeterminate
ARL14EP	0.0814	2.74e-08	0.000548	2	320	0.943	1	1	1	27	0.0436	1.28e-08	0.000256	1	293	balanced
ARL14EPL	NA	1.92e-193	3.84e-189	168	0	0	1	1	0	0	NA	4.94e-192	9.9e-188	168	0	allele-specific
ARL15	0	0.0213	1	0	60	0	1	1	0	19	0	0.0724	1	0	41	indeterminate
ARL16	0.999	1	1	28	365	0	1	1	0	6	0.995	1	1	28	359	indeterminate
ARL17A	8.69	0.00382	1	4	6	0	1	1	0	0	8.51	0.0041	1	4	6	indeterminate
ARL17B	9.77	0.0102	1	3	4	0	1	1	0	0	9.57	0.0107	1	3	4	indeterminate
ARL2	0.217	0.0125	1	2	120	12.7	0.109	1	1	2	0.108	0.00227	1	1	118	indeterminate
ARL2BP	0.186	0.0625	1	1	70	0	1	1	0	1	0.185	0.0625	1	1	69	indeterminate
ARL3	0	0.00454	1	0	85	0	1	1	0	4	0	0.00423	1	0	81	indeterminate
ARL4A	0.79	1	1	2	33	12.7	0.0194	1	2	4	0	0.268	1	0	29	indeterminate
ARL4C	3.34	2.43e-15	4.87e-11	69	269	25.5	0.0742	1	1	1	3.24	1.51e-14	3.03e-10	68	268	allele-specific
ARL4D	0	1	1	0	5	0	1	1	0	2	0	1	1	0	3	indeterminate
ARL5A	0.589	0.00453	1	28	619	0	1	1	0	0	0.577	0.00302	1	28	619	indeterminate
ARL5B	0.15	2.81e-26	5.63e-22	16	1385	0	1	1	0	10	0.148	9.09e-27	1.82e-22	16	1375	balanced
ARL5C	0	1	1	0	2	0	1	1	0	2	0	1	1	0	0	indeterminate
ARL6	0	0.0764	1	0	46	0	1	1	0	5	0	0.0724	1	0	41	indeterminate
ARL6IP1	0.355	0.00609	1	6	220	0	1	1	0	7	0.359	0.00596	1	6	213	indeterminate
ARL6IP4	1.3	0.197	1	25	250	25.5	0.00815	1	2	2	1.18	0.413	1	23	248	indeterminate
ARL6IP5	0.152	2.22e-10	4.46e-06	6	514	0	1	1	0	0	0.149	1.07e-10	2.14e-06	6	514	balanced
ARL6IP6	0.277	0.0695	1	2	94	0	1	1	0	12	0.311	0.092	1	2	82	indeterminate
ARL8A	0.814	1	1	4	64	4.24	0.236	1	1	6	0.66	0.626	1	3	58	indeterminate
ARL8B	0.752	1	1	3	52	0	1	1	0	6	0.832	1	1	3	46	indeterminate
ARL9	0.212	0.0131	1	2	123	0	1	1	0	0	0.207	0.00883	1	2	123	indeterminate
ARMC1	0.171	1.99e-20	4e-16	15	1144	12.7	0.109	1	1	2	0.156	7.74e-22	1.55e-17	14	1142	balanced
ARMC10	26.5	1.19e-145	2.38e-141	191	94	0	1	1	0	4	27.1	6.36e-146	1.27e-141	191	90	allele-specific
ARMC12	0	1	1	0	1	0	1	1	0	1	0	1	1	0	0	indeterminate
ARMC2	609	5.47e-53	1.1e-48	47	1	0	1	1	0	1	NA	3.04e-54	6.1e-50	47	0	allele-specific
ARMC3	1.45	0.523	1	1	9	2.83	0.32	1	1	9	0	1	1	0	0	indeterminate
ARMC4	0	1	1	0	0	0	1	1	0	0	0	1	1	0	0	indeterminate
ARMC5	0.288	0.00589	1	4	181	0	1	1	0	14	0.306	0.0077	1	4	167	indeterminate
ARMC6	0	1.51e-06	0.0303	0	192	0	1	1	0	3	0	1.52e-06	0.0305	0	189	balanced
ARMC7	0.146	0.000385	1	2	178	0	1	1	0	5	0.148	0.000373	1	2	173	indeterminate
ARMC8	0.62	0.53	1	4	84	0	1	1	0	3	0.63	0.528	1	4	81	indeterminate
ARMC9	0.786	0.457	1	14	232	0	1	1	0	19	0.839	0.61	1	14	213	indeterminate
ARMCX1	0	1	1	0	0	0	1	1	0	0	0	1	1	0	0	indeterminate
ARMCX2	0	1	1	0	0	0	1	1	0	0	0	1	1	0	0	indeterminate
ARMCX3	0	1	1	0	0	0	1	1	0	0	0	1	1	0	0	indeterminate
ARMCX4	0	1	1	0	0	0	1	1	0	0	0	1	1	0	0	indeterminate
ARMCX5	0	1	1	0	0	0	1	1	0	0	0	1	1	0	0	indeterminate
ARMCX6	0	1	1	0	0	0	1	1	0	0	0	1	1	0	0	indeterminate
ARMS2	0	1	1	0	0	0	1	1	0	0	0	1	1	0	0	indeterminate
ARNT	0.0927	1.72e-13	3.46e-09	4	562	0	1	1	0	0	0.0908	7.94e-14	1.59e-09	4	562	balanced
ARNT2	0	1	1	0	10	0	1	1	0	10	0	1	1	0	0	indeterminate
ARNTL	0.296	0.375	1	1	44	3.18	0.293	1	1	8	0	0.11	1	0	36	indeterminate
ARNTL2	0.906	0.712	1	29	417	0	1	1	0	6	0.9	0.646	1	29	411	indeterminate
ARPC1A	0.308	0.0109	1	4	169	1.34	0.537	1	1	19	0.255	0.00727	1	3	150	indeterminate
ARPC1B	0.201	5.82e-05	1	4	259	1.34	0.537	1	1	19	0.159	3.15e-05	0.631	3	240	indeterminate
ARPC2	1.01	0.94	1	48	620	0	1	1	0	13	1.01	0.94	1	48	607	indeterminate
ARPC3	2.66	0.00843	1	10	49	0	1	1	0	4	2.84	0.00582	1	10	45	indeterminate
ARPC4	0.393	0.00789	1	7	232	0	1	1	0	17	0.415	0.0136	1	7	215	indeterminate
ARPC4-TTLL3	0.111	4.91e-18	9.85e-14	7	822	0	1	1	0	22	0.112	6.53e-18	1.31e-13	7	800	balanced
ARPC5	0.0902	1.47e-10	2.95e-06	3	433	0	1	1	0	24	0.0936	4.37e-10	8.76e-06	3	409	balanced
ARPC5L	0.0741	1.76e-13	3.53e-09	3	528	0	1	1	0	13	0.0743	2.53e-13	5.06e-09	3	515	balanced
ARPP19	0.416	3.01e-08	0.000604	32	1003	0	1	1	0	7	0.41	1.77e-08	0.000355	32	996	balanced
ARPP21	0	1	1	0	1	0	1	1	0	1	0	1	1	0	0	indeterminate
ARR3	0	1	1	0	0	0	1	1	0	0	0	1	1	0	0	indeterminate
ARRB1	0.42	0.326	1	2	62	NA	0.0378	1	1	0	0.206	0.089	1	1	62	indeterminate
ARRB2	0.083	0.000258	1	1	157	25.5	0.0742	1	1	1	0	1.58e-05	0.317	0	156	indeterminate
ARRDC1	0.107	0.00233	1	1	122	0	1	1	0	4	0.108	0.00227	1	1	118	indeterminate
ARRDC2	0.0843	5.76e-08	0.00115	2	309	0	1	1	0	4	0.0836	5.83e-08	0.00117	2	305	balanced
ARRDC3	0.208	0.00886	1	2	125	8.49	0.143	1	1	3	0.105	0.00244	1	1	122	indeterminate
ARRDC4	0	1	1	0	0	0	1	1	0	0	0	1	1	0	0	indeterminate
ARRDC5	0	1	1	0	6	0	1	1	0	0	0	1	1	0	6	indeterminate
ARSA	0.376	8.93e-05	1	13	451	8.49	0.143	1	1	3	0.342	2.04e-05	0.41	12	448	indeterminate
ARSB	0.229	3.1e-08	0.000622	9	511	0	0.415	1	0	44	0.246	2.11e-07	0.00423	9	467	balanced
ARSD	0	1	1	0	0	0	1	1	0	0	0	1	1	0	0	indeterminate
ARSE	0	1	1	0	0	0	1	1	0	0	0	1	1	0	0	indeterminate
ARSF	0	1	1	0	0	0	1	1	0	0	0	1	1	0	0	indeterminate
ARSG	0.11	8.45e-16	1.7e-11	6	708	0.771	1	1	1	33	0.0945	4.57e-16	9.17e-12	5	675	balanced
ARSH	0	1	1	0	0	0	1	1	0	0	0	1	1	0	0	indeterminate
ARSI	0	1	1	0	0	0	1	1	0	0	0	1	1	0	0	indeterminate
ARSJ	0	1	1	0	4	0	1	1	0	4	0	1	1	0	0	indeterminate
ARSK	0	0.266	1	0	29	0	1	1	0	4	0	0.256	1	0	25	indeterminate
ART1	0	1	1	0	0	0	1	1	0	0	0	1	1	0	0	indeterminate
ART3	5.31	2.32e-15	4.66e-11	42	103	2.55	0.345	1	1	10	5.63	1.15e-15	2.31e-11	41	93	allele-specific
ART4	0.202	0.00625	1	2	129	0	1	1	0	0	0.198	0.00628	1	2	129	indeterminate
ART5	0	1	1	0	0	0	1	1	0	0	0	1	1	0	0	indeterminate
ARTN	0.109	0.00229	1	1	120	0	1	1	0	5	0.111	0.00341	1	1	115	indeterminate
ARV1	0.389	0.239	1	2	67	0	1	1	0	12	0.464	0.439	1	2	55	indeterminate
ARVCF	0	0.395	1	0	20	0	1	1	0	6	0	0.618	1	0	14	indeterminate
ARX	0	1	1	0	0	0	1	1	0	0	0	1	1	0	0	indeterminate
AS3MT	2.17	0.135	1	4	24	0	1	1	0	4	2.55	0.0924	1	4	20	indeterminate
ASAH1	0.496	6.67e-08	0.00134	51	1339	0	1	1	0	7	0.488	2.56e-08	0.000513	51	1332	balanced
ASAH2	0	1	1	0	0	0	1	1	0	0	0	1	1	0	0	indeterminate
ASAH2B	2.79	3.81e-06	0.0765	30	140	0	1	1	0	6	2.86	2.63e-06	0.0527	30	134	indeterminate
ASAH2C	0	1	1	0	0	0	1	1	0	0	0	1	1	0	0	indeterminate
ASAP1	0.0883	1.84e-07	0.00369	2	295	0	0.625	1	0	27	0.0952	7.97e-07	0.016	2	268	balanced
ASAP2	52.2	0.000122	1	4	1	25.5	0.0742	1	1	1	NA	0.000384	1	3	0	indeterminate
ASAP3	0	1	1	0	0	0	1	1	0	0	0	1	1	0	0	indeterminate
ASB10	0	1	1	0	0	0	1	1	0	0	0	1	1	0	0	indeterminate
ASB11	0	1	1	0	0	0	1	1	0	0	0	1	1	0	0	indeterminate
ASB12	0	1	1	0	0	0	1	1	0	0	0	1	1	0	0	indeterminate
ASB13	4.49	0.000314	1	10	29	0	1	1	0	0	4.4	0.000367	1	10	29	indeterminate
ASB1	0.123	2.54e-22	5.09e-18	10	1062	0	1	1	0	25	0.123	3.39e-22	6.81e-18	10	1037	balanced
ASB14	0.449	4.71e-07	0.00944	33	957	0	1	1	0	0	0.44	2.21e-07	0.00444	33	957	balanced
ASB15	0	1	1	0	6	0	1	1	0	6	0	1	1	0	0	indeterminate
ASB16	0.145	1.12e-07	0.00225	4	359	0	1	1	0	1	0.143	7.74e-08	0.00155	4	358	balanced
ASB17	0	1	1	0	0	0	1	1	0	0	0	1	1	0	0	indeterminate
ASB18	0	1	1	0	0	0	1	1	0	0	0	1	1	0	0	indeterminate
ASB2	0.313	5.71e-08	0.00115	16	665	0	0.265	1	0	49	0.331	3.17e-07	0.00636	16	616	balanced
ASB3	0.169	1.51e-11	3.03e-07	8	616	1.11	0.603	1	1	23	0.151	4.93e-12	9.88e-08	7	593	balanced
ASB4	0	1	1	0	4	0	1	1	0	4	0	1	1	0	0	indeterminate
ASB5	0	1	1	0	2	0	1	1	0	2	0	1	1	0	0	indeterminate
ASB6	0.126	3.47e-11	6.97e-07	5	515	0	1	1	0	6	0.125	2.33e-11	4.68e-07	5	509	balanced
ASB7	0.25	0.000187	1	5	261	0	1	1	0	9	0.253	0.000259	1	5	252	indeterminate
ASB8	0.0665	6.37e-20	1.28e-15	4	784	0	1	1	0	6	0.0656	2.72e-20	5.46e-16	4	778	balanced
ASB9	0	1	1	0	0	0	1	1	0	0	0	1	1	0	0	indeterminate
ASCC1	0.185	1.5e-05	0.3	4	282	2.12	0.394	1	1	12	0.142	3.64e-06	0.0729	3	270	indeterminate
ASCC2	0.399	0.000261	1	13	425	0	1	1	0	8	0.398	0.000259	1	13	417	indeterminate
ASCC3	2.09	1.06e-18	2.12e-14	197	1226	0	1	1	0	21	2.09	1.81e-18	3.64e-14	197	1205	allele-specific
ASCL1	1.41	0.221	1	16	148	0	1	1	0	0	1.38	0.226	1	16	148	indeterminate
ASCL2	0	1	1	0	0	0	1	1	0	0	0	1	1	0	0	indeterminate
ASCL3	0	1	1	0	0	0	1	1	0	0	0	1	1	0	0	indeterminate
ASCL4	0	1	1	0	0	0	1	1	0	0	0	1	1	0	0	indeterminate
ASCL5	0	1	1	0	3	0	1	1	0	3	0	1	1	0	0	indeterminate
ASF1A	0.148	7.51e-06	0.151	3	264	2.12	0.394	1	1	12	0.101	2.43e-06	0.0486	2	252	indeterminate
ASF1B	0	2.28e-11	4.58e-07	0	341	0	1	1	0	2	0	1.46e-11	2.93e-07	0	339	balanced
ASGR1	0	1	1	0	0	0	1	1	0	0	0	1	1	0	0	indeterminate
ASGR2	0	1	1	0	0	0	1	1	0	0	0	1	1	0	0	indeterminate
ASH1L	0.493	0.0666	1	7	185	0	1	1	0	1	0.485	0.0677	1	7	184	indeterminate
ASH2L	0	0.00961	1	0	72	0	1	1	0	0	0	0.00989	1	0	72	indeterminate
ASIC1	0	1	1	0	10	0	1	1	0	10	0	1	1	0	0	indeterminate
ASIC2	81	0	0	385	62	0	0.177	1	0	62	NA	0	0	385	0	allele-specific
ASIC3	0	1	1	0	8	0	1	1	0	0	0	1	1	0	8	indeterminate
ASIC4	4.34	0.256	1	1	3	8.49	0.143	1	1	3	0	1	1	0	0	indeterminate
ASIC5	0	1	1	0	0	0	1	1	0	0	0	1	1	0	0	indeterminate
ASIP	452	5.89e-116	1.18e-111	105	3	0	1	1	0	3	NA	2.74e-120	5.49e-116	105	0	allele-specific
ASL	0	0.00299	1	0	90	0	1	1	0	3	0	0.00286	1	0	87	indeterminate
ASMT	0	1	1	0	0	0	1	1	0	0	0	1	1	0	0	indeterminate
ASMTL	0	1	1	0	0	0	1	1	0	0	0	1	1	0	0	indeterminate
ASNA1	0	1	1	0	12	0	1	1	0	0	0	1	1	0	12	indeterminate
ASNS	0.084	5.84e-08	0.00117	2	310	0	1	1	0	2	0.0828	3.86e-08	0.000775	2	308	balanced
ASNSD1	0.0755	6.6e-09	0.000132	2	345	0	1	1	0	15	0.0773	8.72e-09	0.000175	2	330	balanced
ASPA	NA	9.35e-09	0.000187	7	0	0	1	1	0	0	NA	1.07e-08	0.000215	7	0	allele-specific
ASPDH	0	0.62	1	0	15	0	1	1	0	3	0	1	1	0	12	indeterminate
ASPG	0	1	1	0	2	0	1	1	0	2	0	1	1	0	0	indeterminate
ASPH	0.364	0.00821	1	6	215	1.27	0.555	1	1	20	0.327	0.00593	1	5	195	indeterminate
ASPHD1	0.0794	0.000114	1	1	164	0	1	1	0	0	0.0778	0.000117	1	1	164	indeterminate
ASPHD2	0.0975	1.38e-09	2.76e-05	3	401	0	1	1	0	1	0.0957	5.97e-10	1.2e-05	3	400	balanced
ASPM	0.0698	8.72e-28	1.75e-23	6	1120	0	1	1	0	0	0.0684	1.79e-28	3.59e-24	6	1120	balanced
ASPN	4.34	0.256	1	1	3	25.5	0.0742	1	1	1	0	1	1	0	2	indeterminate
ASPRV1	0	1	1	0	0	0	1	1	0	0	0	1	1	0	0	indeterminate
ASPSCR1	0.0686	2.69e-05	0.539	1	190	0	1	1	0	9	0.0705	3.87e-05	0.776	1	181	indeterminate
ASRGL1	2.78	5.94e-06	0.119	29	136	0	1	1	0	15	3.06	1.2e-06	0.024	29	121	indeterminate
ASS1	0.401	0.238	1	2	65	0	1	1	0	7	0.44	0.323	1	2	58	indeterminate
ASTE1	0	1.14e-05	0.228	0	166	0	1	1	0	2	0	6.85e-06	0.137	0	164	indeterminate
ASTL	0	1	1	0	10	0	1	1	0	7	0	1	1	0	3	indeterminate
ASTN1	0	0.395	1	0	20	0	1	1	0	20	0	1	1	0	0	indeterminate
ASTN2	0.365	0.000817	1	9	321	0	0.404	1	0	38	0.406	0.00324	1	9	283	indeterminate
ASUN	0	1.82e-08	0.000364	0	248	0	1	1	0	0	0	1.19e-08	0.000239	0	248	balanced
ASXL1	0.0552	7.21e-19	1.45e-14	3	708	0	1	1	0	3	0.0543	3.2e-19	6.41e-15	3	705	balanced
ASXL2	0.494	0.0179	1	11	290	0	1	1	0	1	0.486	0.0138	1	11	289	indeterminate
ASXL3	0	1	1	0	0	0	1	1	0	0	0	1	1	0	0	indeterminate
ASZ1	0	1	1	0	2	0	1	1	0	2	0	1	1	0	0	indeterminate
ATAD1	0.0618	2.17e-11	4.35e-07	2	422	0	1	1	0	7	0.0615	2.11e-11	4.23e-07	2	415	balanced
ATAD2	4.7	1e-33	2.01e-29	110	305	0	1	1	0	3	4.65	2.66e-33	5.32e-29	110	302	allele-specific
ATAD2B	0.206	1.05e-07	0.00211	7	442	6.36	0.175	1	1	4	0.175	1.39e-08	0.00028	6	438	balanced
ATAD3A	5.2	4.03e-23	8.07e-19	67	168	0	1	1	0	6	5.28	2.33e-23	4.67e-19	67	162	allele-specific
ATAD3B	1.3	0.123	1	37	370	3.64	0.265	1	1	7	1.27	0.177	1	36	363	indeterminate
ATAD3C	91.2	7.01e-08	0.00141	7	1	0	1	1	0	0	89.3	8.02e-08	0.00161	7	1	allele-specific
ATAD5	0.225	7.51e-07	0.0151	7	405	0	1	1	0	2	0.222	5.31e-07	0.0106	7	403	balanced
ATAT1	0	0.000838	1	0	103	0	1	1	0	2	0	0.000831	1	0	101	indeterminate
ATCAY	0	1	1	0	0	0	1	1	0	0	0	1	1	0	0	indeterminate
ATE1	0.312	6.14e-09	0.000123	18	752	3.18	0.147	1	2	16	0.277	5.85e-10	1.17e-05	16	736	balanced
ATF1	0.128	6.41e-07	0.0129	3	306	0	1	1	0	15	0.132	8.68e-07	0.0174	3	291	balanced
ATF2	1.07	0.757	1	12	146	0	1	1	0	0	1.05	0.878	1	12	146	indeterminate
ATF3	1.56	0.013	1	38	318	0	1	1	0	7	1.56	0.0129	1	38	311	indeterminate
ATF4	0.783	0.124	1	44	732	0	1	1	0	8	0.775	0.109	1	44	724	indeterminate
ATF5	3.44	1.67e-61	3.35e-57	292	1106	0	0.625	1	0	26	3.45	1.36e-61	2.73e-57	292	1080	allele-specific
ATF6	0.0709	7.89e-58	1.58e-53	13	2389	0	1	1	0	13	0.0698	7.08e-59	1.42e-54	13	2376	balanced
ATF6B	0	2.14e-12	4.28e-08	0	373	0	1	1	0	2	0	1.38e-12	2.77e-08	0	371	balanced
ATF7	0.207	9.73e-06	0.195	5	314	0	1	1	0	15	0.213	1.94e-05	0.388	5	299	indeterminate
ATF7IP	0	6.54e-13	1.31e-08	0	389	0	1	1	0	3	0	4.15e-13	8.33e-09	0	386	balanced
ATF7IP2	0.128	4.31e-15	8.65e-11	7	715	5.09	0.206	1	1	5	0.108	2.71e-16	5.44e-12	6	710	balanced
ATG10	7.83	4.11e-233	8.25e-229	531	885	3.51	0.0349	1	4	29	7.87	2.17e-231	4.35e-227	527	856	allele-specific
ATG12	0.526	0.000529	1	26	644	0	1	1	0	4	0.518	0.000422	1	26	640	indeterminate
ATG13	0.164	1.93e-06	0.0387	4	317	0	1	1	0	2	0.162	1.31e-06	0.0262	4	315	balanced
ATG14	0.207	8.37e-07	0.0168	6	378	0	1	1	0	1	0.203	5.88e-07	0.0118	6	377	balanced
ATG16L1	0.305	1.66e-08	0.000332	16	683	0	1	1	0	19	0.307	2.18e-08	0.000437	16	664	balanced
ATG16L2	0.362	3.83e-05	0.768	13	468	0.979	1	1	1	26	0.346	2.72e-05	0.546	12	442	indeterminate
ATG2A	0.106	0.00238	1	1	123	0	1	1	0	0	0.104	0.00156	1	1	123	indeterminate
ATG2B	0.12	2.06e-18	4.12e-14	8	867	0	1	1	0	6	0.119	9.41e-19	1.89e-14	8	861	balanced
ATG3	0.113	0.00333	1	1	115	0	1	1	0	2	0.113	0.00331	1	1	113	indeterminate
ATG4A	0	1	1	0	0	0	1	1	0	0	0	1	1	0	0	indeterminate
ATG4B	0.157	4.27e-26	8.57e-22	17	1407	0	1	1	0	4	0.155	9.9e-27	1.98e-22	17	1403	balanced
ATG4C	0	1.01e-06	0.0202	0	197	0	1	1	0	15	0	2.14e-06	0.0429	0	182	balanced
ATG4D	0.139	0.0148	1	1	94	0	1	1	0	8	0.148	0.0211	1	1	86	indeterminate
ATG5	0.383	0.241	1	2	68	12.7	0.109	1	1	2	0.193	0.0927	1	1	66	indeterminate
ATG7	0.0699	6.43e-10	1.29e-05	2	373	0	0.634	1	0	32	0.0748	4.14e-09	8.29e-05	2	341	balanced
ATG9A	0.194	1.94e-08	0.000389	7	469	6.36	0.175	1	1	4	0.165	2.48e-09	4.97e-05	6	465	balanced
ATG9B	0	1	1	0	1	0	1	1	0	1	0	1	1	0	0	indeterminate
ATHL1	0.915	0.604	1	45	641	0	1	1	0	0	0.896	0.556	1	45	641	indeterminate
ATIC	0.271	1.54e-07	0.00308	11	528	0	1	1	0	13	0.273	2.08e-07	0.00418	11	515	balanced
ATL1	3.47	0.0422	1	4	15	5.88	0.0209	1	3	13	6.38	0.203	1	1	2	indeterminate
ATL2	0.189	1.98e-15	3.96e-11	13	894	4.24	0.236	1	1	6	0.172	2.62e-16	5.26e-12	12	888	balanced
ATL3	0.315	5.83e-05	1	9	372	0	1	1	0	13	0.32	7.76e-05	1	9	359	indeterminate
ATM	0.105	5.06e-22	1.01e-17	8	993	0	0.631	1	0	31	0.106	9.51e-22	1.91e-17	8	962	balanced
ATMIN	0.135	9.4e-18	1.88e-13	9	869	0	1	1	0	5	0.133	4.4e-18	8.83e-14	9	864	balanced
ATN1	0.463	0.016	1	9	253	0	1	1	0	16	0.485	0.0264	1	9	237	indeterminate
ATOH1	0	1	1	0	0	0	1	1	0	0	0	1	1	0	0	indeterminate
ATOH7	0	1	1	0	2	0	1	1	0	2	0	1	1	0	0	indeterminate
ATOH8	0	1	1	0	2	0	1	1	0	2	0	1	1	0	0	indeterminate
ATOX1	0.282	0.00133	1	5	231	0.943	1	1	1	27	0.25	0.00115	1	4	204	indeterminate
ATP10A	0	1	1	0	9	0	1	1	0	9	0	1	1	0	0	indeterminate
ATP10B	0	0.618	1	0	14	0	1	1	0	12	0	1	1	0	2	indeterminate
ATP10D	0.0865	1.4e-31	2.81e-27	9	1355	0	1	1	0	8	0.0852	4.41e-32	8.84e-28	9	1347	balanced
ATP11A	0.204	1.78e-20	3.58e-16	20	1280	0	1	1	0	5	0.2	4.24e-21	8.49e-17	20	1275	balanced
ATP11B	0.509	6.02e-05	1	31	794	8.49	0.00919	1	3	9	0.455	5.28e-06	0.106	28	785	indeterminate
ATP11C	0	1	1	0	0	0	1	1	0	0	0	1	1	0	0	indeterminate
ATP12A	0	0.412	1	0	24	0	1	1	0	24	0	1	1	0	0	indeterminate
ATP13A1	0.457	0.149	1	4	114	0	1	1	0	10	0.491	0.193	1	4	104	indeterminate
ATP13A2	0.134	2.06e-10	4.14e-06	5	487	0	1	1	0	1	0.131	1.48e-10	2.96e-06	5	486	balanced
ATP13A3	0.536	0.0116	1	16	389	0	1	1	0	13	0.543	0.0144	1	16	376	indeterminate
ATP13A4	0	0.0786	1	0	47	0	0.64	1	0	34	0	0.618	1	0	13	indeterminate
ATP13A5	0	1	1	0	0	0	1	1	0	0	0	1	1	0	0	indeterminate
ATP1A1	0.102	2.41e-06	0.0483	2	256	0	1	1	0	4	0.101	2.43e-06	0.0486	2	252	balanced
ATP1A2	0	1	1	0	0	0	1	1	0	0	0	1	1	0	0	indeterminate
ATP1A3	0	1	1	0	0	0	1	1	0	0	0	1	1	0	0	indeterminate
ATP1A4	0	1	1	0	1	0	1	1	0	1	0	1	1	0	0	indeterminate
ATP1B1	0.526	0.0549	1	9	223	0	1	1	0	23	0.574	0.109	1	9	200	indeterminate
ATP1B2	2	0.29	1	2	13	0	1	1	0	0	1.96	0.298	1	2	13	indeterminate
ATP1B3	3.53	2.08e-32	4.17e-28	145	536	0	1	1	0	2	3.47	1.11e-31	2.24e-27	145	534	allele-specific
ATP1B4	0	1	1	0	0	0	1	1	0	0	0	1	1	0	0	indeterminate
ATP2A1	0	0.635	1	0	18	0	1	1	0	6	0	1	1	0	12	indeterminate
ATP2A2	1.18	0.508	1	18	199	0	1	1	0	1	1.16	0.512	1	18	198	indeterminate
ATP2A3	0.145	9.34e-23	1.87e-18	13	1168	0	1	1	0	6	0.143	3.04e-23	6.1e-19	13	1162	balanced
ATP2B1	0.222	0.000221	1	4	235	3.18	0.293	1	1	8	0.169	6.17e-05	1	3	227	indeterminate
ATP2B2	0	1	1	0	6	0	1	1	0	6	0	1	1	0	0	indeterminate
ATP2B3	0	1	1	0	0	0	1	1	0	0	0	1	1	0	0	indeterminate
ATP2B4	1.55	0.385	1	5	42	0	1	1	0	4	1.68	0.239	1	5	38	indeterminate
ATP2C1	0.27	2.83e-06	0.0567	9	434	0	1	1	0	15	0.274	3.74e-06	0.075	9	419	indeterminate
ATP2C2	0	1	1	0	1	0	1	1	0	1	0	1	1	0	0	indeterminate
ATP4A	0	1	1	0	0	0	1	1	0	0	0	1	1	0	0	indeterminate
ATP4B	0	1	1	0	1	0	1	1	0	0	0	1	1	0	1	indeterminate
ATP5A1	1.07	0.732	1	22	268	3.18	0.147	1	2	16	1.01	0.907	1	20	252	indeterminate
ATP5B	0	5.31e-05	1	0	143	0	1	1	0	12	0	0.000122	1	0	131	indeterminate
ATP5C1	0.0525	2.53e-26	5.07e-22	4	993	0	1	1	0	10	0.0519	1.75e-26	3.52e-22	4	983	balanced
ATP5D	0.814	1	1	2	32	0	1	1	0	5	0.945	1	1	2	27	indeterminate
ATP5E	1.35	0.495	1	3	29	0	1	1	0	4	1.53	0.454	1	3	25	indeterminate
ATP5EP2	NA	3.62e-43	7.26e-39	37	0	0	1	1	0	0	NA	7.41e-43	1.49e-38	37	0	allele-specific
ATP5F1	0.0868	4.95e-11	9.92e-07	3	450	0	1	1	0	18	0.0886	6.51e-11	1.31e-06	3	432	balanced
ATP5G1	0.134	0.0101	1	1	97	0	1	1	0	9	0.145	0.0217	1	1	88	indeterminate
ATP5G2	0.551	0.493	1	3	71	0	1	1	0	12	0.649	0.626	1	3	59	indeterminate
ATP5G3	0.105	8.24e-09	0.000165	3	372	0	1	1	0	22	0.109	2.49e-08	0.000499	3	350	balanced
ATP5H	0.104	0.00157	1	1	125	0	1	1	0	2	0.104	0.00156	1	1	123	indeterminate
ATP5I	0.259	0.00721	1	3	151	0	1	1	0	1	0.255	0.00727	1	3	150	indeterminate
ATP5J	0.662	0.627	1	3	59	0	1	1	0	5	0.709	0.798	1	3	54	indeterminate
ATP5J2	0.279	1.57e-05	0.315	8	374	0	1	1	0	1	0.274	1.13e-05	0.227	8	373	indeterminate
ATP5J2-PTCD1	0.801	0.188	1	41	667	2.83	0.32	1	1	9	0.776	0.126	1	40	658	indeterminate
ATP5L	0	0.00626	1	0	75	0	1	1	0	8	0	0.015	1	0	67	indeterminate
ATP5L2	0	1	1	0	1	0	1	1	0	0	0	1	1	0	1	indeterminate
ATP5O	0.0432	8.45e-09	0.000169	1	302	0	1	1	0	4	0.0428	8.6e-09	0.000172	1	298	balanced
ATP5S	0.177	2.41e-13	4.83e-09	10	735	2.55	0.345	1	1	10	0.158	4.26e-14	8.55e-10	9	725	balanced
ATP5SL	0.031	1.75e-12	3.52e-08	1	420	0	0.64	1	0	34	0.0331	1.17e-11	2.36e-07	1	386	balanced
ATP6AP1	0	1	1	0	0	0	1	1	0	0	0	1	1	0	0	indeterminate
ATP6AP1L	0	2.15e-06	0.0432	0	185	0	1	1	0	13	0	4.81e-06	0.0965	0	172	balanced
ATP6AP2	0	1	1	0	0	0	1	1	0	0	0	1	1	0	0	indeterminate
ATP6C	0.343	0.525	1	1	38	0	1	1	0	5	0.387	0.514	1	1	33	indeterminate
ATP6V0A1	0	5.19e-05	1	0	142	0	1	1	0	5	0	5.03e-05	1	0	137	indeterminate
ATP6V0A2	0.0613	9.79e-17	1.96e-12	3	638	2.21	0.244	1	2	23	0.0207	7.24e-19	1.45e-14	1	615	balanced
ATP6V0A4	0	1	1	0	1	0	1	1	0	1	0	1	1	0	0	indeterminate
ATP6V0B	0.466	0.00259	1	14	391	0	1	1	0	5	0.463	0.00199	1	14	386	indeterminate
ATP6V0C	0.395	0.514	1	1	33	0	1	1	0	1	0.399	0.513	1	1	32	indeterminate
ATP6V0D1	0	0.00946	1	0	71	0	1	1	0	3	0	0.00933	1	0	68	indeterminate
ATP6V0D2	0	1	1	0	5	0	1	1	0	5	0	1	1	0	0	indeterminate
ATP6V0E1	0.241	0.184	1	1	54	0	1	1	0	5	0.26	0.266	1	1	49	indeterminate
ATP6V0E2	0.0381	2.57e-19	5.16e-15	2	684	0	1	1	0	7	0.0377	1.68e-19	3.37e-15	2	677	balanced
ATP6V1A	0.508	0.000979	1	21	539	0	1	1	0	7	0.504	0.000983	1	21	532	indeterminate
ATP6V1B1	0	0.395	1	0	19	0	1	1	0	19	0	1	1	0	0	indeterminate
ATP6V1B2	0	0.000251	1	0	118	0	1	1	0	3	0	0.000402	1	0	115	indeterminate
ATP6V1C1	0.0897	3.63e-17	7.28e-13	5	726	0	1	1	0	9	0.089	2.35e-17	4.72e-13	5	717	balanced
ATP6V1C2	0.0378	3.89e-10	7.8e-06	1	345	0	1	1	0	13	0.0384	5.5e-10	1.1e-05	1	332	balanced
ATP6V1D	0.0747	4.35e-09	8.73e-05	2	349	0	1	1	0	7	0.0746	4.21e-09	8.44e-05	2	342	balanced
ATP6V1E1	0.0409	2.71e-09	5.44e-05	1	319	0	1	1	0	8	0.041	2.57e-09	5.15e-05	1	311	balanced
ATP6V1E2	0.14	2.58e-06	0.0518	3	280	0	1	1	0	11	0.142	3.63e-06	0.0729	3	269	indeterminate
ATP6V1F	0.334	0.365	1	1	39	0	1	1	0	4	0.365	0.517	1	1	35	indeterminate
ATP6V1G1	0.521	1	1	1	25	0	1	1	0	6	0.672	1	1	1	19	indeterminate
ATP6V1G2	0	4.74e-06	0.0951	0	174	0	0.626	1	0	28	0	3.57e-05	0.715	0	146	indeterminate
ATP6V1G2-DDX39B	0.0856	2.87e-42	5.75e-38	12	1825	0	0.119	1	0	74	0.0874	3.2e-41	6.42e-37	12	1751	balanced
ATP6V1G3	0	1	1	0	1	0	1	1	0	1	0	1	1	0	0	indeterminate
ATP6V1H	0.343	0.18	1	2	76	0	1	1	0	4	0.354	0.176	1	2	72	indeterminate
ATP7A	0	1	1	0	0	0	1	1	0	0	0	1	1	0	0	indeterminate
ATP7B	0	1	1	0	3	0	1	1	0	3	0	1	1	0	0	indeterminate
ATP8A1	0.0747	5.32e-42	1.07e-37	10	1744	1.59	0.481	1	1	16	0.0665	9.6e-44	1.93e-39	9	1728	balanced
ATP8A2	0	0.256	1	0	26	0	0.625	1	0	26	0	1	1	0	0	indeterminate
ATP8B1	0.0792	2.5e-12	5e-08	3	493	25.5	0.0742	1	1	1	0.0519	1.09e-13	2.19e-09	2	492	balanced
ATP8B2	0.0688	1.31e-14	2.62e-10	3	568	4.49	0.0381	1	3	17	0	1.34e-18	2.68e-14	0	551	balanced
ATP8B3	0	0.395	1	0	20	0	1	1	0	9	0	1	1	0	11	indeterminate
ATP8B4	0	0.62	1	0	15	0	1	1	0	14	0	1	1	0	1	indeterminate
ATP9A	0	1	1	0	12	0	1	1	0	11	0	1	1	0	1	indeterminate
ATP9B	0.187	1.47e-05	0.295	4	279	0	1	1	0	15	0.193	2.89e-05	0.579	4	264	indeterminate
ATPAF1	0.0832	5.98e-19	1.2e-14	5	783	0	1	1	0	5	0.082	2.7e-19	5.41e-15	5	778	balanced
ATPAF2	0	0.00429	1	0	83	0	1	1	0	3	0	0.00417	1	0	80	indeterminate
ATPBD4	94.5	9.49e-58	1.9e-53	58	8	0	1	1	0	5	247	2.61e-62	5.24e-58	58	3	allele-specific
ATPIF1	0.342	2.77e-12	5.56e-08	31	1181	0	0.625	1	0	27	0.343	3.58e-12	7.17e-08	31	1154	balanced
ATR	0.0421	2.52e-17	5.05e-13	2	619	0	1	1	0	0	0.0412	1.14e-17	2.29e-13	2	619	balanced
ATRAID	0.1	1.62e-06	0.0325	2	260	0	1	1	0	18	0.105	3.29e-06	0.0659	2	242	balanced
ATRIP	0.543	0.582	1	2	48	0	1	1	0	11	0.69	1	1	2	37	indeterminate
ATRN	1.74	8.7e-05	1	65	486	0	1	1	0	4	1.72	0.000134	1	65	482	indeterminate
ATRNL1	0	1	1	0	6	0	1	1	0	6	0	1	1	0	0	indeterminate
ATRX	0	1	1	0	0	0	1	1	0	0	0	1	1	0	0	indeterminate
ATXN1	0.143	5.41e-18	1.08e-13	10	911	0.369	0.525	1	1	69	0.136	1.81e-17	3.64e-13	9	842	balanced
ATXN10	0.166	0.00164	1	2	157	0	1	1	0	3	0.166	0.00163	1	2	154	indeterminate
ATXN1L	0.26	2.53e-09	5.07e-05	13	651	0	1	1	0	12	0.26	2.47e-09	4.95e-05	13	639	balanced
ATXN2	1.1	0.65	1	23	272	0	1	1	0	12	1.13	0.566	1	23	260	indeterminate
ATXN2L	0.181	0.0032	1	2	144	0	1	1	0	4	0.182	0.00312	1	2	140	indeterminate
ATXN3	0.201	4.37e-17	8.76e-13	16	1037	1.59	0.481	1	1	16	0.187	8.2e-18	1.64e-13	15	1021	balanced
ATXN3L	0	1	1	0	0	0	1	1	0	0	0	1	1	0	0	indeterminate
ATXN7	0.24	5.98e-10	1.2e-05	12	652	10.2	0.0264	1	2	5	0.197	2.76e-11	5.53e-07	10	647	balanced
ATXN7L1	0.449	0.721	1	1	29	0	1	1	0	18	1.16	0.596	1	1	11	indeterminate
ATXN7L2	0	0.256	1	0	25	0	1	1	0	7	0	0.637	1	0	18	indeterminate
ATXN7L3	0.243	5.61e-06	0.112	7	376	0	1	1	0	2	0.239	3.97e-06	0.0796	7	374	indeterminate
ATXN7L3B	0.523	0.000776	1	24	598	0	1	1	0	10	0.521	0.000771	1	24	588	indeterminate
AUH	0.14	0.0146	1	1	93	0	1	1	0	0	0.137	0.0149	1	1	93	indeterminate
AUNIP	0.282	0.000291	1	6	277	0	1	1	0	0	0.276	0.00021	1	6	277	indeterminate
AUP1	0.141	3.81e-06	0.0764	3	278	0	1	1	0	1	0.138	2.58e-06	0.0517	3	277	indeterminate
AURKA	0.218	4.85e-08	0.000972	8	479	0	1	1	0	0	0.213	2.43e-08	0.000488	8	479	balanced
AURKAIP1	0.338	0.0195	1	4	154	0	1	1	0	5	0.343	0.0272	1	4	149	indeterminate
AURKB	0	2.69e-08	0.00054	0	242	0	1	1	0	6	0	4.23e-08	0.000848	0	236	balanced
AURKC	0	1	1	0	0	0	1	1	0	0	0	1	1	0	0	indeterminate
AUTS2	1.15	0.505	1	25	283	4.43	0.0179	1	4	23	1.03	0.819	1	21	260	indeterminate
AVEN	0.204	0.0092	1	2	128	0	1	1	0	8	0.213	0.0129	1	2	120	indeterminate
AVIL	0	0.618	1	0	14	0	1	1	0	2	0	1	1	0	12	indeterminate
AVL9	0.926	0.284	1	224	3152	1.34	0.496	1	3	57	0.911	0.192	1	221	3095	indeterminate
AVP	0	1	1	0	0	0	1	1	0	0	0	1	1	0	0	indeterminate
AVPI1	0.0472	2.41e-15	4.84e-11	2	552	0	1	1	0	6	0.0467	2.5e-15	5.01e-11	2	546	balanced
AVPR1A	0	1	1	0	1	0	1	1	0	0	0	1	1	0	1	indeterminate
AVPR1B	0	1	1	0	3	0	1	1	0	3	0	1	1	0	0	indeterminate
AVPR2	0	1	1	0	0	0	1	1	0	0	0	1	1	0	0	indeterminate
AWAT1	0	1	1	0	0	0	1	1	0	0	0	1	1	0	0	indeterminate
AWAT2	0	1	1	0	0	0	1	1	0	0	0	1	1	0	0	indeterminate
AXDND1	37.1	1.47e-137	2.94e-133	165	58	0.447	0.727	1	1	57	2210	2.71e-185	5.44e-181	164	1	allele-specific
AXIN1	0.167	1.57e-14	3.14e-10	10	781	0	1	1	0	1	0.164	7.97e-15	1.6e-10	10	780	balanced
AXIN2	0.869	1	1	1	15	0	1	1	0	2	0.982	1	1	1	13	indeterminate
AXL	0	1	1	0	0	0	1	1	0	0	0	1	1	0	0	indeterminate
AZGP1	0	1	1	0	0	0	1	1	0	0	0	1	1	0	0	indeterminate
AZI1	0.102	2.41e-06	0.0483	2	256	0	1	1	0	4	0.101	2.43e-06	0.0486	2	252	balanced
AZI2	3.5	6.99e-11	1.4e-06	44	164	0	1	1	0	6	3.55	4.72e-11	9.45e-07	44	158	allele-specific
AZIN1	0.143	8.62e-20	1.73e-15	11	1004	1.13	0.698	1	2	45	0.12	1.07e-20	2.15e-16	9	959	balanced
AZU1	0	1	1	0	0	0	1	1	0	0	0	1	1	0	0	indeterminate
B2M	0.138	2.69e-06	0.054	3	284	0	1	1	0	14	0.142	3.64e-06	0.0729	3	270	indeterminate
B3GALNT1	0.389	0.239	1	2	67	0	1	1	0	2	0.393	0.238	1	2	65	indeterminate
B3GALNT2	1.88	4.11e-07	0.00824	85	589	2.42	0.215	1	2	21	1.86	7.47e-07	0.015	83	568	allele-specific
B3GALT1	0	1	1	0	0	0	1	1	0	0	0	1	1	0	0	indeterminate
B3GALT2	0	1	1	0	2	0	1	1	0	0	0	1	1	0	2	indeterminate
B3GALT4	0.0809	0.00017	1	1	161	2.12	0.394	1	1	12	0	2.28e-05	0.457	0	149	indeterminate
B3GALT5	0	1	1	0	0	0	1	1	0	0	0	1	1	0	0	indeterminate
B3GALT6	0.711	0.586	1	6	110	8.49	0.143	1	1	3	0.596	0.359	1	5	107	indeterminate
B3GALTL	0	1	1	0	7	0	1	1	0	3	0	1	1	0	4	indeterminate
B3GAT1	0	1	1	0	2	0	1	1	0	1	0	1	1	0	1	indeterminate
B3GAT2	0.0874	0.000356	1	1	149	2.31	0.37	1	1	11	0	5.04e-05	1	0	138	indeterminate
B3GAT3	0	0.258	1	0	27	0	1	1	0	3	0	0.415	1	0	24	indeterminate
B3GNT1	0.543	1	1	1	24	0	1	1	0	2	0.58	1	1	1	22	indeterminate
B3GNT2	0.155	1.42e-08	0.000285	5	420	0	1	1	0	7	0.154	1.4e-08	0.000281	5	413	balanced
B3GNT3	0	1	1	0	0	0	1	1	0	0	0	1	1	0	0	indeterminate
B3GNT4	0.0603	3.89e-06	0.078	1	216	0	1	1	0	1	0.0594	2.53e-06	0.0508	1	215	indeterminate
B3GNT5	0	1	1	0	1	0	1	1	0	1	0	1	1	0	0	indeterminate
B3GNT6	0	1	1	0	0	0	1	1	0	0	0	1	1	0	0	indeterminate
B3GNT7	1.26	0.154	1	42	435	3.64	0.265	1	1	7	1.22	0.213	1	41	428	indeterminate
B3GNT8	0.083	0.000258	1	1	157	0	1	1	0	0	0.0812	0.000166	1	1	157	indeterminate
B3GNT9	0.101	0.00166	1	1	129	NA	0.0378	1	1	0	0	0.000115	1	0	129	indeterminate
B3GNTL1	0.132	1.39e-08	0.000278	4	395	0	0.625	1	0	27	0.139	3.78e-08	0.000758	4	368	balanced
B4GALNT1	0	1	1	0	10	0	1	1	0	10	0	1	1	0	0	indeterminate
B4GALNT2	0	1	1	0	0	0	1	1	0	0	0	1	1	0	0	indeterminate
B4GALNT3	18.7	2.78e-37	5.56e-33	53	37	5.09	0.206	1	1	5	20.7	9.03e-38	1.81e-33	52	32	allele-specific
B4GALNT4	0	1	1	0	0	0	1	1	0	0	0	1	1	0	0	indeterminate
B4GALT1	0.647	0.00405	1	42	846	0	1	1	0	15	0.645	0.00404	1	42	831	indeterminate
B4GALT2	0.166	4.37e-05	0.877	3	235	0	1	1	0	2	0.164	4.37e-05	0.876	3	233	indeterminate
B4GALT3	0	5.94e-08	0.00119	0	231	0	1	1	0	0	0	6.35e-08	0.00127	0	231	balanced
B4GALT4	0.0748	2.56e-13	5.13e-09	3	523	12.7	0.109	1	1	2	0.049	1.06e-14	2.13e-10	2	521	balanced
B4GALT5	0.3	5.41e-12	1.08e-07	23	999	0	1	1	0	3	0.295	2.1e-12	4.21e-08	23	996	balanced
B4GALT6	0.193	1.01e-11	2.03e-07	10	675	1.5	0.5	1	1	17	0.175	2.61e-12	5.23e-08	9	658	balanced
B4GALT7	0.151	1.07e-05	0.215	3	259	5.09	0.0733	1	2	10	0.0513	2.63e-07	0.00527	1	249	indeterminate
B9D1	0.483	0.286	1	3	81	0	1	1	0	13	0.563	0.489	1	3	68	indeterminate
B9D2	1.03	0.895	1	16	203	0	1	1	0	15	1.09	0.686	1	16	188	indeterminate
BAALC	0	1	1	0	0	0	1	1	0	0	0	1	1	0	0	indeterminate
BAAT	0	1	1	0	0	0	1	1	0	0	0	1	1	0	0	indeterminate
BABAM1	1.15	0.525	1	19	215	25.5	0.0742	1	1	1	1.07	0.705	1	18	214	indeterminate
BACE1	0.22	0.000225	1	4	237	0	1	1	0	0	0.215	0.000157	1	4	237	indeterminate
BACE2	0.782	1	1	3	50	0	1	1	0	0	0.766	1	1	3	50	indeterminate
BACH1	0.126	2.37e-17	4.75e-13	8	825	1.38	0.659	1	2	37	0.0971	1.69e-18	3.39e-14	6	788	balanced
BACH2	1.63	0.486	1	1	8	0	1	1	0	6	6.38	0.203	1	1	2	indeterminate
BAD	0	0.000113	1	0	130	0	1	1	0	16	0	0.000389	1	0	114	indeterminate
BAG1	0.46	0.215	1	3	85	0	1	1	0	2	0.461	0.215	1	3	83	indeterminate
BAG2	0	0.0764	1	0	46	0	1	1	0	1	0	0.076	1	0	45	indeterminate
BAG3	0.186	0.0625	1	1	70	0	1	1	0	2	0.188	0.0621	1	1	68	indeterminate
BAG4	0.383	0.000115	1	13	442	4.24	0.236	1	1	6	0.351	3.63e-05	0.728	12	436	indeterminate
BAG5	0.254	6.13e-05	1	6	308	0	1	1	0	1	0.249	4.35e-05	0.873	6	307	indeterminate
BAG6	0.0753	3.77e-13	7.57e-09	3	519	0	1	1	0	14	0.0758	5.42e-13	1.09e-08	3	505	balanced
BAHCC1	0	1	1	0	1	0	1	1	0	1	0	1	1	0	0	indeterminate
BAHD1	0	2.23e-11	4.47e-07	0	340	0	1	1	0	1	0	1.46e-11	2.93e-07	0	339	balanced
BAI1	0	1	1	0	10	0	1	1	0	10	0	1	1	0	0	indeterminate
BAI2	0	1	1	0	2	0	1	1	0	2	0	1	1	0	0	indeterminate
BAI3	0	1	1	0	13	0	1	1	0	13	0	1	1	0	0	indeterminate
BAIAP2	1.63	0.486	1	1	8	0	1	1	0	7	12.8	0.14	1	1	1	indeterminate
BAIAP2L1	2.63	4.34e-26	8.7e-22	178	883	0	1	1	0	13	2.61	1.03e-25	2.06e-21	178	870	allele-specific
BAIAP2L2	0	1	1	0	0	0	1	1	0	0	0	1	1	0	0	indeterminate
BAIAP3	0.686	1	1	1	19	NA	0.0378	1	1	0	0	0.394	1	0	19	indeterminate
BAK1	11.5	5.31e-47	1.06e-42	83	94	5.09	0.206	1	1	5	11.8	8.91e-47	1.79e-42	82	89	allele-specific
BAMBI	0	1	1	0	8	0	1	1	0	6	0	1	1	0	2	indeterminate
BANF1	0.77	0.215	1	27	457	0	0.647	1	0	36	0.818	0.362	1	27	421	indeterminate
BANF2	0	1	1	0	0	0	1	1	0	0	0	1	1	0	0	indeterminate
BANK1	0.186	0.000253	1	3	210	0	1	1	0	13	0.194	0.000518	1	3	197	indeterminate
BANP	0.164	2.57e-09	5.15e-05	6	476	2.12	0.258	1	2	24	0.113	1.78e-10	3.56e-06	4	452	balanced
BAP1	4.64	5.24e-12	1.05e-07	36	101	0	1	1	0	0	4.55	9.08e-12	1.82e-07	36	101	allele-specific
BARD1	0.341	1.29e-16	2.59e-12	43	1641	0	0.277	1	0	56	0.346	5.27e-16	1.06e-11	43	1585	balanced
BARHL1	0	1	1	0	0	0	1	1	0	0	0	1	1	0	0	indeterminate
BARHL2	0	1	1	0	0	0	1	1	0	0	0	1	1	0	0	indeterminate
BARX1	0	1	1	0	0	0	1	1	0	0	0	1	1	0	0	indeterminate
BARX2	0	1	1	0	0	0	1	1	0	0	0	1	1	0	0	indeterminate
BASP1	1.23	0.607	1	5	53	0	1	1	0	5	1.33	0.591	1	5	48	indeterminate
BATF	0	0.00279	1	0	86	0	1	1	0	9	0	0.00653	1	0	77	indeterminate
BATF2	0	1	1	0	0	0	1	1	0	0	0	1	1	0	0	indeterminate
BATF3	1.59	0.12	1	14	115	0	1	1	0	12	1.73	0.0709	1	14	103	indeterminate
BAX	0.136	1.82e-06	0.0364	3	287	0	1	1	0	10	0.138	2.58e-06	0.0517	3	277	balanced
BAZ1A	0.158	1.47e-15	2.95e-11	10	823	3.39	0.134	1	2	15	0.126	2.25e-17	4.5e-13	8	808	balanced
BAZ1B	2.1	6.48e-07	0.013	61	378	12.7	0.109	1	1	2	2.04	2.86e-06	0.0574	60	376	allele-specific
BAZ2A	0.719	0.123	1	24	435	0	1	1	0	3	0.709	0.104	1	24	432	indeterminate
BAZ2B	7.12	2.81e-33	5.62e-29	77	141	0	1	1	0	6	7.28	1.11e-33	2.23e-29	77	135	allele-specific
BBC3	14	5.56e-28	1.11e-23	44	41	0	1	1	0	4	15.2	8.23e-29	1.65e-24	44	37	allele-specific
BBIP1	0.333	0.000196	1	9	352	2.55	0.201	1	2	20	0.269	3.58e-05	0.717	7	332	indeterminate
BBOX1	13	0.137	1	1	1	0	1	1	0	0	12.8	0.14	1	1	1	indeterminate
BBS10	0.109	0.00229	1	1	119	0	1	1	0	4	0.111	0.00341	1	1	115	indeterminate
BBS1	0.0796	2.41e-12	4.82e-08	3	491	0	1	1	0	5	0.0787	1.59e-12	3.19e-08	3	486	balanced
BBS12	0	0.624	1	0	16	0	1	1	0	6	0	1	1	0	10	indeterminate
BBS2	0.225	2.53e-13	5.08e-09	15	867	2.31	0.37	1	1	11	0.209	3.66e-14	7.34e-10	14	856	balanced
BBS4	0.221	0.0124	1	2	118	0	1	1	0	10	0.236	0.0251	1	2	108	indeterminate
BBS5	3.78	0.0017	1	9	31	0	1	1	0	4	4.25	0.000873	1	9	27	indeterminate
BBS7	0.0874	1.21e-07	0.00243	2	298	0	1	1	0	17	0.0908	2.48e-07	0.00497	2	281	balanced
BBS9	0.218	0.00137	1	3	179	0	1	1	0	7	0.223	0.00192	1	3	172	indeterminate
BBX	0.125	2.42e-11	4.85e-07	5	520	1.82	0.439	1	1	14	0.101	4.66e-12	9.34e-08	4	506	balanced
BCAM	0	1	1	0	1	0	1	1	0	1	0	1	1	0	0	indeterminate
BCAN	1.15	0.643	1	13	147	0	1	1	0	1	1.14	0.645	1	13	146	indeterminate
BCAP29	0.0823	1.42e-15	2.85e-11	4	633	4.24	0.236	1	1	6	0.0611	9.5e-17	1.9e-12	3	627	balanced
BCAP31	0	1	1	0	0	0	1	1	0	0	0	1	1	0	0	indeterminate
BCAR1	0.415	0.00183	1	11	345	2.55	0.345	1	1	10	0.381	0.000811	1	10	335	indeterminate
BCAR3	0.271	0.261	1	1	48	1.21	0.572	1	1	21	0	0.259	1	0	27	indeterminate
BCAS1	1.41	0.00455	1	85	788	0	0.627	1	0	29	1.43	0.00276	1	85	759	indeterminate
BCAS2	4.3	6.93e-21	1.39e-16	72	218	NA	0.0378	1	1	0	4.16	6.95e-20	1.39e-15	71	218	allele-specific
BCAS3	3.2	0.000434	1	14	57	0	1	1	0	8	3.65	0.000142	1	14	49	indeterminate
BCAS4	1.83	9.61e-05	1	55	392	0	1	1	0	15	1.86	5.74e-05	1	55	377	indeterminate
BCAT1	0.137	1.68e-92	3.36e-88	51	4837	0	1	1	0	13	0.135	9.23e-95	1.85e-90	51	4824	balanced
BCAT2	0	0.000574	1	0	110	0	1	1	0	4	0	0.000555	1	0	106	indeterminate
BCCIP	0.157	2.05e-11	4.11e-07	7	582	1.96	0.417	1	1	13	0.135	3.11e-12	6.25e-08	6	569	balanced
BCDIN3D	0	4.84e-06	0.0971	0	175	0	1	1	0	1	0	3.09e-06	0.062	0	174	indeterminate
BCHE	0	1	1	0	13	0	1	1	0	0	0	0.618	1	0	13	indeterminate
BCKDHA	0.252	4.14e-09	8.3e-05	12	621	10.5	2.15e-05	0.432	7	17	0.106	5.16e-14	1.04e-09	5	604	balanced
BCKDHB	0.0974	8.9e-39	1.78e-34	13	1739	0	1	1	0	17	0.0963	2.63e-39	5.28e-35	13	1722	balanced
BCKDK	0.215	0.0127	1	2	121	8.49	0.143	1	1	3	0.108	0.00227	1	1	118	indeterminate
BCL10	0.105	6.66e-17	1.34e-12	6	746	0	1	1	0	18	0.105	9.25e-17	1.85e-12	6	728	balanced
BCL11A	0.106	0.00238	1	1	123	0	1	1	0	8	0.111	0.00341	1	1	115	indeterminate
BCL11B	0	1	1	0	0	0	1	1	0	0	0	1	1	0	0	indeterminate
BCL2	0.177	3.8e-35	7.63e-31	28	2058	0	0.0533	1	0	95	0.182	1e-33	2.01e-29	28	1963	balanced
BCL2A1	0.0577	3.38e-12	6.78e-08	2	452	0	1	1	0	14	0.0583	4.76e-12	9.54e-08	2	438	balanced
BCL2L10	1.92	0.000848	1	35	238	0	1	1	0	4	1.91	0.000874	1	35	234	indeterminate
BCL2L11	0.402	4.89e-05	0.98	16	518	1.41	0.519	1	1	18	0.383	2.83e-05	0.567	15	500	indeterminate
BCL2L1	0.465	0.439	1	2	56	0	1	1	0	7	0.521	0.585	1	2	49	indeterminate
BCL2L12	0.122	1.24e-11	2.49e-07	5	534	1.5	0.5	1	1	17	0.0987	2.25e-12	4.51e-08	4	517	balanced
BCL2L13	0.248	5.78e-17	1.16e-12	23	1210	0	1	1	0	16	0.246	4.1e-17	8.22e-13	23	1194	balanced
BCL2L14	9.51	1.11e-37	2.23e-33	73	100	0	1	1	0	9	10.2	4.73e-39	9.49e-35	73	91	allele-specific
BCL2L15	0	1	1	0	1	0	1	1	0	0	0	1	1	0	1	indeterminate
BCL2L2	0.142	2.74e-11	5.5e-07	6	549	0	1	1	0	2	0.14	1.29e-11	2.58e-07	6	547	balanced
BCL2L2-PABPN1	0.327	4.57e-05	0.916	10	398	0	1	1	0	10	0.329	6.22e-05	1	10	388	indeterminate
BCL3	0	0.256	1	0	26	0	1	1	0	2	0	0.415	1	0	24	indeterminate
BCL6	0	0.114	1	0	40	0	0.406	1	0	40	0	1	1	0	0	indeterminate
BCL6B	0	1	1	0	0	0	1	1	0	0	0	1	1	0	0	indeterminate
BCL7A	0.245	0.000832	1	4	213	0	1	1	0	17	0.26	0.00157	1	4	196	indeterminate
BCL7B	0.914	1	1	4	57	0	1	1	0	11	1.11	0.783	1	4	46	indeterminate
BCL7C	0.543	0.582	1	2	48	2.31	0.37	1	1	11	0.345	0.524	1	1	37	indeterminate
BCL9	0.114	5.04e-08	0.00101	3	344	0	1	1	0	0	0.111	3.52e-08	0.000706	3	344	balanced
BCL9L	0.237	2.82e-06	0.0565	7	385	0	1	1	0	0	0.232	2.06e-06	0.0414	7	385	indeterminate
BCLAF1	243	0	0	1947	105	0	1	1	0	0	238	0	0	1947	105	allele-specific
BCMO1	0	0.397	1	0	21	0	1	1	0	5	0	0.625	1	0	16	indeterminate
BCO2	9.77	0.0102	1	3	4	0	1	1	0	4	NA	0.000384	1	3	0	indeterminate
BCOR	0	1	1	0	0	0	1	1	0	0	0	1	1	0	0	indeterminate
[truncated: 18,143 more rows]

## Sheet: MAE categories_c
category	AS.OR	AS.p	AS.p.bon	AS	non-AS	ASB.OR	ASB.p	ASB.p.bon	ASB	non-ASB	ASE.OR	ASE.p	ASE.p.bon	ASE	non-ASE
MHC	9.84	3.32e-228	6.65e-224	512	374	4.63	1.05e-13	2.11e-09	41	144	12.6	1.89e-249	3.79e-245	511	262
olfactory receptors	1.91	0.0579	1	11	41	1.47	0.513	10300	1	11	2.14	0.0581	1	10	30
T cell receptors	1.96	0.0237	1	17	62	0	0.398	7990	0	24	2.23	0.00634	1	17	49
immunoglobulins	38.4	0	0	981	185	10.2	1.46e-26	2.93e-22	47	75	51.9	0	0	977	123
imprinted	2.96	2.25e-19	4.51e-15	116	280	13.7	2.37e-11	4.75e-07	16	19	2.46	5.48e-13	1.1e-08	103	270
housekeeping	0.583	9.82e-146	1.97e-141	2216	26497	1.3	0.138	2760	35	435	0.522	3.5e-216	7.01e-212	2210	26407

## Sheet: MAE categories_e
category	AS.OR	AS.p	AS.p.bon	AS	non-AS	ASB.OR	ASB.p	ASB.p.bon	ASB	non-ASB	ASE.OR	ASE.p	ASE.p.bon	ASE	non-ASE
MHC	5.25	0	0	11950	30487	3.88	3.02e-14	6.06e-10	50	330	5.18	0	0	11900	30157
olfactory receptors	0.926	0.897	1	15	211	2.12	0.394	1	1	12	0.898	0.792	1	14	199
T cell receptors	0.549	9.44e-06	0.189	49	1163	0	0.636	1	0	33	0.553	1.14e-05	0.228	49	1130
immunoglobulins	25.2	0	0	7037	3720	12.4	1.65e-31	3.31e-27	48	99	25.1	0	0	6989	3621
imprinted	2.7	4.02e-102	8.07e-98	704	3402	13.6	4.01e-23	8.04e-19	33	62	2.57	4.08e-89	8.18e-85	671	3340
housekeeping	0.434	0	0	13595	388066	1.27	0.113	1	47	945	0.424	0	0	13548	387121
