# Supplementary material for: A uniform survey of allele-specific binding and expression over 1000-Genomes-Project individuals
Source: Nat Commun. 2016 Apr 18;7:11101. doi: 10.1038/ncomms11101 (PMC4837449; doi:10.1038/ncomms11101)
Supplement: Supplementary Data 4 — This Excel file contains the ASB ‘collapsed' (_c) and ‘expanded' (_e) enrichment analyses in promoter regions for 40 TFs used in our database, including Fisher' s exact test odds ratios (OR), original (p) and Bonferroni-corrected (p.bon) p-values, the number of allele-specific SNVs (only ASB) and accessible non-allele-specific (control) SNVs (nonASB) both found and not found (!Region) in the gene region. ASB SNVs for each TF are contributed by different individuals. If either of the parents in the CEU trio is involved, ASB SNVs for NA12878 are not included. Those TFs with only ASB SNVs from NA12878 are annotated ‘1' under the column ‘NA12878 only'. ‘NA' is marked in categories where odds ratio cannot be calculated due to insufficient numbers in any of the last three columns. [file ncomms11101-s5.xlsx]

## Sheet: legend
abbreviation	definition
!Region	not in the regions bound by the TF
_c	collapsed enrichment analysis
_e	expanded enrichment analysis

## Sheet: TFBS in promoters_c
TF	ASB.OR	ASB.p	ASB.p.bon	ASB	nonASB	ASB.!Region	nonASB.!Region	NA12878 only?
BATF	0.408836	0.726034	1	1	78	40	1275	1
BCL11A	0	1	1	0	3	1	65	1
BCL3	0	1	1	0	3	1	90	1
BCLAF1	0	0.133598	1	0	101	4	126	1
BRCA1	0.288814	0.404911	1	1	67	1	19	1
cFos	0.0776214	0.00243048	1	2	132	5	25	1
CHD2	0.499911	0.447323	1	3	464	4	309	1
CTCF	1.16081	0.0107542	1	400	7215	1551	32474	0
EBF	1.04619	0.830132	1	27	848	162	5323	1
EGR	0.957064	1	1	2	116	2	111	1
ELF1	0.321309	0.0883287	1	4	837	6	403	1
IRF3	0	0.00395257	1	0	21	2	0	1
IRF4	0	1	1	0	18	4	315	1
JunD	0	1	1	0	1	2	29	1
MEF2C	0	1	1	0	2	2	97	1
MYC	0	0.00521739	1	0	12	7	6	0
NFE2	0	0.230769	1	0	40	1	11	1
NFKB	0.878239	0.712225	1	19	744	90	3095	0
Nrf1	0.216589	0.0367669	1	3	331	5	119	1
P300	0	1	1	0	3	1	53	1
PAX5	0.632804	0.250136	1	9	608	39	1667	1
Pol2	1.9708	7.94899e-41	1.59393e-36	802	14379	863	30493	0
POU2F2	0	1	1	0	117	2	308	1
PU1	0.546368	0.0113666	1	18	597	317	5744	0
Rad21	0	1	1	0	136	8	1541	1
RFX5	0.562086	0.402267	1	4	122	9	154	1
RPB2	1.27435	4.20676e-05	0.843539	563	8655	670	13126	0
SA1	1.50768	2.05416e-10	4.119e-06	338	6526	1397	40667	0
SMC3	1.17901	0.773105	1	4	224	34	2245	1
SP1	0.207444	0.16216	1	1	340	3	211	1
STAT1	0	0.0786056	1	0	32	3	22	1
TAF1	0.175305	0.00637748	1	3	867	10	506	0
TBP	0.170791	0.000863207	1	3	395	22	494	1
TCF12	0	1	1	0	4	1	44	1
TFIIB	0.140545	0.0802454	1	1	28	5	19	0
USF2	1.66342	0.528585	1	6	172	4	191	1
WHIP	0	0.523137	1	0	19	2	30	1
YY1	0.286721	0.0122867	1	5	933	15	802	0
Znf143	1.43164	0.119513	1	33	908	48	1891	1
ZZZ3	0	0.466667	1	0	16	1	13	1

## Sheet: TFBS in promoters_e
TF	ASB.OR	ASB.p	ASB.p.bon	ASB	nonASB	ASB.!Region	nonASB.!Region	NA12878 only?
BATF	0.409	0.726	1	1	78	40	1275	1
BCL11A	0	1	1	0	3	1	65	1
BCL3	0	1	1	0	3	1	90	1
BCLAF1	0	0.134	1	0	101	4	126	1
BRCA1	0.289	0.405	1	1	67	1	19	1
cFos	0.0776	0.00243	1	2	132	5	25	1
CHD2	0.5	0.447	1	3	464	4	309	1
CTCF	1.27	3.7e-05	0.741	400	7215	1583	36346	0
EBF	1.05	0.83	1	27	848	162	5323	1
EGR	0.957	1	1	2	116	2	111	1
ELF1	0.321	0.0883	1	4	837	6	403	1
IRF3	0	0.00395	1	0	21	2	0	1
IRF4	0	1	1	0	18	4	315	1
JunD	0	1	1	0	1	2	29	1
MEF2C	0	1	1	0	2	2	97	1
MYC	0	0.00522	1	0	12	7	6	0
NFE2	0	0.231	1	0	40	1	11	1
NFKB	1.03	0.898	1	19	744	100	4029	0
Nrf1	0.217	0.0368	1	3	331	5	119	1
P300	0	1	1	0	3	1	53	1
PAX5	0.633	0.25	1	9	608	39	1667	1
Pol2	2.22	5.12e-58	1.03e-53	802	14379	979	39043	0
POU2F2	0	1	1	0	117	2	308	1
PU1	0.548	0.0113	1	18	597	317	5764	0
Rad21	0	1	1	0	136	8	1541	1
RFX5	0.562	0.402	1	4	122	9	154	1
RPB2	1.78	3.36e-23	6.74e-19	563	8655	752	20596	0
SA1	2.27	7.49e-35	1.5e-30	338	6526	1586	69540	0
SMC3	1.18	0.773	1	4	224	34	2245	1
SP1	0.207	0.162	1	1	340	3	211	1
STAT1	0	0.0786	1	0	32	3	22	1
TAF1	0.175	0.00638	1	3	867	10	506	0
TBP	0.171	0.000863	1	3	395	22	494	1
TCF12	0	1	1	0	4	1	44	1
TFIIB	0.141	0.0802	1	1	28	5	19	0
USF2	1.66	0.529	1	6	172	4	191	1
WHIP	0	0.523	1	0	19	2	30	1
YY1	0.287	0.0123	1	5	933	15	802	0
Znf143	1.43	0.12	1	33	908	48	1891	1
ZZZ3	0	0.467	1	0	16	1	13	1
