# Supplementary material for: A uniform survey of allele-specific binding and expression over 1000-Genomes-Project individuals
Source: Nat Commun. 2016 Apr 18;7:11101. doi: 10.1038/ncomms11101 (PMC4837449; doi:10.1038/ncomms11101)
Supplement: Supplementary Data 5 — This Excel file contains the results from our ‘expanded' enrichment analysis for 882 experimentally-determined VISTA67 enhancers and 420,516 enhancer regions from the union of lists by Ernst and Kellis (2012)64, Hoffman et. al. (2013)65), and data from distal regulatory modules from Yip et al. (2012)66. The results include including the Fisher' s exact test odds ratios (OR), original (p) and Bonferroni-corrected (p.bon) p-values, the number of allele-specific SNVs (AS, ASB, ASE) and accessible non-allele-specific (control) SNVs (nonAS, nonASB, nonASE). ‘NA' is marked in categories where odds ratio cannot be calculated due to insufficient numbers in non-allele-specific SNVs. These are tabulated for ASB, ASE and AS SNVs; the latter is the combined number of ASB and ASE SNVs. Based on results in AS, we define enhancer regions that are “allele-specific” (Bonferroni p value ≤ 0.05, odds ratio ≥ 1.5), “balanced” (Bonferroni p value ≤ 0.05, odds ratio < 1.5) and otherwise “indeterminate”. [file ncomms11101-s6.zip]

Archive with 3 entries (2 files):
- supp_file5_enhancers.xlsx
- __MACOSX/
- __MACOSX/._supp_file5_enhancers.xlsx
