# Supplementary material for: A uniform survey of allele-specific binding and expression over 1000-Genomes-Project individuals
Source: Nat Commun. 2016 Apr 18;7:11101. doi: 10.1038/ncomms11101 (PMC4837449; doi:10.1038/ncomms11101)
Supplement: Supplementary Data 5 — This Excel file contains the results from our ‘expanded' enrichment analysis for 882 experimentally-determined VISTA67 enhancers and 420,516 enhancer regions from the union of lists by Ernst and Kellis (2012)64, Hoffman et. al. (2013)65), and data from distal regulatory modules from Yip et al. (2012)66. The results include including the Fisher' s exact test odds ratios (OR), original (p) and Bonferroni-corrected (p.bon) p-values, the number of allele-specific SNVs (AS, ASB, ASE) and accessible non-allele-specific (control) SNVs (nonAS, nonASB, nonASE). ‘NA' is marked in categories where odds ratio cannot be calculated due to insufficient numbers in non-allele-specific SNVs. These are tabulated for ASB, ASE and AS SNVs; the latter is the combined number of ASB and ASE SNVs. Based on results in AS, we define enhancer regions that are “allele-specific” (Bonferroni p value ≤ 0.05, odds ratio ≥ 1.5), “balanced” (Bonferroni p value ≤ 0.05, odds ratio < 1.5) and otherwise “indeterminate”. [file ncomms11101-s6.zip › supp_file5_enhancers.xlsx]

## Sheet: Chen-et-al-supp_file7_enhancers
chr	start	end	AS.OR	AS.p	AS.p.bon	AS	nonAS	ASB.OR	ASB.p	ASB.p.bon	ASB	nonASB	ASE.OR	ASE.p	ASE.p.bon	ASE	nonASE	enhancer_dataset	allele-specific?
chr1	3190580	3191428	0	1	1	0	0	0	1	1	0	0	0	1	1	0	0	vista	indeterminate
chr1	3262092	3266365	0	1	1	0	0	0	1	1	0	0	0	1	1	0	0	vista	indeterminate
chr1	8130438	8131887	0	1	1	0	0	0	1	1	0	0	0	1	1	0	0	vista	indeterminate
chr1	9431126	9432834	0	1	1	0	0	0	1	1	0	0	0	1	1	0	0	vista	indeterminate
chr1	10732069	10733118	0	1	1	0	0	0	1	1	0	0	0	1	1	0	0	vista	indeterminate
chr1	10781238	10781744	0	1	1	0	0	0	1	1	0	0	0	1	1	0	0	vista	indeterminate
chr1	10795105	10799241	0	1	1	0	0	0	1	1	0	0	0	1	1	0	0	vista	indeterminate
chr1	10851569	10852173	0	1	1	0	0	0	1	1	0	0	0	1	1	0	0	vista	indeterminate
chr1	10965128	10966144	0	1	1	0	0	0	1	1	0	0	0	1	1	0	0	vista	indeterminate
chr1	18958670	18960284	0	1	1	0	0	0	1	1	0	0	0	1	1	0	0	vista	indeterminate
chr1	27049619	27050905	0	1	1	0	0	0	1	1	0	0	0	1	1	0	0	vista	indeterminate
chr1	32510029	32510913	0	1	1	0	0	0	1	1	0	0	0	1	1	0	0	vista	indeterminate
chr1	33828788	33830947	0	1	1	0	0	0	1	1	0	0	0	1	1	0	0	vista	indeterminate
chr1	38560193	38561606	0	1	1	0	0	0	1	1	0	0	0	1	1	0	0	vista	indeterminate
chr1	38712074	38713517	0	1	1	0	0	0	1	1	0	0	0	1	1	0	0	vista	indeterminate
chr1	38728184	38732516	0	1	1	0	0	0	1	1	0	0	0	1	1	0	0	vista	indeterminate
chr1	38835995	38838106	0	1	1	0	0	0	1	1	0	0	0	1	1	0	0	vista	indeterminate
chr1	39192608	39194134	0	1	1	0	0	0	1	1	0	0	0	1	1	0	0	vista	indeterminate
chr1	39248756	39250129	0	1	1	0	0	0	1	1	0	0	0	1	1	0	0	vista	indeterminate
chr1	44500382	44503337	0	1	1	0	1	0	1	1	0	1	0	1	1	0	0	vista	indeterminate
chr1	44715419	44716129	0	1	1	0	0	0	1	1	0	0	0	1	1	0	0	vista	indeterminate
chr1	44989823	44991149	0	1	1	0	0	0	1	1	0	0	0	1	1	0	0	vista	indeterminate
chr1	51034545	51036289	0	1	1	0	0	0	1	1	0	0	0	1	1	0	0	vista	indeterminate
chr1	51165194	51166786	0	1	1	0	0	0	1	1	0	0	0	1	1	0	0	vista	indeterminate
chr1	54925045	54928826	0	1	1	0	0	0	1	1	0	0	0	1	1	0	0	vista	indeterminate
chr1	56240103	56242435	0	1	1	0	0	0	1	1	0	0	0	1	1	0	0	vista	indeterminate
chr1	59522324	59524092	0	1	1	0	0	0	1	1	0	0	0	1	1	0	0	vista	indeterminate
chr1	61917794	61920190	0	1	1	0	0	0	1	1	0	0	0	1	1	0	0	vista	indeterminate
chr1	62045459	62048159	0	1	1	0	0	0	1	1	0	0	0	1	1	0	0	vista	indeterminate
chr1	62053432	62055908	0	1	1	0	1	0	1	1	0	1	0	1	1	0	0	vista	indeterminate
chr1	63369348	63370894	0	1	1	0	0	0	1	1	0	0	0	1	1	0	0	vista	indeterminate
chr1	63443533	63444884	0	1	1	0	0	0	1	1	0	0	0	1	1	0	0	vista	indeterminate
chr1	63464281	63465717	0	1	1	0	0	0	1	1	0	0	0	1	1	0	0	vista	indeterminate
chr1	63665218	63666122	0	1	1	0	0	0	1	1	0	0	0	1	1	0	0	vista	indeterminate
chr1	79541346	79549134	0	1	1	0	0	0	1	1	0	0	0	1	1	0	0	vista	indeterminate
chr1	83345365	83346271	0	1	1	0	0	0	1	1	0	0	0	1	1	0	0	vista	indeterminate
chr1	87795191	87796737	0	1	1	0	1	0	1	1	0	0	0	1	1	0	1	vista	indeterminate
chr1	87821620	87823082	0	1	1	0	0	0	1	1	0	0	0	1	1	0	0	vista	indeterminate
chr1	87821792	87822910	0	1	1	0	0	0	1	1	0	0	0	1	1	0	0	vista	indeterminate
chr1	88025862	88027203	0	1	1	0	0	0	1	1	0	0	0	1	1	0	0	vista	indeterminate
chr1	88065040	88066530	0	1	1	0	0	0	1	1	0	0	0	1	1	0	0	vista	indeterminate
chr1	88108083	88109396	0	1	1	0	0	0	1	1	0	0	0	1	1	0	0	vista	indeterminate
chr1	88535718	88538390	0	1	1	0	0	0	1	1	0	0	0	1	1	0	0	vista	indeterminate
chr1	88615686	88616927	0	1	1	0	0	0	1	1	0	0	0	1	1	0	0	vista	indeterminate
chr1	88686075	88687740	0	1	1	0	0	0	1	1	0	0	0	1	1	0	0	vista	indeterminate
chr1	88926795	88928508	0	1	1	0	0	0	1	1	0	0	0	1	1	0	0	vista	indeterminate
chr1	91305561	91307215	0	1	1	0	0	0	1	1	0	0	0	1	1	0	0	vista	indeterminate
chr1	97610490	97611741	0	1	1	0	0	0	1	1	0	0	0	1	1	0	0	vista	indeterminate
chr1	109795695	109798850	0	1	1	0	0	0	1	1	0	0	0	1	1	0	0	vista	indeterminate
chr1	109816873	109818905	0	1	1	0	0	0	1	1	0	0	0	1	1	0	0	vista	indeterminate
chr1	113540055	113542020	0	1	1	0	5	0	1	1	0	0	0	1	1	0	5	vista	indeterminate
chr1	119028025	119029955	0	1	1	0	0	0	1	1	0	0	0	1	1	0	0	vista	indeterminate
chr1	156630248	156635284	0	1	1	0	0	0	1	1	0	0	0	1	1	0	0	vista	indeterminate
chr1	163441940	163442842	0	1	1	0	0	0	1	1	0	0	0	1	1	0	0	vista	indeterminate
chr1	163507964	163509139	0	1	1	0	0	0	1	1	0	0	0	1	1	0	0	vista	indeterminate
chr1	164604140	164605474	0	1	1	0	0	0	1	1	0	0	0	1	1	0	0	vista	indeterminate
chr1	164620037	164621164	0	1	1	0	0	0	1	1	0	0	0	1	1	0	0	vista	indeterminate
chr1	164668591	164669823	0	1	1	0	0	0	1	1	0	0	0	1	1	0	0	vista	indeterminate
chr1	164805506	164806794	0	1	1	0	0	0	1	1	0	0	0	1	1	0	0	vista	indeterminate
chr1	167296953	167299046	0	1	1	0	0	0	1	1	0	0	0	1	1	0	0	vista	indeterminate
chr1	169910395	169913079	0	1	1	0	0	0	1	1	0	0	0	1	1	0	0	vista	indeterminate
chr1	181121048	181123654	0	1	1	0	8	0	1	1	0	8	0	1	1	0	0	vista	indeterminate
chr1	198263561	198265742	0	1	1	0	0	0	1	1	0	0	0	1	1	0	0	vista	indeterminate
chr1	204423957	204424935	0	1	1	0	0	0	1	1	0	0	0	1	1	0	0	vista	indeterminate
chr1	209989049	209989824	0	1	1	0	0	0	1	1	0	0	0	1	1	0	0	vista	indeterminate
chr1	212704745	212707293	0	1	1	0	0	0	1	1	0	0	0	1	1	0	0	vista	indeterminate
chr1	213498111	213501134	0	1	1	0	0	0	1	1	0	0	0	1	1	0	0	vista	indeterminate
chr1	213597963	213599524	0	1	1	0	0	0	1	1	0	0	0	1	1	0	0	vista	indeterminate
chr1	218207431	218208498	0	1	1	0	0	0	1	1	0	0	0	1	1	0	0	vista	indeterminate
chr1	230984522	230987981	0	1	1	0	0	0	1	1	0	0	0	1	1	0	0	vista	indeterminate
chr1	237160611	237163517	0	1	1	0	0	0	1	1	0	0	0	1	1	0	0	vista	indeterminate
chr1	237174517	237176845	0	1	1	0	0	0	1	1	0	0	0	1	1	0	0	vista	indeterminate
chr1	243876466	243877893	0	1	1	0	0	0	1	1	0	0	0	1	1	0	0	vista	indeterminate
chr1	246469250	246471350	0	1	1	0	2	0	1	1	0	0	0	1	1	0	2	vista	indeterminate
chr2	3268195	3270849	0	1	1	0	0	0	1	1	0	0	0	1	1	0	0	vista	indeterminate
chr2	5549617	5553025	0	1	1	0	0	0	1	1	0	0	0	1	1	0	0	vista	indeterminate
chr2	7774392	7775070	0	1	1	0	0	0	1	1	0	0	0	1	1	0	0	vista	indeterminate
chr2	8781393	8783591	0	1	1	0	0	0	1	1	0	0	0	1	1	0	0	vista	indeterminate
chr2	19774114	19776218	0	1	1	0	0	0	1	1	0	0	0	1	1	0	0	vista	indeterminate
chr2	37643869	37645460	0	1	1	0	0	0	1	1	0	0	0	1	1	0	0	vista	indeterminate
chr2	43444720	43447298	2.60582	0.358335	1	1	5	5.09159	0.206416	1	1	5	0	1	1	0	0	vista	indeterminate
chr2	45030568	45032739	0	1	1	0	0	0	1	1	0	0	0	1	1	0	0	vista	indeterminate
chr2	45106926	45107653	0	1	1	0	0	0	1	1	0	0	0	1	1	0	0	vista	indeterminate
chr2	47295774	47299432	0	1	1	0	1	0	1	1	0	1	0	1	1	0	0	vista	indeterminate
chr2	50840427	50844037	0	1	1	0	0	0	1	1	0	0	0	1	1	0	0	vista	indeterminate
chr2	58748339	58750140	0	1	1	0	0	0	1	1	0	0	0	1	1	0	0	vista	indeterminate
chr2	58799728	58800607	0	1	1	0	0	0	1	1	0	0	0	1	1	0	0	vista	indeterminate
chr2	58859996	58861674	0	1	1	0	0	0	1	1	0	0	0	1	1	0	0	vista	indeterminate
chr2	58975737	58977115	0	1	1	0	0	0	1	1	0	0	0	1	1	0	0	vista	indeterminate
chr2	59102070	59103380	0	1	1	0	0	0	1	1	0	0	0	1	1	0	0	vista	indeterminate
chr2	59178991	59180242	0	1	1	0	0	0	1	1	0	0	0	1	1	0	0	vista	indeterminate
chr2	59198904	59200529	0	1	1	0	0	0	1	1	0	0	0	1	1	0	0	vista	indeterminate
chr2	59304973	59306893	0	1	1	0	0	0	1	1	0	0	0	1	1	0	0	vista	indeterminate
chr2	59476603	59477955	0	1	1	0	0	0	1	1	0	0	0	1	1	0	0	vista	indeterminate
chr2	59540639	59541937	0	1	1	0	0	0	1	1	0	0	0	1	1	0	0	vista	indeterminate
chr2	59746376	59746992	0	1	1	0	0	0	1	1	0	0	0	1	1	0	0	vista	indeterminate
chr2	60352513	60353602	0	1	1	0	0	0	1	1	0	0	0	1	1	0	0	vista	indeterminate
chr2	60441494	60442515	0	1	1	0	0	0	1	1	0	0	0	1	1	0	0	vista	indeterminate
chr2	60498056	60502013	0	1	1	0	0	0	1	1	0	0	0	1	1	0	0	vista	indeterminate
chr2	60761403	60763073	0	1	1	0	1	0	1	1	0	0	0	1	1	0	1	vista	indeterminate
chr2	60855055	60856888	0	1	1	0	0	0	1	1	0	0	0	1	1	0	0	vista	indeterminate
chr2	63193854	63194929	0	1	1	0	0	0	1	1	0	0	0	1	1	0	0	vista	indeterminate
chr2	63275694	63277103	0	1	1	0	0	0	1	1	0	0	0	1	1	0	0	vista	indeterminate
chr2	66297526	66299214	0	1	1	0	0	0	1	1	0	0	0	1	1	0	0	vista	indeterminate
chr2	66762514	66765088	0	1	1	0	0	0	1	1	0	0	0	1	1	0	0	vista	indeterminate
chr2	67052100	67052901	0	1	1	0	0	0	1	1	0	0	0	1	1	0	0	vista	indeterminate
chr2	67281256	67282540	0	1	1	0	0	0	1	1	0	0	0	1	1	0	0	vista	indeterminate
chr2	68419972	68421991	0	1	1	0	3	0	1	1	0	0	0	1	1	0	3	vista	indeterminate
chr2	71898012	71900892	0	1	1	0	0	0	1	1	0	0	0	1	1	0	0	vista	indeterminate
chr2	73124729	73126091	0	1	1	0	0	0	1	1	0	0	0	1	1	0	0	vista	indeterminate
chr2	85997466	86001005	0	1	1	0	0	0	1	1	0	0	0	1	1	0	0	vista	indeterminate
chr2	101726097	101729492	0	1	1	0	0	0	1	1	0	0	0	1	1	0	0	vista	indeterminate
chr2	103538360	103539868	0	1	1	0	0	0	1	1	0	0	0	1	1	0	0	vista	indeterminate
chr2	103768695	103772482	0	1	1	0	0	0	1	1	0	0	0	1	1	0	0	vista	indeterminate
chr2	103792327	103793819	0	1	1	0	0	0	1	1	0	0	0	1	1	0	0	vista	indeterminate
chr2	103909357	103911221	0	1	1	0	0	0	1	1	0	0	0	1	1	0	0	vista	indeterminate
chr2	104016645	104019824	0	1	1	0	0	0	1	1	0	0	0	1	1	0	0	vista	indeterminate
chr2	104285457	104286792	0	1	1	0	0	0	1	1	0	0	0	1	1	0	0	vista	indeterminate
chr2	104353932	104357342	0	1	1	0	0	0	1	1	0	0	0	1	1	0	0	vista	indeterminate
chr2	104578155	104580488	0	1	1	0	0	0	1	1	0	0	0	1	1	0	0	vista	indeterminate
chr2	104667871	104670648	0	1	1	0	0	0	1	1	0	0	0	1	1	0	0	vista	indeterminate
chr2	104686689	104688638	0	1	1	0	0	0	1	1	0	0	0	1	1	0	0	vista	indeterminate
chr2	104736517	104737365	0	1	1	0	0	0	1	1	0	0	0	1	1	0	0	vista	indeterminate
chr2	105032492	105034445	0	1	1	0	0	0	1	1	0	0	0	1	1	0	0	vista	indeterminate
chr2	105044281	105047512	0	1	1	0	0	0	1	1	0	0	0	1	1	0	0	vista	indeterminate
chr2	105132814	105133830	0	1	1	0	0	0	1	1	0	0	0	1	1	0	0	vista	indeterminate
chr2	105300343	105301657	0	1	1	0	0	0	1	1	0	0	0	1	1	0	0	vista	indeterminate
chr2	105317579	105319856	0	1	1	0	0	0	1	1	0	0	0	1	1	0	0	vista	indeterminate
chr2	105464985	105467538	0	1	1	0	2	0	1	1	0	2	0	1	1	0	0	vista	indeterminate
chr2	105516736	105518490	0	1	1	0	0	0	1	1	0	0	0	1	1	0	0	vista	indeterminate
chr2	105697210	105698158	0	1	1	0	0	0	1	1	0	0	0	1	1	0	0	vista	indeterminate
chr2	120244632	120249040	0	1	1	0	0	0	1	1	0	0	0	1	1	0	0	vista	indeterminate
chr2	121832417	121833317	0	1	1	0	5	0	1	1	0	5	0	1	1	0	0	vista	indeterminate
chr2	144103881	144105644	0	1	1	0	0	0	1	1	0	0	0	1	1	0	0	vista	indeterminate
chr2	145188098	145189812	0	1	1	0	0	0	1	1	0	0	0	1	1	0	0	vista	indeterminate
chr2	145339601	145341530	0	1	1	0	0	0	1	1	0	0	0	1	1	0	0	vista	indeterminate
chr2	146689049	146690099	0	1	1	0	0	0	1	1	0	0	0	1	1	0	0	vista	indeterminate
chr2	146692287	146693283	0	1	1	0	0	0	1	1	0	0	0	1	1	0	0	vista	indeterminate
chr2	147172003	147173802	0	1	1	0	0	0	1	1	0	0	0	1	1	0	0	vista	indeterminate
chr2	151182873	151185472	0	1	1	0	0	0	1	1	0	0	0	1	1	0	0	vista	indeterminate
chr2	156403021	156404115	0	1	1	0	0	0	1	1	0	0	0	1	1	0	0	vista	indeterminate
chr2	156726580	156727605	0	1	1	0	0	0	1	1	0	0	0	1	1	0	0	vista	indeterminate
chr2	157551013	157551952	0	1	1	0	0	0	1	1	0	0	0	1	1	0	0	vista	indeterminate
chr2	157720627	157721586	0	1	1	0	0	0	1	1	0	0	0	1	1	0	0	vista	indeterminate
chr2	157861100	157862409	0	1	1	0	0	0	1	1	0	0	0	1	1	0	0	vista	indeterminate
chr2	157899791	157900721	0	1	1	0	0	0	1	1	0	0	0	1	1	0	0	vista	indeterminate
chr2	159779316	159780341	0	1	1	0	0	0	1	1	0	0	0	1	1	0	0	vista	indeterminate
chr2	159885987	159889012	0	1	1	0	0	0	1	1	0	0	0	1	1	0	0	vista	indeterminate
chr2	162094894	162095451	0	1	1	0	1	0	1	1	0	1	0	1	1	0	0	vista	indeterminate
chr2	164450143	164451758	0	1	1	0	0	0	1	1	0	0	0	1	1	0	0	vista	indeterminate
chr2	164574006	164575458	0	1	1	0	0	0	1	1	0	0	0	1	1	0	0	vista	indeterminate
chr2	164843796	164844783	0	1	1	0	0	0	1	1	0	0	0	1	1	0	0	vista	indeterminate
chr2	170869606	170871165	0	1	1	0	2	0	1	1	0	0	0	1	1	0	2	vista	indeterminate
chr2	172820364	172821314	0	1	1	0	0	0	1	1	0	0	0	1	1	0	0	vista	indeterminate
chr2	172936518	172938249	0	1	1	0	0	0	1	1	0	0	0	1	1	0	0	vista	indeterminate
chr2	172955878	172957052	0	1	1	0	0	0	1	1	0	0	0	1	1	0	0	vista	indeterminate
chr2	174114370	174115933	0	1	1	0	0	0	1	1	0	0	0	1	1	0	0	vista	indeterminate
chr2	174985543	174987464	0	1	1	0	1	0	1	1	0	0	0	1	1	0	1	vista	indeterminate
chr2	174988736	174990363	0	1	1	0	1	0	1	1	0	0	0	1	1	0	1	vista	indeterminate
chr2	175196042	175197114	0	1	1	0	0	0	1	1	0	0	0	1	1	0	0	vista	indeterminate
chr2	175203262	175204895	0	1	1	0	0	0	1	1	0	0	0	1	1	0	0	vista	indeterminate
chr2	176940069	176941410	0	1	1	0	0	0	1	1	0	0	0	1	1	0	0	vista	indeterminate
chr2	177503156	177503671	0	1	1	0	0	0	1	1	0	0	0	1	1	0	0	vista	indeterminate
chr2	212254839	212257158	0	1	1	0	0	0	1	1	0	0	0	1	1	0	0	vista	indeterminate
chr2	218801170	218803563	0	1	1	0	0	0	1	1	0	0	0	1	1	0	0	vista	indeterminate
chr2	220713867	220717300	0	1	1	0	0	0	1	1	0	0	0	1	1	0	0	vista	indeterminate
chr2	220771084	220773279	0	1	1	0	0	0	1	1	0	0	0	1	1	0	0	vista	indeterminate
chr2	232527255	232532109	0.930653	1	1	1	14	1.81831	0.438982	1	1	14	0	1	1	0	0	vista	indeterminate
chr2	236773457	236774696	0	1	1	0	0	0	1	1	0	0	0	1	1	0	0	vista	indeterminate
chr2	236962598	236964857	0	1	1	0	0	0	1	1	0	0	0	1	1	0	0	vista	indeterminate
chr2	237071363	237071848	0	1	1	0	0	0	1	1	0	0	0	1	1	0	0	vista	indeterminate
chr2	238221819	238225273	0	1	1	0	0	0	1	1	0	0	0	1	1	0	0	vista	indeterminate
chr2	238522378	238526567	0	1	1	0	0	0	1	1	0	0	0	1	1	0	0	vista	indeterminate
chr2	238803367	238807597	0	1	1	0	9	0	1	1	0	9	0	1	1	0	0	vista	indeterminate
chr2	241197356	241200155	0	1	1	0	0	0	1	1	0	0	0	1	1	0	0	vista	indeterminate
chr2	241307978	241312994	0	1	1	0	0	0	1	1	0	0	0	1	1	0	0	vista	indeterminate
chr3	18169361	18170237	0	1	1	0	0	0	1	1	0	0	0	1	1	0	0	vista	indeterminate
chr3	28033827	28035751	0	1	1	0	0	0	1	1	0	0	0	1	1	0	0	vista	indeterminate
chr3	37805998	37809080	0	1	1	0	0	0	1	1	0	0	0	1	1	0	0	vista	indeterminate
chr3	50636477	50640158	0	1	1	0	0	0	1	1	0	0	0	1	1	0	0	vista	indeterminate
chr3	52461981	52465131	0	1	1	0	0	0	1	1	0	0	0	1	1	0	0	vista	indeterminate
chr3	55017474	55018560	0	1	1	0	0	0	1	1	0	0	0	1	1	0	0	vista	indeterminate
chr3	55524542	55526260	0	1	1	0	0	0	1	1	0	0	0	1	1	0	0	vista	indeterminate
chr3	62350725	62351718	0	1	1	0	0	0	1	1	0	0	0	1	1	0	0	vista	indeterminate
chr3	62359865	62360569	0	1	1	0	0	0	1	1	0	0	0	1	1	0	0	vista	indeterminate
chr3	62405816	62408099	0	1	1	0	0	0	1	1	0	0	0	1	1	0	0	vista	indeterminate
chr3	63672827	63674786	0	1	1	0	0	0	1	1	0	0	0	1	1	0	0	vista	indeterminate
chr3	71034388	71035430	0	1	1	0	0	0	1	1	0	0	0	1	1	0	0	vista	indeterminate
chr3	71099156	71100851	0	1	1	0	0	0	1	1	0	0	0	1	1	0	0	vista	indeterminate
chr3	71153555	71155053	0	1	1	0	0	0	1	1	0	0	0	1	1	0	0	vista	indeterminate
chr3	71277311	71278956	0	1	1	0	0	0	1	1	0	0	0	1	1	0	0	vista	indeterminate
chr3	71290417	71292584	0	1	1	0	0	0	1	1	0	0	0	1	1	0	0	vista	indeterminate
chr3	71446826	71448809	0	1	1	0	0	0	1	1	0	0	0	1	1	0	0	vista	indeterminate
chr3	71573606	71574540	0	1	1	0	0	0	1	1	0	0	0	1	1	0	0	vista	indeterminate
chr3	79042277	79045053	0	1	1	0	0	0	1	1	0	0	0	1	1	0	0	vista	indeterminate
chr3	80596700	80604762	0	1	1	0	0	0	1	1	0	0	0	1	1	0	0	vista	indeterminate
chr3	94051017	94053829	0	1	1	0	0	0	1	1	0	0	0	1	1	0	0	vista	indeterminate
chr3	102386161	102388382	0	1	1	0	0	0	1	1	0	0	0	1	1	0	0	vista	indeterminate
chr3	112811493	112816407	0	1	1	0	0	0	1	1	0	0	0	1	1	0	0	vista	indeterminate
chr3	114433183	114435415	0	1	1	0	0	0	1	1	0	0	0	1	1	0	0	vista	indeterminate
chr3	114936329	114938229	0	1	1	0	0	0	1	1	0	0	0	1	1	0	0	vista	indeterminate
chr3	136982706	136984175	0	1	1	0	0	0	1	1	0	0	0	1	1	0	0	vista	indeterminate
chr3	137047543	137049271	0	1	1	0	0	0	1	1	0	0	0	1	1	0	0	vista	indeterminate
chr3	137067621	137068925	0	1	1	0	0	0	1	1	0	0	0	1	1	0	0	vista	indeterminate
chr3	137185963	137186866	0	1	1	0	0	0	1	1	0	0	0	1	1	0	0	vista	indeterminate
chr3	137638910	137640108	0	1	1	0	0	0	1	1	0	0	0	1	1	0	0	vista	indeterminate
chr3	141579462	141580810	0	1	1	0	0	0	1	1	0	0	0	1	1	0	0	vista	indeterminate
chr3	147049535	147051100	0	1	1	0	0	0	1	1	0	0	0	1	1	0	0	vista	indeterminate
chr3	147125145	147126336	0	1	1	0	0	0	1	1	0	0	0	1	1	0	0	vista	indeterminate
chr3	147378546	147380603	0	1	1	0	0	0	1	1	0	0	0	1	1	0	0	vista	indeterminate
chr3	147563408	147566604	0	1	1	0	0	0	1	1	0	0	0	1	1	0	0	vista	indeterminate
chr3	147651675	147653436	0	1	1	0	0	0	1	1	0	0	0	1	1	0	0	vista	indeterminate
chr3	147801014	147802169	0	1	1	0	0	0	1	1	0	0	0	1	1	0	0	vista	indeterminate
chr3	147802356	147803586	0	1	1	0	0	0	1	1	0	0	0	1	1	0	0	vista	indeterminate
chr3	148006498	148007810	0	1	1	0	0	0	1	1	0	0	0	1	1	0	0	vista	indeterminate
chr3	157589225	157590363	0	1	1	0	0	0	1	1	0	0	0	1	1	0	0	vista	indeterminate
chr3	157775741	157778000	0	1	1	0	0	0	1	1	0	0	0	1	1	0	0	vista	indeterminate
chr3	157882302	157883963	0	1	1	0	0	0	1	1	0	0	0	1	1	0	0	vista	indeterminate
chr3	157903309	157904642	0	1	1	0	0	0	1	1	0	0	0	1	1	0	0	vista	indeterminate
chr3	158085649	158086832	0	1	1	0	0	0	1	1	0	0	0	1	1	0	0	vista	indeterminate
chr3	158486255	158493372	0	1	1	0	0	0	1	1	0	0	0	1	1	0	0	vista	indeterminate
chr3	168958332	168962944	0	1	1	0	0	0	1	1	0	0	0	1	1	0	0	vista	indeterminate
chr3	180436426	180437958	0	1	1	0	0	0	1	1	0	0	0	1	1	0	0	vista	indeterminate
chr3	180461824	180462874	0	1	1	0	0	0	1	1	0	0	0	1	1	0	0	vista	indeterminate
chr3	180773638	180775802	0	1	1	0	0	0	1	1	0	0	0	1	1	0	0	vista	indeterminate
chr3	181958773	181961127	0	1	1	0	0	0	1	1	0	0	0	1	1	0	0	vista	indeterminate
chr3	193489358	193491333	0	1	1	0	0	0	1	1	0	0	0	1	1	0	0	vista	indeterminate
chr3	193660816	193662478	0	1	1	0	0	0	1	1	0	0	0	1	1	0	0	vista	indeterminate
chr3	193677517	193680170	0	1	1	0	0	0	1	1	0	0	0	1	1	0	0	vista	indeterminate
chr3	193929359	193931457	0	1	1	0	0	0	1	1	0	0	0	1	1	0	0	vista	indeterminate
chr4	1613478	1614106	0	1	1	0	0	0	1	1	0	0	0	1	1	0	0	vista	indeterminate
chr4	4522866	4524050	0	1	1	0	0	0	1	1	0	0	0	1	1	0	0	vista	indeterminate
chr4	13009317	13010327	0	1	1	0	0	0	1	1	0	0	0	1	1	0	0	vista	indeterminate
chr4	14268832	14269924	0	1	1	0	0	0	1	1	0	0	0	1	1	0	0	vista	indeterminate
chr4	42150090	42151064	0	1	1	0	0	0	1	1	0	0	0	1	1	0	0	vista	indeterminate
chr4	53942282	53944297	0	1	1	0	0	0	1	1	0	0	0	1	1	0	0	vista	indeterminate
chr4	54061473	54065280	0	1	1	0	0	0	1	1	0	0	0	1	1	0	0	vista	indeterminate
chr4	54881221	54882455	0	1	1	0	0	0	1	1	0	0	0	1	1	0	0	vista	indeterminate
chr4	54961997	54962796	0	1	1	0	0	0	1	1	0	0	0	1	1	0	0	vista	indeterminate
chr4	56919588	56923793	0	1	1	0	0	0	1	1	0	0	0	1	1	0	0	vista	indeterminate
chr4	66989479	66990366	0	1	1	0	0	0	1	1	0	0	0	1	1	0	0	vista	indeterminate
chr4	84700010	84701265	0	1	1	0	0	0	1	1	0	0	0	1	1	0	0	vista	indeterminate
chr4	85245590	85246555	0	1	1	0	0	0	1	1	0	0	0	1	1	0	0	vista	indeterminate
chr4	90917032	90921053	0	1	1	0	0	0	1	1	0	0	0	1	1	0	0	vista	indeterminate
chr4	95589444	95591459	0	1	1	0	0	0	1	1	0	0	0	1	1	0	0	vista	indeterminate
chr4	105345574	105346895	0	1	1	0	0	0	1	1	0	0	0	1	1	0	0	vista	indeterminate
chr4	109254339	109257033	0	1	1	0	0	0	1	1	0	0	0	1	1	0	0	vista	indeterminate
chr4	109531907	109533465	0	1	1	0	0	0	1	1	0	0	0	1	1	0	0	vista	indeterminate
chr4	111669258	111671168	0	1	1	0	0	0	1	1	0	0	0	1	1	0	0	vista	indeterminate
chr4	112421801	112422905	0	1	1	0	0	0	1	1	0	0	0	1	1	0	0	vista	indeterminate
chr4	112668301	112669915	0	1	1	0	0	0	1	1	0	0	0	1	1	0	0	vista	indeterminate
chr4	113442389	113443530	0	1	1	0	0	0	1	1	0	0	0	1	1	0	0	vista	indeterminate
chr4	124383427	124386454	0	1	1	0	0	0	1	1	0	0	0	1	1	0	0	vista	indeterminate
chr4	124775813	124779530	0	1	1	0	0	0	1	1	0	0	0	1	1	0	0	vista	indeterminate
chr4	126439831	126442014	0	1	1	0	0	0	1	1	0	0	0	1	1	0	0	vista	indeterminate
chr4	145276812	145278719	0	1	1	0	0	0	1	1	0	0	0	1	1	0	0	vista	indeterminate
chr4	148973159	148977273	0	1	1	0	1	0	1	1	0	1	0	1	1	0	0	vista	indeterminate
chr4	151096472	151099299	0	1	1	0	0	0	1	1	0	0	0	1	1	0	0	vista	indeterminate
chr4	153287654	153290517	0	1	1	0	0	0	1	1	0	0	0	1	1	0	0	vista	indeterminate
chr4	155580702	155582056	0	1	1	0	0	0	1	1	0	0	0	1	1	0	0	vista	indeterminate
chr4	181201558	181202529	0	1	1	0	0	0	1	1	0	0	0	1	1	0	0	vista	indeterminate
chr5	2112054	2113430	0	1	1	0	0	0	1	1	0	0	0	1	1	0	0	vista	indeterminate
chr5	2204456	2208380	0	1	1	0	0	0	1	1	0	0	0	1	1	0	0	vista	indeterminate
chr5	3182217	3183271	0	1	1	0	0	0	1	1	0	0	0	1	1	0	0	vista	indeterminate
chr5	3186438	3187926	0	1	1	0	0	0	1	1	0	0	0	1	1	0	0	vista	indeterminate
chr5	3197864	3198942	0	1	1	0	0	0	1	1	0	0	0	1	1	0	0	vista	indeterminate
chr5	3511977	3513399	0	1	1	0	0	0	1	1	0	0	0	1	1	0	0	vista	indeterminate
chr5	44389165	44390467	0	1	1	0	0	0	1	1	0	0	0	1	1	0	0	vista	indeterminate
chr5	50335049	50336643	0	1	1	0	0	0	1	1	0	0	0	1	1	0	0	vista	indeterminate
chr5	50390898	50392257	0	1	1	0	0	0	1	1	0	0	0	1	1	0	0	vista	indeterminate
chr5	50467949	50469989	0	1	1	0	0	0	1	1	0	0	0	1	1	0	0	vista	indeterminate
chr5	50481471	50482478	0	1	1	0	0	0	1	1	0	0	0	1	1	0	0	vista	indeterminate
chr5	50854443	50856213	0	1	1	0	0	0	1	1	0	0	0	1	1	0	0	vista	indeterminate
chr5	50960131	50961567	0	1	1	0	0	0	1	1	0	0	0	1	1	0	0	vista	indeterminate
chr5	55896172	55899069	0	1	1	0	0	0	1	1	0	0	0	1	1	0	0	vista	indeterminate
chr5	76940835	76941396	0	1	1	0	2	0	1	1	0	2	0	1	1	0	0	vista	indeterminate
chr5	77141742	77145131	0	1	1	0	0	0	1	1	0	0	0	1	1	0	0	vista	indeterminate
chr5	81318881	81321683	0	1	1	0	0	0	1	1	0	0	0	1	1	0	0	vista	indeterminate
chr5	87083011	87084752	0	1	1	0	0	0	1	1	0	0	0	1	1	0	0	vista	indeterminate
chr5	87168413	87169433	0	1	1	0	0	0	1	1	0	0	0	1	1	0	0	vista	indeterminate
chr5	87239941	87241645	0	1	1	0	0	0	1	1	0	0	0	1	1	0	0	vista	indeterminate
chr5	87692153	87693265	0	1	1	0	0	0	1	1	0	0	0	1	1	0	0	vista	indeterminate
chr5	88548399	88550500	0	1	1	0	0	0	1	1	0	0	0	1	1	0	0	vista	indeterminate
chr5	88673409	88674494	0	1	1	0	0	0	1	1	0	0	0	1	1	0	0	vista	indeterminate
chr5	90928611	90929226	0	1	1	0	0	0	1	1	0	0	0	1	1	0	0	vista	indeterminate
chr5	91036887	91038899	0	1	1	0	0	0	1	1	0	0	0	1	1	0	0	vista	indeterminate
chr5	91271775	91272886	0	1	1	0	0	0	1	1	0	0	0	1	1	0	0	vista	indeterminate
chr5	91298183	91298993	0	1	1	0	0	0	1	1	0	0	0	1	1	0	0	vista	indeterminate
chr5	91442455	91444549	0	1	1	0	0	0	1	1	0	0	0	1	1	0	0	vista	indeterminate
chr5	91927844	91931024	0	1	1	0	0	0	1	1	0	0	0	1	1	0	0	vista	indeterminate
chr5	91940921	91942042	0	1	1	0	0	0	1	1	0	0	0	1	1	0	0	vista	indeterminate
chr5	91970161	91972034	0	1	1	0	0	0	1	1	0	0	0	1	1	0	0	vista	indeterminate
chr5	92031087	92033197	0	1	1	0	0	0	1	1	0	0	0	1	1	0	0	vista	indeterminate
chr5	92141510	92143537	0	1	1	0	0	0	1	1	0	0	0	1	1	0	0	vista	indeterminate
chr5	92219847	92221133	0	1	1	0	0	0	1	1	0	0	0	1	1	0	0	vista	indeterminate
chr5	92312839	92314645	0	1	1	0	0	0	1	1	0	0	0	1	1	0	0	vista	indeterminate
chr5	92314780	92316083	0	1	1	0	0	0	1	1	0	0	0	1	1	0	0	vista	indeterminate
chr5	92526065	92527353	0	1	1	0	0	0	1	1	0	0	0	1	1	0	0	vista	indeterminate
chr5	92613861	92616844	0	1	1	0	0	0	1	1	0	0	0	1	1	0	0	vista	indeterminate
chr5	92634701	92636476	0	1	1	0	0	0	1	1	0	0	0	1	1	0	0	vista	indeterminate
chr5	92811464	92813217	0	1	1	0	0	0	1	1	0	0	0	1	1	0	0	vista	indeterminate
chr5	93226984	93228322	0	1	1	0	0	0	1	1	0	0	0	1	1	0	0	vista	indeterminate
chr5	101999072	102003903	0	1	1	0	0	0	1	1	0	0	0	1	1	0	0	vista	indeterminate
chr5	106909515	106911012	0	1	1	0	0	0	1	1	0	0	0	1	1	0	0	vista	indeterminate
chr5	107299862	107302976	0	1	1	0	0	0	1	1	0	0	0	1	1	0	0	vista	indeterminate
chr5	124330648	124332930	0	1	1	0	0	0	1	1	0	0	0	1	1	0	0	vista	indeterminate
chr5	124651162	124654187	0	1	1	0	0	0	1	1	0	0	0	1	1	0	0	vista	indeterminate
chr5	124708334	124710392	0	1	1	0	0	0	1	1	0	0	0	1	1	0	0	vista	indeterminate
chr5	131600829	131602104	0	1	1	0	0	0	1	1	0	0	0	1	1	0	0	vista	indeterminate
chr5	134769598	134772144	0	1	1	0	0	0	1	1	0	0	0	1	1	0	0	vista	indeterminate
chr5	141930054	141932276	0	1	1	0	0	0	1	1	0	0	0	1	1	0	0	vista	indeterminate
chr5	148801692	148805076	0	1	1	0	0	0	1	1	0	0	0	1	1	0	0	vista	indeterminate
chr5	157589028	157590477	0	1	1	0	0	0	1	1	0	0	0	1	1	0	0	vista	indeterminate
chr5	158017767	158019067	0	1	1	0	0	0	1	1	0	0	0	1	1	0	0	vista	indeterminate
chr5	158143423	158144725	0	1	1	0	0	0	1	1	0	0	0	1	1	0	0	vista	indeterminate
chr5	158340961	158342611	0	1	1	0	0	0	1	1	0	0	0	1	1	0	0	vista	indeterminate
chr5	158486119	158487498	0	1	1	0	0	0	1	1	0	0	0	1	1	0	0	vista	indeterminate
chr5	158508841	158510137	0	1	1	0	0	0	1	1	0	0	0	1	1	0	0	vista	indeterminate
chr5	158517784	158518914	0	1	1	0	0	0	1	1	0	0	0	1	1	0	0	vista	indeterminate
chr5	170458791	170460097	0	1	1	0	0	0	1	1	0	0	0	1	1	0	0	vista	indeterminate
chr5	170471252	170472370	0	1	1	0	0	0	1	1	0	0	0	1	1	0	0	vista	indeterminate
chr5	170627989	170630018	0	1	1	0	0	0	1	1	0	0	0	1	1	0	0	vista	indeterminate
chr5	172198672	172201009	0	1	1	0	6	0	1	1	0	6	0	1	1	0	0	vista	indeterminate
chr5	174160173	174161834	0	1	1	0	0	0	1	1	0	0	0	1	1	0	0	vista	indeterminate
chr5	176076731	176078530	0	1	1	0	0	0	1	1	0	0	0	1	1	0	0	vista	indeterminate
chr5	176816375	176819189	0	1	1	0	6	0	1	1	0	6	0	1	1	0	0	vista	indeterminate
chr6	3349396	3352257	0	1	1	0	0	0	1	1	0	0	0	1	1	0	0	vista	indeterminate
chr6	4358581	4359930	0	1	1	0	0	0	1	1	0	0	0	1	1	0	0	vista	indeterminate
chr6	7163949	7166054	0	1	1	0	1	0	1	1	0	0	0	1	1	0	1	vista	indeterminate
chr6	7561159	7562735	0	1	1	0	0	0	1	1	0	0	0	1	1	0	0	vista	indeterminate
chr6	9095333	9096985	0	1	1	0	0	0	1	1	0	0	0	1	1	0	0	vista	indeterminate
chr6	18536627	18538267	0	1	1	0	0	0	1	1	0	0	0	1	1	0	0	vista	indeterminate
chr6	19719221	19722910	0	1	1	0	0	0	1	1	0	0	0	1	1	0	0	vista	indeterminate
chr6	19976156	19977513	0	1	1	0	0	0	1	1	0	0	0	1	1	0	0	vista	indeterminate
chr6	20867104	20870529	0	1	1	0	0	0	1	1	0	0	0	1	1	0	0	vista	indeterminate
chr6	22148573	22151387	0	1	1	0	0	0	1	1	0	0	0	1	1	0	0	vista	indeterminate
chr6	23180011	23182186	0	1	1	0	0	0	1	1	0	0	0	1	1	0	0	vista	indeterminate
chr6	35457128	35460603	0	1	1	0	0	0	1	1	0	0	0	1	1	0	0	vista	indeterminate
chr6	38358689	38360084	0	1	1	0	0	0	1	1	0	0	0	1	1	0	0	vista	indeterminate
chr6	41523223	41523677	0	1	1	0	0	0	1	1	0	0	0	1	1	0	0	vista	indeterminate
chr6	41560716	41562075	0	1	1	0	0	0	1	1	0	0	0	1	1	0	0	vista	indeterminate
chr6	45847300	45850554	0	1	1	0	0	0	1	1	0	0	0	1	1	0	0	vista	indeterminate
chr6	50685243	50686237	0	1	1	0	0	0	1	1	0	0	0	1	1	0	0	vista	indeterminate
chr6	51148667	51149710	0	1	1	0	0	0	1	1	0	0	0	1	1	0	0	vista	indeterminate
chr6	52253727	52256212	0	1	1	0	0	0	1	1	0	0	0	1	1	0	0	vista	indeterminate
chr6	84761492	84763345	0	1	1	0	0	0	1	1	0	0	0	1	1	0	0	vista	indeterminate
chr6	97544610	97545759	0	1	1	0	0	0	1	1	0	0	0	1	1	0	0	vista	indeterminate
chr6	97754042	97755513	0	1	1	0	0	0	1	1	0	0	0	1	1	0	0	vista	indeterminate
chr6	97912824	97915982	0	1	1	0	0	0	1	1	0	0	0	1	1	0	0	vista	indeterminate
chr6	98074090	98075722	0	1	1	0	0	0	1	1	0	0	0	1	1	0	0	vista	indeterminate
chr6	98116084	98116943	0	1	1	0	0	0	1	1	0	0	0	1	1	0	0	vista	indeterminate
chr6	98212328	98214701	0	1	1	0	0	0	1	1	0	0	0	1	1	0	0	vista	indeterminate
chr6	98461951	98463309	0	1	1	0	0	0	1	1	0	0	0	1	1	0	0	vista	indeterminate
chr6	98491828	98493238	0	1	1	0	0	0	1	1	0	0	0	1	1	0	0	vista	indeterminate
chr6	98504033	98506058	0	1	1	0	0	0	1	1	0	0	0	1	1	0	0	vista	indeterminate
chr6	98719758	98720510	0	1	1	0	0	0	1	1	0	0	0	1	1	0	0	vista	indeterminate
chr6	98829859	98831049	0	1	1	0	0	0	1	1	0	0	0	1	1	0	0	vista	indeterminate
chr6	98902033	98904516	0	1	1	0	0	0	1	1	0	0	0	1	1	0	0	vista	indeterminate
chr6	99089360	99091043	0	1	1	0	0	0	1	1	0	0	0	1	1	0	0	vista	indeterminate
chr6	100657911	100659391	0	1	1	0	0	0	1	1	0	0	0	1	1	0	0	vista	indeterminate
chr6	101743523	101745234	0	1	1	0	0	0	1	1	0	0	0	1	1	0	0	vista	indeterminate
chr6	105044980	105046701	0	1	1	0	0	0	1	1	0	0	0	1	1	0	0	vista	indeterminate
chr6	111871687	111876668	0	1	1	0	0	0	1	1	0	0	0	1	1	0	0	vista	indeterminate
chr6	112822312	112826325	0	1	1	0	0	0	1	1	0	0	0	1	1	0	0	vista	indeterminate
chr6	135601697	135604052	0	1	1	0	0	0	1	1	0	0	0	1	1	0	0	vista	indeterminate
chr6	140207976	140211769	0	1	1	0	0	0	1	1	0	0	0	1	1	0	0	vista	indeterminate
chr6	163276829	163279930	0	1	1	0	0	0	1	1	0	0	0	1	1	0	0	vista	indeterminate
chr6	164382341	164386389	0	1	1	0	0	0	1	1	0	0	0	1	1	0	0	vista	indeterminate
chr6	170747094	170748864	0	1	1	0	0	0	1	1	0	0	0	1	1	0	0	vista	indeterminate
chr7	1265153	1266318	0	1	1	0	1	0	1	1	0	1	0	1	1	0	0	vista	indeterminate
chr7	5671917	5676544	0	1	1	0	1	0	1	1	0	0	0	1	1	0	1	vista	indeterminate
chr7	9271307	9272358	0	1	1	0	0	0	1	1	0	0	0	1	1	0	0	vista	indeterminate
chr7	10684317	10685359	0	1	1	0	0	0	1	1	0	0	0	1	1	0	0	vista	indeterminate
chr7	13450919	13451719	0	1	1	0	0	0	1	1	0	0	0	1	1	0	0	vista	indeterminate
chr7	13506206	13507276	0	1	1	0	0	0	1	1	0	0	0	1	1	0	0	vista	indeterminate
chr7	14379626	14380740	0	1	1	0	0	0	1	1	0	0	0	1	1	0	0	vista	indeterminate
chr7	18868715	18870405	0	1	1	0	0	0	1	1	0	0	0	1	1	0	0	vista	indeterminate
chr7	18874271	18875369	0	1	1	0	0	0	1	1	0	0	0	1	1	0	0	vista	indeterminate
chr7	18885970	18887230	0	1	1	0	0	0	1	1	0	0	0	1	1	0	0	vista	indeterminate
chr7	20832627	20833902	0	1	1	0	0	0	1	1	0	0	0	1	1	0	0	vista	indeterminate
chr7	20838842	20840395	0	1	1	0	0	0	1	1	0	0	0	1	1	0	0	vista	indeterminate
chr7	20997667	20999102	0	1	1	0	0	0	1	1	0	0	0	1	1	0	0	vista	indeterminate
chr7	21003279	21004750	0	1	1	0	0	0	1	1	0	0	0	1	1	0	0	vista	indeterminate
chr7	21019550	21021200	0	1	1	0	0	0	1	1	0	0	0	1	1	0	0	vista	indeterminate
chr7	21080800	21082086	0	1	1	0	0	0	1	1	0	0	0	1	1	0	0	vista	indeterminate
chr7	21084341	21085460	0	1	1	0	0	0	1	1	0	0	0	1	1	0	0	vista	indeterminate
chr7	21811369	21812002	0	1	1	0	0	0	1	1	0	0	0	1	1	0	0	vista	indeterminate
chr7	22091361	22092557	0	1	1	0	0	0	1	1	0	0	0	1	1	0	0	vista	indeterminate
chr7	25533606	25536880	0	1	1	0	0	0	1	1	0	0	0	1	1	0	0	vista	indeterminate
chr7	25695036	25697616	0	1	1	0	0	0	1	1	0	0	0	1	1	0	0	vista	indeterminate
chr7	25791902	25794282	0	1	1	0	0	0	1	1	0	0	0	1	1	0	0	vista	indeterminate
chr7	25918999	25922541	0	1	1	0	0	0	1	1	0	0	0	1	1	0	0	vista	indeterminate
chr7	26524661	26525636	0	1	1	0	0	0	1	1	0	0	0	1	1	0	0	vista	indeterminate
chr7	26728696	26729802	0	1	1	0	0	0	1	1	0	0	0	1	1	0	0	vista	indeterminate
chr7	27288267	27289491	0	1	1	0	0	0	1	1	0	0	0	1	1	0	0	vista	indeterminate
chr7	28114902	28117771	0	1	1	0	0	0	1	1	0	0	0	1	1	0	0	vista	indeterminate
chr7	28630661	28634883	0	1	1	0	0	0	1	1	0	0	0	1	1	0	0	vista	indeterminate
chr7	31401913	31403016	0	1	1	0	0	0	1	1	0	0	0	1	1	0	0	vista	indeterminate
chr7	34097961	34100011	0	1	1	0	0	0	1	1	0	0	0	1	1	0	0	vista	indeterminate
chr7	35268513	35269380	0	1	1	0	0	0	1	1	0	0	0	1	1	0	0	vista	indeterminate
chr7	35412724	35416349	0	1	1	0	0	0	1	1	0	0	0	1	1	0	0	vista	indeterminate
chr7	35454799	35456218	0	1	1	0	0	0	1	1	0	0	0	1	1	0	0	vista	indeterminate
chr7	35458550	35459522	0	1	1	0	0	0	1	1	0	0	0	1	1	0	0	vista	indeterminate
chr7	35505183	35506342	0	1	1	0	0	0	1	1	0	0	0	1	1	0	0	vista	indeterminate
chr7	42185601	42187508	0	1	1	0	0	0	1	1	0	0	0	1	1	0	0	vista	indeterminate
chr7	42191727	42193638	0	1	1	0	0	0	1	1	0	0	0	1	1	0	0	vista	indeterminate
chr7	42252830	42254560	0	1	1	0	0	0	1	1	0	0	0	1	1	0	0	vista	indeterminate
chr7	50564241	50565706	0	1	1	0	0	0	1	1	0	0	0	1	1	0	0	vista	indeterminate
chr7	69399069	69400682	0	1	1	0	0	0	1	1	0	0	0	1	1	0	0	vista	indeterminate
chr7	69596978	69598263	0	1	1	0	0	0	1	1	0	0	0	1	1	0	0	vista	indeterminate
chr7	69702230	69703615	0	1	1	0	0	0	1	1	0	0	0	1	1	0	0	vista	indeterminate
chr7	70103122	70104331	0	1	1	0	0	0	1	1	0	0	0	1	1	0	0	vista	indeterminate
chr7	90753894	90758080	0	1	1	0	0	0	1	1	0	0	0	1	1	0	0	vista	indeterminate
chr7	90777213	90780836	0	1	1	0	0	0	1	1	0	0	0	1	1	0	0	vista	indeterminate
chr7	90797870	90800712	0	1	1	0	0	0	1	1	0	0	0	1	1	0	0	vista	indeterminate
chr7	93975961	93978880	0	1	1	0	0	0	1	1	0	0	0	1	1	0	0	vista	indeterminate
chr7	95236621	95240458	0	1	1	0	1	0	1	1	0	1	0	1	1	0	0	vista	indeterminate
chr7	95705088	95705696	0	1	1	0	0	0	1	1	0	0	0	1	1	0	0	vista	indeterminate
chr7	95726278	95727680	0	1	1	0	0	0	1	1	0	0	0	1	1	0	0	vista	indeterminate
chr7	95765879	95766473	0	1	1	0	0	0	1	1	0	0	0	1	1	0	0	vista	indeterminate
chr7	95874846	95878101	0	1	1	0	0	0	1	1	0	0	0	1	1	0	0	vista	indeterminate
chr7	96075404	96075991	0	1	1	0	0	0	1	1	0	0	0	1	1	0	0	vista	indeterminate
chr7	96124917	96125415	0	1	1	0	0	0	1	1	0	0	0	1	1	0	0	vista	indeterminate
chr7	96633581	96634303	0	1	1	0	0	0	1	1	0	0	0	1	1	0	0	vista	indeterminate
chr7	107587161	107588892	0	1	1	0	0	0	1	1	0	0	0	1	1	0	0	vista	indeterminate
chr7	113793544	113794562	0	1	1	0	0	0	1	1	0	0	0	1	1	0	0	vista	indeterminate
chr7	114056846	114058647	0	1	1	0	0	0	1	1	0	0	0	1	1	0	0	vista	indeterminate
chr7	114142131	114143527	0	1	1	0	0	0	1	1	0	0	0	1	1	0	0	vista	indeterminate
chr7	114261072	114263089	0	1	1	0	0	0	1	1	0	0	0	1	1	0	0	vista	indeterminate
chr7	114295108	114296373	0	1	1	0	0	0	1	1	0	0	0	1	1	0	0	vista	indeterminate
chr7	114299710	114302078	0	1	1	0	0	0	1	1	0	0	0	1	1	0	0	vista	indeterminate
chr7	114326911	114329772	0	1	1	0	0	0	1	1	0	0	0	1	1	0	0	vista	indeterminate
chr7	114463796	114464462	0	1	1	0	0	0	1	1	0	0	0	1	1	0	0	vista	indeterminate
chr7	115451530	115454796	0	1	1	0	0	0	1	1	0	0	0	1	1	0	0	vista	indeterminate
chr7	115993662	115997109	0	1	1	0	0	0	1	1	0	0	0	1	1	0	0	vista	indeterminate
chr7	121967527	121971078	0	1	1	0	0	0	1	1	0	0	0	1	1	0	0	vista	indeterminate
chr7	127174385	127177546	0	1	1	0	0	0	1	1	0	0	0	1	1	0	0	vista	indeterminate
chr7	135742627	135745716	0	1	1	0	0	0	1	1	0	0	0	1	1	0	0	vista	indeterminate
chr7	139910587	139914247	0	1	1	0	0	0	1	1	0	0	0	1	1	0	0	vista	indeterminate
chr7	155264046	155265809	0	1	1	0	0	0	1	1	0	0	0	1	1	0	0	vista	indeterminate
chr7	155547615	155548788	0	1	1	0	0	0	1	1	0	0	0	1	1	0	0	vista	indeterminate
chr7	158888319	158891362	0	1	1	0	0	0	1	1	0	0	0	1	1	0	0	vista	indeterminate
chr8	11604181	11604695	0	1	1	0	0	0	1	1	0	0	0	1	1	0	0	vista	indeterminate
chr8	21845387	21846455	0	1	1	0	1	0	1	1	0	0	0	1	1	0	1	vista	indeterminate
chr8	21901088	21902326	0	1	1	0	0	0	1	1	0	0	0	1	1	0	0	vista	indeterminate
chr8	21907425	21908282	0	1	1	0	0	0	1	1	0	0	0	1	1	0	0	vista	indeterminate
chr8	27752439	27753351	0	1	1	0	0	0	1	1	0	0	0	1	1	0	0	vista	indeterminate
chr8	28370866	28371860	0	1	1	0	0	0	1	1	0	0	0	1	1	0	0	vista	indeterminate
chr8	30135041	30138909	0	1	1	0	0	0	1	1	0	0	0	1	1	0	0	vista	indeterminate
chr8	33891202	33892738	0	1	1	0	0	0	1	1	0	0	0	1	1	0	0	vista	indeterminate
chr8	36957850	36958723	0	1	1	0	0	0	1	1	0	0	0	1	1	0	0	vista	indeterminate
chr8	37249593	37251182	0	1	1	0	0	0	1	1	0	0	0	1	1	0	0	vista	indeterminate
chr8	37495308	37496204	0	1	1	0	0	0	1	1	0	0	0	1	1	0	0	vista	indeterminate
chr8	37683089	37685347	0	1	1	0	0	0	1	1	0	0	0	1	1	0	0	vista	indeterminate
chr8	49494149	49495734	0	1	1	0	0	0	1	1	0	0	0	1	1	0	0	vista	indeterminate
chr8	53166729	53167836	0	1	1	0	0	0	1	1	0	0	0	1	1	0	0	vista	indeterminate
chr8	59168209	59170121	0	1	1	0	0	0	1	1	0	0	0	1	1	0	0	vista	indeterminate
chr8	59941213	59943636	0	1	1	0	0	0	1	1	0	0	0	1	1	0	0	vista	indeterminate
chr8	64564271	64565973	0	1	1	0	0	0	1	1	0	0	0	1	1	0	0	vista	indeterminate
chr8	76960016	76961714	0	1	1	0	0	0	1	1	0	0	0	1	1	0	0	vista	indeterminate
chr8	77598006	77600645	0	1	1	0	0	0	1	1	0	0	0	1	1	0	0	vista	indeterminate
chr8	77690682	77691779	0	1	1	0	0	0	1	1	0	0	0	1	1	0	0	vista	indeterminate
chr8	77751552	77754343	0	1	1	0	0	0	1	1	0	0	0	1	1	0	0	vista	indeterminate
chr8	78042570	78044201	0	1	1	0	0	0	1	1	0	0	0	1	1	0	0	vista	indeterminate
chr8	78370217	78372418	0	1	1	0	0	0	1	1	0	0	0	1	1	0	0	vista	indeterminate
chr8	80874360	80876746	0	1	1	0	0	0	1	1	0	0	0	1	1	0	0	vista	indeterminate
chr8	92609271	92613421	0	1	1	0	0	0	1	1	0	0	0	1	1	0	0	vista	indeterminate
chr8	92824758	92826618	0	1	1	0	0	0	1	1	0	0	0	1	1	0	0	vista	indeterminate
chr8	93030367	93033345	0	1	1	0	0	0	1	1	0	0	0	1	1	0	0	vista	indeterminate
chr8	93070696	93073395	0	1	1	0	0	0	1	1	0	0	0	1	1	0	0	vista	indeterminate
chr8	99428480	99429432	0	1	1	0	0	0	1	1	0	0	0	1	1	0	0	vista	indeterminate
chr8	100680408	100681809	0	1	1	0	0	0	1	1	0	0	0	1	1	0	0	vista	indeterminate
chr8	106333529	106334859	0	1	1	0	0	0	1	1	0	0	0	1	1	0	0	vista	indeterminate
chr8	106602864	106607408	0	1	1	0	0	0	1	1	0	0	0	1	1	0	0	vista	indeterminate
chr8	116430694	116432527	0	1	1	0	0	0	1	1	0	0	0	1	1	0	0	vista	indeterminate
chr8	122076653	122078139	0	1	1	0	0	0	1	1	0	0	0	1	1	0	0	vista	indeterminate
chr8	129987804	129988581	0	1	1	0	0	0	1	1	0	0	0	1	1	0	0	vista	indeterminate
chr8	130644089	130647317	0	1	1	0	0	0	1	1	0	0	0	1	1	0	0	vista	indeterminate
chr8	142421346	142426352	0	1	1	0	1	0	1	1	0	0	0	1	1	0	1	vista	indeterminate
chr9	159656	160780	0	1	1	0	0	0	1	1	0	0	0	1	1	0	0	vista	indeterminate
chr9	973434	975288	0	1	1	0	0	0	1	1	0	0	0	1	1	0	0	vista	indeterminate
chr9	2240935	2242833	0	1	1	0	3	0	1	1	0	3	0	1	1	0	0	vista	indeterminate
chr9	3401030	3402562	0	1	1	0	0	0	1	1	0	0	0	1	1	0	0	vista	indeterminate
chr9	8095552	8096166	0	1	1	0	0	0	1	1	0	0	0	1	1	0	0	vista	indeterminate
chr9	13750114	13751398	0	1	1	0	0	0	1	1	0	0	0	1	1	0	0	vista	indeterminate
chr9	13939546	13940363	0	1	1	0	0	0	1	1	0	0	0	1	1	0	0	vista	indeterminate
chr9	16710535	16711184	0	1	1	0	0	0	1	1	0	0	0	1	1	0	0	vista	indeterminate
chr9	17322199	17324371	0	1	1	0	0	0	1	1	0	0	0	1	1	0	0	vista	indeterminate
chr9	23004729	23005789	0	1	1	0	0	0	1	1	0	0	0	1	1	0	0	vista	indeterminate
chr9	23496284	23497394	0	1	1	0	0	0	1	1	0	0	0	1	1	0	0	vista	indeterminate
chr9	37251206	37252223	0	1	1	0	0	0	1	1	0	0	0	1	1	0	0	vista	indeterminate
chr9	38038694	38040099	0	1	1	0	0	0	1	1	0	0	0	1	1	0	0	vista	indeterminate
chr9	38425495	38429775	0	1	1	0	0	0	1	1	0	0	0	1	1	0	0	vista	indeterminate
chr9	81010878	81014103	0	1	1	0	0	0	1	1	0	0	0	1	1	0	0	vista	indeterminate
chr9	81052203	81055820	0	1	1	0	1	0	1	1	0	1	0	1	1	0	0	vista	indeterminate
chr9	81471746	81473114	0	1	1	0	0	0	1	1	0	0	0	1	1	0	0	vista	indeterminate
chr9	81823296	81824667	0	1	1	0	0	0	1	1	0	0	0	1	1	0	0	vista	indeterminate
chr9	81870621	81872224	0	1	1	0	0	0	1	1	0	0	0	1	1	0	0	vista	indeterminate
chr9	82010245	82011547	0	1	1	0	0	0	1	1	0	0	0	1	1	0	0	vista	indeterminate
chr9	82224084	82226757	0	1	1	0	0	0	1	1	0	0	0	1	1	0	0	vista	indeterminate
chr9	82276119	82278534	0	1	1	0	0	0	1	1	0	0	0	1	1	0	0	vista	indeterminate
chr9	82590313	82593174	0	1	1	0	0	0	1	1	0	0	0	1	1	0	0	vista	indeterminate
chr9	82681267	82682692	0	1	1	0	0	0	1	1	0	0	0	1	1	0	0	vista	indeterminate
chr9	83412699	83413972	0	1	1	0	0	0	1	1	0	0	0	1	1	0	0	vista	indeterminate
chr9	83727122	83728378	0	1	1	0	0	0	1	1	0	0	0	1	1	0	0	vista	indeterminate
chr9	84009515	84010866	0	1	1	0	0	0	1	1	0	0	0	1	1	0	0	vista	indeterminate
chr9	84167350	84168176	0	1	1	0	0	0	1	1	0	0	0	1	1	0	0	vista	indeterminate
chr9	84264194	84266950	0	1	1	0	0	0	1	1	0	0	0	1	1	0	0	vista	indeterminate
chr9	84299209	84300117	0	1	1	0	0	0	1	1	0	0	0	1	1	0	0	vista	indeterminate
chr9	84946892	84948036	0	1	1	0	0	0	1	1	0	0	0	1	1	0	0	vista	indeterminate
chr9	84978273	84979131	0	1	1	0	0	0	1	1	0	0	0	1	1	0	0	vista	indeterminate
chr9	85509631	85510687	0	1	1	0	0	0	1	1	0	0	0	1	1	0	0	vista	indeterminate
chr9	89648349	89651598	0	1	1	0	0	0	1	1	0	0	0	1	1	0	0	vista	indeterminate
chr9	92292483	92293889	0	1	1	0	0	0	1	1	0	0	0	1	1	0	0	vista	indeterminate
chr9	98257858	98259405	0	1	1	0	0	0	1	1	0	0	0	1	1	0	0	vista	indeterminate
chr9	98274341	98275314	0	1	1	0	0	0	1	1	0	0	0	1	1	0	0	vista	indeterminate
chr9	100624862	100626679	0	1	1	0	0	0	1	1	0	0	0	1	1	0	0	vista	indeterminate
chr9	100636217	100637962	0	1	1	0	0	0	1	1	0	0	0	1	1	0	0	vista	indeterminate
chr9	100636217	100640509	0	1	1	0	0	0	1	1	0	0	0	1	1	0	0	vista	indeterminate
chr9	113923349	113928045	0	1	1	0	0	0	1	1	0	0	0	1	1	0	0	vista	indeterminate
chr9	116726435	116727813	0	1	1	0	0	0	1	1	0	0	0	1	1	0	0	vista	indeterminate
chr9	118227845	118230333	0	1	1	0	0	0	1	1	0	0	0	1	1	0	0	vista	indeterminate
chr9	126537717	126539929	0	1	1	0	0	0	1	1	0	0	0	1	1	0	0	vista	indeterminate
chr9	128516933	128518372	0	1	1	0	0	0	1	1	0	0	0	1	1	0	0	vista	indeterminate
chr9	128520991	128522653	0	1	1	0	10	0	1	1	0	1	0	1	1	0	9	vista	indeterminate
chr9	128522874	128525442	0	1	1	0	10	0	1	1	0	1	0	1	1	0	9	vista	indeterminate
chr9	128645461	128647097	0	1	1	0	2	0	1	1	0	0	0	1	1	0	2	vista	indeterminate
chr9	128869445	128870934	0	1	1	0	0	0	1	1	0	0	0	1	1	0	0	vista	indeterminate
chr9	128919673	128920432	0	1	1	0	0	0	1	1	0	0	0	1	1	0	0	vista	indeterminate
chr9	129198399	129200739	0	1	1	0	0	0	1	1	0	0	0	1	1	0	0	vista	indeterminate
chr9	133353646	133355097	0	1	1	0	0	0	1	1	0	0	0	1	1	0	0	vista	indeterminate
chr9	133540554	133541228	0	1	1	0	0	0	1	1	0	0	0	1	1	0	0	vista	indeterminate
chr9	134110295	134115184	0	1	1	0	0	0	1	1	0	0	0	1	1	0	0	vista	indeterminate
chr10	3087623	3090443	0	1	1	0	0	0	1	1	0	0	0	1	1	0	0	vista	indeterminate
chr10	3851586	3853863	0	1	1	0	1	0	1	1	0	1	0	1	1	0	0	vista	indeterminate
chr10	11721306	11722768	0	1	1	0	2	0	1	1	0	0	0	1	1	0	2	vista	indeterminate
chr10	22981894	22983289	6.5146	0.19896	1	1	2	0	1	1	0	0	6.3802	0.202557	1	1	2	vista	indeterminate
chr10	35925381	35927242	0	1	1	0	0	0	1	1	0	0	0	1	1	0	0	vista	indeterminate
chr10	35972891	35975932	0	1	1	0	0	0	1	1	0	0	0	1	1	0	0	vista	indeterminate
chr10	36072271	36074291	0	1	1	0	0	0	1	1	0	0	0	1	1	0	0	vista	indeterminate
chr10	37054744	37057224	0	1	1	0	0	0	1	1	0	0	0	1	1	0	0	vista	indeterminate
chr10	46052881	46055670	0	1	1	0	0	0	1	1	0	0	0	1	1	0	0	vista	indeterminate
chr10	71335774	71338729	0	1	1	0	0	0	1	1	0	0	0	1	1	0	0	vista	indeterminate
chr10	76177764	76179000	0	1	1	0	0	0	1	1	0	0	0	1	1	0	0	vista	indeterminate
chr10	76513160	76514681	0	1	1	0	0	0	1	1	0	0	0	1	1	0	0	vista	indeterminate
chr10	77021197	77022845	0	1	1	0	0	0	1	1	0	0	0	1	1	0	0	vista	indeterminate
chr10	77164563	77165639	0	1	1	0	0	0	1	1	0	0	0	1	1	0	0	vista	indeterminate
chr10	77726860	77727618	0	1	1	0	0	0	1	1	0	0	0	1	1	0	0	vista	indeterminate
chr10	77793902	77797889	0	1	1	0	3	0	1	1	0	1	0	1	1	0	2	vista	indeterminate
chr10	78156516	78158752	0	1	1	0	0	0	1	1	0	0	0	1	1	0	0	vista	indeterminate
chr10	78282591	78284988	0	1	1	0	0	0	1	1	0	0	0	1	1	0	0	vista	indeterminate
chr10	78390589	78391875	0	1	1	0	0	0	1	1	0	0	0	1	1	0	0	vista	indeterminate
chr10	79935569	79940095	0	1	1	0	0	0	1	1	0	0	0	1	1	0	0	vista	indeterminate
chr10	79972389	79977332	0	1	1	0	1	0	1	1	0	0	0	1	1	0	1	vista	indeterminate
chr10	80295448	80297087	0	1	1	0	0	0	1	1	0	0	0	1	1	0	0	vista	indeterminate
chr10	80980315	80984042	0	1	1	0	0	0	1	1	0	0	0	1	1	0	0	vista	indeterminate
chr10	92690020	92690674	0	1	1	0	0	0	1	1	0	0	0	1	1	0	0	vista	indeterminate
chr10	93348488	93351723	0	1	1	0	0	0	1	1	0	0	0	1	1	0	0	vista	indeterminate
chr10	94513995	94517989	0	1	1	0	8	0	1	1	0	8	0	1	1	0	0	vista	indeterminate
chr10	102244841	102246334	0	1	1	0	0	0	1	1	0	0	0	1	1	0	0	vista	indeterminate
chr10	102546589	102548095	0	1	1	0	0	0	1	1	0	0	0	1	1	0	0	vista	indeterminate
chr10	103266648	103267972	0	1	1	0	0	0	1	1	0	0	0	1	1	0	0	vista	indeterminate
chr10	103527192	103528393	0	1	1	0	0	0	1	1	0	0	0	1	1	0	0	vista	indeterminate
chr10	103540179	103541030	0	1	1	0	6	0	1	1	0	6	0	1	1	0	0	vista	indeterminate
chr10	118854123	118855243	0	1	1	0	0	0	1	1	0	0	0	1	1	0	0	vista	indeterminate
chr10	119309199	119310544	0	1	1	0	0	0	1	1	0	0	0	1	1	0	0	vista	indeterminate
chr10	119310482	119311458	0	1	1	0	0	0	1	1	0	0	0	1	1	0	0	vista	indeterminate
chr10	119589658	119591176	0	1	1	0	0	0	1	1	0	0	0	1	1	0	0	vista	indeterminate
chr10	119725798	119727161	0	1	1	0	0	0	1	1	0	0	0	1	1	0	0	vista	indeterminate
chr10	120074038	120075696	0	1	1	0	1	0	1	1	0	0	0	1	1	0	1	vista	indeterminate
chr10	124827453	124829734	0	1	1	0	0	0	1	1	0	0	0	1	1	0	0	vista	indeterminate
chr10	124851812	124853071	0	1	1	0	0	0	1	1	0	0	0	1	1	0	0	vista	indeterminate
chr10	125188986	125190075	0	1	1	0	0	0	1	1	0	0	0	1	1	0	0	vista	indeterminate
chr10	126905321	126906003	0	1	1	0	0	0	1	1	0	0	0	1	1	0	0	vista	indeterminate
chr10	130366867	130368005	0	1	1	0	0	0	1	1	0	0	0	1	1	0	0	vista	indeterminate
chr10	130831456	130833175	0	1	1	0	0	0	1	1	0	0	0	1	1	0	0	vista	indeterminate
chr10	131106521	131108742	0	1	1	0	0	0	1	1	0	0	0	1	1	0	0	vista	indeterminate
chr10	131400947	131402279	0	1	1	0	0	0	1	1	0	0	0	1	1	0	0	vista	indeterminate
chr10	131691085	131692848	0	1	1	0	0	0	1	1	0	0	0	1	1	0	0	vista	indeterminate
chr10	134442028	134446812	0	1	1	0	0	0	1	1	0	0	0	1	1	0	0	vista	indeterminate
chr11	1985071	1987372	0	1	1	0	0	0	1	1	0	0	0	1	1	0	0	vista	indeterminate
chr11	8226045	8230683	0	1	1	0	0	0	1	1	0	0	0	1	1	0	0	vista	indeterminate
chr11	12865331	12868546	0	1	1	0	0	0	1	1	0	0	0	1	1	0	0	vista	indeterminate
chr11	15587040	15588314	0	1	1	0	0	0	1	1	0	0	0	1	1	0	0	vista	indeterminate
chr11	16190864	16192453	0	1	1	0	0	0	1	1	0	0	0	1	1	0	0	vista	indeterminate
chr11	16311592	16312881	0	1	1	0	0	0	1	1	0	0	0	1	1	0	0	vista	indeterminate
chr11	16316206	16317562	0	1	1	0	0	0	1	1	0	0	0	1	1	0	0	vista	indeterminate
chr11	16377776	16379090	0	1	1	0	0	0	1	1	0	0	0	1	1	0	0	vista	indeterminate
chr11	16423268	16426037	0	1	1	0	0	0	1	1	0	0	0	1	1	0	0	vista	indeterminate
chr11	16913135	16917745	0	1	1	0	0	0	1	1	0	0	0	1	1	0	0	vista	indeterminate
chr11	19194083	19196536	0	1	1	0	0	0	1	1	0	0	0	1	1	0	0	vista	indeterminate
chr11	31502034	31503157	0	1	1	0	0	0	1	1	0	0	0	1	1	0	0	vista	indeterminate
chr11	31622821	31624118	0	1	1	0	0	0	1	1	0	0	0	1	1	0	0	vista	indeterminate
chr11	31685356	31686884	0	1	1	0	0	0	1	1	0	0	0	1	1	0	0	vista	indeterminate
chr11	31816451	31818421	0	1	1	0	0	0	1	1	0	0	0	1	1	0	0	vista	indeterminate
chr11	31895593	31899062	0	1	1	0	0	0	1	1	0	0	0	1	1	0	0	vista	indeterminate
chr11	31989172	31990022	0	1	1	0	0	0	1	1	0	0	0	1	1	0	0	vista	indeterminate
chr11	32197489	32198734	0	1	1	0	0	0	1	1	0	0	0	1	1	0	0	vista	indeterminate
chr11	33964285	33967857	0	1	1	0	0	0	1	1	0	0	0	1	1	0	0	vista	indeterminate
chr11	44289926	44293764	0	1	1	0	0	0	1	1	0	0	0	1	1	0	0	vista	indeterminate
chr11	65254703	65258394	0	1	1	0	1	0	1	1	0	1	0	1	1	0	0	vista	indeterminate
chr11	69054196	69056378	0	1	1	0	0	0	1	1	0	0	0	1	1	0	0	vista	indeterminate
chr11	69308184	69312534	0	1	1	0	0	0	1	1	0	0	0	1	1	0	0	vista	indeterminate
chr11	75264065	75266752	0	1	1	0	0	0	1	1	0	0	0	1	1	0	0	vista	indeterminate
chr11	75758036	75760619	0	1	1	0	1	0	1	1	0	0	0	1	1	0	1	vista	indeterminate
chr11	110000894	110003234	0	1	1	0	8	0	1	1	0	0	0	1	1	0	8	vista	indeterminate
chr11	116521881	116522627	0	1	1	0	0	0	1	1	0	0	0	1	1	0	0	vista	indeterminate
chr11	119759729	119763658	0	1	1	0	0	0	1	1	0	0	0	1	1	0	0	vista	indeterminate
chr11	121799770	121801171	0	1	1	0	0	0	1	1	0	0	0	1	1	0	0	vista	indeterminate
chr11	125927054	125930318	0	1	1	0	0	0	1	1	0	0	0	1	1	0	0	vista	indeterminate
chr11	131867948	131868377	0	1	1	0	0	0	1	1	0	0	0	1	1	0	0	vista	indeterminate
chr12	516065	518656	0	1	1	0	0	0	1	1	0	0	0	1	1	0	0	vista	indeterminate
chr12	16170589	16171824	0	1	1	0	0	0	1	1	0	0	0	1	1	0	0	vista	indeterminate
chr12	16610044	16611936	0	1	1	0	0	0	1	1	0	0	0	1	1	0	0	vista	indeterminate
chr12	16715314	16716360	0	1	1	0	0	0	1	1	0	0	0	1	1	0	0	vista	indeterminate
chr12	16940707	16942322	0	1	1	0	0	0	1	1	0	0	0	1	1	0	0	vista	indeterminate
chr12	17171710	17174776	0	1	1	0	0	0	1	1	0	0	0	1	1	0	0	vista	indeterminate
chr12	17311783	17313759	0	1	1	0	0	0	1	1	0	0	0	1	1	0	0	vista	indeterminate
chr12	17657731	17659008	0	1	1	0	0	0	1	1	0	0	0	1	1	0	0	vista	indeterminate
chr12	17824854	17826335	0	1	1	0	0	0	1	1	0	0	0	1	1	0	0	vista	indeterminate
chr12	17848110	17849347	0	1	1	0	0	0	1	1	0	0	0	1	1	0	0	vista	indeterminate
chr12	22044070	22045600	0	1	1	0	0	0	1	1	0	0	0	1	1	0	0	vista	indeterminate
chr12	23211481	23214744	0	1	1	0	0	0	1	1	0	0	0	1	1	0	0	vista	indeterminate
chr12	24233883	24235634	0	1	1	0	0	0	1	1	0	0	0	1	1	0	0	vista	indeterminate
chr12	54412237	54415445	0	1	1	0	0	0	1	1	0	0	0	1	1	0	0	vista	indeterminate
chr12	54426637	54427789	0	1	1	0	0	0	1	1	0	0	0	1	1	0	0	vista	indeterminate
chr12	59361629	59364518	0	1	1	0	0	0	1	1	0	0	0	1	1	0	0	vista	indeterminate
chr12	59460189	59462367	0	1	1	0	0	0	1	1	0	0	0	1	1	0	0	vista	indeterminate
chr12	67127103	67129730	0	1	1	0	0	0	1	1	0	0	0	1	1	0	0	vista	indeterminate
chr12	97468702	97471089	0	1	1	0	0	0	1	1	0	0	0	1	1	0	0	vista	indeterminate
chr12	103345262	103346680	0	1	1	0	0	0	1	1	0	0	0	1	1	0	0	vista	indeterminate
chr12	103371348	103372610	0	1	1	0	0	0	1	1	0	0	0	1	1	0	0	vista	indeterminate
chr12	103405109	103408796	0	1	1	0	0	0	1	1	0	0	0	1	1	0	0	vista	indeterminate
chr12	103405884	103408290	0	1	1	0	0	0	1	1	0	0	0	1	1	0	0	vista	indeterminate
chr12	103406123	103408154	0	1	1	0	0	0	1	1	0	0	0	1	1	0	0	vista	indeterminate
chr12	103484341	103485519	0	1	1	0	0	0	1	1	0	0	0	1	1	0	0	vista	indeterminate
chr12	103570981	103573398	0	1	1	0	0	0	1	1	0	0	0	1	1	0	0	vista	indeterminate
chr12	103613943	103615320	0	1	1	0	0	0	1	1	0	0	0	1	1	0	0	vista	indeterminate
chr12	111495396	111496252	0	1	1	0	0	0	1	1	0	0	0	1	1	0	0	vista	indeterminate
chr12	114101194	114103805	0	1	1	0	0	0	1	1	0	0	0	1	1	0	0	vista	indeterminate
chr12	114370125	114372056	0	1	1	0	0	0	1	1	0	0	0	1	1	0	0	vista	indeterminate
chr12	115124393	115125300	0	1	1	0	0	0	1	1	0	0	0	1	1	0	0	vista	indeterminate
chr13	28318578	28320134	0	1	1	0	0	0	1	1	0	0	0	1	1	0	0	vista	indeterminate
chr13	28395960	28397536	0	1	1	0	0	0	1	1	0	0	0	1	1	0	0	vista	indeterminate
chr13	31364917	31367891	0	1	1	0	0	0	1	1	0	0	0	1	1	0	0	vista	indeterminate
chr13	35772271	35774420	0	1	1	0	0	0	1	1	0	0	0	1	1	0	0	vista	indeterminate
chr13	36072913	36075972	0	1	1	0	0	0	1	1	0	0	0	1	1	0	0	vista	indeterminate
chr13	43167370	43169597	0	1	1	0	5	0	1	1	0	0	0	1	1	0	5	vista	indeterminate
chr13	66609798	66610748	0	1	1	0	0	0	1	1	0	0	0	1	1	0	0	vista	indeterminate
chr13	68429116	68430526	0	1	1	0	0	0	1	1	0	0	0	1	1	0	0	vista	indeterminate
chr13	71343608	71344868	0	1	1	0	0	0	1	1	0	0	0	1	1	0	0	vista	indeterminate
chr13	71358092	71359507	0	1	1	0	0	0	1	1	0	0	0	1	1	0	0	vista	indeterminate
chr13	71533036	71534195	0	1	1	0	0	0	1	1	0	0	0	1	1	0	0	vista	indeterminate
chr13	71774847	71775368	0	1	1	0	0	0	1	1	0	0	0	1	1	0	0	vista	indeterminate
chr13	72300848	72302934	0	1	1	0	0	0	1	1	0	0	0	1	1	0	0	vista	indeterminate
chr13	72333515	72334988	0	1	1	0	0	0	1	1	0	0	0	1	1	0	0	vista	indeterminate
chr13	72345979	72348230	0	1	1	0	0	0	1	1	0	0	0	1	1	0	0	vista	indeterminate
chr13	72425786	72428335	0	1	1	0	0	0	1	1	0	0	0	1	1	0	0	vista	indeterminate
chr13	72771270	72773876	0	1	1	0	0	0	1	1	0	0	0	1	1	0	0	vista	indeterminate
chr13	73001082	73003053	0	1	1	0	0	0	1	1	0	0	0	1	1	0	0	vista	indeterminate
chr13	73081446	73083754	0	1	1	0	0	0	1	1	0	0	0	1	1	0	0	vista	indeterminate
chr13	73149053	73150028	0	1	1	0	0	0	1	1	0	0	0	1	1	0	0	vista	indeterminate
chr13	78406127	78407714	0	1	1	0	0	0	1	1	0	0	0	1	1	0	0	vista	indeterminate
chr13	78976014	78977338	0	1	1	0	0	0	1	1	0	0	0	1	1	0	0	vista	indeterminate
chr13	80232245	80234630	0	1	1	0	0	0	1	1	0	0	0	1	1	0	0	vista	indeterminate
chr13	95313851	95315441	0	1	1	0	0	0	1	1	0	0	0	1	1	0	0	vista	indeterminate
chr13	95358262	95360017	0	1	1	0	0	0	1	1	0	0	0	1	1	0	0	vista	indeterminate
chr13	95618463	95619819	0	1	1	0	0	0	1	1	0	0	0	1	1	0	0	vista	indeterminate
chr13	95618515	95619850	0	1	1	0	0	0	1	1	0	0	0	1	1	0	0	vista	indeterminate
chr13	105768072	105771898	0	1	1	0	0	0	1	1	0	0	0	1	1	0	0	vista	indeterminate
chr13	106015597	106016927	0	1	1	0	0	0	1	1	0	0	0	1	1	0	0	vista	indeterminate
chr13	112268066	112269088	0	1	1	0	0	0	1	1	0	0	0	1	1	0	0	vista	indeterminate
chr14	22171274	22173297	0	1	1	0	0	0	1	1	0	0	0	1	1	0	0	vista	indeterminate
chr14	23906586	23908214	0	1	1	0	0	0	1	1	0	0	0	1	1	0	0	vista	indeterminate
chr14	26377371	26378803	0	1	1	0	0	0	1	1	0	0	0	1	1	0	0	vista	indeterminate
chr14	29226074	29227673	0	1	1	0	0	0	1	1	0	0	0	1	1	0	0	vista	indeterminate
chr14	29684895	29686744	Inf	0.07128	1	1	0	Inf	0.0377991	1	1	0	0	1	1	0	0	vista	indeterminate
chr14	29710884	29713340	0	1	1	0	0	0	1	1	0	0	0	1	1	0	0	vista	indeterminate
chr14	29743373	29745881	0	1	1	0	0	0	1	1	0	0	0	1	1	0	0	vista	indeterminate
chr14	29857929	29860548	0	1	1	0	0	0	1	1	0	0	0	1	1	0	0	vista	indeterminate
chr14	29860528	29862348	0	1	1	0	0	0	1	1	0	0	0	1	1	0	0	vista	indeterminate
chr14	29927483	29928818	0	1	1	0	0	0	1	1	0	0	0	1	1	0	0	vista	indeterminate
chr14	30741749	30743626	0	1	1	0	0	0	1	1	0	0	0	1	1	0	0	vista	indeterminate
chr14	36020023	36020998	0	1	1	0	0	0	1	1	0	0	0	1	1	0	0	vista	indeterminate
chr14	36814301	36815937	0	1	1	0	0	0	1	1	0	0	0	1	1	0	0	vista	indeterminate
chr14	36911161	36914360	0	1	1	0	0	0	1	1	0	0	0	1	1	0	0	vista	indeterminate
chr14	36933149	36934532	0	1	1	0	0	0	1	1	0	0	0	1	1	0	0	vista	indeterminate
chr14	36973774	36974585	0	1	1	0	0	0	1	1	0	0	0	1	1	0	0	vista	indeterminate
chr14	37726339	37727348	0	1	1	0	0	0	1	1	0	0	0	1	1	0	0	vista	indeterminate
chr14	53833456	53836210	0	1	1	0	0	0	1	1	0	0	0	1	1	0	0	vista	indeterminate
chr14	54035952	54040896	0	1	1	0	0	0	1	1	0	0	0	1	1	0	0	vista	indeterminate
chr14	54687582	54688495	0	1	1	0	0	0	1	1	0	0	0	1	1	0	0	vista	indeterminate
chr14	57320663	57324319	0	1	1	0	0	0	1	1	0	0	0	1	1	0	0	vista	indeterminate
chr14	57419007	57421445	0	1	1	0	0	0	1	1	0	0	0	1	1	0	0	vista	indeterminate
chr14	57430886	57432346	0	1	1	0	0	0	1	1	0	0	0	1	1	0	0	vista	indeterminate
chr14	57474143	57478090	0	1	1	0	0	0	1	1	0	0	0	1	1	0	0	vista	indeterminate
chr14	61120198	61122451	0	1	1	0	0	0	1	1	0	0	0	1	1	0	0	vista	indeterminate
chr14	68634842	68636060	0	1	1	0	0	0	1	1	0	0	0	1	1	0	0	vista	indeterminate
chr14	68842756	68845775	0	1	1	0	4	0	1	1	0	0	0	1	1	0	4	vista	indeterminate
chr14	68976403	68979383	0	1	1	0	0	0	1	1	0	0	0	1	1	0	0	vista	indeterminate
chr14	75703372	75705053	0	1	1	0	0	0	1	1	0	0	0	1	1	0	0	vista	indeterminate
chr14	75724423	75726998	0	1	1	0	1	0	1	1	0	1	0	1	1	0	0	vista	indeterminate
chr14	77384640	77387697	0	1	1	0	0	0	1	1	0	0	0	1	1	0	0	vista	indeterminate
chr14	77506870	77511353	0	1	1	0	0	0	1	1	0	0	0	1	1	0	0	vista	indeterminate
chr14	80095738	80097310	0	1	1	0	0	0	1	1	0	0	0	1	1	0	0	vista	indeterminate
chr14	95836413	95839481	0	1	1	0	0	0	1	1	0	0	0	1	1	0	0	vista	indeterminate
chr14	99466199	99467144	0	1	1	0	0	0	1	1	0	0	0	1	1	0	0	vista	indeterminate
chr14	100039651	100044326	0	1	1	0	0	0	1	1	0	0	0	1	1	0	0	vista	indeterminate
chr15	31595789	31600208	0	1	1	0	1	0	1	1	0	1	0	1	1	0	0	vista	indeterminate
chr15	36819020	36820695	0	1	1	0	0	0	1	1	0	0	0	1	1	0	0	vista	indeterminate
chr15	36964818	36966098	0	1	1	0	0	0	1	1	0	0	0	1	1	0	0	vista	indeterminate
chr15	37240804	37242498	0	1	1	0	0	0	1	1	0	0	0	1	1	0	0	vista	indeterminate
chr15	37512673	37514557	0	1	1	0	0	0	1	1	0	0	0	1	1	0	0	vista	indeterminate
chr15	37652782	37654460	0	1	1	0	0	0	1	1	0	0	0	1	1	0	0	vista	indeterminate
chr15	38159506	38161007	0	1	1	0	0	0	1	1	0	0	0	1	1	0	0	vista	indeterminate
chr15	40383559	40386138	0.277208	0.00300379	1	4	188	0	1	1	0	0	0.271489	0.00306529	1	4	188	vista	indeterminate
chr15	44171246	44173891	0	1	1	0	2	0	1	1	0	0	0	1	1	0	2	vista	indeterminate
chr15	57425243	57425958	0	1	1	0	1	0	1	1	0	0	0	1	1	0	1	vista	indeterminate
chr15	57426027	57426952	0	1	1	0	0	0	1	1	0	0	0	1	1	0	0	vista	indeterminate
chr15	63382544	63386341	0	1	1	0	2	0	1	1	0	2	0	1	1	0	0	vista	indeterminate
chr15	67198973	67200134	0	1	1	0	0	0	1	1	0	0	0	1	1	0	0	vista	indeterminate
chr15	67665163	67665685	0	1	1	0	0	0	1	1	0	0	0	1	1	0	0	vista	indeterminate
chr15	70391575	70392613	0	0.628829	1	0	17	0	1	1	0	17	0	1	1	0	0	vista	indeterminate
chr15	74870846	74872794	0	1	1	0	0	0	1	1	0	0	0	1	1	0	0	vista	indeterminate
chr15	94524573	94527142	0	1	1	0	0	0	1	1	0	0	0	1	1	0	0	vista	indeterminate
chr15	97128053	97130294	0	1	1	0	0	0	1	1	0	0	0	1	1	0	0	vista	indeterminate
chr15	99257739	99262228	0	1	1	0	0	0	1	1	0	0	0	1	1	0	0	vista	indeterminate
chr16	10319828	10320876	0	1	1	0	0	0	1	1	0	0	0	1	1	0	0	vista	indeterminate
chr16	48912815	48914144	0	1	1	0	0	0	1	1	0	0	0	1	1	0	0	vista	indeterminate
chr16	49094465	49095242	0	1	1	0	0	0	1	1	0	0	0	1	1	0	0	vista	indeterminate
chr16	49735098	49736449	0	1	1	0	0	0	1	1	0	0	0	1	1	0	0	vista	indeterminate
chr16	50869691	50871098	0	1	1	0	0	0	1	1	0	0	0	1	1	0	0	vista	indeterminate
chr16	51056310	51057592	0	1	1	0	0	0	1	1	0	0	0	1	1	0	0	vista	indeterminate
chr16	51147011	51148642	0	1	1	0	0	0	1	1	0	0	0	1	1	0	0	vista	indeterminate
chr16	51231120	51232362	0	1	1	0	0	0	1	1	0	0	0	1	1	0	0	vista	indeterminate
chr16	51491798	51493025	0	1	1	0	0	0	1	1	0	0	0	1	1	0	0	vista	indeterminate
chr16	51560195	51560925	0	1	1	0	0	0	1	1	0	0	0	1	1	0	0	vista	indeterminate
chr16	51576724	51578101	0	1	1	0	0	0	1	1	0	0	0	1	1	0	0	vista	indeterminate
chr16	51657809	51658716	0	1	1	0	0	0	1	1	0	0	0	1	1	0	0	vista	indeterminate
chr16	51671180	51672039	0	1	1	0	0	0	1	1	0	0	0	1	1	0	0	vista	indeterminate
chr16	51958287	51959688	0	1	1	0	0	0	1	1	0	0	0	1	1	0	0	vista	indeterminate
chr16	52446049	52447237	0	1	1	0	0	0	1	1	0	0	0	1	1	0	0	vista	indeterminate
chr16	52468528	52471762	0	1	1	0	0	0	1	1	0	0	0	1	1	0	0	vista	indeterminate
chr16	53726315	53727556	0	1	1	0	0	0	1	1	0	0	0	1	1	0	0	vista	indeterminate
chr16	53948200	53949846	0	1	1	0	0	0	1	1	0	0	0	1	1	0	0	vista	indeterminate
chr16	53986629	53988193	0	1	1	0	0	0	1	1	0	0	0	1	1	0	0	vista	indeterminate
chr16	53994057	53995943	0	1	1	0	1	0	1	1	0	0	0	1	1	0	1	vista	indeterminate
chr16	54143853	54144867	0	1	1	0	0	0	1	1	0	0	0	1	1	0	0	vista	indeterminate
chr16	54323419	54324336	0	1	1	0	0	0	1	1	0	0	0	1	1	0	0	vista	indeterminate
chr16	54575877	54577925	0	1	1	0	0	0	1	1	0	0	0	1	1	0	0	vista	indeterminate
chr16	54650597	54651882	0	1	1	0	0	0	1	1	0	0	0	1	1	0	0	vista	indeterminate
chr16	55079236	55080429	0	1	1	0	0	0	1	1	0	0	0	1	1	0	0	vista	indeterminate
chr16	55223184	55224283	0	1	1	0	0	0	1	1	0	0	0	1	1	0	0	vista	indeterminate
chr16	55329288	55330760	0	1	1	0	0	0	1	1	0	0	0	1	1	0	0	vista	indeterminate
chr16	55424415	55425738	0	1	1	0	0	0	1	1	0	0	0	1	1	0	0	vista	indeterminate
chr16	61057517	61059625	0	1	1	0	0	0	1	1	0	0	0	1	1	0	0	vista	indeterminate
chr16	66937075	66939560	0	1	1	0	0	0	1	1	0	0	0	1	1	0	0	vista	indeterminate
chr16	72254565	72255825	0	1	1	0	0	0	1	1	0	0	0	1	1	0	0	vista	indeterminate
chr16	72404532	72407591	0	1	1	0	0	0	1	1	0	0	0	1	1	0	0	vista	indeterminate
chr16	72738567	72740149	0	1	1	0	0	0	1	1	0	0	0	1	1	0	0	vista	indeterminate
chr16	72980899	72982545	0	1	1	0	0	0	1	1	0	0	0	1	1	0	0	vista	indeterminate
chr16	73362808	73364292	0	1	1	0	0	0	1	1	0	0	0	1	1	0	0	vista	indeterminate
chr16	73825192	73828566	0	1	1	0	0	0	1	1	0	0	0	1	1	0	0	vista	indeterminate
chr16	78510607	78511944	0	1	1	0	0	0	1	1	0	0	0	1	1	0	0	vista	indeterminate
chr16	80372592	80373755	0	1	1	0	0	0	1	1	0	0	0	1	1	0	0	vista	indeterminate
chr16	82767608	82770047	0	1	1	0	0	0	1	1	0	0	0	1	1	0	0	vista	indeterminate
chr16	86430086	86430726	0	1	1	0	0	0	1	1	0	0	0	1	1	0	0	vista	indeterminate
chr16	86943366	86946175	0	1	1	0	0	0	1	1	0	0	0	1	1	0	0	vista	indeterminate
chr16	89057396	89061023	0	1	1	0	0	0	1	1	0	0	0	1	1	0	0	vista	indeterminate
chr17	2079771	2081236	0	1	1	0	0	0	1	1	0	0	0	1	1	0	0	vista	indeterminate
chr17	2081997	2084289	0	1	1	0	1	0	1	1	0	0	0	1	1	0	1	vista	indeterminate
chr17	13015646	13018459	0	1	1	0	2	0	1	1	0	2	0	1	1	0	0	vista	indeterminate
chr17	17439185	17444187	0	1	1	0	0	0	1	1	0	0	0	1	1	0	0	vista	indeterminate
chr17	27994701	27996874	0	1	1	0	0	0	1	1	0	0	0	1	1	0	0	vista	indeterminate
chr17	32077518	32078677	0	1	1	0	8	0	1	1	0	8	0	1	1	0	0	vista	indeterminate
chr17	35011847	35012557	0	1	1	0	0	0	1	1	0	0	0	1	1	0	0	vista	indeterminate
chr17	35329348	35329944	0	1	1	0	0	0	1	1	0	0	0	1	1	0	0	vista	indeterminate
chr17	37774484	37774988	0	1	1	0	0	0	1	1	0	0	0	1	1	0	0	vista	indeterminate
chr17	37831123	37834530	0	1	1	0	0	0	1	1	0	0	0	1	1	0	0	vista	indeterminate
chr17	45368527	45369514	0	1	1	0	0	0	1	1	0	0	0	1	1	0	0	vista	indeterminate
chr17	46226551	46227693	0	1	1	0	0	0	1	1	0	0	0	1	1	0	0	vista	indeterminate
chr17	59893118	59894141	0	1	1	0	0	0	1	1	0	0	0	1	1	0	0	vista	indeterminate
chr17	61751591	61755090	0	1	1	0	0	0	1	1	0	0	0	1	1	0	0	vista	indeterminate
chr17	63161261	63164266	0	1	1	0	0	0	1	1	0	0	0	1	1	0	0	vista	indeterminate
chr17	68999468	69000768	0	1	1	0	0	0	1	1	0	0	0	1	1	0	0	vista	indeterminate
chr18	12277695	12281650	0	1	1	0	0	0	1	1	0	0	0	1	1	0	0	vista	indeterminate
chr18	19338951	19341922	0	1	1	0	0	0	1	1	0	0	0	1	1	0	0	vista	indeterminate
chr18	19773982	19774532	0	1	1	0	0	0	1	1	0	0	0	1	1	0	0	vista	indeterminate
chr18	20049643	20052904	0	1	1	0	0	0	1	1	0	0	0	1	1	0	0	vista	indeterminate
chr18	22235985	22237388	0	1	1	0	0	0	1	1	0	0	0	1	1	0	0	vista	indeterminate
chr18	22616830	22618682	0	1	1	0	0	0	1	1	0	0	0	1	1	0	0	vista	indeterminate
chr18	22692415	22693640	0	1	1	0	0	0	1	1	0	0	0	1	1	0	0	vista	indeterminate
chr18	22744667	22746270	0	1	1	0	0	0	1	1	0	0	0	1	1	0	0	vista	indeterminate
chr18	22808333	22809984	0	1	1	0	0	0	1	1	0	0	0	1	1	0	0	vista	indeterminate
chr18	22864752	22866457	0	1	1	0	0	0	1	1	0	0	0	1	1	0	0	vista	indeterminate
chr18	23044106	23046853	0	1	1	0	0	0	1	1	0	0	0	1	1	0	0	vista	indeterminate
chr18	23432722	23434825	0	1	1	0	0	0	1	1	0	0	0	1	1	0	0	vista	indeterminate
chr18	25500904	25504214	0	1	1	0	0	0	1	1	0	0	0	1	1	0	0	vista	indeterminate
chr18	25663862	25668856	0	1	1	0	0	0	1	1	0	0	0	1	1	0	0	vista	indeterminate
chr18	34719385	34720720	0	1	1	0	0	0	1	1	0	0	0	1	1	0	0	vista	indeterminate
chr18	35063481	35064528	0	1	1	0	0	0	1	1	0	0	0	1	1	0	0	vista	indeterminate
chr18	36763762	36764791	0	1	1	0	0	0	1	1	0	0	0	1	1	0	0	vista	indeterminate
chr18	42322322	42326001	0	1	1	0	2	0	1	1	0	0	0	1	1	0	2	vista	indeterminate
chr18	42942362	42944135	0	1	1	0	0	0	1	1	0	0	0	1	1	0	0	vista	indeterminate
chr18	43133055	43135229	0	1	1	0	0	0	1	1	0	0	0	1	1	0	0	vista	indeterminate
chr18	43168346	43170729	0	1	1	0	0	0	1	1	0	0	0	1	1	0	0	vista	indeterminate
chr18	45087289	45088074	0	1	1	0	0	0	1	1	0	0	0	1	1	0	0	vista	indeterminate
chr18	49279373	49281480	0	1	1	0	0	0	1	1	0	0	0	1	1	0	0	vista	indeterminate
chr18	49572584	49574511	0	1	1	0	0	0	1	1	0	0	0	1	1	0	0	vista	indeterminate
chr18	52699869	52701226	0	1	1	0	0	0	1	1	0	0	0	1	1	0	0	vista	indeterminate
chr18	53018677	53020044	0	1	1	0	0	0	1	1	0	0	0	1	1	0	0	vista	indeterminate
chr18	53089624	53091079	0	1	1	0	0	0	1	1	0	0	0	1	1	0	0	vista	indeterminate
chr18	56471646	56474866	0	1	1	0	0	0	1	1	0	0	0	1	1	0	0	vista	indeterminate
chr18	63078261	63078839	0	1	1	0	0	0	1	1	0	0	0	1	1	0	0	vista	indeterminate
chr18	72357474	72358333	0	1	1	0	0	0	1	1	0	0	0	1	1	0	0	vista	indeterminate
chr18	72567671	72569282	0	1	1	0	0	0	1	1	0	0	0	1	1	0	0	vista	indeterminate
chr18	75496337	75498507	0	1	1	0	0	0	1	1	0	0	0	1	1	0	0	vista	indeterminate
chr18	75569572	75570862	0	1	1	0	0	0	1	1	0	0	0	1	1	0	0	vista	indeterminate
chr18	76006819	76008476	0	1	1	0	0	0	1	1	0	0	0	1	1	0	0	vista	indeterminate
chr18	76461275	76462723	0	1	1	0	0	0	1	1	0	0	0	1	1	0	0	vista	indeterminate
chr18	76481721	76483257	0	1	1	0	0	0	1	1	0	0	0	1	1	0	0	vista	indeterminate
chr18	77010008	77010795	0	1	1	0	0	0	1	1	0	0	0	1	1	0	0	vista	indeterminate
chr19	11251930	11254703	0	1	1	0	0	0	1	1	0	0	0	1	1	0	0	vista	indeterminate
chr19	13163510	13167355	0	1	1	0	0	0	1	1	0	0	0	1	1	0	0	vista	indeterminate
chr19	30494613	30495503	0	1	1	0	0	0	1	1	0	0	0	1	1	0	0	vista	indeterminate
chr19	30565949	30567016	0	1	1	0	0	0	1	1	0	0	0	1	1	0	0	vista	indeterminate
chr19	30574386	30575360	0	1	1	0	0	0	1	1	0	0	0	1	1	0	0	vista	indeterminate
chr19	30747056	30748648	0	1	1	0	0	0	1	1	0	0	0	1	1	0	0	vista	indeterminate
chr19	30767057	30768273	0	1	1	0	0	0	1	1	0	0	0	1	1	0	0	vista	indeterminate
chr19	30840298	30843536	0	1	1	0	0	0	1	1	0	0	0	1	1	0	0	vista	indeterminate
chr19	31002940	31004262	0	1	1	0	0	0	1	1	0	0	0	1	1	0	0	vista	indeterminate
chr19	31587057	31588070	0	1	1	0	0	0	1	1	0	0	0	1	1	0	0	vista	indeterminate
chr19	32452700	32453894	0	1	1	0	0	0	1	1	0	0	0	1	1	0	0	vista	indeterminate
chr19	41936985	41938891	0	0.00418373	1	0	81	0	1	1	0	0	0	0.00422901	1	0	81	vista	indeterminate
chr20	2719207	2719789	0	1	1	0	0	0	1	1	0	0	0	1	1	0	0	vista	indeterminate
chr20	10793182	10794439	0	1	1	0	0	0	1	1	0	0	0	1	1	0	0	vista	indeterminate
chr20	20472952	20474200	0	1	1	0	0	0	1	1	0	0	0	1	1	0	0	vista	indeterminate
chr20	21214789	21217232	0	1	1	0	1	0	1	1	0	1	0	1	1	0	0	vista	indeterminate
chr20	21488550	21490021	0	1	1	0	0	0	1	1	0	0	0	1	1	0	0	vista	indeterminate
chr20	30191715	30192554	0	1	1	0	0	0	1	1	0	0	0	1	1	0	0	vista	indeterminate
chr20	30261537	30264882	0	1	1	0	1	0	1	1	0	0	0	1	1	0	1	vista	indeterminate
chr20	31112333	31117114	0	1	1	0	0	0	1	1	0	0	0	1	1	0	0	vista	indeterminate
chr20	31563917	31568870	0	1	1	0	0	0	1	1	0	0	0	1	1	0	0	vista	indeterminate
chr20	37876813	37877600	0	1	1	0	0	0	1	1	0	0	0	1	1	0	0	vista	indeterminate
chr20	39334181	39335059	0	1	1	0	0	0	1	1	0	0	0	1	1	0	0	vista	indeterminate
chr20	49306306	49309162	0	1	1	0	0	0	1	1	0	0	0	1	1	0	0	vista	indeterminate
chr20	54241645	54244672	0	1	1	0	0	0	1	1	0	0	0	1	1	0	0	vista	indeterminate
chr20	56014709	56019293	0	1	1	0	0	0	1	1	0	0	0	1	1	0	0	vista	indeterminate
chr21	17681161	17682802	0	1	1	0	0	0	1	1	0	0	0	1	1	0	0	vista	indeterminate
chr21	17951011	17953659	0	1	1	0	0	0	1	1	0	0	0	1	1	0	0	vista	indeterminate
chr21	28326326	28327753	0	1	1	0	0	0	1	1	0	0	0	1	1	0	0	vista	indeterminate
chr21	34221455	34223948	0	1	1	0	0	0	1	1	0	0	0	1	1	0	0	vista	indeterminate
chr21	34290781	34292115	0	1	1	0	0	0	1	1	0	0	0	1	1	0	0	vista	indeterminate
chr21	34465958	34469066	0	1	1	0	0	0	1	1	0	0	0	1	1	0	0	vista	indeterminate
chr21	35915963	35919662	0	1	1	0	1	0	1	1	0	1	0	1	1	0	0	vista	indeterminate
chr21	39227605	39229223	0	1	1	0	0	0	1	1	0	0	0	1	1	0	0	vista	indeterminate
chr21	40361358	40363126	0	1	1	0	0	0	1	1	0	0	0	1	1	0	0	vista	indeterminate
chr21	44010871	44014322	0	1	1	0	6	0	1	1	0	6	0	1	1	0	0	vista	indeterminate
chr22	19749355	19750055	0	1	1	0	0	0	1	1	0	0	0	1	1	0	0	vista	indeterminate
chr22	20775060	20779007	0	1	1	0	0	0	1	1	0	0	0	1	1	0	0	vista	indeterminate
chr22	21953367	21954302	0	1	1	0	0	0	1	1	0	0	0	1	1	0	0	vista	indeterminate
chr22	28238312	28239718	0	1	1	0	0	0	1	1	0	0	0	1	1	0	0	vista	indeterminate
chr22	28746696	28748395	0	1	1	0	0	0	1	1	0	0	0	1	1	0	0	vista	indeterminate
chr22	32019364	32023822	0	0.110797	1	0	38	0	1	1	0	1	0	0.110256	1	0	37	vista	indeterminate
chr22	38381622	38382457	0	1	1	0	0	0	1	1	0	0	0	1	1	0	0	vista	indeterminate
chr22	38394344	38395199	0	1	1	0	0	0	1	1	0	0	0	1	1	0	0	vista	indeterminate
chr22	38429239	38430515	0	1	1	0	0	0	1	1	0	0	0	1	1	0	0	vista	indeterminate
chr22	38442139	38442879	0	1	1	0	0	0	1	1	0	0	0	1	1	0	0	vista	indeterminate
chr22	46240914	46242300	0	1	1	0	0	0	1	1	0	0	0	1	1	0	0	vista	indeterminate
chrX	24894334	24896084	0	1	1	0	0	0	1	1	0	0	0	1	1	0	0	vista	indeterminate
chrX	24915381	24918272	0	1	1	0	0	0	1	1	0	0	0	1	1	0	0	vista	indeterminate
chrX	25007878	25009581	0	1	1	0	0	0	1	1	0	0	0	1	1	0	0	vista	indeterminate
chrX	25017066	25018756	0	1	1	0	0	0	1	1	0	0	0	1	1	0	0	vista	indeterminate
chrX	25018870	25020532	0	1	1	0	0	0	1	1	0	0	0	1	1	0	0	vista	indeterminate
chrX	25400223	25402334	0	1	1	0	0	0	1	1	0	0	0	1	1	0	0	vista	indeterminate
chrX	81464239	81465016	0	1	1	0	0	0	1	1	0	0	0	1	1	0	0	vista	indeterminate
chrX	81788883	81790571	0	1	1	0	0	0	1	1	0	0	0	1	1	0	0	vista	indeterminate
chrX	123350826	123352587	0	1	1	0	0	0	1	1	0	0	0	1	1	0	0	vista	indeterminate
chrX	136316805	136317871	0	1	1	0	0	0	1	1	0	0	0	1	1	0	0	vista	indeterminate
chrX	139169378	139171545	0	1	1	0	0	0	1	1	0	0	0	1	1	0	0	vista	indeterminate
chrX	139332132	139333376	0	1	1	0	0	0	1	1	0	0	0	1	1	0	0	vista	indeterminate
chrX	150407691	150409052	0	1	1	0	0	0	1	1	0	0	0	1	1	0	0	vista	indeterminate
chr1	236000	236109	0	1	1	0	0	0	1	1	0	0	0	1	1	0	0	CHROMHMM_SEGWAY	indeterminate
chr1	540600	541000	0	1	1	0	0	0	1	1	0	0	0	1	1	0	0	CHROMHMM_SEGWAY	indeterminate
chr1	713600	713800	0	1	1	0	0	0	1	1	0	0	0	1	1	0	0	CHROMHMM_SEGWAY	indeterminate
chr1	747984	748337	0	1	1	0	0	0	1	1	0	0	0	1	1	0	0	CHROMHMM_SEGWAY	indeterminate
chr1	752600	752779	0	1	1	0	2	0	1	1	0	0	0	1	1	0	2	CHROMHMM_SEGWAY	indeterminate
chr1	760446	760800	0	1	1	0	0	0	1	1	0	0	0	1	1	0	0	CHROMHMM_SEGWAY	indeterminate
chr1	778015	778600	0	1	1	0	0	0	1	1	0	0	0	1	1	0	0	CHROMHMM_SEGWAY	indeterminate
chr1	779526	779862	0	1	1	0	0	0	1	1	0	0	0	1	1	0	0	CHROMHMM_SEGWAY	indeterminate
chr1	779955	780000	0	1	1	0	0	0	1	1	0	0	0	1	1	0	0	CHROMHMM_SEGWAY	indeterminate
chr1	780627	781400	0	1	1	0	0	0	1	1	0	0	0	1	1	0	0	CHROMHMM_SEGWAY	indeterminate
chr1	793504	793974	0	1	1	0	0	0	1	1	0	0	0	1	1	0	0	CHROMHMM_SEGWAY	indeterminate
chr1	794117	794400	0	1	1	0	1	0	1	1	0	0	0	1	1	0	1	CHROMHMM_SEGWAY	indeterminate
chr1	805402	805597	0	1	1	0	0	0	1	1	0	0	0	1	1	0	0	CHROMHMM_SEGWAY	indeterminate
chr1	805440	805565	0	1	1	0	0	0	1	1	0	0	0	1	1	0	0	CHROMHMM_SEGWAY	indeterminate
chr1	805452	805600	0	1	1	0	0	0	1	1	0	0	0	1	1	0	0	CHROMHMM_SEGWAY	indeterminate
chr1	822900	823000	0	1	1	0	0	0	1	1	0	0	0	1	1	0	0	DRM	indeterminate
chr1	823400	823500	0	1	1	0	0	0	1	1	0	0	0	1	1	0	0	DRM	indeterminate
chr1	824700	825000	0	1	1	0	0	0	1	1	0	0	0	1	1	0	0	DRM	indeterminate
chr1	825200	825400	0	1	1	0	0	0	1	1	0	0	0	1	1	0	0	DRM	indeterminate
chr1	825700	826300	0	1	1	0	0	0	1	1	0	0	0	1	1	0	0	DRM	indeterminate
chr1	834100	834400	0	1	1	0	0	0	1	1	0	0	0	1	1	0	0	DRM	indeterminate
chr1	834244	834337	0	1	1	0	0	0	1	1	0	0	0	1	1	0	0	CHROMHMM_SEGWAY	indeterminate
chr1	839248	840032	0	1	1	0	2	0	1	1	0	2	0	1	1	0	0	CHROMHMM_SEGWAY	indeterminate
chr1	839249	839787	0	1	1	0	0	0	1	1	0	0	0	1	1	0	0	CHROMHMM_SEGWAY	indeterminate
chr1	839729	839834	0	1	1	0	0	0	1	1	0	0	0	1	1	0	0	CHROMHMM_SEGWAY	indeterminate
chr1	839800	839909	0	1	1	0	1	0	1	1	0	1	0	1	1	0	0	CHROMHMM_SEGWAY	indeterminate
chr1	839814	840043	3.25729	0.309086	1	1	4	6.36448	0.17524	1	1	4	0	1	1	0	0	CHROMHMM_SEGWAY	indeterminate
chr1	840203	840391	0	1	1	0	0	0	1	1	0	0	0	1	1	0	0	CHROMHMM_SEGWAY	indeterminate
chr1	840294	840386	0	1	1	0	0	0	1	1	0	0	0	1	1	0	0	CHROMHMM_SEGWAY	indeterminate
chr1	840321	840800	0	1	1	0	1	0	1	1	0	1	0	1	1	0	0	CHROMHMM_SEGWAY	indeterminate
chr1	840347	841116	0	1	1	0	1	0	1	1	0	1	0	1	1	0	0	CHROMHMM_SEGWAY	indeterminate
chr1	840353	840555	0	1	1	0	0	0	1	1	0	0	0	1	1	0	0	CHROMHMM_SEGWAY	indeterminate
chr1	840529	840600	0	1	1	0	0	0	1	1	0	0	0	1	1	0	0	CHROMHMM_SEGWAY	indeterminate
chr1	840973	841200	0	1	1	0	0	0	1	1	0	0	0	1	1	0	0	CHROMHMM_SEGWAY	indeterminate
chr1	842200	842303	0	1	1	0	0	0	1	1	0	0	0	1	1	0	0	CHROMHMM_SEGWAY	indeterminate
chr1	842417	842600	0	1	1	0	0	0	1	1	0	0	0	1	1	0	0	CHROMHMM_SEGWAY	indeterminate
chr1	848000	848369	0	1	1	0	0	0	1	1	0	0	0	1	1	0	0	CHROMHMM_SEGWAY	indeterminate
chr1	848486	848600	0	1	1	0	0	0	1	1	0	0	0	1	1	0	0	CHROMHMM_SEGWAY	indeterminate
chr1	852163	852600	0	1	1	0	0	0	1	1	0	0	0	1	1	0	0	CHROMHMM_SEGWAY	indeterminate
chr1	856000	856463	0	1	1	0	0	0	1	1	0	0	0	1	1	0	0	CHROMHMM_SEGWAY	indeterminate
chr1	856000	856566	0	1	1	0	0	0	1	1	0	0	0	1	1	0	0	CHROMHMM_SEGWAY	indeterminate
chr1	856200	856484	0	1	1	0	0	0	1	1	0	0	0	1	1	0	0	CHROMHMM_SEGWAY	indeterminate
chr1	856256	856464	0	1	1	0	0	0	1	1	0	0	0	1	1	0	0	CHROMHMM_SEGWAY	indeterminate
chr1	856675	856800	0	1	1	0	0	0	1	1	0	0	0	1	1	0	0	CHROMHMM_SEGWAY	indeterminate
chr1	856691	856800	0	1	1	0	0	0	1	1	0	0	0	1	1	0	0	CHROMHMM_SEGWAY	indeterminate
chr1	856732	856886	0	1	1	0	0	0	1	1	0	0	0	1	1	0	0	CHROMHMM_SEGWAY	indeterminate
chr1	856753	856800	0	1	1	0	0	0	1	1	0	0	0	1	1	0	0	CHROMHMM_SEGWAY	indeterminate
chr1	858401	858496	0	1	1	0	0	0	1	1	0	0	0	1	1	0	0	CHROMHMM_SEGWAY	indeterminate
chr1	858460	861600	0	1	1	0	0	0	1	1	0	0	0	1	1	0	0	CHROMHMM_SEGWAY	indeterminate
chr1	858692	859230	0	1	1	0	0	0	1	1	0	0	0	1	1	0	0	CHROMHMM_SEGWAY	indeterminate
chr1	858800	860175	0	1	1	0	0	0	1	1	0	0	0	1	1	0	0	CHROMHMM_SEGWAY	indeterminate
chr1	858800	860400	0	1	1	0	0	0	1	1	0	0	0	1	1	0	0	CHROMHMM_SEGWAY	indeterminate
chr1	858816	861347	0	1	1	0	0	0	1	1	0	0	0	1	1	0	0	CHROMHMM_SEGWAY	indeterminate
chr1	859356	859400	0	1	1	0	0	0	1	1	0	0	0	1	1	0	0	CHROMHMM_SEGWAY	indeterminate
chr1	860286	860655	0	1	1	0	0	0	1	1	0	0	0	1	1	0	0	CHROMHMM_SEGWAY	indeterminate
chr1	860838	861076	0	1	1	0	0	0	1	1	0	0	0	1	1	0	0	CHROMHMM_SEGWAY	indeterminate
chr1	861000	861506	0	1	1	0	0	0	1	1	0	0	0	1	1	0	0	CHROMHMM_SEGWAY	indeterminate
chr1	873678	874400	0	1	1	0	1	0	1	1	0	1	0	1	1	0	0	CHROMHMM_SEGWAY	indeterminate
chr1	874692	877764	0	1	1	0	1	0	1	1	0	1	0	1	1	0	0	CHROMHMM_SEGWAY	indeterminate
chr1	875000	875581	0	1	1	0	0	0	1	1	0	0	0	1	1	0	0	CHROMHMM_SEGWAY	indeterminate
chr1	875366	875692	0	1	1	0	0	0	1	1	0	0	0	1	1	0	0	CHROMHMM_SEGWAY	indeterminate
chr1	875600	876173	0	1	1	0	1	0	1	1	0	1	0	1	1	0	0	CHROMHMM_SEGWAY	indeterminate
chr1	875600	876400	0	1	1	0	1	0	1	1	0	1	0	1	1	0	0	CHROMHMM_SEGWAY	indeterminate
chr1	875800	878800	0	1	1	0	0	0	1	1	0	0	0	1	1	0	0	CHROMHMM_SEGWAY	indeterminate
chr1	876096	877024	0	1	1	0	0	0	1	1	0	0	0	1	1	0	0	CHROMHMM_SEGWAY	indeterminate
chr1	877000	877384	0	1	1	0	0	0	1	1	0	0	0	1	1	0	0	CHROMHMM_SEGWAY	indeterminate
chr1	877082	877356	0	1	1	0	0	0	1	1	0	0	0	1	1	0	0	CHROMHMM_SEGWAY	indeterminate
chr1	877346	877689	0	1	1	0	0	0	1	1	0	0	0	1	1	0	0	CHROMHMM_SEGWAY	indeterminate
chr1	878891	879000	0	1	1	0	0	0	1	1	0	0	0	1	1	0	0	CHROMHMM_SEGWAY	indeterminate
chr1	894798	895857	0	1	1	0	0	0	1	1	0	0	0	1	1	0	0	CHROMHMM_SEGWAY	indeterminate
chr1	894816	895200	0	1	1	0	0	0	1	1	0	0	0	1	1	0	0	CHROMHMM_SEGWAY	indeterminate
chr1	894841	895219	0	1	1	0	0	0	1	1	0	0	0	1	1	0	0	CHROMHMM_SEGWAY	indeterminate
chr1	894850	895194	0	1	1	0	0	0	1	1	0	0	0	1	1	0	0	CHROMHMM_SEGWAY	indeterminate
chr1	895046	895831	0	1	1	0	0	0	1	1	0	0	0	1	1	0	0	CHROMHMM_SEGWAY	indeterminate
chr1	895424	895723	0	1	1	0	0	0	1	1	0	0	0	1	1	0	0	CHROMHMM_SEGWAY	indeterminate
chr1	895507	895600	0	1	1	0	0	0	1	1	0	0	0	1	1	0	0	CHROMHMM_SEGWAY	indeterminate
chr1	895524	895913	0	1	1	0	0	0	1	1	0	0	0	1	1	0	0	CHROMHMM_SEGWAY	indeterminate
chr1	895643	895800	0	1	1	0	0	0	1	1	0	0	0	1	1	0	0	CHROMHMM_SEGWAY	indeterminate
chr1	896000	896469	0	1	1	0	3	0	1	1	0	0	0	1	1	0	3	CHROMHMM_SEGWAY	indeterminate
chr1	896074	897200	0	1	1	0	1	0	1	1	0	0	0	1	1	0	1	CHROMHMM_SEGWAY	indeterminate
chr1	896080	896989	0	1	1	0	1	0	1	1	0	0	0	1	1	0	1	CHROMHMM_SEGWAY	indeterminate
chr1	896266	897000	0	1	1	0	1	0	1	1	0	0	0	1	1	0	1	CHROMHMM_SEGWAY	indeterminate
chr1	896600	896734	0	1	1	0	0	0	1	1	0	0	0	1	1	0	0	CHROMHMM_SEGWAY	indeterminate
chr1	896778	897000	0	1	1	0	0	0	1	1	0	0	0	1	1	0	0	CHROMHMM_SEGWAY	indeterminate
chr1	901200	901400	0	1	1	0	0	0	1	1	0	0	0	1	1	0	0	CHROMHMM_SEGWAY	indeterminate
chr1	901340	901600	0	1	1	0	0	0	1	1	0	0	0	1	1	0	0	CHROMHMM_SEGWAY	indeterminate
chr1	901400	901788	0	1	1	0	0	0	1	1	0	0	0	1	1	0	0	CHROMHMM_SEGWAY	indeterminate
chr1	901501	901726	0	1	1	0	0	0	1	1	0	0	0	1	1	0	0	CHROMHMM_SEGWAY	indeterminate
chr1	901943	902800	0	1	1	0	0	0	1	1	0	0	0	1	1	0	0	CHROMHMM_SEGWAY	indeterminate
chr1	902433	902721	0	1	1	0	0	0	1	1	0	0	0	1	1	0	0	CHROMHMM_SEGWAY	indeterminate
chr1	902502	903679	0	1	1	0	0	0	1	1	0	0	0	1	1	0	0	CHROMHMM_SEGWAY	indeterminate
chr1	902605	902800	0	1	1	0	0	0	1	1	0	0	0	1	1	0	0	CHROMHMM_SEGWAY	indeterminate
chr1	902800	902852	0	1	1	0	0	0	1	1	0	0	0	1	1	0	0	CHROMHMM_SEGWAY	indeterminate
chr1	902800	903000	0	1	1	0	0	0	1	1	0	0	0	1	1	0	0	CHROMHMM_SEGWAY	indeterminate
chr1	905800	906400	0	1	1	0	0	0	1	1	0	0	0	1	1	0	0	CHROMHMM_SEGWAY	indeterminate
chr1	911018	911500	0	1	1	0	0	0	1	1	0	0	0	1	1	0	0	CHROMHMM_SEGWAY	indeterminate
chr1	911249	911527	0	1	1	0	0	0	1	1	0	0	0	1	1	0	0	CHROMHMM_SEGWAY	indeterminate
chr1	911681	912094	0	1	1	0	0	0	1	1	0	0	0	1	1	0	0	CHROMHMM_SEGWAY	indeterminate
chr1	911684	912125	0	1	1	0	0	0	1	1	0	0	0	1	1	0	0	CHROMHMM_SEGWAY	indeterminate
chr1	911817	912000	0	1	1	0	0	0	1	1	0	0	0	1	1	0	0	CHROMHMM_SEGWAY	indeterminate
chr1	912000	912064	0	1	1	0	0	0	1	1	0	0	0	1	1	0	0	CHROMHMM_SEGWAY	indeterminate
chr1	915069	916658	0	1	1	0	0	0	1	1	0	0	0	1	1	0	0	CHROMHMM_SEGWAY	indeterminate
chr1	916103	916228	0	1	1	0	0	0	1	1	0	0	0	1	1	0	0	CHROMHMM_SEGWAY	indeterminate
chr1	916758	918147	0	1	1	0	0	0	1	1	0	0	0	1	1	0	0	CHROMHMM_SEGWAY	indeterminate
chr1	919817	919954	0	1	1	0	4	0	1	1	0	4	0	1	1	0	0	CHROMHMM_SEGWAY	indeterminate
chr1	928200	928382	0	1	1	0	0	0	1	1	0	0	0	1	1	0	0	CHROMHMM_SEGWAY	indeterminate
chr1	930824	931016	0	1	1	0	0	0	1	1	0	0	0	1	1	0	0	CHROMHMM_SEGWAY	indeterminate
chr1	931473	931734	0	1	1	0	0	0	1	1	0	0	0	1	1	0	0	CHROMHMM_SEGWAY	indeterminate
chr1	933600	935491	2.00451	0.290479	1	2	13	0	1	1	0	2	2.32019	0.242958	1	2	11	CHROMHMM_SEGWAY	indeterminate
chr1	933694	934044	0	1	1	0	0	0	1	1	0	0	0	1	1	0	0	CHROMHMM_SEGWAY	indeterminate
chr1	933800	934946	0	1	1	0	0	0	1	1	0	0	0	1	1	0	0	CHROMHMM_SEGWAY	indeterminate
chr1	934142	934400	0	1	1	0	0	0	1	1	0	0	0	1	1	0	0	CHROMHMM_SEGWAY	indeterminate
chr1	934280	934400	0	1	1	0	0	0	1	1	0	0	0	1	1	0	0	CHROMHMM_SEGWAY	indeterminate
chr1	934600	935480	2.00451	0.290479	1	2	13	0	1	1	0	2	2.32019	0.242958	1	2	11	CHROMHMM_SEGWAY	indeterminate
chr1	935654	935746	0	1	1	0	1	0	1	1	0	1	0	1	1	0	0	CHROMHMM_SEGWAY	indeterminate
chr1	935711	935814	0	1	1	0	0	0	1	1	0	0	0	1	1	0	0	CHROMHMM_SEGWAY	indeterminate
chr1	936069	937226	0	1	1	0	0	0	1	1	0	0	0	1	1	0	0	CHROMHMM_SEGWAY	indeterminate
chr1	936593	937000	0	1	1	0	0	0	1	1	0	0	0	1	1	0	0	CHROMHMM_SEGWAY	indeterminate
chr1	937816	938000	0	1	1	0	0	0	1	1	0	0	0	1	1	0	0	CHROMHMM_SEGWAY	indeterminate
chr1	940200	941113	0	1	1	0	0	0	1	1	0	0	0	1	1	0	0	CHROMHMM_SEGWAY	indeterminate
chr1	941508	942400	0	1	1	0	0	0	1	1	0	0	0	1	1	0	0	CHROMHMM_SEGWAY	indeterminate
chr1	947674	947766	0	1	1	0	0	0	1	1	0	0	0	1	1	0	0	CHROMHMM_SEGWAY	indeterminate
chr1	947735	948000	0	1	1	0	0	0	1	1	0	0	0	1	1	0	0	CHROMHMM_SEGWAY	indeterminate
chr1	948200	948400	0	1	1	0	0	0	1	1	0	0	0	1	1	0	0	CHROMHMM_SEGWAY	indeterminate
chr1	949571	949800	0	3.43922e-06	1	0	182	0	1	1	0	4	0	3.31146e-06	1	0	178	CHROMHMM_SEGWAY	indeterminate
chr1	949600	949800	0	4.9949e-06	1	0	176	0	1	1	0	4	0	4.81182e-06	1	0	172	CHROMHMM_SEGWAY	indeterminate
chr1	952749	953000	0	1	1	0	0	0	1	1	0	0	0	1	1	0	0	CHROMHMM_SEGWAY	indeterminate
chr1	954470	954786	0	1	1	0	0	0	1	1	0	0	0	1	1	0	0	CHROMHMM_SEGWAY	indeterminate
chr1	954600	954683	0	1	1	0	0	0	1	1	0	0	0	1	1	0	0	CHROMHMM_SEGWAY	indeterminate
chr1	955800	957030	0	1	1	0	0	0	1	1	0	0	0	1	1	0	0	CHROMHMM_SEGWAY	indeterminate
chr1	956254	956348	0	1	1	0	0	0	1	1	0	0	0	1	1	0	0	CHROMHMM_SEGWAY	indeterminate
chr1	956527	957200	0	1	1	0	0	0	1	1	0	0	0	1	1	0	0	CHROMHMM_SEGWAY	indeterminate
chr1	957200	957775	0	0.623851	1	0	16	0	1	1	0	0	0	0.625037	1	0	16	CHROMHMM_SEGWAY	indeterminate
chr1	959800	960962	0	1	1	0	0	0	1	1	0	0	0	1	1	0	0	CHROMHMM_SEGWAY	indeterminate
chr1	966800	967200	0	1	1	0	0	0	1	1	0	0	0	1	1	0	0	CHROMHMM_SEGWAY	indeterminate
chr1	967800	967894	0	1	1	0	0	0	1	1	0	0	0	1	1	0	0	CHROMHMM_SEGWAY	indeterminate
chr1	968000	968204	0	1	1	0	0	0	1	1	0	0	0	1	1	0	0	CHROMHMM_SEGWAY	indeterminate
chr1	968086	968318	0	1	1	0	1	0	1	1	0	1	0	1	1	0	0	CHROMHMM_SEGWAY	indeterminate
chr1	968616	968916	0	1	1	0	0	0	1	1	0	0	0	1	1	0	0	CHROMHMM_SEGWAY	indeterminate
chr1	968752	968953	0	1	1	0	0	0	1	1	0	0	0	1	1	0	0	CHROMHMM_SEGWAY	indeterminate
chr1	968913	969065	0	1	1	0	0	0	1	1	0	0	0	1	1	0	0	CHROMHMM_SEGWAY	indeterminate
chr1	969175	969600	0	1	1	0	0	0	1	1	0	0	0	1	1	0	0	CHROMHMM_SEGWAY	indeterminate
chr1	969532	970366	0	1	1	0	0	0	1	1	0	0	0	1	1	0	0	CHROMHMM_SEGWAY	indeterminate
chr1	974000	974400	0	1	1	0	12	0	1	1	0	6	0	1	1	0	6	CHROMHMM_SEGWAY	indeterminate
chr1	974610	974824	0	1	1	0	1	0	1	1	0	0	0	1	1	0	1	CHROMHMM_SEGWAY	indeterminate
chr1	974962	975450	0	1	1	0	1	0	1	1	0	0	0	1	1	0	1	CHROMHMM_SEGWAY	indeterminate
chr1	975200	976071	0	1	1	0	0	0	1	1	0	0	0	1	1	0	0	CHROMHMM_SEGWAY	indeterminate
chr1	975574	975930	0	1	1	0	0	0	1	1	0	0	0	1	1	0	0	CHROMHMM_SEGWAY	indeterminate
chr1	975600	976104	0	1	1	0	0	0	1	1	0	0	0	1	1	0	0	CHROMHMM_SEGWAY	indeterminate
chr1	975747	976075	0	1	1	0	0	0	1	1	0	0	0	1	1	0	0	CHROMHMM_SEGWAY	indeterminate
chr1	976943	977130	0	1	1	0	2	0	1	1	0	0	0	1	1	0	2	CHROMHMM_SEGWAY	indeterminate
chr1	993400	993707	0	1	1	0	0	0	1	1	0	0	0	1	1	0	0	CHROMHMM_SEGWAY	indeterminate
chr1	993800	994400	0	1	1	0	0	0	1	1	0	0	0	1	1	0	0	CHROMHMM_SEGWAY	indeterminate
chr1	994012	994200	0	1	1	0	0	0	1	1	0	0	0	1	1	0	0	CHROMHMM_SEGWAY	indeterminate
chr1	994086	994296	0	1	1	0	0	0	1	1	0	0	0	1	1	0	0	CHROMHMM_SEGWAY	indeterminate
chr1	994200	994751	0	1	1	0	1	0	1	1	0	1	0	1	1	0	0	CHROMHMM_SEGWAY	indeterminate
chr1	994200	994951	0	1	1	0	3	0	1	1	0	3	0	1	1	0	0	CHROMHMM_SEGWAY	indeterminate
chr1	995064	995600	0	1	1	0	0	0	1	1	0	0	0	1	1	0	0	CHROMHMM_SEGWAY	indeterminate
chr1	995215	995539	0	1	1	0	0	0	1	1	0	0	0	1	1	0	0	CHROMHMM_SEGWAY	indeterminate
chr1	995329	995400	0	1	1	0	0	0	1	1	0	0	0	1	1	0	0	CHROMHMM_SEGWAY	indeterminate
chr1	997600	998200	0	1	1	0	1	0	1	1	0	0	0	1	1	0	1	CHROMHMM_SEGWAY	indeterminate
chr1	997686	997800	0	1	1	0	0	0	1	1	0	0	0	1	1	0	0	CHROMHMM_SEGWAY	indeterminate
chr1	998800	999250	0	1	1	0	0	0	1	1	0	0	0	1	1	0	0	CHROMHMM_SEGWAY	indeterminate
chr1	999000	999224	0	1	1	0	0	0	1	1	0	0	0	1	1	0	0	CHROMHMM_SEGWAY	indeterminate
chr1	999012	1000023	0	1	1	0	4	0	1	1	0	3	0	1	1	0	1	CHROMHMM_SEGWAY	indeterminate
chr1	999475	1000136	3.25729	0.309086	1	1	4	0	1	1	0	3	12.7605	0.140064	1	1	1	CHROMHMM_SEGWAY	indeterminate
chr1	999887	1000266	13.0292	0.137479	1	1	1	0	1	1	0	0	12.7605	0.140064	1	1	1	CHROMHMM_SEGWAY	indeterminate
chr1	1000736	1000836	0	1	1	0	0	0	1	1	0	0	0	1	1	0	0	CHROMHMM_SEGWAY	indeterminate
chr1	1000756	1000861	0	1	1	0	0	0	1	1	0	0	0	1	1	0	0	CHROMHMM_SEGWAY	indeterminate
chr1	1000978	1001227	0	0.0480425	1	0	48	0	1	1	0	0	0	0.0481655	1	0	48	CHROMHMM_SEGWAY	indeterminate
chr1	1001076	1001311	0.398847	0.12083	1	3	98	0	1	1	0	0	0.390619	0.121716	1	3	98	CHROMHMM_SEGWAY	indeterminate
chr1	1003600	1004110	0	1	1	0	0	0	1	1	0	0	0	1	1	0	0	CHROMHMM_SEGWAY	indeterminate
chr1	1003800	1003891	0	1	1	0	0	0	1	1	0	0	0	1	1	0	0	CHROMHMM_SEGWAY	indeterminate
chr1	1003800	1004384	13.0292	0.137479	1	1	1	0	1	1	0	0	12.7605	0.140064	1	1	1	CHROMHMM_SEGWAY	indeterminate
chr1	1003800	1004500	13.0292	0.137479	1	1	1	0	1	1	0	0	12.7605	0.140064	1	1	1	CHROMHMM_SEGWAY	indeterminate
chr1	1004140	1004400	13.0292	0.137479	1	1	1	0	1	1	0	0	12.7605	0.140064	1	1	1	CHROMHMM_SEGWAY	indeterminate
chr1	1004476	1005166	0	1	1	0	0	0	1	1	0	0	0	1	1	0	0	CHROMHMM_SEGWAY	indeterminate
chr1	1004494	1004586	0	1	1	0	0	0	1	1	0	0	0	1	1	0	0	CHROMHMM_SEGWAY	indeterminate
chr1	1004842	1006200	0	1	1	0	0	0	1	1	0	0	0	1	1	0	0	CHROMHMM_SEGWAY	indeterminate
chr1	1004906	1005400	0	1	1	0	0	0	1	1	0	0	0	1	1	0	0	CHROMHMM_SEGWAY	indeterminate
chr1	1004955	1005200	0	1	1	0	0	0	1	1	0	0	0	1	1	0	0	CHROMHMM_SEGWAY	indeterminate
chr1	1005222	1005800	0	1	1	0	0	0	1	1	0	0	0	1	1	0	0	CHROMHMM_SEGWAY	indeterminate
chr1	1007759	1007911	0	1	1	0	0	0	1	1	0	0	0	1	1	0	0	CHROMHMM_SEGWAY	indeterminate
chr1	1009842	1010200	0	1	1	0	0	0	1	1	0	0	0	1	1	0	0	CHROMHMM_SEGWAY	indeterminate
chr1	1014600	1014775	0	1	1	0	0	0	1	1	0	0	0	1	1	0	0	CHROMHMM_SEGWAY	indeterminate
chr1	1014600	1014783	0	1	1	0	0	0	1	1	0	0	0	1	1	0	0	CHROMHMM_SEGWAY	indeterminate
chr1	1014710	1014806	0	1	1	0	0	0	1	1	0	0	0	1	1	0	0	CHROMHMM_SEGWAY	indeterminate
chr1	1014767	1014800	0	1	1	0	0	0	1	1	0	0	0	1	1	0	0	CHROMHMM_SEGWAY	indeterminate
chr1	1014800	1014856	0	1	1	0	0	0	1	1	0	0	0	1	1	0	0	CHROMHMM_SEGWAY	indeterminate
chr1	1015233	1015342	0	1	1	0	0	0	1	1	0	0	0	1	1	0	0	CHROMHMM_SEGWAY	indeterminate
chr1	1015381	1015497	0	1	1	0	0	0	1	1	0	0	0	1	1	0	0	CHROMHMM_SEGWAY	indeterminate
chr1	1015400	1015655	0	1	1	0	0	0	1	1	0	0	0	1	1	0	0	CHROMHMM_SEGWAY	indeterminate
chr1	1015460	1015559	0	1	1	0	0	0	1	1	0	0	0	1	1	0	0	CHROMHMM_SEGWAY	indeterminate
chr1	1015747	1015800	0	1	1	0	0	0	1	1	0	0	0	1	1	0	0	CHROMHMM_SEGWAY	indeterminate
chr1	1015764	1016024	0	1	1	0	0	0	1	1	0	0	0	1	1	0	0	CHROMHMM_SEGWAY	indeterminate
chr1	1015804	1015896	0	1	1	0	0	0	1	1	0	0	0	1	1	0	0	CHROMHMM_SEGWAY	indeterminate
chr1	1015866	1016000	0	1	1	0	0	0	1	1	0	0	0	1	1	0	0	CHROMHMM_SEGWAY	indeterminate
chr1	1016000	1016076	0	1	1	0	0	0	1	1	0	0	0	1	1	0	0	CHROMHMM_SEGWAY	indeterminate
chr1	1016066	1016576	0	1	1	0	0	0	1	1	0	0	0	1	1	0	0	CHROMHMM_SEGWAY	indeterminate
chr1	1016067	1016200	0	1	1	0	0	0	1	1	0	0	0	1	1	0	0	CHROMHMM_SEGWAY	indeterminate
chr1	1044904	1045800	0	1	1	0	0	0	1	1	0	0	0	1	1	0	0	CHROMHMM_SEGWAY	indeterminate
chr1	1050000	1050514	0	1	1	0	0	0	1	1	0	0	0	1	1	0	0	CHROMHMM_SEGWAY	indeterminate
chr1	1050600	1050844	0	1	1	0	0	0	1	1	0	0	0	1	1	0	0	CHROMHMM_SEGWAY	indeterminate
chr1	1050600	1050878	0	1	1	0	0	0	1	1	0	0	0	1	1	0	0	CHROMHMM_SEGWAY	indeterminate
chr1	1050600	1050926	0	1	1	0	0	0	1	1	0	0	0	1	1	0	0	CHROMHMM_SEGWAY	indeterminate
chr1	1050624	1050871	0	1	1	0	0	0	1	1	0	0	0	1	1	0	0	CHROMHMM_SEGWAY	indeterminate
chr1	1051093	1051205	0	1	1	0	0	0	1	1	0	0	0	1	1	0	0	CHROMHMM_SEGWAY	indeterminate
chr1	1051098	1051199	0	1	1	0	0	0	1	1	0	0	0	1	1	0	0	CHROMHMM_SEGWAY	indeterminate
chr1	1051162	1051200	0	1	1	0	0	0	1	1	0	0	0	1	1	0	0	CHROMHMM_SEGWAY	indeterminate
chr1	1051831	1052415	0	1	1	0	1	0	1	1	0	1	0	1	1	0	0	CHROMHMM_SEGWAY	indeterminate
chr1	1051850	1052400	0	1	1	0	1	0	1	1	0	1	0	1	1	0	0	CHROMHMM_SEGWAY	indeterminate
chr1	1051887	1052386	0	1	1	0	0	0	1	1	0	0	0	1	1	0	0	CHROMHMM_SEGWAY	indeterminate
chr1	1051893	1052462	0	1	1	0	0	0	1	1	0	0	0	1	1	0	0	CHROMHMM_SEGWAY	indeterminate
chr1	1051937	1052400	0	1	1	0	0	0	1	1	0	0	0	1	1	0	0	CHROMHMM_SEGWAY	indeterminate
chr1	1052293	1052424	0	1	1	0	0	0	1	1	0	0	0	1	1	0	0	CHROMHMM_SEGWAY	indeterminate
chr1	1057400	1057532	0	1	1	0	5	0	1	1	0	5	0	1	1	0	0	CHROMHMM_SEGWAY	indeterminate
chr1	1057775	1058615	0	1	1	0	3	0	1	1	0	3	0	1	1	0	0	CHROMHMM_SEGWAY	indeterminate
chr1	1057815	1057934	0	1	1	0	0	0	1	1	0	0	0	1	1	0	0	CHROMHMM_SEGWAY	indeterminate
chr1	1057824	1057916	0	1	1	0	0	0	1	1	0	0	0	1	1	0	0	CHROMHMM_SEGWAY	indeterminate
chr1	1058816	1059000	0	1	1	0	0	0	1	1	0	0	0	1	1	0	0	CHROMHMM_SEGWAY	indeterminate
chr1	1061200	1061235	0	1	1	0	0	0	1	1	0	0	0	1	1	0	0	CHROMHMM_SEGWAY	indeterminate
chr1	1065400	1065584	0	1	1	0	0	0	1	1	0	0	0	1	1	0	0	CHROMHMM_SEGWAY	indeterminate
chr1	1065885	1066000	0	1	1	0	0	0	1	1	0	0	0	1	1	0	0	CHROMHMM_SEGWAY	indeterminate
chr1	1067864	1069200	0	1	1	0	0	0	1	1	0	0	0	1	1	0	0	CHROMHMM_SEGWAY	indeterminate
chr1	1070494	1071000	0	1	1	0	0	0	1	1	0	0	0	1	1	0	0	CHROMHMM_SEGWAY	indeterminate
chr1	1072000	1072437	0	1	1	0	0	0	1	1	0	0	0	1	1	0	0	CHROMHMM_SEGWAY	indeterminate
chr1	1072400	1072774	0	1	1	0	0	0	1	1	0	0	0	1	1	0	0	CHROMHMM_SEGWAY	indeterminate
chr1	1072776	1072800	0	1	1	0	0	0	1	1	0	0	0	1	1	0	0	CHROMHMM_SEGWAY	indeterminate
chr1	1072994	1073000	0	1	1	0	0	0	1	1	0	0	0	1	1	0	0	CHROMHMM_SEGWAY	indeterminate
chr1	1079600	1079800	0	1	1	0	0	0	1	1	0	0	0	1	1	0	0	CHROMHMM_SEGWAY	indeterminate
chr1	1079630	1080000	0	1	1	0	0	0	1	1	0	0	0	1	1	0	0	CHROMHMM_SEGWAY	indeterminate
chr1	1080600	1080676	0	1	1	0	0	0	1	1	0	0	0	1	1	0	0	CHROMHMM_SEGWAY	indeterminate
chr1	1089500	1089600	0	1	1	0	0	0	1	1	0	0	0	1	1	0	0	DRM	indeterminate
chr1	1090800	1090900	0	1	1	0	0	0	1	1	0	0	0	1	1	0	0	DRM	indeterminate
chr1	1091700	1094300	0	1	1	0	3	0	1	1	0	3	0	1	1	0	0	DRM	indeterminate
chr1	1091836	1092160	0	1	1	0	0	0	1	1	0	0	0	1	1	0	0	CHROMHMM_SEGWAY	indeterminate
chr1	1092600	1092664	0	1	1	0	0	0	1	1	0	0	0	1	1	0	0	CHROMHMM_SEGWAY	indeterminate
chr1	1093352	1093400	0	1	1	0	0	0	1	1	0	0	0	1	1	0	0	CHROMHMM_SEGWAY	indeterminate
chr1	1093936	1094112	0	1	1	0	0	0	1	1	0	0	0	1	1	0	0	CHROMHMM_SEGWAY	indeterminate
chr1	1094000	1094019	0	1	1	0	0	0	1	1	0	0	0	1	1	0	0	CHROMHMM_SEGWAY	indeterminate
chr1	1094000	1094028	0	1	1	0	0	0	1	1	0	0	0	1	1	0	0	CHROMHMM_SEGWAY	indeterminate
chr1	1094065	1094200	0	1	1	0	0	0	1	1	0	0	0	1	1	0	0	CHROMHMM_SEGWAY	indeterminate
chr1	1094200	1094294	0	1	1	0	0	0	1	1	0	0	0	1	1	0	0	CHROMHMM_SEGWAY	indeterminate
chr1	1094200	1094296	0	1	1	0	0	0	1	1	0	0	0	1	1	0	0	CHROMHMM_SEGWAY	indeterminate
chr1	1094800	1094900	0	1	1	0	0	0	1	1	0	0	0	1	1	0	0	DRM	indeterminate
chr1	1097700	1097800	0	1	1	0	0	0	1	1	0	0	0	1	1	0	0	DRM	indeterminate
chr1	1098000	1098400	0	1	1	0	0	0	1	1	0	0	0	1	1	0	0	DRM	indeterminate
chr1	1099837	1100279	0	1	1	0	0	0	1	1	0	0	0	1	1	0	0	CHROMHMM_SEGWAY	indeterminate
chr1	1100474	1100574	0	1	1	0	0	0	1	1	0	0	0	1	1	0	0	CHROMHMM_SEGWAY	indeterminate
chr1	1101800	1101906	0	1	1	0	0	0	1	1	0	0	0	1	1	0	0	CHROMHMM_SEGWAY	indeterminate
chr1	1102006	1102108	0	1	1	0	0	0	1	1	0	0	0	1	1	0	0	CHROMHMM_SEGWAY	indeterminate
chr1	1102600	1104067	0	1	1	0	0	0	1	1	0	0	0	1	1	0	0	CHROMHMM_SEGWAY	indeterminate
chr1	1104260	1104478	0	1	1	0	0	0	1	1	0	0	0	1	1	0	0	CHROMHMM_SEGWAY	indeterminate
chr1	1109000	1109122	0	1	1	0	0	0	1	1	0	0	0	1	1	0	0	CHROMHMM_SEGWAY	indeterminate
chr1	1109211	1109444	0	1	1	0	0	0	1	1	0	0	0	1	1	0	0	CHROMHMM_SEGWAY	indeterminate
chr1	1109536	1109747	0	1	1	0	0	0	1	1	0	0	0	1	1	0	0	CHROMHMM_SEGWAY	indeterminate
chr1	1109611	1109800	0	1	1	0	0	0	1	1	0	0	0	1	1	0	0	CHROMHMM_SEGWAY	indeterminate
chr1	1112400	1112715	0	1	1	0	0	0	1	1	0	0	0	1	1	0	0	CHROMHMM_SEGWAY	indeterminate
chr1	1120466	1121196	0	1	1	0	0	0	1	1	0	0	0	1	1	0	0	CHROMHMM_SEGWAY	indeterminate
chr1	1120524	1121464	0	1	1	0	0	0	1	1	0	0	0	1	1	0	0	CHROMHMM_SEGWAY	indeterminate
chr1	1136000	1136325	0	1	1	0	0	0	1	1	0	0	0	1	1	0	0	CHROMHMM_SEGWAY	indeterminate
chr1	1136006	1136644	0	1	1	0	0	0	1	1	0	0	0	1	1	0	0	CHROMHMM_SEGWAY	indeterminate
chr1	1136186	1136783	0	1	1	0	0	0	1	1	0	0	0	1	1	0	0	CHROMHMM_SEGWAY	indeterminate
chr1	1136200	1136574	0	1	1	0	0	0	1	1	0	0	0	1	1	0	0	CHROMHMM_SEGWAY	indeterminate
chr1	1136705	1137245	0	1	1	0	0	0	1	1	0	0	0	1	1	0	0	CHROMHMM_SEGWAY	indeterminate
chr1	1136826	1137187	0	1	1	0	0	0	1	1	0	0	0	1	1	0	0	CHROMHMM_SEGWAY	indeterminate
chr1	1136836	1137000	0	1	1	0	0	0	1	1	0	0	0	1	1	0	0	CHROMHMM_SEGWAY	indeterminate
chr1	1137179	1137400	0	1	1	0	0	0	1	1	0	0	0	1	1	0	0	CHROMHMM_SEGWAY	indeterminate
chr1	1141105	1142400	0	1	1	0	6	0	1	1	0	0	0	1	1	0	6	CHROMHMM_SEGWAY	indeterminate
chr1	1141139	1142074	0	1	1	0	6	0	1	1	0	0	0	1	1	0	6	CHROMHMM_SEGWAY	indeterminate
chr1	1141882	1142168	0	1	1	0	0	0	1	1	0	0	0	1	1	0	0	CHROMHMM_SEGWAY	indeterminate
chr1	1142205	1142400	0	1	1	0	0	0	1	1	0	0	0	1	1	0	0	CHROMHMM_SEGWAY	indeterminate
chr1	1143400	1143466	0	1	1	0	0	0	1	1	0	0	0	1	1	0	0	CHROMHMM_SEGWAY	indeterminate
chr1	1143416	1144016	0	1	1	0	0	0	1	1	0	0	0	1	1	0	0	CHROMHMM_SEGWAY	indeterminate
chr1	1143624	1144000	0	1	1	0	0	0	1	1	0	0	0	1	1	0	0	CHROMHMM_SEGWAY	indeterminate
chr1	1150400	1150600	0	1	1	0	0	0	1	1	0	0	0	1	1	0	0	CHROMHMM_SEGWAY	indeterminate
chr1	1166000	1166134	0	1	1	0	0	0	1	1	0	0	0	1	1	0	0	CHROMHMM_SEGWAY	indeterminate
chr1	1166226	1166335	0	1	1	0	0	0	1	1	0	0	0	1	1	0	0	CHROMHMM_SEGWAY	indeterminate
chr1	1167714	1167806	6.5146	0.19896	1	1	2	25.4576	0.0741697	1	1	1	0	1	1	0	1	CHROMHMM_SEGWAY	indeterminate
chr1	1167906	1168237	0	1	1	0	7	0	1	1	0	0	0	1	1	0	7	CHROMHMM_SEGWAY	indeterminate
chr1	1168200	1168400	0	1	1	0	0	0	1	1	0	0	0	1	1	0	0	CHROMHMM_SEGWAY	indeterminate
chr1	1168200	1168800	0	1	1	0	0	0	1	1	0	0	0	1	1	0	0	CHROMHMM_SEGWAY	indeterminate
chr1	1171400	1173200	0	1	1	0	1	0	1	1	0	1	0	1	1	0	0	CHROMHMM_SEGWAY	indeterminate
chr1	1172400	1173526	0	1	1	0	0	0	1	1	0	0	0	1	1	0	0	CHROMHMM_SEGWAY	indeterminate
chr1	1174200	1175218	0	1	1	0	0	0	1	1	0	0	0	1	1	0	0	CHROMHMM_SEGWAY	indeterminate
chr1	1175346	1175558	0	1	1	0	0	0	1	1	0	0	0	1	1	0	0	CHROMHMM_SEGWAY	indeterminate
chr1	1175421	1175956	0	1	1	0	0	0	1	1	0	0	0	1	1	0	0	CHROMHMM_SEGWAY	indeterminate
chr1	1176065	1176309	0	1	1	0	0	0	1	1	0	0	0	1	1	0	0	CHROMHMM_SEGWAY	indeterminate
chr1	1176479	1176946	0	1	1	0	0	0	1	1	0	0	0	1	1	0	0	CHROMHMM_SEGWAY	indeterminate
chr1	1179324	1180084	0	1	1	0	0	0	1	1	0	0	0	1	1	0	0	CHROMHMM_SEGWAY	indeterminate
chr1	1181666	1182530	0	1	1	0	0	0	1	1	0	0	0	1	1	0	0	CHROMHMM_SEGWAY	indeterminate
chr1	1182647	1183000	0	1	1	0	0	0	1	1	0	0	0	1	1	0	0	CHROMHMM_SEGWAY	indeterminate
chr1	1185422	1185551	0	1	1	0	0	0	1	1	0	0	0	1	1	0	0	CHROMHMM_SEGWAY	indeterminate
chr1	1185883	1186765	0	1	1	0	1	0	1	1	0	1	0	1	1	0	0	CHROMHMM_SEGWAY	indeterminate
chr1	1193000	1193444	0	1	1	0	0	0	1	1	0	0	0	1	1	0	0	CHROMHMM_SEGWAY	indeterminate
chr1	1195800	1197000	0	1	1	0	0	0	1	1	0	0	0	1	1	0	0	CHROMHMM_SEGWAY	indeterminate
chr1	1207600	1207791	0	1	1	0	0	0	1	1	0	0	0	1	1	0	0	CHROMHMM_SEGWAY	indeterminate
chr1	1209695	1210344	0	1	1	0	0	0	1	1	0	0	0	1	1	0	0	CHROMHMM_SEGWAY	indeterminate
chr1	1216570	1216746	0	1	1	0	0	0	1	1	0	0	0	1	1	0	0	CHROMHMM_SEGWAY	indeterminate
chr1	1217000	1217200	0	1	1	0	0	0	1	1	0	0	0	1	1	0	0	CHROMHMM_SEGWAY	indeterminate
chr1	1217600	1218187	0	1	1	0	0	0	1	1	0	0	0	1	1	0	0	CHROMHMM_SEGWAY	indeterminate
chr1	1217800	1218124	0	1	1	0	0	0	1	1	0	0	0	1	1	0	0	CHROMHMM_SEGWAY	indeterminate
chr1	1220945	1221200	0	1	1	0	0	0	1	1	0	0	0	1	1	0	0	CHROMHMM_SEGWAY	indeterminate
chr1	1221800	1223400	0	1	1	0	0	0	1	1	0	0	0	1	1	0	0	CHROMHMM_SEGWAY	indeterminate
chr1	1229000	1229102	0	1	1	0	0	0	1	1	0	0	0	1	1	0	0	CHROMHMM_SEGWAY	indeterminate
chr1	1229510	1229717	0	1	1	0	3	0	1	1	0	0	0	1	1	0	3	CHROMHMM_SEGWAY	indeterminate
chr1	1239835	1240000	0	1	1	0	0	0	1	1	0	0	0	1	1	0	0	CHROMHMM_SEGWAY	indeterminate
chr1	1240000	1240132	0	1	1	0	0	0	1	1	0	0	0	1	1	0	0	CHROMHMM_SEGWAY	indeterminate
chr1	1240600	1241000	0	1	1	0	0	0	1	1	0	0	0	1	1	0	0	CHROMHMM_SEGWAY	indeterminate
chr1	1242000	1242854	0	1	1	0	0	0	1	1	0	0	0	1	1	0	0	CHROMHMM_SEGWAY	indeterminate
chr1	1242008	1242600	0	1	1	0	0	0	1	1	0	0	0	1	1	0	0	CHROMHMM_SEGWAY	indeterminate
chr1	1245169	1245389	0	1	1	0	12	0	1	1	0	0	0	1	1	0	12	CHROMHMM_SEGWAY	indeterminate
chr1	1245376	1245800	0	1	1	0	0	0	1	1	0	0	0	1	1	0	0	CHROMHMM_SEGWAY	indeterminate
chr1	1250600	1251000	0	1	1	0	11	0	1	1	0	0	0	1	1	0	11	CHROMHMM_SEGWAY	indeterminate
chr1	1250800	1251063	0	1	1	0	11	0	1	1	0	0	0	1	1	0	11	CHROMHMM_SEGWAY	indeterminate
chr1	1251231	1251600	0	0.618408	1	0	14	0	1	1	0	0	0	0.618469	1	0	14	CHROMHMM_SEGWAY	indeterminate
chr1	1251306	1251400	0	1	1	0	10	0	1	1	0	0	0	1	1	0	10	CHROMHMM_SEGWAY	indeterminate
chr1	1253600	1253990	0	1	1	0	1	0	1	1	0	0	0	1	1	0	1	CHROMHMM_SEGWAY	indeterminate
chr1	1253600	1254000	0	1	1	0	1	0	1	1	0	0	0	1	1	0	1	CHROMHMM_SEGWAY	indeterminate
chr1	1260879	1261400	0	1	1	0	0	0	1	1	0	0	0	1	1	0	0	CHROMHMM_SEGWAY	indeterminate
chr1	1261000	1261593	0	1	1	0	0	0	1	1	0	0	0	1	1	0	0	CHROMHMM_SEGWAY	indeterminate
chr1	1265400	1265750	0	1	1	0	0	0	1	1	0	0	0	1	1	0	0	CHROMHMM_SEGWAY	indeterminate
chr1	1265800	1266000	0	1	1	0	0	0	1	1	0	0	0	1	1	0	0	CHROMHMM_SEGWAY	indeterminate
chr1	1265800	1267310	0	1	1	0	0	0	1	1	0	0	0	1	1	0	0	CHROMHMM_SEGWAY	indeterminate
chr1	1266800	1267200	0	1	1	0	0	0	1	1	0	0	0	1	1	0	0	CHROMHMM_SEGWAY	indeterminate
chr1	1267418	1267691	0	1	1	0	0	0	1	1	0	0	0	1	1	0	0	CHROMHMM_SEGWAY	indeterminate
chr1	1278860	1279200	0	1	1	0	0	0	1	1	0	0	0	1	1	0	0	CHROMHMM_SEGWAY	indeterminate
chr1	1280762	1281200	0	1	1	0	0	0	1	1	0	0	0	1	1	0	0	CHROMHMM_SEGWAY	indeterminate
chr1	1282800	1283365	0	1	1	0	0	0	1	1	0	0	0	1	1	0	0	CHROMHMM_SEGWAY	indeterminate
chr1	1283054	1284282	0	1	1	0	0	0	1	1	0	0	0	1	1	0	0	CHROMHMM_SEGWAY	indeterminate
chr1	1283200	1283488	0	1	1	0	0	0	1	1	0	0	0	1	1	0	0	CHROMHMM_SEGWAY	indeterminate
chr1	1283646	1283754	0	1	1	0	0	0	1	1	0	0	0	1	1	0	0	CHROMHMM_SEGWAY	indeterminate
chr1	1283891	1284025	0	1	1	0	0	0	1	1	0	0	0	1	1	0	0	CHROMHMM_SEGWAY	indeterminate
chr1	1284435	1284578	0	1	1	0	3	0	1	1	0	0	0	1	1	0	3	CHROMHMM_SEGWAY	indeterminate
chr1	1286800	1287200	0	1	1	0	0	0	1	1	0	0	0	1	1	0	0	CHROMHMM_SEGWAY	indeterminate
chr1	1286802	1287200	0	1	1	0	0	0	1	1	0	0	0	1	1	0	0	CHROMHMM_SEGWAY	indeterminate
chr1	1289000	1289145	0	1	1	0	0	0	1	1	0	0	0	1	1	0	0	CHROMHMM_SEGWAY	indeterminate
chr1	1289471	1291140	0	1	1	0	0	0	1	1	0	0	0	1	1	0	0	CHROMHMM_SEGWAY	indeterminate
chr1	1290834	1291058	0	1	1	0	0	0	1	1	0	0	0	1	1	0	0	CHROMHMM_SEGWAY	indeterminate
chr1	1292084	1292400	0	1	1	0	0	0	1	1	0	0	0	1	1	0	0	CHROMHMM_SEGWAY	indeterminate
chr1	1292240	1292400	0	1	1	0	0	0	1	1	0	0	0	1	1	0	0	CHROMHMM_SEGWAY	indeterminate
chr1	1294600	1294800	0	1	1	0	0	0	1	1	0	0	0	1	1	0	0	CHROMHMM_SEGWAY	indeterminate
chr1	1307884	1307984	0	1	1	0	0	0	1	1	0	0	0	1	1	0	0	CHROMHMM_SEGWAY	indeterminate
chr1	1311400	1311475	0	1	1	0	1	0	1	1	0	1	0	1	1	0	0	CHROMHMM_SEGWAY	indeterminate
chr1	1311669	1311785	0	1	1	0	0	0	1	1	0	0	0	1	1	0	0	CHROMHMM_SEGWAY	indeterminate
chr1	1312200	1312305	0	1	1	0	0	0	1	1	0	0	0	1	1	0	0	CHROMHMM_SEGWAY	indeterminate
chr1	1341400	1341677	0	1	1	0	3	0	1	1	0	0	0	1	1	0	3	CHROMHMM_SEGWAY	indeterminate
chr1	1344400	1345878	0.167038	0.044769	1	1	78	0	1	1	0	0	0.163592	0.046021	1	1	78	CHROMHMM_SEGWAY	indeterminate
chr1	1345970	1347580	0	1	1	0	0	0	1	1	0	0	0	1	1	0	0	CHROMHMM_SEGWAY	indeterminate
chr1	1347402	1348068	0	1	1	0	0	0	1	1	0	0	0	1	1	0	0	CHROMHMM_SEGWAY	indeterminate
chr1	1352726	1354663	2.60582	0.358335	1	1	5	0	1	1	0	0	2.55207	0.364085	1	1	5	CHROMHMM_SEGWAY	indeterminate
chr1	1355000	1355258	0	1	1	0	0	0	1	1	0	0	0	1	1	0	0	CHROMHMM_SEGWAY	indeterminate
chr1	1355600	1356000	0	1	1	0	0	0	1	1	0	0	0	1	1	0	0	CHROMHMM_SEGWAY	indeterminate
chr1	1355739	1355800	0	1	1	0	0	0	1	1	0	0	0	1	1	0	0	CHROMHMM_SEGWAY	indeterminate
chr1	1355849	1355993	0	1	1	0	0	0	1	1	0	0	0	1	1	0	0	CHROMHMM_SEGWAY	indeterminate
chr1	1356133	1356800	0	1	1	0	0	0	1	1	0	0	0	1	1	0	0	CHROMHMM_SEGWAY	indeterminate
chr1	1358400	1358789	0	1	1	0	0	0	1	1	0	0	0	1	1	0	0	CHROMHMM_SEGWAY	indeterminate
chr1	1360800	1361152	0	1	1	0	0	0	1	1	0	0	0	1	1	0	0	CHROMHMM_SEGWAY	indeterminate
chr1	1362200	1362845	0	1	1	0	0	0	1	1	0	0	0	1	1	0	0	CHROMHMM_SEGWAY	indeterminate
chr1	1362951	1363303	0	1	1	0	0	0	1	1	0	0	0	1	1	0	0	CHROMHMM_SEGWAY	indeterminate
chr1	1364953	1365400	0	1	1	0	0	0	1	1	0	0	0	1	1	0	0	CHROMHMM_SEGWAY	indeterminate
chr1	1365600	1366200	0	1	1	0	0	0	1	1	0	0	0	1	1	0	0	CHROMHMM_SEGWAY	indeterminate
chr1	1368400	1368522	0	1	1	0	0	0	1	1	0	0	0	1	1	0	0	CHROMHMM_SEGWAY	indeterminate
chr1	1368448	1369492	0	1	1	0	0	0	1	1	0	0	0	1	1	0	0	CHROMHMM_SEGWAY	indeterminate
chr1	1369200	1370400	0	1	1	0	0	0	1	1	0	0	0	1	1	0	0	CHROMHMM_SEGWAY	indeterminate
chr1	1369200	1370785	0	1	1	0	0	0	1	1	0	0	0	1	1	0	0	CHROMHMM_SEGWAY	indeterminate
chr1	1370642	1371053	0	1	1	0	0	0	1	1	0	0	0	1	1	0	0	CHROMHMM_SEGWAY	indeterminate
chr1	1371162	1372093	0	1	1	0	0	0	1	1	0	0	0	1	1	0	0	CHROMHMM_SEGWAY	indeterminate
chr1	1371183	1371600	0	1	1	0	0	0	1	1	0	0	0	1	1	0	0	CHROMHMM_SEGWAY	indeterminate
chr1	1371200	1371690	0	1	1	0	0	0	1	1	0	0	0	1	1	0	0	CHROMHMM_SEGWAY	indeterminate
chr1	1371409	1372200	0	1	1	0	0	0	1	1	0	0	0	1	1	0	0	CHROMHMM_SEGWAY	indeterminate
chr1	1373000	1373420	0	1	1	0	0	0	1	1	0	0	0	1	1	0	0	CHROMHMM_SEGWAY	indeterminate
chr1	1373740	1373961	0	1	1	0	0	0	1	1	0	0	0	1	1	0	0	CHROMHMM_SEGWAY	indeterminate
chr1	1376200	1376298	0	1	1	0	2	0	1	1	0	2	0	1	1	0	0	CHROMHMM_SEGWAY	indeterminate
chr1	1376390	1376800	0	1	1	0	4	0	1	1	0	4	0	1	1	0	0	CHROMHMM_SEGWAY	indeterminate
chr1	1377131	1377400	0	1	1	0	0	0	1	1	0	0	0	1	1	0	0	CHROMHMM_SEGWAY	indeterminate
chr1	1380434	1380800	0	1	1	0	0	0	1	1	0	0	0	1	1	0	0	CHROMHMM_SEGWAY	indeterminate
chr1	1383454	1383643	0	1	1	0	0	0	1	1	0	0	0	1	1	0	0	CHROMHMM_SEGWAY	indeterminate
chr1	1384000	1384389	0	1	1	0	0	0	1	1	0	0	0	1	1	0	0	CHROMHMM_SEGWAY	indeterminate
chr1	1392200	1392371	0	1	1	0	0	0	1	1	0	0	0	1	1	0	0	CHROMHMM_SEGWAY	indeterminate
chr1	1397132	1397731	0	1	1	0	0	0	1	1	0	0	0	1	1	0	0	CHROMHMM_SEGWAY	indeterminate
chr1	1397400	1397600	0	1	1	0	0	0	1	1	0	0	0	1	1	0	0	CHROMHMM_SEGWAY	indeterminate
chr1	1397964	1398400	0	1	1	0	0	0	1	1	0	0	0	1	1	0	0	CHROMHMM_SEGWAY	indeterminate
chr1	1398400	1398600	0	1	1	0	0	0	1	1	0	0	0	1	1	0	0	CHROMHMM_SEGWAY	indeterminate
chr1	1405541	1405600	0	1	1	0	0	0	1	1	0	0	0	1	1	0	0	CHROMHMM_SEGWAY	indeterminate
chr1	1406111	1406400	0	1	1	0	0	0	1	1	0	0	0	1	1	0	0	CHROMHMM_SEGWAY	indeterminate
chr1	1408800	1408903	0	1	1	0	0	0	1	1	0	0	0	1	1	0	0	CHROMHMM_SEGWAY	indeterminate
chr1	1409000	1409200	0	1	1	0	0	0	1	1	0	0	0	1	1	0	0	CHROMHMM_SEGWAY	indeterminate
chr1	1409000	1409600	0	1	1	0	0	0	1	1	0	0	0	1	1	0	0	CHROMHMM_SEGWAY	indeterminate
chr1	1436245	1436659	0	1	1	0	0	0	1	1	0	0	0	1	1	0	0	CHROMHMM_SEGWAY	indeterminate
chr1	1440047	1441618	0	1	1	0	5	0	1	1	0	5	0	1	1	0	0	CHROMHMM_SEGWAY	indeterminate
chr1	1440596	1441041	0	1	1	0	0	0	1	1	0	0	0	1	1	0	0	CHROMHMM_SEGWAY	indeterminate
chr1	1441178	1441495	0	1	1	0	0	0	1	1	0	0	0	1	1	0	0	CHROMHMM_SEGWAY	indeterminate
chr1	1446086	1446371	0	1	1	0	0	0	1	1	0	0	0	1	1	0	0	CHROMHMM_SEGWAY	indeterminate
chr1	1448129	1448200	0	1	1	0	0	0	1	1	0	0	0	1	1	0	0	CHROMHMM_SEGWAY	indeterminate
chr1	1473939	1474640	0	1	1	0	0	0	1	1	0	0	0	1	1	0	0	CHROMHMM_SEGWAY	indeterminate
chr1	1474623	1475947	0	1	1	0	0	0	1	1	0	0	0	1	1	0	0	CHROMHMM_SEGWAY	indeterminate
chr1	1502800	1503062	0	1	1	0	0	0	1	1	0	0	0	1	1	0	0	CHROMHMM_SEGWAY	indeterminate
chr1	1503160	1503677	0	1	1	0	0	0	1	1	0	0	0	1	1	0	0	CHROMHMM_SEGWAY	indeterminate
chr1	1508200	1508795	0	1	1	0	2	0	1	1	0	0	0	1	1	0	2	CHROMHMM_SEGWAY	indeterminate
chr1	1511600	1511800	0	1	1	0	0	0	1	1	0	0	0	1	1	0	0	CHROMHMM_SEGWAY	indeterminate
chr1	1512600	1513305	0	1	1	0	0	0	1	1	0	0	0	1	1	0	0	CHROMHMM_SEGWAY	indeterminate
chr1	1521400	1522000	0	1	1	0	0	0	1	1	0	0	0	1	1	0	0	DRM	indeterminate
chr1	1521517	1521600	0	1	1	0	0	0	1	1	0	0	0	1	1	0	0	CHROMHMM_SEGWAY	indeterminate
chr1	1521600	1521987	0	1	1	0	0	0	1	1	0	0	0	1	1	0	0	CHROMHMM_SEGWAY	indeterminate
chr1	1522500	1522700	0	1	1	0	0	0	1	1	0	0	0	1	1	0	0	DRM	indeterminate
chr1	1523100	1523200	0	1	1	0	0	0	1	1	0	0	0	1	1	0	0	DRM	indeterminate
chr1	1523804	1524384	0	1	1	0	0	0	1	1	0	0	0	1	1	0	0	CHROMHMM_SEGWAY	indeterminate
chr1	1532250	1533627	0	1	1	0	1	0	1	1	0	0	0	1	1	0	1	CHROMHMM_SEGWAY	indeterminate
chr1	1532361	1532400	0	1	1	0	0	0	1	1	0	0	0	1	1	0	0	CHROMHMM_SEGWAY	indeterminate
chr1	1532600	1532778	0	1	1	0	0	0	1	1	0	0	0	1	1	0	0	CHROMHMM_SEGWAY	indeterminate
chr1	1533200	1533400	0	1	1	0	0	0	1	1	0	0	0	1	1	0	0	CHROMHMM_SEGWAY	indeterminate
chr1	1533357	1533400	0	1	1	0	0	0	1	1	0	0	0	1	1	0	0	CHROMHMM_SEGWAY	indeterminate
chr1	1534400	1534945	0	1	1	0	1	0	1	1	0	0	0	1	1	0	1	CHROMHMM_SEGWAY	indeterminate
chr1	1534800	1535088	0	1	1	0	0	0	1	1	0	0	0	1	1	0	0	CHROMHMM_SEGWAY	indeterminate
chr1	1534804	1535374	0	1	1	0	0	0	1	1	0	0	0	1	1	0	0	CHROMHMM_SEGWAY	indeterminate
chr1	1534870	1535097	0	1	1	0	0	0	1	1	0	0	0	1	1	0	0	CHROMHMM_SEGWAY	indeterminate
chr1	1535000	1535254	0	1	1	0	0	0	1	1	0	0	0	1	1	0	0	CHROMHMM_SEGWAY	indeterminate
chr1	1535152	1535200	0	1	1	0	0	0	1	1	0	0	0	1	1	0	0	CHROMHMM_SEGWAY	indeterminate
chr1	1535182	1535288	0	1	1	0	0	0	1	1	0	0	0	1	1	0	0	CHROMHMM_SEGWAY	indeterminate
chr1	1535224	1535366	0	1	1	0	0	0	1	1	0	0	0	1	1	0	0	CHROMHMM_SEGWAY	indeterminate
chr1	1535595	1536501	0	1	1	0	0	0	1	1	0	0	0	1	1	0	0	CHROMHMM_SEGWAY	indeterminate
chr1	1535648	1535740	0	1	1	0	0	0	1	1	0	0	0	1	1	0	0	CHROMHMM_SEGWAY	indeterminate
chr1	1535685	1536000	0	1	1	0	0	0	1	1	0	0	0	1	1	0	0	CHROMHMM_SEGWAY	indeterminate
chr1	1535695	1536546	0	1	1	0	0	0	1	1	0	0	0	1	1	0	0	CHROMHMM_SEGWAY	indeterminate
chr1	1535710	1536081	0	1	1	0	0	0	1	1	0	0	0	1	1	0	0	CHROMHMM_SEGWAY	indeterminate
chr1	1535952	1536186	0	1	1	0	0	0	1	1	0	0	0	1	1	0	0	CHROMHMM_SEGWAY	indeterminate
chr1	1536621	1536904	0	1	1	0	0	0	1	1	0	0	0	1	1	0	0	CHROMHMM_SEGWAY	indeterminate
chr1	1542216	1542800	0	1	1	0	0	0	1	1	0	0	0	1	1	0	0	CHROMHMM_SEGWAY	indeterminate
chr1	1549498	1550400	0	0.265677	1	0	29	0	1	1	0	0	0	0.268311	1	0	29	CHROMHMM_SEGWAY	indeterminate
chr1	1549600	1550286	0	0.265677	1	0	29	0	1	1	0	0	0	0.268311	1	0	29	CHROMHMM_SEGWAY	indeterminate
chr1	1551912	1552600	0	0.110797	1	0	38	0	1	1	0	0	0	0.111541	1	0	38	CHROMHMM_SEGWAY	indeterminate
chr1	1552000	1552600	0	1	1	0	2	0	1	1	0	0	0	1	1	0	2	CHROMHMM_SEGWAY	indeterminate
chr1	1563800	1563951	0	1	1	0	0	0	1	1	0	0	0	1	1	0	0	CHROMHMM_SEGWAY	indeterminate
chr1	1564226	1565647	0	1	1	0	0	0	1	1	0	0	0	1	1	0	0	CHROMHMM_SEGWAY	indeterminate
chr1	1564987	1565228	0	1	1	0	0	0	1	1	0	0	0	1	1	0	0	CHROMHMM_SEGWAY	indeterminate
chr1	1565338	1565430	0	1	1	0	0	0	1	1	0	0	0	1	1	0	0	CHROMHMM_SEGWAY	indeterminate
chr1	1565962	1568000	0	1	1	0	0	0	1	1	0	0	0	1	1	0	0	CHROMHMM_SEGWAY	indeterminate
chr1	1566084	1566460	0	1	1	0	0	0	1	1	0	0	0	1	1	0	0	CHROMHMM_SEGWAY	indeterminate
chr1	1567200	1567923	0	1	1	0	0	0	1	1	0	0	0	1	1	0	0	CHROMHMM_SEGWAY	indeterminate
chr1	1581756	1581947	0	1	1	0	0	0	1	1	0	0	0	1	1	0	0	CHROMHMM_SEGWAY	indeterminate
chr1	1582077	1582400	0	1	1	0	0	0	1	1	0	0	0	1	1	0	0	CHROMHMM_SEGWAY	indeterminate
chr1	1583291	1583800	0	1	1	0	0	0	1	1	0	0	0	1	1	0	0	CHROMHMM_SEGWAY	indeterminate
chr1	1590800	1591517	0	1	1	0	0	0	1	1	0	0	0	1	1	0	0	CHROMHMM_SEGWAY	indeterminate
chr1	1591265	1591600	0	1	1	0	0	0	1	1	0	0	0	1	1	0	0	CHROMHMM_SEGWAY	indeterminate
chr1	1591400	1591600	0	1	1	0	0	0	1	1	0	0	0	1	1	0	0	CHROMHMM_SEGWAY	indeterminate
chr1	1610000	1610379	0	1	1	0	0	0	1	1	0	0	0	1	1	0	0	CHROMHMM_SEGWAY	indeterminate
chr1	1610651	1610925	0	1	1	0	0	0	1	1	0	0	0	1	1	0	0	CHROMHMM_SEGWAY	indeterminate
chr1	1612200	1612741	0	1	1	0	1	0	1	1	0	0	0	1	1	0	1	CHROMHMM_SEGWAY	indeterminate
chr1	1614600	1615000	0	1	1	0	0	0	1	1	0	0	0	1	1	0	0	CHROMHMM_SEGWAY	indeterminate
chr1	1617003	1617200	0	1	1	0	0	0	1	1	0	0	0	1	1	0	0	CHROMHMM_SEGWAY	indeterminate
chr1	1617400	1617468	0	1	1	0	0	0	1	1	0	0	0	1	1	0	0	CHROMHMM_SEGWAY	indeterminate
chr1	1617560	1618333	0	1	1	0	1	0	1	1	0	0	0	1	1	0	1	CHROMHMM_SEGWAY	indeterminate
chr1	1617682	1618082	0	1	1	0	0	0	1	1	0	0	0	1	1	0	0	CHROMHMM_SEGWAY	indeterminate
chr1	1618800	1618921	0	1	1	0	0	0	1	1	0	0	0	1	1	0	0	CHROMHMM_SEGWAY	indeterminate
chr1	1624600	1624680	0	1	1	0	0	0	1	1	0	0	0	1	1	0	0	CHROMHMM_SEGWAY	indeterminate
chr1	1625358	1625636	0	1	1	0	1	0	1	1	0	0	0	1	1	0	1	CHROMHMM_SEGWAY	indeterminate
chr1	1628181	1628600	0	1	1	0	0	0	1	1	0	0	0	1	1	0	0	CHROMHMM_SEGWAY	indeterminate
chr1	1645290	1645390	0	1	1	0	0	0	1	1	0	0	0	1	1	0	0	CHROMHMM_SEGWAY	indeterminate
chr1	1646458	1646558	0	1	1	0	0	0	1	1	0	0	0	1	1	0	0	CHROMHMM_SEGWAY	indeterminate
chr1	1646650	1647000	0	1	1	0	0	0	1	1	0	0	0	1	1	0	0	CHROMHMM_SEGWAY	indeterminate
chr1	1656400	1656459	0	1	1	0	0	0	1	1	0	0	0	1	1	0	0	CHROMHMM_SEGWAY	indeterminate
chr1	1656568	1656800	0	1	1	0	0	0	1	1	0	0	0	1	1	0	0	CHROMHMM_SEGWAY	indeterminate
chr1	1656728	1656800	0	1	1	0	0	0	1	1	0	0	0	1	1	0	0	CHROMHMM_SEGWAY	indeterminate
chr1	1659810	1659912	0	1	1	0	0	0	1	1	0	0	0	1	1	0	0	CHROMHMM_SEGWAY	indeterminate
chr1	1660018	1660351	3.83653	4.02887e-14	1.6942e-08	53	180	0	1	1	0	0	3.75753	8.63508e-14	3.63119e-08	53	180	CHROMHMM_SEGWAY	allele-specific
chr1	1660043	1660600	3.55359	2.25774e-07	0.0949416	27	99	0	1	1	0	0	3.48028	3.30588e-07	0.139018	27	99	CHROMHMM_SEGWAY	indeterminate
chr1	1672132	1672800	0	1	1	0	0	0	1	1	0	0	0	1	1	0	0	CHROMHMM_SEGWAY	indeterminate
chr1	1680000	1680116	0	1	1	0	0	0	1	1	0	0	0	1	1	0	0	CHROMHMM_SEGWAY	indeterminate
chr1	1680030	1680455	0	1	1	0	0	0	1	1	0	0	0	1	1	0	0	CHROMHMM_SEGWAY	indeterminate
chr1	1689600	1691000	0	1	1	0	3	0	1	1	0	0	0	1	1	0	3	CHROMHMM_SEGWAY	indeterminate
chr1	1699798	1700200	0	1	1	0	0	0	1	1	0	0	0	1	1	0	0	CHROMHMM_SEGWAY	indeterminate
chr1	1706914	1707800	0	1	1	0	3	0	1	1	0	1	0	1	1	0	2	CHROMHMM_SEGWAY	indeterminate
chr1	1708800	1709094	0	1	1	0	1	0	1	1	0	0	0	1	1	0	1	CHROMHMM_SEGWAY	indeterminate
chr1	1710400	1710731	0	1	1	0	0	0	1	1	0	0	0	1	1	0	0	CHROMHMM_SEGWAY	indeterminate
chr1	1711000	1712788	0.651437	1	1	1	20	0	1	1	0	3	0.750596	1	1	1	17	CHROMHMM_SEGWAY	indeterminate
chr1	1711600	1712200	0	1	1	0	2	0	1	1	0	2	0	1	1	0	0	CHROMHMM_SEGWAY	indeterminate
chr1	1712200	1712600	0	1	1	0	1	0	1	1	0	1	0	1	1	0	0	CHROMHMM_SEGWAY	indeterminate
chr1	1712200	1712967	0	1	1	0	1	0	1	1	0	1	0	1	1	0	0	CHROMHMM_SEGWAY	indeterminate
chr1	1712400	1712432	0	1	1	0	0	0	1	1	0	0	0	1	1	0	0	CHROMHMM_SEGWAY	indeterminate
chr1	1712524	1712926	0	1	1	0	0	0	1	1	0	0	0	1	1	0	0	CHROMHMM_SEGWAY	indeterminate
chr1	1712800	1713600	0	1	1	0	1	0	1	1	0	1	0	1	1	0	0	CHROMHMM_SEGWAY	indeterminate
chr1	1713035	1714724	0	1	1	0	6	0	1	1	0	6	0	1	1	0	0	CHROMHMM_SEGWAY	indeterminate
chr1	1713082	1713174	0	1	1	0	0	0	1	1	0	0	0	1	1	0	0	CHROMHMM_SEGWAY	indeterminate
chr1	1713296	1713425	0	1	1	0	1	0	1	1	0	1	0	1	1	0	0	CHROMHMM_SEGWAY	indeterminate
chr1	1713600	1713601	0	1	1	0	0	0	1	1	0	0	0	1	1	0	0	CHROMHMM_SEGWAY	indeterminate
chr1	1713723	1713800	0	1	1	0	0	0	1	1	0	0	0	1	1	0	0	CHROMHMM_SEGWAY	indeterminate
chr1	1713807	1714774	0	1	1	0	5	0	1	1	0	5	0	1	1	0	0	CHROMHMM_SEGWAY	indeterminate
chr1	1714000	1714800	0	1	1	0	1	0	1	1	0	1	0	1	1	0	0	CHROMHMM_SEGWAY	indeterminate
chr1	1714000	1715044	0	1	1	0	2	0	1	1	0	2	0	1	1	0	0	CHROMHMM_SEGWAY	indeterminate
chr1	1714400	1714498	0	1	1	0	0	0	1	1	0	0	0	1	1	0	0	CHROMHMM_SEGWAY	indeterminate
chr1	1714400	1714600	0	1	1	0	0	0	1	1	0	0	0	1	1	0	0	CHROMHMM_SEGWAY	indeterminate
chr1	1714632	1714724	0	1	1	0	0	0	1	1	0	0	0	1	1	0	0	CHROMHMM_SEGWAY	indeterminate
chr1	1731017	1731600	0	1	1	0	0	0	1	1	0	0	0	1	1	0	0	CHROMHMM_SEGWAY	indeterminate
chr1	1759600	1760200	0	1	1	0	0	0	1	1	0	0	0	1	1	0	0	CHROMHMM_SEGWAY	indeterminate
chr1	1765000	1765284	0	1	1	0	0	0	1	1	0	0	0	1	1	0	0	CHROMHMM_SEGWAY	indeterminate
chr1	1765022	1766121	0	1	1	0	0	0	1	1	0	0	0	1	1	0	0	CHROMHMM_SEGWAY	indeterminate
chr1	1765384	1766064	0	1	1	0	0	0	1	1	0	0	0	1	1	0	0	CHROMHMM_SEGWAY	indeterminate
chr1	1772800	1774731	0	1	1	0	2	0	1	1	0	0	0	1	1	0	2	CHROMHMM_SEGWAY	indeterminate
chr1	1778482	1779200	0	1	1	0	0	0	1	1	0	0	0	1	1	0	0	CHROMHMM_SEGWAY	indeterminate
chr1	1779685	1780200	0	1	1	0	0	0	1	1	0	0	0	1	1	0	0	CHROMHMM_SEGWAY	indeterminate
chr1	1790000	1791400	0	1	1	0	0	0	1	1	0	0	0	1	1	0	0	CHROMHMM_SEGWAY	indeterminate
chr1	1790600	1790800	0	1	1	0	0	0	1	1	0	0	0	1	1	0	0	CHROMHMM_SEGWAY	indeterminate
chr1	1795200	1795501	0	1	1	0	0	0	1	1	0	0	0	1	1	0	0	CHROMHMM_SEGWAY	indeterminate
chr1	1795754	1796400	0	1	1	0	0	0	1	1	0	0	0	1	1	0	0	CHROMHMM_SEGWAY	indeterminate
chr1	1820400	1820851	0	1	1	0	0	0	1	1	0	0	0	1	1	0	0	CHROMHMM_SEGWAY	indeterminate
chr1	1825600	1826800	0	1	1	0	0	0	1	1	0	0	0	1	1	0	0	CHROMHMM_SEGWAY	indeterminate
chr1	1828634	1829041	0	1	1	0	0	0	1	1	0	0	0	1	1	0	0	CHROMHMM_SEGWAY	indeterminate
chr1	1828657	1829000	0	1	1	0	0	0	1	1	0	0	0	1	1	0	0	CHROMHMM_SEGWAY	indeterminate
chr1	1830400	1830680	0	1	1	0	0	0	1	1	0	0	0	1	1	0	0	CHROMHMM_SEGWAY	indeterminate
chr1	1830865	1831200	0	1	1	0	0	0	1	1	0	0	0	1	1	0	0	CHROMHMM_SEGWAY	indeterminate
chr1	1837564	1837832	0	1	1	0	0	0	1	1	0	0	0	1	1	0	0	CHROMHMM_SEGWAY	indeterminate
chr1	1838022	1838114	0	1	1	0	0	0	1	1	0	0	0	1	1	0	0	CHROMHMM_SEGWAY	indeterminate
chr1	1838742	1839400	0	1	1	0	0	0	1	1	0	0	0	1	1	0	0	CHROMHMM_SEGWAY	indeterminate
chr1	1839680	1840159	0	1	1	0	0	0	1	1	0	0	0	1	1	0	0	CHROMHMM_SEGWAY	indeterminate
chr1	1841056	1841746	0	1	1	0	0	0	1	1	0	0	0	1	1	0	0	CHROMHMM_SEGWAY	indeterminate
chr1	1841400	1841515	0	1	1	0	0	0	1	1	0	0	0	1	1	0	0	CHROMHMM_SEGWAY	indeterminate
chr1	1841600	1841626	0	1	1	0	0	0	1	1	0	0	0	1	1	0	0	CHROMHMM_SEGWAY	indeterminate
chr1	1845312	1846371	0	1	1	0	0	0	1	1	0	0	0	1	1	0	0	CHROMHMM_SEGWAY	indeterminate
chr1	1849400	1849965	0	1	1	0	0	0	1	1	0	0	0	1	1	0	0	CHROMHMM_SEGWAY	indeterminate
chr1	1850000	1850498	0	1	1	0	0	0	1	1	0	0	0	1	1	0	0	CHROMHMM_SEGWAY	indeterminate
chr1	1850000	1850552	0	1	1	0	0	0	1	1	0	0	0	1	1	0	0	CHROMHMM_SEGWAY	indeterminate
chr1	1850363	1850400	0	1	1	0	0	0	1	1	0	0	0	1	1	0	0	CHROMHMM_SEGWAY	indeterminate
chr1	1851193	1851532	0	1	1	0	0	0	1	1	0	0	0	1	1	0	0	CHROMHMM_SEGWAY	indeterminate
chr1	1851262	1851582	0	1	1	0	0	0	1	1	0	0	0	1	1	0	0	CHROMHMM_SEGWAY	indeterminate
chr1	1851352	1851598	0	1	1	0	0	0	1	1	0	0	0	1	1	0	0	CHROMHMM_SEGWAY	indeterminate
chr1	1851434	1851600	0	1	1	0	0	0	1	1	0	0	0	1	1	0	0	CHROMHMM_SEGWAY	indeterminate
chr1	1855200	1855452	0	1	1	0	0	0	1	1	0	0	0	1	1	0	0	CHROMHMM_SEGWAY	indeterminate
chr1	1872377	1872800	0	1	1	0	0	0	1	1	0	0	0	1	1	0	0	CHROMHMM_SEGWAY	indeterminate
chr1	1875200	1875408	0	1	1	0	0	0	1	1	0	0	0	1	1	0	0	CHROMHMM_SEGWAY	indeterminate
chr1	1875312	1875404	0	1	1	0	0	0	1	1	0	0	0	1	1	0	0	CHROMHMM_SEGWAY	indeterminate
chr1	1875848	1875977	0	1	1	0	0	0	1	1	0	0	0	1	1	0	0	CHROMHMM_SEGWAY	indeterminate
chr1	1875851	1876000	0	1	1	0	0	0	1	1	0	0	0	1	1	0	0	CHROMHMM_SEGWAY	indeterminate
chr1	1875938	1876000	0	1	1	0	0	0	1	1	0	0	0	1	1	0	0	CHROMHMM_SEGWAY	indeterminate
chr1	1886800	1887061	0	1	1	0	0	0	1	1	0	0	0	1	1	0	0	CHROMHMM_SEGWAY	indeterminate
chr1	1887238	1887763	0	1	1	0	0	0	1	1	0	0	0	1	1	0	0	CHROMHMM_SEGWAY	indeterminate
chr1	1891000	1891294	0	1	1	0	0	0	1	1	0	0	0	1	1	0	0	CHROMHMM_SEGWAY	indeterminate
chr1	1891003	1891372	0	1	1	0	0	0	1	1	0	0	0	1	1	0	0	CHROMHMM_SEGWAY	indeterminate
chr1	1891295	1891400	0	1	1	0	0	0	1	1	0	0	0	1	1	0	0	CHROMHMM_SEGWAY	indeterminate
chr1	1891764	1892327	0	1	1	0	0	0	1	1	0	0	0	1	1	0	0	CHROMHMM_SEGWAY	indeterminate
chr1	1891831	1892010	0	1	1	0	0	0	1	1	0	0	0	1	1	0	0	CHROMHMM_SEGWAY	indeterminate
chr1	1895200	1895400	0	1	1	0	0	0	1	1	0	0	0	1	1	0	0	CHROMHMM_SEGWAY	indeterminate
chr1	1914919	1915152	0	1	1	0	0	0	1	1	0	0	0	1	1	0	0	CHROMHMM_SEGWAY	indeterminate
chr1	1917800	1918916	0	1	1	0	0	0	1	1	0	0	0	1	1	0	0	CHROMHMM_SEGWAY	indeterminate
chr1	1920239	1920472	0	1	1	0	0	0	1	1	0	0	0	1	1	0	0	CHROMHMM_SEGWAY	indeterminate
chr1	1920564	1921000	0	1	1	0	0	0	1	1	0	0	0	1	1	0	0	CHROMHMM_SEGWAY	indeterminate
chr1	1927649	1927900	0	1	1	0	0	0	1	1	0	0	0	1	1	0	0	CHROMHMM_SEGWAY	indeterminate
chr1	1934800	1935146	0	1	1	0	0	0	1	1	0	0	0	1	1	0	0	CHROMHMM_SEGWAY	indeterminate
chr1	1934948	1935360	0	1	1	0	0	0	1	1	0	0	0	1	1	0	0	CHROMHMM_SEGWAY	indeterminate
chr1	1935000	1935200	0	1	1	0	0	0	1	1	0	0	0	1	1	0	0	CHROMHMM_SEGWAY	indeterminate
chr1	1935000	1935600	0	1	1	0	0	0	1	1	0	0	0	1	1	0	0	CHROMHMM_SEGWAY	indeterminate
chr1	1935582	1935774	0	1	1	0	0	0	1	1	0	0	0	1	1	0	0	CHROMHMM_SEGWAY	indeterminate
chr1	1949823	1950642	0	1	1	0	0	0	1	1	0	0	0	1	1	0	0	CHROMHMM_SEGWAY	indeterminate
chr1	1950931	1951400	0	1	1	0	0	0	1	1	0	0	0	1	1	0	0	CHROMHMM_SEGWAY	indeterminate
chr1	1975911	1976321	0	1	1	0	0	0	1	1	0	0	0	1	1	0	0	CHROMHMM_SEGWAY	indeterminate
chr1	1975914	1976342	0	1	1	0	0	0	1	1	0	0	0	1	1	0	0	CHROMHMM_SEGWAY	indeterminate
chr1	1976534	1976914	0	1	1	0	1	0	1	1	0	1	0	1	1	0	0	CHROMHMM_SEGWAY	indeterminate
chr1	1976570	1976800	0	1	1	0	0	0	1	1	0	0	0	1	1	0	0	CHROMHMM_SEGWAY	indeterminate
chr1	1977032	1977993	0	1	1	0	0	0	1	1	0	0	0	1	1	0	0	CHROMHMM_SEGWAY	indeterminate
chr1	1978600	1979600	0	1	1	0	0	0	1	1	0	0	0	1	1	0	0	CHROMHMM_SEGWAY	indeterminate
chr1	1980600	1981000	0	1	1	0	0	0	1	1	0	0	0	1	1	0	0	CHROMHMM_SEGWAY	indeterminate
chr1	1980816	1980989	0	1	1	0	0	0	1	1	0	0	0	1	1	0	0	CHROMHMM_SEGWAY	indeterminate
chr1	1981101	1981200	0	1	1	0	0	0	1	1	0	0	0	1	1	0	0	CHROMHMM_SEGWAY	indeterminate
chr1	1981200	1981692	0	1	1	0	0	0	1	1	0	0	0	1	1	0	0	CHROMHMM_SEGWAY	indeterminate
chr1	1982400	1982634	0	1	1	0	0	0	1	1	0	0	0	1	1	0	0	CHROMHMM_SEGWAY	indeterminate
chr1	1982400	1983711	0	1	1	0	0	0	1	1	0	0	0	1	1	0	0	CHROMHMM_SEGWAY	indeterminate
chr1	1982537	1983400	0	1	1	0	0	0	1	1	0	0	0	1	1	0	0	CHROMHMM_SEGWAY	indeterminate
chr1	2035652	2035895	0	1	1	0	0	0	1	1	0	0	0	1	1	0	0	CHROMHMM_SEGWAY	indeterminate
chr1	2035800	2036200	0	1	1	0	0	0	1	1	0	0	0	1	1	0	0	CHROMHMM_SEGWAY	indeterminate
chr1	2036600	2037544	0	1	1	0	0	0	1	1	0	0	0	1	1	0	0	CHROMHMM_SEGWAY	indeterminate
chr1	2036800	2037258	0	1	1	0	0	0	1	1	0	0	0	1	1	0	0	CHROMHMM_SEGWAY	indeterminate
chr1	2043800	2044154	0	1	1	0	1	0	1	1	0	1	0	1	1	0	0	CHROMHMM_SEGWAY	indeterminate
chr1	2047200	2047252	0	1	1	0	0	0	1	1	0	0	0	1	1	0	0	CHROMHMM_SEGWAY	indeterminate
chr1	2047352	2047444	0	1	1	0	0	0	1	1	0	0	0	1	1	0	0	CHROMHMM_SEGWAY	indeterminate
chr1	2047824	2048000	0	1	1	0	0	0	1	1	0	0	0	1	1	0	0	CHROMHMM_SEGWAY	indeterminate
chr1	2063523	2063681	0	1	1	0	0	0	1	1	0	0	0	1	1	0	0	CHROMHMM_SEGWAY	indeterminate
chr1	2063952	2064292	0	1	1	0	0	0	1	1	0	0	0	1	1	0	0	CHROMHMM_SEGWAY	indeterminate
chr1	2064144	2064200	0	1	1	0	0	0	1	1	0	0	0	1	1	0	0	CHROMHMM_SEGWAY	indeterminate
chr1	2064200	2064416	0	1	1	0	0	0	1	1	0	0	0	1	1	0	0	CHROMHMM_SEGWAY	indeterminate
chr1	2064400	2064526	0	1	1	0	0	0	1	1	0	0	0	1	1	0	0	CHROMHMM_SEGWAY	indeterminate
chr1	2064866	2065049	0	1	1	0	0	0	1	1	0	0	0	1	1	0	0	CHROMHMM_SEGWAY	indeterminate
chr1	2064916	2065000	0	1	1	0	0	0	1	1	0	0	0	1	1	0	0	CHROMHMM_SEGWAY	indeterminate
chr1	2065150	2065400	0	1	1	0	0	0	1	1	0	0	0	1	1	0	0	CHROMHMM_SEGWAY	indeterminate
chr1	2065201	2065368	0	1	1	0	0	0	1	1	0	0	0	1	1	0	0	CHROMHMM_SEGWAY	indeterminate
chr1	2070000	2070189	0	1	1	0	0	0	1	1	0	0	0	1	1	0	0	CHROMHMM_SEGWAY	indeterminate
chr1	2079809	2080762	0	1	1	0	0	0	1	1	0	0	0	1	1	0	0	CHROMHMM_SEGWAY	indeterminate
chr1	2106092	2106184	0	1	1	0	0	0	1	1	0	0	0	1	1	0	0	CHROMHMM_SEGWAY	indeterminate
chr1	2107108	2107200	0	1	1	0	0	0	1	1	0	0	0	1	1	0	0	CHROMHMM_SEGWAY	indeterminate
chr1	2108400	2108544	0	1	1	0	0	0	1	1	0	0	0	1	1	0	0	CHROMHMM_SEGWAY	indeterminate
chr1	2110992	2111000	0	1	1	0	0	0	1	1	0	0	0	1	1	0	0	CHROMHMM_SEGWAY	indeterminate
chr1	2112600	2112800	0	1	1	0	0	0	1	1	0	0	0	1	1	0	0	CHROMHMM_SEGWAY	indeterminate
chr1	2120644	2120752	0	1	1	0	0	0	1	1	0	0	0	1	1	0	0	CHROMHMM_SEGWAY	indeterminate
chr1	2121600	2121800	0	1	1	0	0	0	1	1	0	0	0	1	1	0	0	CHROMHMM_SEGWAY	indeterminate
chr1	2124616	2125291	0	0.0764315	1	0	46	0	1	1	0	0	0	0.0781482	1	0	46	CHROMHMM_SEGWAY	indeterminate
chr1	2125400	2125648	0	1	1	0	1	0	1	1	0	0	0	1	1	0	1	CHROMHMM_SEGWAY	indeterminate
chr1	2125400	2126200	0	1	1	0	1	0	1	1	0	0	0	1	1	0	1	CHROMHMM_SEGWAY	indeterminate
chr1	2125712	2125804	0	1	1	0	0	0	1	1	0	0	0	1	1	0	0	CHROMHMM_SEGWAY	indeterminate
chr1	2127000	2127200	0	1	1	0	0	0	1	1	0	0	0	1	1	0	0	CHROMHMM_SEGWAY	indeterminate
chr1	2127000	2127400	0	1	1	0	0	0	1	1	0	0	0	1	1	0	0	CHROMHMM_SEGWAY	indeterminate
chr1	2127200	2127284	0	1	1	0	0	0	1	1	0	0	0	1	1	0	0	CHROMHMM_SEGWAY	indeterminate
chr1	2127200	2127312	0	1	1	0	0	0	1	1	0	0	0	1	1	0	0	CHROMHMM_SEGWAY	indeterminate
chr1	2128963	2130000	0	1	1	0	0	0	1	1	0	0	0	1	1	0	0	CHROMHMM_SEGWAY	indeterminate
chr1	2130294	2130800	0	1	1	0	0	0	1	1	0	0	0	1	1	0	0	CHROMHMM_SEGWAY	indeterminate
chr1	2130323	2130757	0	1	1	0	0	0	1	1	0	0	0	1	1	0	0	CHROMHMM_SEGWAY	indeterminate
chr1	2130438	2130800	0	1	1	0	0	0	1	1	0	0	0	1	1	0	0	CHROMHMM_SEGWAY	indeterminate
chr1	2130600	2131357	0	1	1	0	0	0	1	1	0	0	0	1	1	0	0	CHROMHMM_SEGWAY	indeterminate
chr1	2134449	2136112	0	1	1	0	0	0	1	1	0	0	0	1	1	0	0	CHROMHMM_SEGWAY	indeterminate
chr1	2135422	2135668	0	1	1	0	0	0	1	1	0	0	0	1	1	0	0	CHROMHMM_SEGWAY	indeterminate
chr1	2135559	2135600	0	1	1	0	0	0	1	1	0	0	0	1	1	0	0	CHROMHMM_SEGWAY	indeterminate
chr1	2136000	2136110	0	1	1	0	0	0	1	1	0	0	0	1	1	0	0	CHROMHMM_SEGWAY	indeterminate
chr1	2136077	2136226	0	1	1	0	0	0	1	1	0	0	0	1	1	0	0	CHROMHMM_SEGWAY	indeterminate
chr1	2136292	2136384	0	1	1	0	0	0	1	1	0	0	0	1	1	0	0	CHROMHMM_SEGWAY	indeterminate
chr1	2136642	2136734	0	1	1	0	0	0	1	1	0	0	0	1	1	0	0	CHROMHMM_SEGWAY	indeterminate
chr1	2136642	2136736	0	1	1	0	0	0	1	1	0	0	0	1	1	0	0	CHROMHMM_SEGWAY	indeterminate
chr1	2136864	2137200	0	1	1	0	1	0	1	1	0	1	0	1	1	0	0	CHROMHMM_SEGWAY	indeterminate
chr1	2137092	2137200	0	1	1	0	1	0	1	1	0	1	0	1	1	0	0	CHROMHMM_SEGWAY	indeterminate
chr1	2137330	2137800	0	1	1	0	0	0	1	1	0	0	0	1	1	0	0	CHROMHMM_SEGWAY	indeterminate
chr1	2138400	2138600	0	1	1	0	0	0	1	1	0	0	0	1	1	0	0	CHROMHMM_SEGWAY	indeterminate
chr1	2138724	2140340	0	1	1	0	0	0	1	1	0	0	0	1	1	0	0	CHROMHMM_SEGWAY	indeterminate
chr1	2139000	2139200	0	1	1	0	0	0	1	1	0	0	0	1	1	0	0	CHROMHMM_SEGWAY	indeterminate
chr1	2140370	2140600	0	1	1	0	0	0	1	1	0	0	0	1	1	0	0	CHROMHMM_SEGWAY	indeterminate
chr1	2140600	2140800	0	1	1	0	0	0	1	1	0	0	0	1	1	0	0	CHROMHMM_SEGWAY	indeterminate
chr1	2143472	2144000	0	1	1	0	0	0	1	1	0	0	0	1	1	0	0	CHROMHMM_SEGWAY	indeterminate
chr1	2144138	2144600	0	1	1	0	0	0	1	1	0	0	0	1	1	0	0	CHROMHMM_SEGWAY	indeterminate
chr1	2144800	2144843	0	1	1	0	0	0	1	1	0	0	0	1	1	0	0	CHROMHMM_SEGWAY	indeterminate
chr1	2144800	2145196	0	1	1	0	0	0	1	1	0	0	0	1	1	0	0	CHROMHMM_SEGWAY	indeterminate
chr1	2145000	2146496	0	1	1	0	0	0	1	1	0	0	0	1	1	0	0	CHROMHMM_SEGWAY	indeterminate
chr1	2145200	2145702	0	1	1	0	0	0	1	1	0	0	0	1	1	0	0	CHROMHMM_SEGWAY	indeterminate
chr1	2146200	2147188	0	1	1	0	0	0	1	1	0	0	0	1	1	0	0	CHROMHMM_SEGWAY	indeterminate
chr1	2151769	2152200	0	1	1	0	0	0	1	1	0	0	0	1	1	0	0	CHROMHMM_SEGWAY	indeterminate
chr1	2157800	2158187	0	1	1	0	0	0	1	1	0	0	0	1	1	0	0	CHROMHMM_SEGWAY	indeterminate
chr1	2157816	2158008	0	1	1	0	0	0	1	1	0	0	0	1	1	0	0	CHROMHMM_SEGWAY	indeterminate
chr1	2157956	2158000	0	1	1	0	0	0	1	1	0	0	0	1	1	0	0	CHROMHMM_SEGWAY	indeterminate
chr1	2158036	2158200	0	1	1	0	0	0	1	1	0	0	0	1	1	0	0	CHROMHMM_SEGWAY	indeterminate
chr1	2158156	2158400	0	1	1	0	0	0	1	1	0	0	0	1	1	0	0	CHROMHMM_SEGWAY	indeterminate
chr1	2158169	2158280	0	1	1	0	0	0	1	1	0	0	0	1	1	0	0	CHROMHMM_SEGWAY	indeterminate
chr1	2158382	2158600	0	1	1	0	0	0	1	1	0	0	0	1	1	0	0	CHROMHMM_SEGWAY	indeterminate
chr1	2160116	2160200	0	1	1	0	0	0	1	1	0	0	0	1	1	0	0	CHROMHMM_SEGWAY	indeterminate
chr1	2160116	2160400	0	1	1	0	1	0	1	1	0	0	0	1	1	0	1	CHROMHMM_SEGWAY	indeterminate
chr1	2160126	2160200	0	1	1	0	0	0	1	1	0	0	0	1	1	0	0	CHROMHMM_SEGWAY	indeterminate
chr1	2161376	2161468	0	1	1	0	0	0	1	1	0	0	0	1	1	0	0	CHROMHMM_SEGWAY	indeterminate
chr1	2162000	2162433	0	1	1	0	0	0	1	1	0	0	0	1	1	0	0	CHROMHMM_SEGWAY	indeterminate
chr1	2162803	2163296	0	1	1	0	0	0	1	1	0	0	0	1	1	0	0	CHROMHMM_SEGWAY	indeterminate
chr1	2162835	2163800	0	1	1	0	1	0	1	1	0	0	0	1	1	0	1	CHROMHMM_SEGWAY	indeterminate
chr1	2163585	2163600	0	1	1	0	0	0	1	1	0	0	0	1	1	0	0	CHROMHMM_SEGWAY	indeterminate
chr1	2166200	2166513	0	1	1	0	0	0	1	1	0	0	0	1	1	0	0	CHROMHMM_SEGWAY	indeterminate
chr1	2166200	2166800	0	1	1	0	0	0	1	1	0	0	0	1	1	0	0	CHROMHMM_SEGWAY	indeterminate
chr1	2177405	2178358	0	1	1	0	0	0	1	1	0	0	0	1	1	0	0	CHROMHMM_SEGWAY	indeterminate
chr1	2177800	2178400	0	1	1	0	0	0	1	1	0	0	0	1	1	0	0	CHROMHMM_SEGWAY	indeterminate
chr1	2178718	2181400	0	1	1	0	1	0	1	1	0	0	0	1	1	0	1	CHROMHMM_SEGWAY	indeterminate
chr1	2181000	2181049	0	1	1	0	0	0	1	1	0	0	0	1	1	0	0	CHROMHMM_SEGWAY	indeterminate
chr1	2186319	2187800	0	1	1	0	2	0	1	1	0	0	0	1	1	0	2	CHROMHMM_SEGWAY	indeterminate
chr1	2186634	2187858	0	1	1	0	2	0	1	1	0	0	0	1	1	0	2	CHROMHMM_SEGWAY	indeterminate
chr1	2186800	2187576	0	1	1	0	2	0	1	1	0	0	0	1	1	0	2	CHROMHMM_SEGWAY	indeterminate
chr1	2187800	2188200	0	1	1	0	0	0	1	1	0	0	0	1	1	0	0	CHROMHMM_SEGWAY	indeterminate
chr1	2189458	2189600	0	1	1	0	1	0	1	1	0	0	0	1	1	0	1	CHROMHMM_SEGWAY	indeterminate
chr1	2201200	2201241	0	1	1	0	0	0	1	1	0	0	0	1	1	0	0	CHROMHMM_SEGWAY	indeterminate
chr1	2201367	2201400	0	1	1	0	0	0	1	1	0	0	0	1	1	0	0	CHROMHMM_SEGWAY	indeterminate
chr1	2202800	2203247	0	1	1	0	0	0	1	1	0	0	0	1	1	0	0	CHROMHMM_SEGWAY	indeterminate
chr1	2203467	2203586	0	1	1	0	0	0	1	1	0	0	0	1	1	0	0	CHROMHMM_SEGWAY	indeterminate
chr1	2208200	2208543	0	1	1	0	0	0	1	1	0	0	0	1	1	0	0	CHROMHMM_SEGWAY	indeterminate
chr1	2209000	2211800	0	1	1	0	0	0	1	1	0	0	0	1	1	0	0	CHROMHMM_SEGWAY	indeterminate
chr1	2210188	2211610	0	1	1	0	0	0	1	1	0	0	0	1	1	0	0	CHROMHMM_SEGWAY	indeterminate
chr1	2221214	2221800	0	1	1	0	1	0	1	1	0	0	0	1	1	0	1	CHROMHMM_SEGWAY	indeterminate
chr1	2221800	2221821	0	1	1	0	0	0	1	1	0	0	0	1	1	0	0	CHROMHMM_SEGWAY	indeterminate
chr1	2221943	2222616	0	1	1	0	5	0	1	1	0	5	0	1	1	0	0	CHROMHMM_SEGWAY	indeterminate
chr1	2222800	2223000	0	1	1	0	0	0	1	1	0	0	0	1	1	0	0	CHROMHMM_SEGWAY	indeterminate
chr1	2223000	2223029	0	1	1	0	0	0	1	1	0	0	0	1	1	0	0	CHROMHMM_SEGWAY	indeterminate
chr1	2223138	2223493	0	1	1	0	0	0	1	1	0	0	0	1	1	0	0	CHROMHMM_SEGWAY	indeterminate
chr1	2225707	2225808	0	1	1	0	0	0	1	1	0	0	0	1	1	0	0	CHROMHMM_SEGWAY	indeterminate
chr1	2230943	2233000	0	1	1	0	5	0	1	1	0	4	0	1	1	0	1	CHROMHMM_SEGWAY	indeterminate
chr1	2231015	2231200	0	1	1	0	0	0	1	1	0	0	0	1	1	0	0	CHROMHMM_SEGWAY	indeterminate
chr1	2233200	2233593	0	1	1	0	0	0	1	1	0	0	0	1	1	0	0	CHROMHMM_SEGWAY	indeterminate
chr1	2242638	2242875	0	1	1	0	0	0	1	1	0	0	0	1	1	0	0	CHROMHMM_SEGWAY	indeterminate
chr1	2243194	2245869	0	1	1	0	0	0	1	1	0	0	0	1	1	0	0	CHROMHMM_SEGWAY	indeterminate
chr1	2245400	2246000	0	1	1	0	0	0	1	1	0	0	0	1	1	0	0	CHROMHMM_SEGWAY	indeterminate
chr1	2245566	2245600	0	1	1	0	0	0	1	1	0	0	0	1	1	0	0	CHROMHMM_SEGWAY	indeterminate
chr1	2245800	2246253	0	1	1	0	0	0	1	1	0	0	0	1	1	0	0	CHROMHMM_SEGWAY	indeterminate
chr1	2245989	2246176	0	1	1	0	0	0	1	1	0	0	0	1	1	0	0	CHROMHMM_SEGWAY	indeterminate
chr1	2246075	2246338	0	1	1	0	0	0	1	1	0	0	0	1	1	0	0	CHROMHMM_SEGWAY	indeterminate
chr1	2246200	2246230	0	1	1	0	0	0	1	1	0	0	0	1	1	0	0	CHROMHMM_SEGWAY	indeterminate
chr1	2246200	2246405	0	1	1	0	0	0	1	1	0	0	0	1	1	0	0	CHROMHMM_SEGWAY	indeterminate
chr1	2246276	2246368	0	1	1	0	0	0	1	1	0	0	0	1	1	0	0	CHROMHMM_SEGWAY	indeterminate
chr1	2246396	2246566	0	1	1	0	1	0	1	1	0	1	0	1	1	0	0	CHROMHMM_SEGWAY	indeterminate
chr1	2246510	2246640	0	1	1	0	1	0	1	1	0	1	0	1	1	0	0	CHROMHMM_SEGWAY	indeterminate
chr1	2246718	2249392	0	1	1	0	0	0	1	1	0	0	0	1	1	0	0	CHROMHMM_SEGWAY	indeterminate
chr1	2246874	2247059	0	1	1	0	0	0	1	1	0	0	0	1	1	0	0	CHROMHMM_SEGWAY	indeterminate
chr1	2246886	2247095	0	1	1	0	0	0	1	1	0	0	0	1	1	0	0	CHROMHMM_SEGWAY	indeterminate
chr1	2247000	2247600	0	1	1	0	0	0	1	1	0	0	0	1	1	0	0	CHROMHMM_SEGWAY	indeterminate
chr1	2247028	2247208	0	1	1	0	0	0	1	1	0	0	0	1	1	0	0	CHROMHMM_SEGWAY	indeterminate
chr1	2253406	2253600	0	1	1	0	0	0	1	1	0	0	0	1	1	0	0	CHROMHMM_SEGWAY	indeterminate
chr1	2253584	2254136	0	1	1	0	0	0	1	1	0	0	0	1	1	0	0	CHROMHMM_SEGWAY	indeterminate
chr1	2254200	2254316	0	1	1	0	0	0	1	1	0	0	0	1	1	0	0	CHROMHMM_SEGWAY	indeterminate
chr1	2320618	2320932	0	1	1	0	0	0	1	1	0	0	0	1	1	0	0	CHROMHMM_SEGWAY	indeterminate
chr1	2321067	2321200	0	1	1	0	0	0	1	1	0	0	0	1	1	0	0	CHROMHMM_SEGWAY	indeterminate
chr1	2321090	2321200	0	1	1	0	0	0	1	1	0	0	0	1	1	0	0	CHROMHMM_SEGWAY	indeterminate
chr1	2321725	2322299	0	1	1	0	0	0	1	1	0	0	0	1	1	0	0	CHROMHMM_SEGWAY	indeterminate
chr1	2324304	2324400	0.153282	0.0320262	1	1	85	0	1	1	0	0	0.15012	0.0208977	1	1	85	CHROMHMM_SEGWAY	indeterminate
chr1	2343000	2343188	0	1	1	0	0	0	1	1	0	0	0	1	1	0	0	CHROMHMM_SEGWAY	indeterminate
chr1	2345000	2345089	0	1	1	0	0	0	1	1	0	0	0	1	1	0	0	CHROMHMM_SEGWAY	indeterminate
chr1	2345000	2345330	0	1	1	0	0	0	1	1	0	0	0	1	1	0	0	CHROMHMM_SEGWAY	indeterminate
chr1	2345334	2345400	0	1	1	0	0	0	1	1	0	0	0	1	1	0	0	CHROMHMM_SEGWAY	indeterminate
chr1	2345568	2345675	0	1	1	0	0	0	1	1	0	0	0	1	1	0	0	CHROMHMM_SEGWAY	indeterminate
chr1	2346200	2346268	0	1	1	0	0	0	1	1	0	0	0	1	1	0	0	CHROMHMM_SEGWAY	indeterminate
chr1	2346200	2346376	0	1	1	0	0	0	1	1	0	0	0	1	1	0	0	CHROMHMM_SEGWAY	indeterminate
chr1	2346400	2347000	0	1	1	0	0	0	1	1	0	0	0	1	1	0	0	CHROMHMM_SEGWAY	indeterminate
chr1	2348200	2348400	0	1	1	0	0	0	1	1	0	0	0	1	1	0	0	CHROMHMM_SEGWAY	indeterminate
chr1	2374400	2375900	0	1	1	0	3	0	1	1	0	3	0	1	1	0	0	DRM	indeterminate
chr1	2376700	2376800	0	1	1	0	0	0	1	1	0	0	0	1	1	0	0	DRM	indeterminate
chr1	2377400	2377500	0	1	1	0	0	0	1	1	0	0	0	1	1	0	0	DRM	indeterminate
chr1	2377800	2378100	0	1	1	0	0	0	1	1	0	0	0	1	1	0	0	DRM	indeterminate
chr1	2378800	2379100	0	1	1	0	0	0	1	1	0	0	0	1	1	0	0	DRM	indeterminate
chr1	2379300	2380000	0	1	1	0	0	0	1	1	0	0	0	1	1	0	0	DRM	indeterminate
chr1	2381000	2381400	0	1	1	0	0	0	1	1	0	0	0	1	1	0	0	DRM	indeterminate
chr1	2381700	2381800	0	1	1	0	0	0	1	1	0	0	0	1	1	0	0	DRM	indeterminate
chr1	2382811	2384430	0	1	1	0	0	0	1	1	0	0	0	1	1	0	0	CHROMHMM_SEGWAY	indeterminate
chr1	2383300	2383500	0	1	1	0	0	0	1	1	0	0	0	1	1	0	0	DRM	indeterminate
chr1	2409624	2409820	0	1	1	0	0	0	1	1	0	0	0	1	1	0	0	CHROMHMM_SEGWAY	indeterminate
chr1	2425800	2426200	0	1	1	0	0	0	1	1	0	0	0	1	1	0	0	CHROMHMM_SEGWAY	indeterminate
chr1	2427740	2428446	0	1	1	0	0	0	1	1	0	0	0	1	1	0	0	CHROMHMM_SEGWAY	indeterminate
chr1	2428538	2428600	0	1	1	0	0	0	1	1	0	0	0	1	1	0	0	CHROMHMM_SEGWAY	indeterminate
chr1	2456600	2456786	0	1	1	0	0	0	1	1	0	0	0	1	1	0	0	CHROMHMM_SEGWAY	indeterminate
chr1	2456878	2457000	0	1	1	0	0	0	1	1	0	0	0	1	1	0	0	CHROMHMM_SEGWAY	indeterminate
chr1	2458171	2458792	0	1	1	0	0	0	1	1	0	0	0	1	1	0	0	CHROMHMM_SEGWAY	indeterminate
chr1	2458200	2458556	0	1	1	0	0	0	1	1	0	0	0	1	1	0	0	CHROMHMM_SEGWAY	indeterminate
chr1	2458204	2458750	0	1	1	0	0	0	1	1	0	0	0	1	1	0	0	CHROMHMM_SEGWAY	indeterminate
chr1	2458278	2458496	0	1	1	0	0	0	1	1	0	0	0	1	1	0	0	CHROMHMM_SEGWAY	indeterminate
chr1	2458600	2458963	0	1	1	0	0	0	1	1	0	0	0	1	1	0	0	CHROMHMM_SEGWAY	indeterminate
chr1	2458695	2458800	0	1	1	0	0	0	1	1	0	0	0	1	1	0	0	CHROMHMM_SEGWAY	indeterminate
chr1	2459800	2459863	0	1	1	0	0	0	1	1	0	0	0	1	1	0	0	CHROMHMM_SEGWAY	indeterminate
chr1	2459960	2460846	0	1	1	0	1	0	1	1	0	1	0	1	1	0	0	CHROMHMM_SEGWAY	indeterminate
chr1	2460400	2460482	0	1	1	0	0	0	1	1	0	0	0	1	1	0	0	CHROMHMM_SEGWAY	indeterminate
chr1	2460400	2462000	0	1	1	0	1	0	1	1	0	1	0	1	1	0	0	CHROMHMM_SEGWAY	indeterminate
chr1	2460600	2460759	0	1	1	0	0	0	1	1	0	0	0	1	1	0	0	CHROMHMM_SEGWAY	indeterminate
chr1	2460600	2460857	0	1	1	0	0	0	1	1	0	0	0	1	1	0	0	CHROMHMM_SEGWAY	indeterminate
chr1	2460793	2460916	0	1	1	0	0	0	1	1	0	0	0	1	1	0	0	CHROMHMM_SEGWAY	indeterminate
chr1	2460938	2461930	0	1	1	0	0	0	1	1	0	0	0	1	1	0	0	CHROMHMM_SEGWAY	indeterminate
chr1	2461008	2461933	0	1	1	0	0	0	1	1	0	0	0	1	1	0	0	CHROMHMM_SEGWAY	indeterminate
chr1	2464556	2465730	0	1	1	0	0	0	1	1	0	0	0	1	1	0	0	CHROMHMM_SEGWAY	indeterminate
chr1	2465844	2466200	0	1	1	0	0	0	1	1	0	0	0	1	1	0	0	CHROMHMM_SEGWAY	indeterminate
chr1	2466600	2467316	0	1	1	0	0	0	1	1	0	0	0	1	1	0	0	CHROMHMM_SEGWAY	indeterminate
chr1	2468800	2469000	0	1	1	0	0	0	1	1	0	0	0	1	1	0	0	CHROMHMM_SEGWAY	indeterminate
chr1	2472439	2473987	0	1	1	0	0	0	1	1	0	0	0	1	1	0	0	CHROMHMM_SEGWAY	indeterminate
chr1	2474105	2474200	0	1	1	0	0	0	1	1	0	0	0	1	1	0	0	CHROMHMM_SEGWAY	indeterminate
chr1	2474919	2477418	0	1	1	0	0	0	1	1	0	0	0	1	1	0	0	CHROMHMM_SEGWAY	indeterminate
chr1	2475249	2475800	0	1	1	0	0	0	1	1	0	0	0	1	1	0	0	CHROMHMM_SEGWAY	indeterminate
chr1	2477244	2477438	0	1	1	0	0	0	1	1	0	0	0	1	1	0	0	CHROMHMM_SEGWAY	indeterminate
chr1	2477328	2477467	0	1	1	0	0	0	1	1	0	0	0	1	1	0	0	CHROMHMM_SEGWAY	indeterminate
chr1	2478979	2479486	0	1	1	0	0	0	1	1	0	0	0	1	1	0	0	CHROMHMM_SEGWAY	indeterminate
chr1	2479000	2479200	0	1	1	0	0	0	1	1	0	0	0	1	1	0	0	CHROMHMM_SEGWAY	indeterminate
chr1	2479600	2480734	0	1	1	0	8	0	1	1	0	8	0	1	1	0	0	CHROMHMM_SEGWAY	indeterminate
chr1	2483000	2483128	3.47445	0.0421786	1	4	15	0	1	1	0	0	3.40278	0.0448037	1	4	15	CHROMHMM_SEGWAY	indeterminate
chr1	2485338	2486401	0	1	1	0	5	0	1	1	0	0	0	1	1	0	5	CHROMHMM_SEGWAY	indeterminate
chr1	2486619	2487080	0	1	1	0	9	0	1	1	0	1	0	1	1	0	8	CHROMHMM_SEGWAY	indeterminate
chr1	2487087	2487200	0	1	1	0	0	0	1	1	0	0	0	1	1	0	0	CHROMHMM_SEGWAY	indeterminate
chr1	2487427	2487800	0.120079	3.08986e-05	1	2	217	0	1	1	0	9	0.122691	4.44537e-05	1	2	208	CHROMHMM_SEGWAY	indeterminate
chr1	2488200	2488600	0	1	1	0	4	0	1	1	0	1	0	1	1	0	3	CHROMHMM_SEGWAY	indeterminate
chr1	2489000	2489200	0	1	1	0	2	0	1	1	0	0	0	1	1	0	2	CHROMHMM_SEGWAY	indeterminate
chr1	2507097	2507400	0	1	1	0	0	0	1	1	0	0	0	1	1	0	0	CHROMHMM_SEGWAY	indeterminate
chr1	2507200	2507400	0	1	1	0	0	0	1	1	0	0	0	1	1	0	0	CHROMHMM_SEGWAY	indeterminate
chr1	2509320	2510632	0	1	1	0	0	0	1	1	0	0	0	1	1	0	0	CHROMHMM_SEGWAY	indeterminate
chr1	2512208	2513378	0	0.00939107	1	0	70	0	1	1	0	1	0	0.00935617	1	0	69	CHROMHMM_SEGWAY	indeterminate
chr1	2512381	2513683	0	0.00946271	1	0	71	0	1	1	0	1	0	0.00945529	1	0	70	CHROMHMM_SEGWAY	indeterminate
chr1	2514800	2515600	0	1	1	0	13	0	1	1	0	0	0	0.617957	1	0	13	CHROMHMM_SEGWAY	indeterminate
chr1	2514866	2514958	0	1	1	0	1	0	1	1	0	0	0	1	1	0	1	CHROMHMM_SEGWAY	indeterminate
chr1	2515344	2516000	0	1	1	0	6	0	1	1	0	0	0	1	1	0	6	CHROMHMM_SEGWAY	indeterminate
chr1	2516291	2516600	0	1	1	0	0	0	1	1	0	0	0	1	1	0	0	CHROMHMM_SEGWAY	indeterminate
chr1	2516800	2516899	0	1	1	0	0	0	1	1	0	0	0	1	1	0	0	CHROMHMM_SEGWAY	indeterminate
chr1	2516886	2517000	0	1	1	0	0	0	1	1	0	0	0	1	1	0	0	CHROMHMM_SEGWAY	indeterminate
chr1	2518248	2518948	0	1	1	0	0	0	1	1	0	0	0	1	1	0	0	CHROMHMM_SEGWAY	indeterminate
chr1	2518831	2519200	0	1	1	0	0	0	1	1	0	0	0	1	1	0	0	CHROMHMM_SEGWAY	indeterminate
chr1	2518847	2519400	0	1	1	0	0	0	1	1	0	0	0	1	1	0	0	CHROMHMM_SEGWAY	indeterminate
chr1	2519000	2519431	0	1	1	0	0	0	1	1	0	0	0	1	1	0	0	CHROMHMM_SEGWAY	indeterminate
chr1	2519009	2519156	0	1	1	0	0	0	1	1	0	0	0	1	1	0	0	CHROMHMM_SEGWAY	indeterminate
chr1	2519011	2519400	0	1	1	0	0	0	1	1	0	0	0	1	1	0	0	CHROMHMM_SEGWAY	indeterminate
chr1	2525349	2525529	0	1	1	0	0	0	1	1	0	0	0	1	1	0	0	CHROMHMM_SEGWAY	indeterminate
chr1	2525638	2525938	0	1	1	0	0	0	1	1	0	0	0	1	1	0	0	CHROMHMM_SEGWAY	indeterminate
chr1	2542200	2542595	0	1	1	0	0	0	1	1	0	0	0	1	1	0	0	CHROMHMM_SEGWAY	indeterminate
chr1	2542542	2543149	0	1	1	0	0	0	1	1	0	0	0	1	1	0	0	CHROMHMM_SEGWAY	indeterminate
chr1	2542600	2542800	0	1	1	0	0	0	1	1	0	0	0	1	1	0	0	CHROMHMM_SEGWAY	indeterminate
chr1	2542776	2542800	0	1	1	0	0	0	1	1	0	0	0	1	1	0	0	CHROMHMM_SEGWAY	indeterminate
chr1	2556284	2556487	0	1	1	0	0	0	1	1	0	0	0	1	1	0	0	CHROMHMM_SEGWAY	indeterminate
chr1	2559600	2561000	0	1	1	0	0	0	1	1	0	0	0	1	1	0	0	CHROMHMM_SEGWAY	indeterminate
chr1	2562522	2563486	0	1	1	0	0	0	1	1	0	0	0	1	1	0	0	CHROMHMM_SEGWAY	indeterminate
chr1	2565070	2565400	0	1	1	0	0	0	1	1	0	0	0	1	1	0	0	CHROMHMM_SEGWAY	indeterminate
chr1	2572808	2573800	0	1	1	0	0	0	1	1	0	0	0	1	1	0	0	CHROMHMM_SEGWAY	indeterminate
chr1	2573400	2574050	0	1	1	0	0	0	1	1	0	0	0	1	1	0	0	CHROMHMM_SEGWAY	indeterminate
chr1	2573495	2573777	0	1	1	0	0	0	1	1	0	0	0	1	1	0	0	CHROMHMM_SEGWAY	indeterminate
chr1	2573523	2574000	0	1	1	0	0	0	1	1	0	0	0	1	1	0	0	CHROMHMM_SEGWAY	indeterminate
chr1	2573573	2574000	0	1	1	0	0	0	1	1	0	0	0	1	1	0	0	CHROMHMM_SEGWAY	indeterminate
chr1	2574810	2575200	0	1	1	0	0	0	1	1	0	0	0	1	1	0	0	CHROMHMM_SEGWAY	indeterminate
chr1	2574820	2575079	0	1	1	0	0	0	1	1	0	0	0	1	1	0	0	CHROMHMM_SEGWAY	indeterminate
chr1	2574827	2575006	0	1	1	0	0	0	1	1	0	0	0	1	1	0	0	CHROMHMM_SEGWAY	indeterminate
chr1	2574855	2575000	0	1	1	0	0	0	1	1	0	0	0	1	1	0	0	CHROMHMM_SEGWAY	indeterminate
chr1	2574889	2575479	0	1	1	0	0	0	1	1	0	0	0	1	1	0	0	CHROMHMM_SEGWAY	indeterminate
chr1	2718100	2718400	0	1	1	0	0	0	1	1	0	0	0	1	1	0	0	DRM	indeterminate
chr1	2728000	2728295	0	1	1	0	0	0	1	1	0	0	0	1	1	0	0	CHROMHMM_SEGWAY	indeterminate
chr1	2792600	2792800	0	1	1	0	0	0	1	1	0	0	0	1	1	0	0	DRM	indeterminate
chr1	2805200	2805300	0	1	1	0	0	0	1	1	0	0	0	1	1	0	0	DRM	indeterminate
chr1	2838700	2838800	0	1	1	0	1	0	1	1	0	1	0	1	1	0	0	DRM	indeterminate
chr1	2885000	2885600	0	1	1	0	0	0	1	1	0	0	0	1	1	0	0	CHROMHMM_SEGWAY	indeterminate
chr1	2885100	2885300	0	1	1	0	0	0	1	1	0	0	0	1	1	0	0	DRM	indeterminate
chr1	2979200	2980800	0	1	1	0	0	0	1	1	0	0	0	1	1	0	0	CHROMHMM_SEGWAY	indeterminate
chr1	2979924	2980000	0	1	1	0	0	0	1	1	0	0	0	1	1	0	0	CHROMHMM_SEGWAY	indeterminate
chr1	2984400	2985897	0	1	1	0	0	0	1	1	0	0	0	1	1	0	0	CHROMHMM_SEGWAY	indeterminate
chr1	2985667	2985920	0	1	1	0	0	0	1	1	0	0	0	1	1	0	0	CHROMHMM_SEGWAY	indeterminate
chr1	2986165	2986200	0	1	1	0	0	0	1	1	0	0	0	1	1	0	0	CHROMHMM_SEGWAY	indeterminate
chr1	2986173	2986927	0	1	1	0	0	0	1	1	0	0	0	1	1	0	0	CHROMHMM_SEGWAY	indeterminate
chr1	2986305	2987045	0	1	1	0	0	0	1	1	0	0	0	1	1	0	0	CHROMHMM_SEGWAY	indeterminate
chr1	2986800	2987200	0	1	1	0	0	0	1	1	0	0	0	1	1	0	0	CHROMHMM_SEGWAY	indeterminate
chr1	2987149	2987800	0	1	1	0	0	0	1	1	0	0	0	1	1	0	0	CHROMHMM_SEGWAY	indeterminate
chr1	2987184	2987200	0	1	1	0	0	0	1	1	0	0	0	1	1	0	0	CHROMHMM_SEGWAY	indeterminate
chr1	2987800	2988600	0	1	1	0	0	0	1	1	0	0	0	1	1	0	0	CHROMHMM_SEGWAY	indeterminate
chr1	2988600	2989400	0	1	1	0	0	0	1	1	0	0	0	1	1	0	0	CHROMHMM_SEGWAY	indeterminate
chr1	2990039	2991003	0	1	1	0	0	0	1	1	0	0	0	1	1	0	0	CHROMHMM_SEGWAY	indeterminate
chr1	2991095	2991200	0	1	1	0	0	0	1	1	0	0	0	1	1	0	0	CHROMHMM_SEGWAY	indeterminate
chr1	3021965	3022593	0	1	1	0	0	0	1	1	0	0	0	1	1	0	0	CHROMHMM_SEGWAY	indeterminate
chr1	3031400	3031586	0	1	1	0	0	0	1	1	0	0	0	1	1	0	0	CHROMHMM_SEGWAY	indeterminate
chr1	3031752	3031800	0	1	1	0	0	0	1	1	0	0	0	1	1	0	0	CHROMHMM_SEGWAY	indeterminate
chr1	3050405	3050651	0	1	1	0	0	0	1	1	0	0	0	1	1	0	0	CHROMHMM_SEGWAY	indeterminate
chr1	3086756	3087163	0	1	1	0	0	0	1	1	0	0	0	1	1	0	0	CHROMHMM_SEGWAY	indeterminate
chr1	3088000	3088459	0	1	1	0	0	0	1	1	0	0	0	1	1	0	0	CHROMHMM_SEGWAY	indeterminate
chr1	3109037	3109800	0	1	1	0	0	0	1	1	0	0	0	1	1	0	0	CHROMHMM_SEGWAY	indeterminate
chr1	3135289	3135800	0	1	1	0	0	0	1	1	0	0	0	1	1	0	0	CHROMHMM_SEGWAY	indeterminate
chr1	3138239	3138800	0	1	1	0	0	0	1	1	0	0	0	1	1	0	0	CHROMHMM_SEGWAY	indeterminate
chr1	3154403	3154600	0	1	1	0	0	0	1	1	0	0	0	1	1	0	0	CHROMHMM_SEGWAY	indeterminate
chr1	3155600	3155723	0	1	1	0	0	0	1	1	0	0	0	1	1	0	0	CHROMHMM_SEGWAY	indeterminate
chr1	3157628	3157752	0	1	1	0	0	0	1	1	0	0	0	1	1	0	0	CHROMHMM_SEGWAY	indeterminate
chr1	3164000	3164400	0	1	1	0	0	0	1	1	0	0	0	1	1	0	0	CHROMHMM_SEGWAY	indeterminate
chr1	3166464	3166556	0	1	1	0	0	0	1	1	0	0	0	1	1	0	0	CHROMHMM_SEGWAY	indeterminate
chr1	3166965	3167000	0	1	1	0	0	0	1	1	0	0	0	1	1	0	0	CHROMHMM_SEGWAY	indeterminate
chr1	3167800	3168107	0	1	1	0	0	0	1	1	0	0	0	1	1	0	0	CHROMHMM_SEGWAY	indeterminate
chr1	3178038	3178400	0	1	1	0	0	0	1	1	0	0	0	1	1	0	0	CHROMHMM_SEGWAY	indeterminate
chr1	3229416	3230466	0	1	1	0	0	0	1	1	0	0	0	1	1	0	0	CHROMHMM_SEGWAY	indeterminate
chr1	3229581	3230104	0	1	1	0	0	0	1	1	0	0	0	1	1	0	0	CHROMHMM_SEGWAY	indeterminate
chr1	3229604	3230474	0	1	1	0	0	0	1	1	0	0	0	1	1	0	0	CHROMHMM_SEGWAY	indeterminate
chr1	3230000	3230372	0	1	1	0	0	0	1	1	0	0	0	1	1	0	0	CHROMHMM_SEGWAY	indeterminate
chr1	3236199	3236600	0	1	1	0	0	0	1	1	0	0	0	1	1	0	0	CHROMHMM_SEGWAY	indeterminate
chr1	3240000	3240322	0	1	1	0	0	0	1	1	0	0	0	1	1	0	0	CHROMHMM_SEGWAY	indeterminate
chr1	3243066	3243897	0	1	1	0	0	0	1	1	0	0	0	1	1	0	0	CHROMHMM_SEGWAY	indeterminate
chr1	3244846	3245000	0	1	1	0	0	0	1	1	0	0	0	1	1	0	0	CHROMHMM_SEGWAY	indeterminate
chr1	3247360	3247703	0	1	1	0	0	0	1	1	0	0	0	1	1	0	0	CHROMHMM_SEGWAY	indeterminate
chr1	3249433	3250400	0	1	1	0	0	0	1	1	0	0	0	1	1	0	0	CHROMHMM_SEGWAY	indeterminate
chr1	3254815	3255446	0	1	1	0	0	0	1	1	0	0	0	1	1	0	0	CHROMHMM_SEGWAY	indeterminate
chr1	3256121	3256354	0	1	1	0	0	0	1	1	0	0	0	1	1	0	0	CHROMHMM_SEGWAY	indeterminate
chr1	3257800	3257993	0	1	1	0	0	0	1	1	0	0	0	1	1	0	0	CHROMHMM_SEGWAY	indeterminate
chr1	3265200	3265324	0	1	1	0	0	0	1	1	0	0	0	1	1	0	0	CHROMHMM_SEGWAY	indeterminate
chr1	3266400	3266467	0	1	1	0	0	0	1	1	0	0	0	1	1	0	0	CHROMHMM_SEGWAY	indeterminate
chr1	3267200	3267400	0	1	1	0	0	0	1	1	0	0	0	1	1	0	0	CHROMHMM_SEGWAY	indeterminate
chr1	3269000	3269051	0	1	1	0	0	0	1	1	0	0	0	1	1	0	0	CHROMHMM_SEGWAY	indeterminate
chr1	3269179	3269400	0	1	1	0	0	0	1	1	0	0	0	1	1	0	0	CHROMHMM_SEGWAY	indeterminate
chr1	3271788	3271946	0	1	1	0	0	0	1	1	0	0	0	1	1	0	0	CHROMHMM_SEGWAY	indeterminate
chr1	3272211	3273600	0	1	1	0	0	0	1	1	0	0	0	1	1	0	0	CHROMHMM_SEGWAY	indeterminate
chr1	3308226	3308779	0	1	1	0	0	0	1	1	0	0	0	1	1	0	0	CHROMHMM_SEGWAY	indeterminate
chr1	3309640	3311000	0	1	1	0	0	0	1	1	0	0	0	1	1	0	0	CHROMHMM_SEGWAY	indeterminate
chr1	3309800	3310296	0	1	1	0	0	0	1	1	0	0	0	1	1	0	0	CHROMHMM_SEGWAY	indeterminate
chr1	3339538	3340200	0	1	1	0	0	0	1	1	0	0	0	1	1	0	0	CHROMHMM_SEGWAY	indeterminate
chr1	3341065	3341323	0	1	1	0	0	0	1	1	0	0	0	1	1	0	0	CHROMHMM_SEGWAY	indeterminate
chr1	3341586	3341694	0	1	1	0	0	0	1	1	0	0	0	1	1	0	0	CHROMHMM_SEGWAY	indeterminate
chr1	3357924	3358286	0	1	1	0	0	0	1	1	0	0	0	1	1	0	0	CHROMHMM_SEGWAY	indeterminate
chr1	3370200	3370400	0	1	1	0	0	0	1	1	0	0	0	1	1	0	0	CHROMHMM_SEGWAY	indeterminate
chr1	3370400	3371200	0	1	1	0	0	0	1	1	0	0	0	1	1	0	0	CHROMHMM_SEGWAY	indeterminate
chr1	3370626	3370868	0	1	1	0	0	0	1	1	0	0	0	1	1	0	0	CHROMHMM_SEGWAY	indeterminate
chr1	3370701	3370832	0	1	1	0	0	0	1	1	0	0	0	1	1	0	0	CHROMHMM_SEGWAY	indeterminate
chr1	3371143	3371795	0	1	1	0	0	0	1	1	0	0	0	1	1	0	0	CHROMHMM_SEGWAY	indeterminate
chr1	3371196	3371544	0	1	1	0	0	0	1	1	0	0	0	1	1	0	0	CHROMHMM_SEGWAY	indeterminate
chr1	3372460	3372695	0	1	1	0	0	0	1	1	0	0	0	1	1	0	0	CHROMHMM_SEGWAY	indeterminate
chr1	3387200	3388800	0	1	1	0	1	0	1	1	0	1	0	1	1	0	0	CHROMHMM_SEGWAY	indeterminate
chr1	3387470	3387800	0	1	1	0	0	0	1	1	0	0	0	1	1	0	0	CHROMHMM_SEGWAY	indeterminate
chr1	3389000	3389070	0	1	1	0	0	0	1	1	0	0	0	1	1	0	0	CHROMHMM_SEGWAY	indeterminate
chr1	3399000	3399562	0	1	1	0	0	0	1	1	0	0	0	1	1	0	0	CHROMHMM_SEGWAY	indeterminate
chr1	3418804	3421837	0	1	1	0	0	0	1	1	0	0	0	1	1	0	0	CHROMHMM_SEGWAY	indeterminate
chr1	3420459	3421842	0	1	1	0	0	0	1	1	0	0	0	1	1	0	0	CHROMHMM_SEGWAY	indeterminate
chr1	3426000	3426101	0	1	1	0	0	0	1	1	0	0	0	1	1	0	0	CHROMHMM_SEGWAY	indeterminate
chr1	3426389	3427000	0	1	1	0	0	0	1	1	0	0	0	1	1	0	0	CHROMHMM_SEGWAY	indeterminate
chr1	3446635	3447000	0	1	1	0	0	0	1	1	0	0	0	1	1	0	0	CHROMHMM_SEGWAY	indeterminate
chr1	3447000	3447559	0	1	1	0	0	0	1	1	0	0	0	1	1	0	0	CHROMHMM_SEGWAY	indeterminate
chr1	3447000	3448015	0	1	1	0	0	0	1	1	0	0	0	1	1	0	0	CHROMHMM_SEGWAY	indeterminate
chr1	3447725	3447825	0	1	1	0	0	0	1	1	0	0	0	1	1	0	0	CHROMHMM_SEGWAY	indeterminate
chr1	3447917	3448335	0	1	1	0	0	0	1	1	0	0	0	1	1	0	0	CHROMHMM_SEGWAY	indeterminate
chr1	3448107	3448400	0	1	1	0	0	0	1	1	0	0	0	1	1	0	0	CHROMHMM_SEGWAY	indeterminate
chr1	3448280	3448382	0	1	1	0	0	0	1	1	0	0	0	1	1	0	0	CHROMHMM_SEGWAY	indeterminate
chr1	3448289	3448872	0	1	1	0	0	0	1	1	0	0	0	1	1	0	0	CHROMHMM_SEGWAY	indeterminate
chr1	3448361	3448800	0	1	1	0	0	0	1	1	0	0	0	1	1	0	0	CHROMHMM_SEGWAY	indeterminate
chr1	3457819	3458200	0	1	1	0	0	0	1	1	0	0	0	1	1	0	0	CHROMHMM_SEGWAY	indeterminate
chr1	3464400	3465364	0	1	1	0	0	0	1	1	0	0	0	1	1	0	0	CHROMHMM_SEGWAY	indeterminate
chr1	3471854	3472078	0	1	1	0	0	0	1	1	0	0	0	1	1	0	0	CHROMHMM_SEGWAY	indeterminate
chr1	3490199	3490800	0	1	1	0	0	0	1	1	0	0	0	1	1	0	0	CHROMHMM_SEGWAY	indeterminate
chr1	3491800	3492125	0	1	1	0	0	0	1	1	0	0	0	1	1	0	0	CHROMHMM_SEGWAY	indeterminate
chr1	3492317	3492864	0	1	1	0	0	0	1	1	0	0	0	1	1	0	0	CHROMHMM_SEGWAY	indeterminate
chr1	3503777	3504496	0	1	1	0	0	0	1	1	0	0	0	1	1	0	0	CHROMHMM_SEGWAY	indeterminate
chr1	3506759	3507600	0	1	1	0	0	0	1	1	0	0	0	1	1	0	0	CHROMHMM_SEGWAY	indeterminate
chr1	3506811	3507370	0	1	1	0	0	0	1	1	0	0	0	1	1	0	0	CHROMHMM_SEGWAY	indeterminate
chr1	3521195	3521200	0	1	1	0	0	0	1	1	0	0	0	1	1	0	0	CHROMHMM_SEGWAY	indeterminate
chr1	3526422	3528176	0	1	1	0	0	0	1	1	0	0	0	1	1	0	0	CHROMHMM_SEGWAY	indeterminate
chr1	3527000	3527236	0	1	1	0	0	0	1	1	0	0	0	1	1	0	0	CHROMHMM_SEGWAY	indeterminate
chr1	3527497	3528160	0	1	1	0	0	0	1	1	0	0	0	1	1	0	0	CHROMHMM_SEGWAY	indeterminate
chr1	3528294	3528800	0	1	1	0	0	0	1	1	0	0	0	1	1	0	0	CHROMHMM_SEGWAY	indeterminate
chr1	3528370	3528800	0	1	1	0	0	0	1	1	0	0	0	1	1	0	0	CHROMHMM_SEGWAY	indeterminate
chr1	3528387	3528800	0	1	1	0	0	0	1	1	0	0	0	1	1	0	0	CHROMHMM_SEGWAY	indeterminate
chr1	3530200	3530600	0	1	1	0	0	0	1	1	0	0	0	1	1	0	0	CHROMHMM_SEGWAY	indeterminate
chr1	3535404	3535584	0	1	1	0	6	0	1	1	0	6	0	1	1	0	0	CHROMHMM_SEGWAY	indeterminate
chr1	3535677	3536107	0	1	1	0	4	0	1	1	0	4	0	1	1	0	0	CHROMHMM_SEGWAY	indeterminate
chr1	3540000	3540731	0	1	1	0	0	0	1	1	0	0	0	1	1	0	0	CHROMHMM_SEGWAY	indeterminate
chr1	3540400	3540710	0	1	1	0	0	0	1	1	0	0	0	1	1	0	0	CHROMHMM_SEGWAY	indeterminate
chr1	3540514	3540736	0	1	1	0	0	0	1	1	0	0	0	1	1	0	0	CHROMHMM_SEGWAY	indeterminate
chr1	3541755	3541800	0	1	1	0	0	0	1	1	0	0	0	1	1	0	0	CHROMHMM_SEGWAY	indeterminate
chr1	3541770	3541800	0	1	1	0	0	0	1	1	0	0	0	1	1	0	0	CHROMHMM_SEGWAY	indeterminate
chr1	3541925	3542017	0	1	1	0	0	0	1	1	0	0	0	1	1	0	0	CHROMHMM_SEGWAY	indeterminate
chr1	3542372	3542600	0	1	1	0	0	0	1	1	0	0	0	1	1	0	0	CHROMHMM_SEGWAY	indeterminate
chr1	3542400	3542600	0	1	1	0	0	0	1	1	0	0	0	1	1	0	0	CHROMHMM_SEGWAY	indeterminate
chr1	3542439	3542600	0	1	1	0	0	0	1	1	0	0	0	1	1	0	0	CHROMHMM_SEGWAY	indeterminate
chr1	3565600	3566310	0	1	1	0	0	0	1	1	0	0	0	1	1	0	0	CHROMHMM_SEGWAY	indeterminate
chr1	3566780	3567000	0	1	1	0	0	0	1	1	0	0	0	1	1	0	0	CHROMHMM_SEGWAY	indeterminate
chr1	3566787	3566914	0	1	1	0	0	0	1	1	0	0	0	1	1	0	0	CHROMHMM_SEGWAY	indeterminate
chr1	3566800	3566920	0	1	1	0	0	0	1	1	0	0	0	1	1	0	0	CHROMHMM_SEGWAY	indeterminate
chr1	3566817	3566945	0	1	1	0	0	0	1	1	0	0	0	1	1	0	0	CHROMHMM_SEGWAY	indeterminate
chr1	3566839	3567000	0	1	1	0	0	0	1	1	0	0	0	1	1	0	0	CHROMHMM_SEGWAY	indeterminate
chr1	3566941	3567774	0	1	1	0	0	0	1	1	0	0	0	1	1	0	0	CHROMHMM_SEGWAY	indeterminate
chr1	3567120	3570000	0	1	1	0	0	0	1	1	0	0	0	1	1	0	0	CHROMHMM_SEGWAY	indeterminate
chr1	3567630	3570200	0	1	1	0	0	0	1	1	0	0	0	1	1	0	0	CHROMHMM_SEGWAY	indeterminate
chr1	3568200	3568257	0	1	1	0	0	0	1	1	0	0	0	1	1	0	0	CHROMHMM_SEGWAY	indeterminate
chr1	3568527	3568705	0	1	1	0	0	0	1	1	0	0	0	1	1	0	0	CHROMHMM_SEGWAY	indeterminate
chr1	3569563	3570200	0	1	1	0	0	0	1	1	0	0	0	1	1	0	0	CHROMHMM_SEGWAY	indeterminate
chr1	3577200	3577518	0	1	1	0	1	0	1	1	0	0	0	1	1	0	1	CHROMHMM_SEGWAY	indeterminate
chr1	3583000	3583600	0	1	1	0	1	0	1	1	0	1	0	1	1	0	0	CHROMHMM_SEGWAY	indeterminate
chr1	3585200	3585445	0	1	1	0	0	0	1	1	0	0	0	1	1	0	0	CHROMHMM_SEGWAY	indeterminate
chr1	3585200	3585595	0	1	1	0	0	0	1	1	0	0	0	1	1	0	0	CHROMHMM_SEGWAY	indeterminate
chr1	3585825	3585917	0	1	1	0	0	0	1	1	0	0	0	1	1	0	0	CHROMHMM_SEGWAY	indeterminate
chr1	3588400	3588494	0	1	1	0	0	0	1	1	0	0	0	1	1	0	0	CHROMHMM_SEGWAY	indeterminate
chr1	3588595	3588600	0	1	1	0	0	0	1	1	0	0	0	1	1	0	0	CHROMHMM_SEGWAY	indeterminate
chr1	3591000	3591534	0	1	1	0	0	0	1	1	0	0	0	1	1	0	0	CHROMHMM_SEGWAY	indeterminate
chr1	3591000	3592400	0	1	1	0	0	0	1	1	0	0	0	1	1	0	0	CHROMHMM_SEGWAY	indeterminate
chr1	3591727	3592047	0	1	1	0	0	0	1	1	0	0	0	1	1	0	0	CHROMHMM_SEGWAY	indeterminate
chr1	3592271	3592800	0	1	1	0	2	0	1	1	0	0	0	1	1	0	2	CHROMHMM_SEGWAY	indeterminate
chr1	3594400	3595400	0	1	1	0	0	0	1	1	0	0	0	1	1	0	0	CHROMHMM_SEGWAY	indeterminate
chr1	3595800	3595802	0	1	1	0	0	0	1	1	0	0	0	1	1	0	0	CHROMHMM_SEGWAY	indeterminate
chr1	3595905	3596185	0	1	1	0	0	0	1	1	0	0	0	1	1	0	0	CHROMHMM_SEGWAY	indeterminate
chr1	3600600	3601200	0	1	1	0	0	0	1	1	0	0	0	1	1	0	0	CHROMHMM_SEGWAY	indeterminate
chr1	3623800	3624085	0	1	1	0	0	0	1	1	0	0	0	1	1	0	0	CHROMHMM_SEGWAY	indeterminate
chr1	3624177	3625400	0	1	1	0	3	0	1	1	0	0	0	1	1	0	3	CHROMHMM_SEGWAY	indeterminate
chr1	3634600	3635086	0	1	1	0	0	0	1	1	0	0	0	1	1	0	0	CHROMHMM_SEGWAY	indeterminate
chr1	3634800	3635022	0	1	1	0	0	0	1	1	0	0	0	1	1	0	0	CHROMHMM_SEGWAY	indeterminate
chr1	3649600	3650000	0.434302	0.323784	1	2	60	0	1	1	0	0	0.425343	0.324759	1	2	60	CHROMHMM_SEGWAY	indeterminate
chr1	3649663	3649805	0.441664	0.323337	1	2	59	0	1	1	0	0	0.432552	0.323576	1	2	59	CHROMHMM_SEGWAY	indeterminate
chr1	3649897	3650000	0	1	1	0	0	0	1	1	0	0	0	1	1	0	0	CHROMHMM_SEGWAY	indeterminate
chr1	3661800	3662600	2.89538	0.182374	1	2	9	0	1	1	0	0	2.83588	0.188002	1	2	9	CHROMHMM_SEGWAY	indeterminate
chr1	3662400	3663672	0.280189	0.00424364	1	4	186	0	1	1	0	0	0.274408	0.00300035	1	4	186	CHROMHMM_SEGWAY	indeterminate
chr1	3663000	3663133	0.194463	0.0924451	1	1	67	0	1	1	0	0	0.190451	0.0620773	1	1	67	CHROMHMM_SEGWAY	indeterminate
chr1	3663033	3663586	0.183507	0.0630772	1	1	71	0	1	1	0	0	0.179721	0.064102	1	1	71	CHROMHMM_SEGWAY	indeterminate
chr1	3664130	3664546	0	1	1	0	0	0	1	1	0	0	0	1	1	0	0	CHROMHMM_SEGWAY	indeterminate
chr1	3664277	3664800	0	1	1	0	0	0	1	1	0	0	0	1	1	0	0	CHROMHMM_SEGWAY	indeterminate
chr1	3673017	3673320	0	1	1	0	0	0	1	1	0	0	0	1	1	0	0	CHROMHMM_SEGWAY	indeterminate
chr1	3676400	3676446	0	1	1	0	0	0	1	1	0	0	0	1	1	0	0	CHROMHMM_SEGWAY	indeterminate
chr1	3676610	3676800	0	1	1	0	0	0	1	1	0	0	0	1	1	0	0	CHROMHMM_SEGWAY	indeterminate
chr1	3688007	3688337	0	1	1	0	0	0	1	1	0	0	0	1	1	0	0	CHROMHMM_SEGWAY	indeterminate
chr1	3688214	3688548	0	1	1	0	0	0	1	1	0	0	0	1	1	0	0	CHROMHMM_SEGWAY	indeterminate
chr1	3688255	3689089	0	1	1	0	3	0	1	1	0	3	0	1	1	0	0	CHROMHMM_SEGWAY	indeterminate
chr1	3688456	3688605	0	1	1	0	0	0	1	1	0	0	0	1	1	0	0	CHROMHMM_SEGWAY	indeterminate
chr1	3689235	3690173	0	1	1	0	0	0	1	1	0	0	0	1	1	0	0	CHROMHMM_SEGWAY	indeterminate
chr1	3689262	3689755	0	1	1	0	0	0	1	1	0	0	0	1	1	0	0	CHROMHMM_SEGWAY	indeterminate
chr1	3689577	3690000	0	1	1	0	0	0	1	1	0	0	0	1	1	0	0	CHROMHMM_SEGWAY	indeterminate
chr1	3692800	3693341	0	1	1	0	0	0	1	1	0	0	0	1	1	0	0	CHROMHMM_SEGWAY	indeterminate
chr1	3692800	3693389	0	1	1	0	0	0	1	1	0	0	0	1	1	0	0	CHROMHMM_SEGWAY	indeterminate
chr1	3701600	3702161	0	0.0480425	1	0	48	0	1	1	0	0	0	0.0481655	1	0	48	CHROMHMM_SEGWAY	indeterminate
chr1	3707200	3707400	0	1	1	0	0	0	1	1	0	0	0	1	1	0	0	CHROMHMM_SEGWAY	indeterminate
chr1	3708554	3709200	0	1	1	0	0	0	1	1	0	0	0	1	1	0	0	CHROMHMM_SEGWAY	indeterminate
chr1	3709800	3710000	0	1	1	0	0	0	1	1	0	0	0	1	1	0	0	CHROMHMM_SEGWAY	indeterminate
chr1	3710447	3710600	0	1	1	0	0	0	1	1	0	0	0	1	1	0	0	CHROMHMM_SEGWAY	indeterminate
chr1	3711800	3711873	0	1	1	0	0	0	1	1	0	0	0	1	1	0	0	CHROMHMM_SEGWAY	indeterminate
chr1	3713600	3713850	0	1	1	0	0	0	1	1	0	0	0	1	1	0	0	CHROMHMM_SEGWAY	indeterminate
chr1	3713800	3714000	0	1	1	0	0	0	1	1	0	0	0	1	1	0	0	CHROMHMM_SEGWAY	indeterminate
chr1	3720497	3721200	0	1	1	0	0	0	1	1	0	0	0	1	1	0	0	CHROMHMM_SEGWAY	indeterminate
chr1	3722400	3722800	0	1	1	0	0	0	1	1	0	0	0	1	1	0	0	CHROMHMM_SEGWAY	indeterminate
chr1	3727837	3728037	0	1	1	0	0	0	1	1	0	0	0	1	1	0	0	CHROMHMM_SEGWAY	indeterminate
chr1	3728000	3728372	0	1	1	0	0	0	1	1	0	0	0	1	1	0	0	CHROMHMM_SEGWAY	indeterminate
chr1	3728142	3728343	0	1	1	0	0	0	1	1	0	0	0	1	1	0	0	CHROMHMM_SEGWAY	indeterminate
chr1	3772647	3773111	0	1	1	0	0	0	1	1	0	0	0	1	1	0	0	CHROMHMM_SEGWAY	indeterminate
chr1	3773000	3773365	0	1	1	0	0	0	1	1	0	0	0	1	1	0	0	CHROMHMM_SEGWAY	indeterminate
chr1	3773000	3773400	0	1	1	0	0	0	1	1	0	0	0	1	1	0	0	CHROMHMM_SEGWAY	indeterminate
chr1	3773331	3773400	0	1	1	0	0	0	1	1	0	0	0	1	1	0	0	CHROMHMM_SEGWAY	indeterminate
chr1	3774351	3774800	0	1	1	0	0	0	1	1	0	0	0	1	1	0	0	CHROMHMM_SEGWAY	indeterminate
chr1	3774400	3774975	0	1	1	0	0	0	1	1	0	0	0	1	1	0	0	CHROMHMM_SEGWAY	indeterminate
chr1	3774800	3774856	0	1	1	0	0	0	1	1	0	0	0	1	1	0	0	CHROMHMM_SEGWAY	indeterminate
chr1	3774800	3775511	0	1	1	0	0	0	1	1	0	0	0	1	1	0	0	CHROMHMM_SEGWAY	indeterminate
chr1	3774938	3775200	0	1	1	0	0	0	1	1	0	0	0	1	1	0	0	CHROMHMM_SEGWAY	indeterminate
chr1	3774979	3775200	0	1	1	0	0	0	1	1	0	0	0	1	1	0	0	CHROMHMM_SEGWAY	indeterminate
chr1	3785800	3786991	0	0.628829	1	0	17	0	1	1	0	0	0	0.630555	1	0	17	CHROMHMM_SEGWAY	indeterminate
chr1	3818178	3818200	0	1	1	0	0	0	1	1	0	0	0	1	1	0	0	CHROMHMM_SEGWAY	indeterminate
chr1	3819171	3819200	0	1	1	0	0	0	1	1	0	0	0	1	1	0	0	CHROMHMM_SEGWAY	indeterminate
chr1	3820200	3820280	0	1	1	0	0	0	1	1	0	0	0	1	1	0	0	CHROMHMM_SEGWAY	indeterminate
chr1	3827609	3827872	0	1	1	0	1	0	1	1	0	1	0	1	1	0	0	CHROMHMM_SEGWAY	indeterminate
chr1	3827702	3827800	0	1	1	0	1	0	1	1	0	1	0	1	1	0	0	CHROMHMM_SEGWAY	indeterminate
chr1	3838600	3838800	0	1	1	0	0	0	1	1	0	0	0	1	1	0	0	CHROMHMM_SEGWAY	indeterminate
chr1	3838916	3839000	0	1	1	0	0	0	1	1	0	0	0	1	1	0	0	CHROMHMM_SEGWAY	indeterminate
chr1	4002800	4003400	0	1	1	0	0	0	1	1	0	0	0	1	1	0	0	CHROMHMM_SEGWAY	indeterminate
chr1	4029100	4029200	0	1	1	0	0	0	1	1	0	0	0	1	1	0	0	DRM	indeterminate
chr1	4035900	4038800	0	1	1	0	0	0	1	1	0	0	0	1	1	0	0	DRM	indeterminate
chr1	4035927	4036000	0	1	1	0	0	0	1	1	0	0	0	1	1	0	0	CHROMHMM_SEGWAY	indeterminate
chr1	4039100	4039300	0	1	1	0	0	0	1	1	0	0	0	1	1	0	0	DRM	indeterminate
chr1	4040700	4040800	0	1	1	0	0	0	1	1	0	0	0	1	1	0	0	DRM	indeterminate
chr1	4052200	4052500	0	1	1	0	0	0	1	1	0	0	0	1	1	0	0	DRM	indeterminate
chr1	4061100	4061300	0	1	1	0	0	0	1	1	0	0	0	1	1	0	0	DRM	indeterminate
chr1	4062500	4062600	0	1	1	0	0	0	1	1	0	0	0	1	1	0	0	DRM	indeterminate
chr1	4066800	4067200	0	1	1	0	0	0	1	1	0	0	0	1	1	0	0	DRM	indeterminate
chr1	4067600	4068300	0	1	1	0	0	0	1	1	0	0	0	1	1	0	0	DRM	indeterminate
chr1	4087300	4088000	13.0292	0.137479	1	1	1	25.4576	0.0741697	1	1	1	0	1	1	0	0	DRM	indeterminate
chr1	4093400	4093600	0	1	1	0	0	0	1	1	0	0	0	1	1	0	0	DRM	indeterminate
chr1	4093800	4094200	0	1	1	0	0	0	1	1	0	0	0	1	1	0	0	DRM	indeterminate
chr1	4115000	4115100	0	1	1	0	0	0	1	1	0	0	0	1	1	0	0	DRM	indeterminate
chr1	4130100	4130200	0	1	1	0	0	0	1	1	0	0	0	1	1	0	0	DRM	indeterminate
chr1	4204524	4204797	0	1	1	0	0	0	1	1	0	0	0	1	1	0	0	CHROMHMM_SEGWAY	indeterminate
chr1	4210500	4210600	0	1	1	0	0	0	1	1	0	0	0	1	1	0	0	DRM	indeterminate
chr1	4279900	4280200	0	1	1	0	0	0	1	1	0	0	0	1	1	0	0	DRM	indeterminate
chr1	4288200	4288400	0	1	1	0	0	0	1	1	0	0	0	1	1	0	0	DRM	indeterminate
chr1	4325500	4329300	0	1	1	0	0	0	1	1	0	0	0	1	1	0	0	DRM	indeterminate
chr1	4325881	4326595	0	1	1	0	0	0	1	1	0	0	0	1	1	0	0	CHROMHMM_SEGWAY	indeterminate
chr1	4327024	4327200	0	1	1	0	0	0	1	1	0	0	0	1	1	0	0	CHROMHMM_SEGWAY	indeterminate
chr1	4329000	4329224	0	1	1	0	0	0	1	1	0	0	0	1	1	0	0	CHROMHMM_SEGWAY	indeterminate
chr1	4329500	4329600	0	1	1	0	0	0	1	1	0	0	0	1	1	0	0	DRM	indeterminate
chr1	4330300	4331600	0	1	1	0	0	0	1	1	0	0	0	1	1	0	0	DRM	indeterminate
chr1	4330833	4331454	0	1	1	0	0	0	1	1	0	0	0	1	1	0	0	CHROMHMM_SEGWAY	indeterminate
chr1	4333600	4334200	0	1	1	0	0	0	1	1	0	0	0	1	1	0	0	DRM	indeterminate
chr1	4363300	4363400	0	1	1	0	0	0	1	1	0	0	0	1	1	0	0	DRM	indeterminate
chr1	4377400	4377500	0	1	1	0	0	0	1	1	0	0	0	1	1	0	0	DRM	indeterminate
chr1	4388600	4388800	0	1	1	0	0	0	1	1	0	0	0	1	1	0	0	DRM	indeterminate
chr1	4391800	4391900	0	1	1	0	0	0	1	1	0	0	0	1	1	0	0	DRM	indeterminate
chr1	4404100	4404800	0	1	1	0	0	0	1	1	0	0	0	1	1	0	0	DRM	indeterminate
chr1	4422500	4422700	0	1	1	0	0	0	1	1	0	0	0	1	1	0	0	DRM	indeterminate
chr1	4507800	4508000	0	1	1	0	0	0	1	1	0	0	0	1	1	0	0	CHROMHMM_SEGWAY	indeterminate
chr1	4507800	4508400	0	1	1	0	0	0	1	1	0	0	0	1	1	0	0	DRM	indeterminate
chr1	4554700	4554900	0	1	1	0	0	0	1	1	0	0	0	1	1	0	0	DRM	indeterminate
chr1	4650446	4650576	0	1	1	0	0	0	1	1	0	0	0	1	1	0	0	CHROMHMM_SEGWAY	indeterminate
chr1	4654500	4654700	0	1	1	0	0	0	1	1	0	0	0	1	1	0	0	DRM	indeterminate
chr1	4663400	4663700	0	1	1	0	0	0	1	1	0	0	0	1	1	0	0	DRM	indeterminate
chr1	4687500	4687800	0	1	1	0	0	0	1	1	0	0	0	1	1	0	0	DRM	indeterminate
chr1	4695000	4695200	0	1	1	0	0	0	1	1	0	0	0	1	1	0	0	DRM	indeterminate
chr1	4710600	4711000	0	1	1	0	0	0	1	1	0	0	0	1	1	0	0	CHROMHMM_SEGWAY	indeterminate
chr1	4713600	4714673	0	1	1	0	0	0	1	1	0	0	0	1	1	0	0	CHROMHMM_SEGWAY	indeterminate
chr1	4714814	4716420	0	1	1	0	0	0	1	1	0	0	0	1	1	0	0	CHROMHMM_SEGWAY	indeterminate
chr1	4716617	4717128	0	1	1	0	0	0	1	1	0	0	0	1	1	0	0	CHROMHMM_SEGWAY	indeterminate
chr1	4717364	4717787	0	1	1	0	0	0	1	1	0	0	0	1	1	0	0	CHROMHMM_SEGWAY	indeterminate
chr1	4717983	4718400	0	1	1	0	0	0	1	1	0	0	0	1	1	0	0	CHROMHMM_SEGWAY	indeterminate
chr1	4719200	4719600	0	1	1	0	0	0	1	1	0	0	0	1	1	0	0	CHROMHMM_SEGWAY	indeterminate
chr1	4770400	4771061	0	1	1	0	0	0	1	1	0	0	0	1	1	0	0	CHROMHMM_SEGWAY	indeterminate
chr1	4771156	4771301	0	1	1	0	0	0	1	1	0	0	0	1	1	0	0	CHROMHMM_SEGWAY	indeterminate
chr1	4771393	4771800	0	1	1	0	0	0	1	1	0	0	0	1	1	0	0	CHROMHMM_SEGWAY	indeterminate
chr1	4838379	4838471	0	1	1	0	0	0	1	1	0	0	0	1	1	0	0	CHROMHMM_SEGWAY	indeterminate
chr1	4854200	4854300	0	1	1	0	0	0	1	1	0	0	0	1	1	0	0	DRM	indeterminate
chr1	4855000	4855200	0	1	1	0	0	0	1	1	0	0	0	1	1	0	0	DRM	indeterminate
chr1	4855800	4857400	0	1	1	0	1	0	1	1	0	1	0	1	1	0	0	CHROMHMM_SEGWAY	indeterminate
chr1	4856000	4857400	0	1	1	0	1	0	1	1	0	1	0	1	1	0	0	DRM	indeterminate
chr1	4886200	4886500	0	1	1	0	0	0	1	1	0	0	0	1	1	0	0	DRM	indeterminate
chr1	4991500	4991800	0	1	1	0	0	0	1	1	0	0	0	1	1	0	0	DRM	indeterminate
chr1	4999500	4999700	0	1	1	0	0	0	1	1	0	0	0	1	1	0	0	DRM	indeterminate
chr1	5023500	5023600	0	1	1	0	0	0	1	1	0	0	0	1	1	0	0	DRM	indeterminate
chr1	5024400	5024500	0	1	1	0	0	0	1	1	0	0	0	1	1	0	0	DRM	indeterminate
chr1	5025800	5025900	0	1	1	0	0	0	1	1	0	0	0	1	1	0	0	DRM	indeterminate
chr1	5061700	5061800	0	1	1	0	0	0	1	1	0	0	0	1	1	0	0	DRM	indeterminate
chr1	5079600	5079800	0	1	1	0	0	0	1	1	0	0	0	1	1	0	0	DRM	indeterminate
chr1	5080100	5080200	0	1	1	0	0	0	1	1	0	0	0	1	1	0	0	DRM	indeterminate
chr1	5080319	5080579	0	1	1	0	0	0	1	1	0	0	0	1	1	0	0	CHROMHMM_SEGWAY	indeterminate
chr1	5080900	5081000	0	1	1	0	0	0	1	1	0	0	0	1	1	0	0	DRM	indeterminate
chr1	5113900	5114200	0	1	1	0	0	0	1	1	0	0	0	1	1	0	0	DRM	indeterminate
chr1	5172900	5173100	0	1	1	0	0	0	1	1	0	0	0	1	1	0	0	DRM	indeterminate
chr1	5179400	5180200	Inf	0.07128	1	1	0	0	1	1	0	0	Inf	0.0726724	1	1	0	DRM	indeterminate
chr1	5202600	5202700	0	1	1	0	0	0	1	1	0	0	0	1	1	0	0	DRM	indeterminate
chr1	5221500	5221800	0	1	1	0	0	0	1	1	0	0	0	1	1	0	0	DRM	indeterminate
chr1	5251600	5251700	0	1	1	0	0	0	1	1	0	0	0	1	1	0	0	DRM	indeterminate
chr1	5258500	5258600	0	1	1	0	0	0	1	1	0	0	0	1	1	0	0	DRM	indeterminate
chr1	5285700	5286700	0	1	1	0	0	0	1	1	0	0	0	1	1	0	0	DRM	indeterminate
chr1	5295700	5295900	0	1	1	0	0	0	1	1	0	0	0	1	1	0	0	DRM	indeterminate
chr1	5327600	5328100	0	1	1	0	0	0	1	1	0	0	0	1	1	0	0	DRM	indeterminate
chr1	5333800	5333900	0	1	1	0	0	0	1	1	0	0	0	1	1	0	0	DRM	indeterminate
chr1	5335000	5335100	0	1	1	0	0	0	1	1	0	0	0	1	1	0	0	DRM	indeterminate
chr1	5364800	5365100	0	1	1	0	0	0	1	1	0	0	0	1	1	0	0	DRM	indeterminate
chr1	5365300	5365400	0	1	1	0	0	0	1	1	0	0	0	1	1	0	0	DRM	indeterminate
chr1	5411600	5411700	0	1	1	0	0	0	1	1	0	0	0	1	1	0	0	DRM	indeterminate
chr1	5475800	5476000	0	1	1	0	0	0	1	1	0	0	0	1	1	0	0	DRM	indeterminate
chr1	5483200	5483500	0	1	1	0	0	0	1	1	0	0	0	1	1	0	0	DRM	indeterminate
chr1	5483600	5483800	0	1	1	0	0	0	1	1	0	0	0	1	1	0	0	CHROMHMM_SEGWAY	indeterminate
chr1	5484514	5484800	0	1	1	0	0	0	1	1	0	0	0	1	1	0	0	CHROMHMM_SEGWAY	indeterminate
chr1	5484600	5485000	0	1	1	0	0	0	1	1	0	0	0	1	1	0	0	CHROMHMM_SEGWAY	indeterminate
chr1	5484600	5485700	0	1	1	0	0	0	1	1	0	0	0	1	1	0	0	DRM	indeterminate
chr1	5487400	5487500	0	1	1	0	0	0	1	1	0	0	0	1	1	0	0	DRM	indeterminate
chr1	5491000	5491200	0	1	1	0	0	0	1	1	0	0	0	1	1	0	0	DRM	indeterminate
chr1	5508600	5508900	0	1	1	0	0	0	1	1	0	0	0	1	1	0	0	DRM	indeterminate
chr1	5515300	5515400	0	1	1	0	0	0	1	1	0	0	0	1	1	0	0	DRM	indeterminate
chr1	5516200	5516400	0	1	1	0	0	0	1	1	0	0	0	1	1	0	0	DRM	indeterminate
chr1	5542000	5542300	0	1	1	0	0	0	1	1	0	0	0	1	1	0	0	DRM	indeterminate
chr1	5570000	5570300	0	1	1	0	1	0	1	1	0	1	0	1	1	0	0	DRM	indeterminate
chr1	5574700	5575000	0	1	1	0	0	0	1	1	0	0	0	1	1	0	0	DRM	indeterminate
chr1	5582100	5582200	0	1	1	0	0	0	1	1	0	0	0	1	1	0	0	DRM	indeterminate
chr1	5746400	5746500	0	1	1	0	0	0	1	1	0	0	0	1	1	0	0	DRM	indeterminate
chr1	5748600	5749000	0	1	1	0	0	0	1	1	0	0	0	1	1	0	0	DRM	indeterminate
chr1	5750500	5750600	0	1	1	0	0	0	1	1	0	0	0	1	1	0	0	DRM	indeterminate
chr1	5766700	5766800	0	1	1	0	0	0	1	1	0	0	0	1	1	0	0	DRM	indeterminate
chr1	5767700	5767900	0	1	1	0	0	0	1	1	0	0	0	1	1	0	0	DRM	indeterminate
chr1	5777600	5778200	0	1	1	0	0	0	1	1	0	0	0	1	1	0	0	DRM	indeterminate
chr1	5805800	5806600	0	0.618408	1	0	14	0	1	1	0	14	0	1	1	0	0	DRM	indeterminate
chr1	5806900	5807100	0	1	1	0	0	0	1	1	0	0	0	1	1	0	0	DRM	indeterminate
chr1	5812000	5812100	0	1	1	0	0	0	1	1	0	0	0	1	1	0	0	DRM	indeterminate
chr1	5812400	5812700	0	1	1	0	0	0	1	1	0	0	0	1	1	0	0	DRM	indeterminate
chr1	5826400	5827200	0	1	1	0	0	0	1	1	0	0	0	1	1	0	0	CHROMHMM_SEGWAY	indeterminate
chr1	5826800	5827400	0	1	1	0	0	0	1	1	0	0	0	1	1	0	0	DRM	indeterminate
chr1	5827852	5828153	0	1	1	0	0	0	1	1	0	0	0	1	1	0	0	CHROMHMM_SEGWAY	indeterminate
chr1	5827900	5828400	0	1	1	0	0	0	1	1	0	0	0	1	1	0	0	DRM	indeterminate
chr1	5828340	5828600	0	1	1	0	0	0	1	1	0	0	0	1	1	0	0	CHROMHMM_SEGWAY	indeterminate
chr1	5858200	5858700	0	1	1	0	0	0	1	1	0	0	0	1	1	0	0	DRM	indeterminate
chr1	5890800	5891200	0	1	1	0	0	0	1	1	0	0	0	1	1	0	0	DRM	indeterminate
chr1	5891800	5892200	0	1	1	0	0	0	1	1	0	0	0	1	1	0	0	CHROMHMM_SEGWAY	indeterminate
chr1	5891800	5892300	0	1	1	0	0	0	1	1	0	0	0	1	1	0	0	DRM	indeterminate
chr1	5892700	5892800	0	1	1	0	0	0	1	1	0	0	0	1	1	0	0	DRM	indeterminate
chr1	5895100	5895400	0	1	1	0	0	0	1	1	0	0	0	1	1	0	0	DRM	indeterminate
chr1	5897000	5897100	0	1	1	0	0	0	1	1	0	0	0	1	1	0	0	DRM	indeterminate
chr1	5904200	5904400	0	1	1	0	0	0	1	1	0	0	0	1	1	0	0	DRM	indeterminate
chr1	5907300	5907700	0	1	1	0	0	0	1	1	0	0	0	1	1	0	0	DRM	indeterminate
[truncated: 419,399+ more rows]
