# Supplementary material for: A uniform survey of allele-specific binding and expression over 1000-Genomes-Project individuals
Source: Nat Commun. 2016 Apr 18;7:11101. doi: 10.1038/ncomms11101 (PMC4837449; doi:10.1038/ncomms11101)
Supplement: Supplementary Data 6 — This Excel file contains results from our ‘collapsed' (_c) and ‘expanded' (_e) enrichment analyses for 708 categories from ENCODE, including the Fisher' s exact test odds ratios (OR), original (p) and Bonferroni-corrected (p.bon) p-values, the number of allele-specific SNVs (AS, ASB, ASE) and accessible non-allele-specific (control) SNVs (nonAS, nonASB, nonASE) found in each category. The results for five gene element categories from GENCODE and 16 enhancer categories are also included. ‘NA' is marked in categories where odds ratio cannot be calculated due to insufficient numbers in non-allele-specific SNVs. These are tabulated for ASB, ASE and AS SNVs; the latter is the results for the combined number of ASB and ASE SNVs. There is an Excel tab with a legend explaining the abbreviations used. [file ncomms11101-s7.xlsx]

## Sheet: legend
abbreviation	definition
X	all TF binding sites (TFBS) of TF X
X.bound.extend	binding motifs extended ±30bp
X.Distal	TFBS found ≥ 10kbp from transcription start sites
X.Proximal	found ±2.5kbp from transcription start sites
DHS	all DNaseI hypersensitivity site
DHS.X	DNaseI hypersensitivity sites in tissue/cell-line X
PG	Pseudogenes
TFM	all transcription factor motifs
TFP	all transcription factor peaks
PF	TFs classified based on Pouya's TF family classification
SF	TFs classified based on structural family classification
_c	collapsed
_e	expanded

## Sheet: 708 categories_c
categories	AS.OR	AS.p	AS.p.bon	AS	nonAS	ASB.OR	ASB.p	ASB.p.bon	ASB	nonASB	ASE.OR	ASE.p	ASE.p.bon	ASE	nonASE
TFP.ATF3|TFP.MotifFam.ATF3	1.25995	7.50875e-09	0.000150566	784	4450	1.65845	4.61558e-16	9.25515e-12	337	3362	1.72172	2.83344e-25	5.68161e-21	520	1949
TFP.ATF3.Dis|TFP.MotifFam.ATF3.Dis	1.26239	0.323054	1	23	130	2.78867	6.08349e-05	1	22	128	1.28622	0.670631	1	2	10
TFP.ATF3.Prox|TFP.MotifFam.ATF3.Prox	1.28846	8.27031e-10	1.65836e-05	739	4102	1.61024	5.56784e-13	1.11646e-08	297	3041	1.7371	1.12866e-25	2.26319e-21	512	1902
TFM.ATF3|TFM.MotifFam.ATF3	1.32866	0.199859	1	27	145	2.01045	0.0121947	1	16	129	2.53371	0.00759634	1	13	33
TFP.BATF|TFP.MotifFam.BATF	0.73732	5.44847e-28	1.09253e-23	1354	13011	0.648754	2.20344e-16	4.41835e-12	357	8639	1.04581	0.180061	1	1059	6517
TFP.BATF.Dis|TFP.MotifFam.BATF.Dis	0.370764	4.29356e-28	8.60945e-24	96	1843	0.546037	1.36015e-06	0.0272738	57	1677	0.94286	0.801301	1	39	266
TFP.BATF.Prox|TFP.MotifFam.BATF.Prox	1.01415	0.721721	1	745	5242	0.885561	0.128815	1	179	3260	1.23765	2.45785e-06	0.0492848	617	3212
TFM.BATF|TFM.MotifFam.BATF	0.601685	0.258807	1	7	83	1.07924	0.788058	1	4	60	0.85749	1	1	4	30
TFP.BCL11A	1.05076	0.0284658	1	2335	15881	0.944357	0.187379	1	649	11057	1.45984	2.19054e-44	4.39247e-40	1856	8252
TFP.BCL11A.Dis	0.427682	1.06708e-20	2.1397e-16	100	1665	0.65381	0.00065257	1	62	1527	0.908665	0.620846	1	39	276
TFP.BCL11A.Prox	1.37708	4.00214e-31	8.02508e-27	1721	8978	1.33019	2.49228e-08	0.000499753	477	5918	1.67742	4.22353e-59	8.46903e-55	1395	5396
TFM.BCL11A	1.4368	0.00229226	1	93	462	1.66461	0.00364089	1	40	390	2.55737	6.38744e-09	0.000128081	62	156
TFP.BCL3	1.28524	2.14172e-36	4.29458e-32	3285	18431	0.971443	0.552089	1	544	9042	1.46586	2.82888e-69	5.67247e-65	2920	13000
TFP.BCL3.Dis	1.15996	0.063763	1	183	1126	0.813298	0.234372	1	40	795	2.04261	7.41192e-13	1.48624e-08	151	476
TFP.BCL3.Prox	1.36648	1.05958e-31	2.12467e-27	1842	9687	1.30863	7.47578e-07	0.0149904	415	5216	1.53297	2.19922e-47	4.40987e-43	1580	6686
TFM.BCL3	1.49133	0.00387312	1	70	335	1.6522	0.0168776	1	27	265	2.59353	7.59104e-08	0.00152215	52	129
TFP.BCLAF1	1.44673	1.36802e-68	2.74314e-64	3037	15184	1.06232	0.179446	1	594	9103	1.7491	1.4655e-124	2.93862e-120	2635	9863
TFP.BCLAF1.Dis	1.55058	1.04052e-05	0.208644	134	617	1.0707	0.705582	1	32	484	2.98831	2.04348e-18	4.09758e-14	110	237
TFP.BCLAF1.Prox	1.53068	5.2748e-69	1.0577e-64	2327	10975	1.23001	3.05975e-05	0.613541	496	6627	1.83014	9.25993e-110	1.8568e-105	2001	7133
TFM.BCLAF1	1.71168	1.6388e-05	0.328613	88	367	1.68744	0.00888374	1	31	298	2.78733	5.87607e-11	1.17827e-06	68	157
TFP.BDP1	0.695843	0.0115707	1	52	533	1.04461	0.835855	1	26	403	0.909704	0.701849	1	29	205
TFP.BDP1.Dis	1.00817	1	1	13	92	1.643	0.212757	1	7	69	1.73152	0.198731	1	7	26
TFP.BDP1.Prox	0.413816	8.74012e-05	1	17	293	0.738416	0.417143	1	11	241	0.450115	0.0331833	1	7	100
TFM.BDP1	0	1	1	0	2	0	1	1	0	2	0	1	1	0	0
TFP.BHLHE40|TFP.MotifFam.BHLHE40	1.23614	1.94482e-06	0.0389976	628	3631	1.6984	5.13787e-14	1.03025e-09	265	2571	1.58753	1.45704e-15	2.92165e-11	412	1673
TFP.BHLHE40.Dis|TFP.MotifFam.BHLHE40.Dis	0.57068	0.028875	1	16	200	1.33501	0.283544	1	15	182	0.247337	0.251079	1	1	26
TFP.BHLHE40.Prox|TFP.MotifFam.BHLHE40.Prox	1.37632	3.69908e-11	7.41739e-07	553	2873	1.85802	3.22547e-16	6.46772e-12	234	2075	1.74227	5.66997e-19	1.13694e-14	367	1358
TFM.BHLHE40|TFM.MotifFam.BHLHE40	1.66503	0.0231073	1	28	120	2.45626	0.00364646	1	15	99	2.70824	0.00191742	1	16	38
TFP.BRCA1|TFP.MotifFam.BRCA1	1.11374	0.00097333	1	1121	7193	1.21818	0.00043514	1	382	5133	1.51966	4.50041e-25	9.02423e-21	833	3541
TFP.BRCA1.Dis|TFP.MotifFam.BRCA1.Dis	0.740694	0.238662	1	19	183	1.11026	0.640577	1	12	175	1.77418	0.147804	1	8	29
TFP.BRCA1.Prox|TFP.MotifFam.BRCA1.Prox	1.14219	9.1413e-05	1	1053	6590	1.21554	0.000828554	1	346	4654	1.54007	2.03653e-25	4.08365e-21	798	3347
TFM.BRCA1|TFM.MotifFam.BRCA1	0.79274	0.829149	1	5	45	0.437434	0.724946	1	1	37	1.97892	0.27261	1	4	13
TFP.BRF1	0.888191	0.585529	1	31	249	1.39534	0.198344	1	18	209	1.4842	0.187151	1	15	65
TFP.BRF1.Dis	0.634178	0.514212	1	4	45	1.10379	0.753404	1	3	44	3.21557	0.35182	1	1	2
TFP.BRF1.Prox	0.432342	0.0140702	1	8	132	0.968497	1	1	7	117	0.42872	0.305973	1	2	30
TFM.BRF1	0	1	1	0	0	0	1	1	0	0	0	1	1	0	0
TFP.BRF2	1.1579	0.3996	1	37	228	0.703498	0.506623	1	7	161	1.2781	0.199734	1	31	156
TFP.BRF2.Dis	1.7837	0.35309	1	2	8	2.02369	0.416949	1	1	8	2.14371	0.439047	1	1	3
TFP.BRF2.Prox	0.997327	1	1	26	186	0.622314	0.360107	1	5	130	1.10541	0.632643	1	22	128
TFM.BRF2	0	1	1	0	0	0	1	1	0	0	0	1	1	0	0
TFP.CCNT2|TFP.MotifFam.CCNT2	1.62024	1.29912e-163	2.60499e-159	4557	20588	2.35208	2.84102e-162	5.69681e-158	1732	14200	2.12491	2.5376e-257	5.0884e-253	3249	10106
TFP.CCNT2.Dis|TFP.MotifFam.CCNT2.Dis	1.00513	0.945378	1	61	433	2.12445	3.8366e-06	0.0769316	52	398	1.26518	0.490548	1	12	61
TFP.CCNT2.Prox|TFP.MotifFam.CCNT2.Prox	1.68364	7.55077e-178	1.51408e-173	4296	18678	2.37904	9.9929e-158	2.00378e-153	1617	12962	2.20939	7.01187e-268	1.40602e-263	3095	9255
TFM.CCNT2	1.63326	0.000136946	1	81	354	3.01711	6.63988e-11	1.33143e-06	53	286	1.88839	0.00275877	1	32	109
TFP.CEBPB|TFP.MotifFam.CEBPB	0.892149	1.94625e-08	0.000390262	2781	22133	1.16741	4.03519e-05	0.809136	904	12803	1.095	0.000195215	1	2070	12192
TFP.CEBPB.Dis|TFP.MotifFam.CEBPB.Dis	0.465494	6.45621e-17	1.2946e-12	103	1576	0.78714	0.0653686	1	65	1333	0.89727	0.579359	1	42	301
TFP.CEBPB.Prox|TFP.MotifFam.CEBPB.Prox	1.09271	0.000192265	1	2145	14043	1.35937	6.64304e-13	1.33206e-08	713	8757	1.34327	5.74535e-25	1.15206e-20	1611	7763
TFM.CEBPB|TFM.MotifFam.CEBPB	0.612484	0.0484335	1	17	198	0.437253	0.22379	1	3	111	0.891388	0.785227	1	14	101
TFP.CHD2|TFP.MotifFam.CHD2	1.26686	8.5066e-54	1.70574e-49	5704	32694	1.46502	2.76796e-38	5.55031e-34	1839	22432	1.6963	4.2812e-180	8.58466e-176	4323	16859
TFM.CHD2	1.52036	0.00195642	1	72	338	2.05882	0.000216818	1	35	276	2.37632	1.20352e-05	0.24133	41	111
TFP.CHD2.Dis|TFP.MotifFam.CHD2.Dis	0.623047	1.05201e-07	0.00210949	123	1407	1.02219	0.817066	1	82	1299	1.13808	0.435055	1	43	243
TFP.CHD2.Prox|TFP.MotifFam.CHD2.Prox	1.39593	6.60472e-91	1.32438e-86	5029	26247	1.64902	6.2221e-58	1.24766e-53	1622	17750	1.81276	2.29149e-199	4.59491e-195	3845	14020
TFP.CTBP2|TFP.MotifFam.CtBP2	1.50695	3.58704e-09	7.19273e-05	274	1299	1.50037	0.00118748	1	79	856	2.18187	5.28122e-20	1.05899e-15	212	626
TFP.CTBP2.Dis|TFP.MotifFam.CtBP2.Dis	0.807702	0.84211	1	6	53	2.06761	0.128041	1	6	47	0	0.377099	1	0	10
TFP.CTBP2.Prox|TFP.MotifFam.CtBP2.Prox	1.56514	3.64808e-09	7.31513e-05	234	1068	1.37585	0.023296	1	59	696	2.26236	2.25871e-19	4.52917e-15	190	541
TFM.CTBP2	0	1	1	0	0	0	1	1	0	0	0	1	1	0	0
TFP.CTCF|TFP.MotifFam.CTCF	0.81375	1.69736e-73	3.40354e-69	9739	82713	1.04586	0.0965601	1	3834	60998	1.48109	1.61884e-149	3.2461e-145	6366	28569
TFP.CTCF.Dis|TFP.MotifFam.CTCF.Dis	0.431492	6.94754e-159	1.39312e-154	860	13990	0.768339	1.33961e-10	2.68618e-06	662	13513	1.98874	7.98194e-16	1.60054e-11	205	664
TFP.CTCF.Prox|TFP.MotifFam.CTCF.Prox	1.26603	8.84068e-56	1.77273e-51	5977	34309	1.64379	1.12893e-65	2.26374e-61	1995	22479	1.74634	8.28008e-201	1.66032e-196	4380	16618
TFM.CTCF|TFM.MotifFam.CTCF	0.974451	0.660166	1	371	2716	2.04833	2.15165e-26	4.31449e-22	306	2481	1.17557	0.214906	1	70	383
TFP.CTCFL|TFP.MotifFam.CTCFL	1.23327	1.54497e-17	3.09798e-13	2089	12155	1.80312	9.59059e-53	1.92311e-48	982	9485	1.88469	8.37458e-78	1.67927e-73	1284	4423
TFP.CTCFL.Dis|TFP.MotifFam.CTCFL.Dis	0.68214	0.000213304	1	95	993	1.39184	0.00535879	1	83	969	1.63941	0.138878	1	13	51
TFP.CTCFL.Prox|TFP.MotifFam.CTCFL.Prox	1.4684	8.36325e-45	1.677e-40	1790	8770	2.0552	5.71367e-61	1.14571e-56	770	6478	1.99782	6.57658e-84	1.31874e-79	1187	3857
TFM.CTCFL|TFM.MotifFam.CTCFL	1.16832	0.449045	1	28	171	2.33204	0.000645062	1	23	160	1.89149	0.206561	1	5	17
TFP.Coding	0.898738	1.17216e-21	2.35042e-17	10513	82048	1.91339	1.79071e-24	3.59074e-20	339	2945	0.794843	2.32174e-93	4.65556e-89	10397	80723
TFP.DHS.Cell.NonSpecific	0.99345	0.479578	1	18034	129293	1.32597	7.29369e-27	1.46253e-22	3493	49498	1.11024	6.44606e-25	1.29256e-20	15004	88991
TFP.DHS.Cell.Specific	0.988236	0.487783	1	4312	31108	0.735675	0.00182531	1	103	2253	0.922183	1.64032e-06	0.0328916	4235	29370
TFP.DHS.Dis	0.74709	2.9857e-23	5.98693e-19	1214	11525	0.953343	0.321187	1	525	8878	1.52391	1.73523e-21	3.47949e-17	695	2944
TFP.DHS.blastula	0.542815	0.126163	1	7	92	0.925023	1	1	2	35	0.527102	0.205624	1	5	61
TFP.DHS.blood	1.2049	1.2382e-14	2.48283e-10	2146	12775	1.09536	0.154491	1	274	4065	1.29503	2.62209e-23	5.25781e-19	1932	9661
TFP.DHS.blood.vessel	0.884646	0.0868262	1	228	1838	1.18937	0.532922	1	13	177	0.818922	0.00528507	1	216	1695
TFP.DHS.bone	1.0441	0.33149	1	585	3999	0.70345	0.438177	1	8	184	0.962653	0.413555	1	578	3860
TFP.DHS.brain	0.80954	0.301657	1	32	282	0	0.631543	1	0	21	0.770651	0.175258	1	32	267
TFP.DHS.breast	1.06104	0.351444	1	292	1964	0.258776	0.0355398	1	2	125	1.00315	0.949664	1	292	1872
TFP.DHS.connective	0.70984	0.151988	1	20	201	4.85804	0.0362719	1	3	10	0.554848	0.0158983	1	17	197
TFP.DHS	0.991066	0.303777	1	22346	160401	1.29717	5.60136e-23	1.12318e-18	3596	51751	1.06495	1.49191e-11	2.99158e-07	19239	118361
TFP.DHS.Pancreas	1.14126	0.132149	1	154	963	0.530602	0.586749	1	2	61	1.07674	0.393564	1	153	914
TFP.DHS.Prox	1.27847	1.81758e-47	3.64461e-43	4588	25981	1.68111	2.24022e-50	4.49209e-46	1227	12845	1.44415	1.07131e-77	2.14819e-73	3569	16172
TFP.DHS.embryonic.lung	0.741769	0.0202314	1	65	625	0.221634	0.131376	1	1	73	0.730794	0.0162322	1	64	563
TFP.DHS.embryonic.stem.cell	1.15851	0.00801174	1	392	2416	0.680781	0.160481	1	16	380	1.15987	0.00924811	1	377	2092
TFP.DHS.epithelium	0.687424	1.65695e-07	0.00332253	197	2042	0.878298	1	1	7	129	0.632061	1.76234e-10	3.53384e-06	191	1940
TFP.DHS.eye	0.780341	0.716689	1	7	64	0	1	1	0	3	0.72606	0.594945	1	7	62
TFP.DHS.foreskin	1.07798	0.610246	1	42	278	0.809351	1	1	2	40	1.02489	0.863608	1	40	251
TFP.DHS.gingival	0.834913	0.657372	1	11	94	0	1	1	0	6	0.794817	0.558747	1	11	89
TFP.DHS.heart	0.493265	0.00958349	1	13	188	0	0.624175	1	0	19	0.477632	0.00714717	1	13	175
TFP.DHS.kidney	0.68518	0.154487	1	17	177	0	0.170221	1	0	38	0.733676	0.255679	1	17	149
TFP.DHS.liver	1.19152	0.0181341	1	222	1330	0.77072	0.819533	1	4	84	1.10677	0.171275	1	219	1273
TFP.DHS.lung	0.935689	1	1	8	61	0	1	1	0	6	0.887005	0.858371	1	8	58
TFP.DHS.muscle	0.996366	1	1	112	802	0.703738	1	1	2	46	0.927016	0.487184	1	110	763
TFP.DHS.myometrium	2.65829	9.82877e-13	1.97086e-08	86	231	1.07921	0.616766	1	1	15	2.55073	9.07566e-12	1.81985e-07	86	217
TFP.DHS.pancreatic.duct	1.09276	0.686978	1	17	111	0.490462	0.721033	1	1	33	1.27133	0.384576	1	17	86
TFP.DHS.prostate	1.29737	0.181642	1	34	187	0.437434	0.724946	1	1	37	1.31019	0.171314	1	33	162
TFP.DHS.skin	0.935064	0.0290044	1	1226	9343	0.613098	0.0277052	1	20	527	0.863782	1.59228e-06	0.0319285	1210	8982
TFP.DHS.spinal.cord	0.479565	1.55093e-08	0.000310992	52	773	0.253908	0.00545362	1	3	191	0.525718	2.81312e-06	0.0564088	49	599
TFP.DHS.urothelium	0.785094	0.3168	1	23	209	0.783197	1	1	3	62	0.846163	0.575939	1	20	152
TFP.DHS.with.Motif	0.745146	3.21768e-147	6.45209e-143	9429	86246	1.22383	2.56573e-14	5.1448e-10	2713	39007	0.819904	6.3237e-51	1.26803e-46	7008	53672
TFP.DHS.without.Motif	1.29882	1.63876e-130	3.28605e-126	12917	74155	1.14181	0.000485729	1	883	12744	1.26725	1.3774e-100	2.76197e-96	12231	64689
TFP.E2F1	1.38581	2.22408e-85	4.45972e-81	4909	25785	2.00465	1.4064e-119	2.82012e-115	1919	18341	1.8615	1.18396e-193	2.37408e-189	3436	12174
TFP.E2F1.Dis	1.03041	0.752506	1	106	734	2.02311	2.0511e-08	0.000411287	86	693	1.95419	0.00577696	1	24	79
TFM.E2F1	1.70429	7.03979e-16	1.41162e-11	319	1338	2.45347	1.78448e-22	3.57825e-18	171	1147	2.89907	1.4258e-26	2.85902e-22	171	380
TFP.E2F1.Prox	1.42166	1.06792e-92	2.1414e-88	4614	23625	1.95372	5.82164e-104	1.16735e-99	1734	16639	1.88875	5.73599e-195	1.15018e-190	3315	11570
TFP.E2F4	1.5476	9.68699e-102	1.94243e-97	3339	15662	2.09538	4.94628e-101	9.91828e-97	1318	11455	2.10221	4.079e-184	8.17921e-180	2356	7350
TFP.E2F4.Dis	1.63039	0.00206061	1	53	232	3.06283	3.90915e-09	7.83862e-05	42	223	3.44584	0.00030894	1	15	28
TFP.E2F4.Prox	1.56371	1.12217e-102	2.25017e-98	3222	14953	2.06942	3.41687e-93	6.85151e-89	1239	10808	2.09773	8.57879e-180	1.72022e-175	2311	7222
TFM.E2F4	1.75809	6.51392e-14	1.30617e-09	248	1008	2.50995	1.70864e-18	3.42617e-14	133	869	3.14964	1.19408e-23	2.39438e-19	134	274
TFP.E2F6	1.36084	1.09851e-97	2.20273e-93	6402	34413	2.05102	3.61629e-146	7.25139e-142	2415	23813	1.83105	3.44932e-239	6.91658e-235	4516	16388
TFP.E2F6.Dis	1.01528	0.841474	1	181	1272	1.8068	2.69187e-09	5.39773e-05	132	1194	2.31984	1.13673e-06	0.0227936	53	147
TFP.E2F6.Prox	1.42162	2.22951e-115	4.47062e-111	5857	30155	2.0338	7.06536e-133	1.41675e-128	2130	20540	1.86066	3.27533e-236	6.56769e-232	4242	15127
TFM.E2F6	1.64966	1.30412e-16	2.61502e-12	374	1621	2.51205	5.88206e-28	1.17947e-23	208	1368	2.71746	3.55649e-27	7.13147e-23	194	460
TFP.EBF1|TFP.MotifFam.EBF|TFP.StructFam.IPT.TIG	0.972564	0.104429	1	4151	30400	1.07935	0.0180256	1	1323	20159	1.32007	1.56138e-40	3.13087e-36	3076	15163
TFP.EBF1.Dis|TFP.MotifFam.EBF.Dis|TFP.StructFam.IPT.TIG.Dis	0.57193	4.36564e-18	8.75397e-14	225	2800	0.864413	0.109195	1	134	2501	1.25122	0.0555418	1	92	473
TFP.EBF1.Prox|TFP.MotifFam.EBF.Prox|TFP.StructFam.IPT.TIG.Prox	1.25928	2.20345e-29	4.41837e-25	3078	17601	1.41684	2.48544e-20	4.9838e-16	962	11517	1.61138	3.66559e-84	7.35024e-80	2350	9512
TFM.EBF1|TFM.MotifFam.EBF|TFM.StructFam.IPT.TIG	0.403155	0.000399249	1	13	230	0.5812	0.252066	1	6	167	0.55917	0.140714	1	8	92
TFP.EGR1|TFP.MotifFam.Egr-1	1.40161	3.29676e-120	6.61067e-116	6671	34927	1.94068	3.37922e-123	6.77602e-119	2324	23689	1.85066	8.53207e-266	1.71085e-261	4888	17606
TFP.EGR1.Dis|TFP.MotifFam.Egr-1.Dis	0.793865	0.00427079	1	165	1482	1.51599	3.04338e-05	0.610258	125	1344	1.14107	0.439565	1	44	248
TFP.EGR1.Prox|TFP.MotifFam.Egr-1.Prox	1.53328	6.96001e-169	1.39562e-164	5991	28747	2.05334	1.9797e-132	3.9697e-128	2035	19291	1.98267	1.54853e-295	3.10512e-291	4481	15060
TFM.EGR1|TFM.MotifFam.Egr-1	1.47771	4.69109e-10	9.40657e-06	335	1620	2.43601	2.74744e-25	5.50917e-21	198	1341	2.09417	3.69877e-14	7.41676e-10	160	492
TFP.ELF1|TFP.MotifFam.ELF1	1.32007	1.71279e-107	3.43448e-103	8909	49710	1.83032	1.79621e-114	3.60176e-110	2944	33185	1.77771	0	#VALUE!	6616	25073
TFP.ELF1.Dis|TFP.MotifFam.ELF1.Dis	0.731947	9.61262e-07	0.0192752	256	2492	1.30842	0.000790218	1	183	2280	1.42764	0.00596469	1	79	356
TFP.ELF1.Prox|TFP.MotifFam.ELF1.Prox	1.4439	1.17046e-159	2.34701e-155	7681	39301	1.94464	2.97016e-128	5.95576e-124	2483	25661	1.85515	0	#VALUE!	5809	21020
TFM.ELF1|TFM.MotifFam.ELF1	1.94539	8.47938e-22	1.70029e-17	302	1110	2.60623	3.71181e-21	7.44293e-17	143	901	3.34492	1.96729e-35	3.94481e-31	191	368
TFP.ELK4	0.998637	0.975055	1	1185	8466	1.07867	0.159115	1	396	5971	1.3077	1.63742e-12	3.28335e-08	896	4421
TFP.ELK4.Dis	0.733789	0.228929	1	18	175	1.23117	0.430319	1	13	171	1.1484	0.797013	1	5	28
TFP.ELK4.Prox	1.01593	0.617849	1	1134	7966	1.07075	0.218762	1	365	5540	1.31821	6.51145e-13	1.30568e-08	875	4283
TFM.ELK4	1.02876	0.836659	1	62	430	1.39596	0.0822581	1	31	360	1.56212	0.0254829	1	34	140
TFP.EP300|TFP.MotifFam.p300	1.07015	0.000183427	1	3744	25051	1.39476	5.87009e-22	1.17707e-17	1185	14540	1.30002	6.09096e-34	1.22136e-29	2835	14170
TFP.EP300.Dis|TFP.MotifFam.p300.Dis	0.471079	8.51494e-21	1.70742e-16	133	2010	0.829489	0.0920442	1	87	1693	0.795765	0.130496	1	50	404
TFP.EP300.Prox|TFP.MotifFam.p300.Prox	1.38403	1.73669e-52	3.4824e-48	2928	15274	1.71862	2.27915e-44	4.57015e-40	957	9636	1.70173	2.03072e-97	4.07199e-93	2238	8582
TFM.EP300	1.56324	9.88388e-07	0.0198192	162	740	2.29966	6.16757e-10	1.23672e-05	78	553	2.12377	1.38156e-09	2.77031e-05	98	297
TFP.ESR1	0.988356	0.876448	1	293	2115	1.3375	0.0211556	1	72	874	1.0832	0.269247	1	229	1360
TFP.ESR1.Dis	0.581546	0.0398912	1	15	184	1.12439	0.728577	1	10	144	0.876923	1	1	6	44
TFP.ESR1.Prox	1.37452	0.000205582	1	175	909	1.7195	0.00158508	1	43	406	1.55314	8.20128e-06	0.164452	139	576
TFM.ESR1	0.198176	0.080334	1	1	36	0	0.636456	1	0	22	0.378289	0.498128	1	1	17
TFP.ESRRA|TFP.MotifFam.ERalpha-a	1.80558	7.14243e-05	1	64	253	1.84221	0.0137101	1	20	176	2.78825	1.50675e-08	0.000302134	52	120
TFP.ESRRA.Dis|TFP.MotifFam.ERalpha-a.Dis	0.839401	1	1	2	17	0.952247	1	1	1	17	NA	0.13457	1	1	0
TFP.ESRRA.Prox|TFP.MotifFam.ERalpha-a.Prox	1.99708	2.46325e-05	0.493931	54	193	1.99871	0.0106823	1	18	146	3.18005	8.7907e-09	0.000176271	43	87
TFM.ESRRA|TFM.MotifFam.ERalpha-a	7.13452	0.230748	1	1	1	NA	0.058179	1	1	0	6.43112	0.251031	1	1	1
TFP.ETS1	1.55136	5.79983e-111	1.16298e-106	3621	16970	1.92353	2.16061e-75	4.33245e-71	1206	11195	1.9338	9.87052e-173	1.97924e-168	2734	9285
TFP.ETS1.Dis	1.24459	0.18847	1	45	258	1.84783	0.0050985	1	27	237	2.81418	0.000245767	1	21	48
TFP.ETS1.Prox	1.53864	1.67362e-100	3.35595e-96	3380	15947	1.91641	7.04838e-71	1.41334e-66	1133	10487	1.89759	7.23698e-154	1.45116e-149	2555	8826
TFM.ETS1	1.94188	4.50342e-14	9.03027e-10	187	688	2.65306	7.96318e-15	1.59678e-10	94	579	3.14429	1.06742e-18	2.1404e-14	105	215
TFP.FAM48A|TFP.MotifFam.SPT20	3.09991	5.22576e-29	1.04787e-24	167	385	2.92372	1.8656e-08	0.00037409	41	228	3.64344	1.48243e-31	2.97257e-27	151	267
TFP.FAM48A.Dis|TFP.MotifFam.SPT20.Dis	NA	0.0151115	1	2	0	NA	0.058179	1	1	0	NA	0.13457	1	1	0
TFP.FAM48A.Prox|TFP.MotifFam.SPT20.Prox	1.8144	1.26821e-05	0.254302	76	299	2.33051	0.000136294	1	28	195	1.9823	1.00891e-05	0.202307	61	198
TFM.FAM48A	0	1	1	0	0	0	1	1	0	0	0	1	1	0	0
TFP.FOS	0.828541	6.83609e-13	1.37077e-08	1598	13695	1.17873	0.000470804	1	555	7727	0.952657	0.13256	1	1151	7763
TFP.FOS.Dis	0.47167	1.54273e-10	3.09348e-06	63	952	0.927973	0.712369	1	46	802	0.609151	0.0418075	1	18	190
TFM.FOS	0.663099	0.0156643	1	37	398	1.28209	0.264593	1	22	278	0.782097	0.36394	1	18	148
TFP.FOSL1	1.01414	0.785319	1	391	2751	1.44476	7.96513e-05	1	141	1591	1.16147	0.0226421	1	285	1579
TFM.FOSL1	0.656028	0.346204	1	8	87	1.32717	0.435976	1	5	61	0.974402	1	1	5	33
TFP.FOS.Prox	1.04489	0.161286	1	1188	8118	1.38764	1.17154e-09	2.34917e-05	434	5164	1.24233	1.61572e-08	0.000323985	857	4448
TFP.FOSL1.Dis	0.639335	0.0702206	1	19	212	1.23899	0.443566	1	14	183	0.784261	0.828375	1	5	41
TFP.FOSL1.Prox	1.18992	0.00743462	1	290	1740	1.73598	3.45868e-07	0.00693534	111	1043	1.27983	0.00147851	1	210	1056
TFP.FOSL2	1.1152	2.94852e-06	0.0591238	2243	14398	1.09163	0.0848771	1	451	6729	1.2669	1.88004e-19	3.76985e-15	1880	9603
TFP.FOSL2.Dis	0.540709	2.69093e-07	0.00539585	65	857	0.658823	0.0411856	1	25	613	0.808821	0.244595	1	40	318
TFP.FOSL2.Prox	1.20854	3.48172e-10	6.98154e-06	1365	8086	1.32815	1.36579e-06	0.0273869	355	4389	1.37628	4.04406e-20	8.10914e-16	1091	5122
TFM.FOSL2	1.02875	0.846171	1	31	215	1.75493	0.0337475	1	17	157	1.27133	0.384576	1	17	86
TFP.FOXA1	0.933438	0.00169612	1	2417	18428	1.28212	2.62975e-10	5.27318e-06	850	11066	1.15702	5.54191e-08	0.00111126	1733	9668
TFP.FOXA1.Dis	0.422484	1.58332e-19	3.17488e-15	91	1534	0.766751	0.0431373	1	63	1326	0.810551	0.324209	1	30	238
TFP.FOXA1.Prox	1.16477	4.39068e-09	8.80419e-05	1826	11227	1.54752	7.8439e-23	1.57286e-18	682	7423	1.45328	2.76678e-31	5.54794e-27	1305	5812
TFM.FOXA1	0.513352	0.0027292	1	19	264	0.918381	1	1	8	141	0.487788	0.0182049	1	11	145
TFP.FOXA2	0.738159	7.77257e-17	1.55856e-12	780	7509	0.918493	0.258117	1	204	3585	0.837215	2.83496e-05	0.568466	613	4700
TFP.FOXA2.Dis	0.337317	9.27126e-12	1.85907e-07	30	634	0.421376	0.000612174	1	13	498	0.792814	0.422612	1	18	146
TFP.FOXA2.Prox	0.905313	0.0456183	1	465	3662	1.22964	0.0174898	1	151	1997	0.982783	0.796321	1	348	2277
TFM.FOXA2	0.610135	0.0958995	1	13	152	0.780014	0.819272	1	4	83	0.705809	0.440601	1	9	82
TFP.GABPA	1.32349	5.8313e-50	1.16929e-45	3718	20311	1.70177	4.71125e-56	9.447e-52	1332	13902	1.73529	1.06135e-124	2.12823e-120	2708	10220
TFP.GABPA.Dis	1.14119	0.249177	1	87	544	2.33739	1.59431e-09	3.1969e-05	72	502	1.63058	0.084879	1	18	71
TFP.GABPA.Prox	1.35765	9.58041e-55	1.92106e-50	3453	18389	1.68882	3.76328e-50	7.54612e-46	1196	12443	1.75157	3.03637e-122	6.08853e-118	2571	9606
TFM.GABPA	1.45218	1.12746e-05	0.226079	181	890	1.99124	1.55353e-08	0.000311514	90	737	2.31646	7.34329e-12	1.47248e-07	104	289
TFP.GATA1	0.926143	0.00605192	1	1464	11259	1.18255	0.00134068	1	436	6034	1.03885	0.237956	1	1130	7000
TFP.GATA1.Dis	0.486192	4.66985e-06	0.0936398	36	528	0.771847	0.27317	1	21	440	0.950662	1	1	17	115
TFP.GATA1.Prox	1.09591	0.00362821	1	1214	7916	1.33183	4.59943e-07	0.00922278	381	4703	1.25879	4.75297e-10	9.53067e-06	933	4781
TFM.GATA1	0.104884	1.49396e-08	0.000299568	3	204	0	0.00309361	1	0	109	0.163463	7.69417e-05	1	3	118
TFP.GATA2	0.696327	2.03123e-41	4.07302e-37	1419	14410	0.867881	0.00879859	1	382	7059	0.801963	1.73913e-12	3.48729e-08	1113	8887
TFM.GATA2	0.27526	4.89248e-07	0.0098104	11	285	0.208628	0.00937884	1	2	155	0.370935	0.00128874	1	9	156
TFP.GATA2.Dis	0.444238	2.04695e-15	4.10455e-11	81	1299	0.62748	0.0024742	1	40	1028	0.875944	0.475624	1	41	301
TFP.GATA2.Prox	0.93161	0.0431438	1	942	7207	1.07937	0.241027	1	264	3972	1.08519	0.0407508	1	748	4437
TFP.GATA3	1.00413	0.870946	1	1883	13381	1.2578	1.74164e-07	0.00349233	656	8630	1.3041	5.87391e-18	1.17784e-13	1375	6815
TFP.GATA3.Dis	0.517503	7.93424e-10	1.59097e-05	79	1088	0.832774	0.24795	1	49	951	1.31737	0.146425	1	34	166
TFP.GATA3.Prox	1.21973	1.37462e-12	2.7564e-08	1594	9363	1.46495	4.33375e-15	8.69003e-11	549	6242	1.53797	1.08188e-36	2.16939e-32	1187	4996
TFM.GATA3	0.427146	0.00558857	1	10	167	0.411285	0.168402	1	3	118	0.616637	0.253604	1	7	73
TFP.GTF2B	1.05655	0.134826	1	866	5852	1.26105	0.000164255	1	318	4126	1.41751	2.76012e-14	5.5346e-10	629	2862
TFP.GTF2B.Dis	0.550286	0.00226271	1	26	337	0.770349	0.393995	1	14	294	1.34388	0.32655	1	14	67
TFP.GTF2B.Prox	1.14548	0.000594018	1	775	4834	1.33017	1.83828e-05	0.368611	275	3384	1.48393	2.91359e-16	5.84233e-12	577	2508
TFM.GTF2B	0.382191	0.110766	1	3	56	0.344329	0.52808	1	1	47	0.857495	1	1	2	15
TFP.GTF2F1	1.07676	0.00368272	1	1853	12302	1.26975	5.7738e-08	0.00115776	651	8489	1.34727	5.95407e-22	1.19391e-17	1370	6576
TFP.GTF2F1.Dis	0.763588	0.123973	1	38	355	1.34657	0.143635	1	28	337	1.28627	0.389983	1	12	60
TFP.GTF2F1.Prox	1.10925	8.02867e-05	1	1748	11271	1.28045	7.46301e-08	0.00149648	596	7697	1.37061	2.39943e-23	4.81135e-19	1318	6219
TFM.GTF2F1	1.25448	0.0538744	1	90	512	1.50915	0.0172576	1	40	430	2.01289	2.01617e-05	0.404281	56	179
TFP.HDAC2|TFP.MotifFam.HDAC2	1.17444	4.76205e-26	9.54887e-22	5627	34603	1.74676	3.12417e-83	6.26458e-79	2064	22301	1.48355	1.37363e-98	2.75441e-94	4010	17747
TFP.HDAC2.Dis|TFP.MotifFam.HDAC2.Dis	0.79819	0.00828529	1	151	1349	1.57238	1.31299e-05	0.263281	115	1192	1.12983	0.468122	1	39	222
TFP.HDAC2.Prox|TFP.MotifFam.HDAC2.Prox	1.28831	2.17727e-54	4.36587e-50	5012	28216	1.82991	7.56276e-89	1.51648e-84	1815	18513	1.62159	3.29741e-130	6.61197e-126	3633	14730
TFM.HDAC2	1.25292	0.0886417	1	69	393	2.00777	0.000410213	1	35	283	1.61779	0.00799871	1	42	167
TFP.HDAC8	1.0236	0.781258	1	136	948	1.13394	0.458418	1	35	500	1.18554	0.0945337	1	115	624
TFP.HDAC8.Dis	0.285379	0.362111	1	1	25	0.899334	1	1	1	18	0	0.60856	1	0	8
TFP.HDAC8.Prox	1.11675	0.256512	1	118	754	1.2869	0.18071	1	32	403	1.26637	0.0371387	1	100	508
TFM.HDAC8	0	1	1	0	0	0	1	1	0	0	0	1	1	0	0
TFP.HMGN3|TFP.MotifFam.HMGN3	1.72241	1.71182e-166	3.43255e-162	3695	15658	2.50199	4.09173e-161	8.20474e-157	1462	11019	2.28857	2.72341e-242	5.46099e-238	2583	7428
TFP.HMGN3.Dis|TFP.MotifFam.HMGN3.Dis	0.972902	0.932766	1	39	286	1.97647	0.000771583	1	33	271	1.92956	0.0957558	1	9	30
TFM.HMGN3	0.396365	0.501367	1	1	18	1.24529	0.56795	1	1	13	0	0.618891	1	0	9
TFP.HMGN3.Prox|TFP.MotifFam.HMGN3.Prox	1.77136	1.8866e-175	3.783e-171	3550	14627	2.52987	1.67584e-157	3.36039e-153	1385	10246	2.33146	1.84733e-244	3.70426e-240	2508	7077
TFP.HNF4A	1.15738	1.69367e-06	0.0339616	1308	8084	1.39713	4.97078e-09	9.96741e-05	384	4529	1.40633	7.08535e-21	1.42075e-16	1002	4603
TFP.HNF4A.Dis	0.3779	2.21923e-07	0.00445	23	434	0.693606	0.191149	1	16	373	0.714529	0.510443	1	8	72
TFP.HNF4A.Prox	1.38615	2.33793e-20	4.68801e-16	1042	5386	1.66382	2.31145e-16	4.63492e-12	340	3382	1.73006	1.52757e-37	3.06309e-33	778	2907
TFM.HNF4A	0.674842	0.187152	1	14	148	0.75278	0.820416	1	4	86	0.793928	0.643897	1	10	81
TFP.HNF4G	1.05763	0.105735	1	981	6623	1.27128	0.000145263	1	298	3834	1.2938	5.18706e-10	1.04011e-05	748	3728
TFP.HNF4G.Dis	0.355476	3.9798e-06	0.0798029	16	321	0.656472	0.201578	1	11	271	0.606676	0.339846	1	5	53
TFP.HNF4G.Prox	1.22645	2.46253e-07	0.00493787	793	4623	1.4666	2.67281e-08	0.000535951	264	2954	1.53086	7.2497e-19	1.45371e-14	592	2495
TFM.HNF4G	0.674092	0.243301	1	12	127	0.420291	0.330476	1	2	77	0.905752	0.871662	1	10	71
TFP.HSF1|TFP.MotifFam.Hsf	1.0371	0.697615	1	125	860	1.22039	0.208826	1	46	611	1.45224	0.00274467	1	86	381
TFP.HSF1.Dis|TFP.MotifFam.Hsf.Dis	0.697924	0.363829	1	9	92	1.22971	0.638415	1	6	79	1.35393	0.540038	1	4	19
TFP.HSF1.Prox|TFP.MotifFam.Hsf.Prox	1.04417	0.687932	1	90	615	1.16518	0.424341	1	31	431	1.39089	0.0201782	1	64	296
TFM.HSF1|TFM.MotifFam.Hsf	0	1	1	0	4	0	1	1	0	4	0	1	1	0	0
TFP.IRF1	1.29308	2.42677e-29	4.86617e-25	2473	13757	1.66638	5.10762e-41	1.02418e-36	987	10240	1.82464	1.68755e-94	3.38388e-90	1728	6166
TFP.IRF1.Dis	1.05147	0.757509	1	28	190	1.96024	0.00612739	1	22	182	2.33863	0.0536772	1	8	22
TFP.IRF1.Prox	1.30766	1.84873e-30	3.70707e-26	2371	13042	1.64754	2.09166e-37	4.1942e-33	928	9688	1.84033	2.17887e-94	4.36907e-90	1683	5953
TFM.IRF1	0.793827	0.0717292	1	69	620	1.32983	0.0675018	1	46	561	1.40527	0.114169	1	26	119
TFP.IRF3	0.769424	0.00462539	1	127	1177	1.1303	0.365083	1	62	889	0.997062	1	1	80	516
TFP.IRF3.Dis	1.982	0.192868	1	5	18	3.59899	0.0360963	1	4	18	NA	0.13457	1	1	0
TFP.IRF3.Prox	0.737855	0.00152978	1	116	1121	1.07475	0.567697	1	56	844	0.960768	0.807095	1	75	502
TFM.IRF3	0.403827	0.15122	1	3	53	0.634709	0.76958	1	2	51	1.28622	0.579865	1	1	5
TFP.IRF4	0.839832	3.04369e-12	6.10321e-08	1761	14888	0.778982	3.71385e-08	0.000744701	527	10694	1.2098	3.85991e-10	7.73989e-06	1362	7267
TFP.IRF4.Dis	0.467214	1.44652e-16	2.90056e-12	102	1555	0.723168	0.0102654	1	64	1427	1.04509	0.792263	1	39	240
TFP.IRF4.Prox	1.05837	0.05822	1	1328	8962	1.00247	0.956339	1	378	6105	1.36355	8.13348e-19	1.63092e-14	1071	5074
TFM.IRF4	0.700256	0.025901	1	43	438	0.926057	0.828035	1	21	367	0.992713	1	1	23	149
TFP.JUN	0.813002	1.03513e-08	0.000207565	822	7194	1.09977	0.146431	1	264	3901	0.932567	0.110551	1	607	4183
TFP.JUN.Dis	0.337643	2.95847e-10	5.93232e-06	26	549	0.563159	0.0182753	1	16	459	0.554334	0.0878427	1	10	116
TFP.JUN.Prox	1.08766	0.058941	1	597	3919	1.38958	1.53921e-05	0.308643	209	2458	1.26993	1.01916e-05	0.204362	434	2201
TFM.JUN	0.89982	0.699662	1	28	222	1.97464	0.00867426	1	19	156	0.92977	1	1	12	83
TFP.JUNB	0.84902	3.96982e-08	0.000796028	1242	10404	0.964629	0.525367	1	393	6580	1.05098	0.164722	1	939	5750
TFP.JUNB.Dis	0.50934	8.92815e-06	0.179027	40	560	0.920139	0.781583	1	29	510	0.876912	0.770331	1	12	88
TFP.JUNB.Prox	0.939773	0.0625645	1	1047	7941	1.02049	0.72234	1	325	5161	1.14217	0.000651478	1	804	4534
TFM.JUNB	0.879556	0.626824	1	27	219	1.80114	0.0193195	1	19	171	0.880922	0.872026	1	10	73
TFP.JUND	1.15945	3.84678e-22	7.71357e-18	5557	34578	1.59628	2.18676e-54	4.3849e-50	1773	20130	1.38281	3.79819e-71	7.61613e-67	4166	19732
TFP.JUND.Dis	0.55941	1.1088e-12	2.22337e-08	139	1770	0.9831	0.914969	1	93	1531	1.00301	1	1	51	327
TFP.JUND.Prox	1.34383	7.92278e-66	1.58868e-61	4515	24380	1.83335	2.6773e-78	5.36852e-74	1511	15003	1.59545	6.51609e-114	1.30661e-109	3367	13845
TFM.JUND	1.15976	0.185233	1	98	603	2.19192	2.41177e-07	0.00483607	59	438	1.20096	0.259643	1	45	241
TFP.KAT2A|TFP.MotifFam.GCN5	1.21613	0.00304752	1	279	1638	1.19739	0.134731	1	75	1016	1.24157	0.0034189	1	229	1187
TFP.KAT2A.Dis|TFP.MotifFam.GCN5.Dis	1.09769	0.706079	1	2	13	1.24529	0.56795	1	1	13	2.14371	0.439047	1	1	3
TFP.KAT2A.Prox|TFP.MotifFam.GCN5.Prox	1.21288	0.00505823	1	255	1501	1.21569	0.118995	1	70	934	1.23525	0.00642867	1	210	1094
TFM.KAT2A	0	1	1	0	0	0	1	1	0	0	0	1	1	0	0
TFP.MAFF	0.829274	2.80488e-05	0.562434	546	4690	0.765914	0.00499526	1	114	2396	1.03278	0.519782	1	451	2809
TFP.MAFF.Dis	0.551362	0.000712763	1	31	401	0.638893	0.131074	1	13	329	1.5035	0.130773	1	18	77
TFP.MAFF.Prox	0.995107	0.953542	1	336	2409	0.890267	0.341338	1	77	1398	1.24071	0.00140224	1	277	1437
TFM.MAFF	0.391974	0.0294422	1	5	91	1.03332	0.766551	1	3	47	0.242659	0.0284835	1	2	53
TFP.MAFK	0.820667	2.66556e-14	5.34498e-10	1620	14012	0.921415	0.112636	1	435	7597	0.995962	0.903094	1	1268	8187
TFP.MAFK.Dis	0.581197	7.07555e-07	0.0141879	79	969	0.820581	0.262855	1	40	788	1.24891	0.19138	1	40	206
TFP.MAFK.Prox	0.938912	0.04999	1	1117	8479	1.0603	0.315816	1	339	5192	1.14924	0.000247452	1	857	4804
TFM.MAFK	0.815361	0.445366	1	20	175	0.889378	1	1	5	91	0.994495	1	1	15	97
TFP.MAX	1.08904	1.18847e-11	2.38313e-07	8415	55687	1.64475	6.2575e-79	1.25475e-74	2967	35944	1.4353	4.06901e-122	8.15917e-118	6037	27850
TFP.MAX.Dis	0.579747	4.82318e-22	9.67145e-18	294	3607	1.10115	0.175832	1	224	3304	1.16113	0.236239	1	76	421
TFP.MAX.Prox	1.25432	1.28911e-60	2.58492e-56	7155	41574	1.82353	1.01838e-104	2.04206e-100	2430	26209	1.55549	6.05688e-157	1.21453e-152	5294	22557
TFM.MAX	1.10149	0.256113	1	163	1056	1.81738	4.47634e-07	0.00897596	93	834	1.47435	0.00301492	1	77	336
TFP.MEF2A	1.05797	0.0127409	1	2345	15844	1.01814	0.658895	1	684	10897	1.46766	3.83742e-45	7.6948e-41	1839	8133
TFP.MEF2A.Dis	0.546693	2.25811e-13	4.52797e-09	136	1772	0.785989	0.0401949	1	78	1601	1.16404	0.295102	1	59	326
TFP.MEF2A.Prox	1.38664	1.20621e-31	2.4187e-27	1683	8719	1.41416	8.50417e-12	1.70526e-07	497	5826	1.73109	1.86498e-63	3.73966e-59	1348	5053
TFM.MEF2A	0.672994	0.0896063	1	20	212	0.829948	0.738891	1	8	156	0.861893	0.779348	1	13	97
TFP.MEF2C	1.34127	4.90832e-20	9.84217e-16	1258	6723	1.20546	0.00125305	1	356	4828	1.96338	9.31872e-69	1.86859e-64	1009	3331
TFP.MEF2C.Dis	0.394438	2.3277e-11	4.6675e-07	42	759	0.64407	0.0210121	1	28	702	0.796726	0.515144	1	14	113
TFP.MEF2C.Prox	1.75449	8.54451e-49	1.71335e-44	965	3948	1.71518	2.99441e-15	6.00439e-11	282	2713	2.23353	3.1601e-72	6.33663e-68	782	2267
TFM.MEF2C	0.391974	0.0294422	1	5	91	0.899286	1	1	4	72	0.347605	0.159621	1	2	37
TFP.MXI1|TFP.MotifFam.Mxi1	1.22347	7.77165e-26	1.55837e-21	3490	20542	1.49917	4.48467e-31	8.99266e-27	1178	13579	1.5443	4.19556e-79	8.41293e-75	2630	11114
TFP.MXI1.Dis|TFP.MotifFam.Mxi1.Dis	0.885255	0.544297	1	34	274	1.41472	0.120154	1	22	252	1.63941	0.138878	1	13	51
TFP.MXI1.Prox|TFP.MotifFam.Mxi1.Prox	1.23489	6.02833e-27	1.2088e-22	3337	19459	1.49215	4.13913e-29	8.29979e-25	1111	12810	1.55352	1.91201e-78	3.83397e-74	2539	10662
TFM.MXI1|TFM.MotifFam.Mxi1	0.825491	0.599791	1	14	121	1.29544	0.412682	1	8	100	0.94112	1	1	6	41
TFP.MYC	1.1209	3.71025e-20	7.43979e-16	8757	56516	1.66582	8.97877e-83	1.80042e-78	2965	35621	1.47731	5.96639e-149	1.19638e-144	6426	28916
TFP.MYC.Dis	0.535418	8.55782e-27	1.71601e-22	267	3546	0.958008	0.603781	1	192	3240	1.2647	0.0555104	1	81	412
TFP.MYC.Prox	1.2777	1.56602e-71	3.14019e-67	7303	41742	1.8311	7.10904e-106	1.42551e-101	2418	25972	1.58423	3.33265e-174	6.68262e-170	5467	22918
TFM.MYC	1.11483	0.201576	1	162	1037	1.87881	1.32589e-07	0.00265868	93	807	1.46302	0.00331935	1	78	343
TFP.NANOG|TFP.MotifFam.Nanog	1.42298	4.07087e-29	8.16292e-25	1330	6707	1.96692	6.24984e-41	1.25322e-36	556	4787	1.90662	9.90909e-57	1.98697e-52	895	3039
TFP.NANOG.Dis|TFP.MotifFam.Nanog.Dis	0.829567	0.369721	1	30	258	1.77169	0.00817748	1	26	238	1.03728	0.810601	1	5	31
TFP.NANOG.Prox|TFP.MotifFam.Nanog.Prox	1.52139	2.30181e-36	4.61559e-32	1213	5723	2.06934	3.23858e-42	6.494e-38	501	4090	1.99308	3.37598e-59	6.76952e-55	831	2699
TFM.NANOG|TFM.MotifFam.Nanog	1.21815	0.657736	1	7	41	1.67496	0.431577	1	3	29	1.6078	0.334027	1	4	16
TFP.ncRNA.lincRNA	2.05271	8.93067e-69	1.79078e-64	886	3100	1.00324	0.937829	1	44	710	2.08947	4.94561e-68	9.91694e-64	854	2647
TFP.ncRNA.miRNA	3.49199	5.93126e-06	0.118934	23	47	2.55674	0.133194	1	3	19	3.65107	1.08926e-05	0.218419	21	37
TFP.NFE2|TFP.MotifFam.NF-E2	1.26621	0.0143928	1	135	761	2.02032	4.68142e-07	0.00938719	69	556	1.4818	0.00262433	1	79	343
TFP.NFE2.Dis|TFP.MotifFam.NF-E2.Dis	2.53177	0.0148852	1	11	31	4.86181	0.000325945	1	9	30	4.28781	0.137094	1	2	3
TFP.NFE2.Prox|TFP.MotifFam.NF-E2.Prox	1.3481	0.00485041	1	112	593	2.00522	8.11981e-06	0.162818	55	446	1.64367	0.000359415	1	70	274
TFM.NFE2|TFM.MotifFam.NF-E2	0.891818	1	1	4	32	2.31323	0.161062	1	3	21	0.378289	0.498128	1	1	17
TFP.NFKB1|TFP.MotifFam.NF-kappaB|TFP.StructFam.p53	1.14397	9.39545e-23	1.88398e-18	7038	44465	1.18569	9.86252e-10	1.97763e-05	2127	30688	1.6367	1.12414e-197	2.25413e-193	5476	22261
TFP.NFKB1.Dis|TFP.MotifFam.NF-kappaB.Dis|TFP.StructFam.p53.Dis	0.496926	3.52585e-28	7.07003e-24	218	3120	0.81458	0.0170132	1	143	2827	1.00486	0.95196	1	80	512
TFP.NFKB1.Prox|TFP.MotifFam.NF-kappaB.Prox|TFP.StructFam.p53.Prox	1.36673	1.19113e-94	2.38845e-90	6006	32104	1.43961	5.13723e-34	1.03012e-29	1750	21534	1.82417	2.50879e-249	5.03063e-245	4778	17435
TFM.NFKB1|TFM.MotifFam.NF-kappaB|TFM.StructFam.p53	0.848587	0.244842	1	59	496	1.18251	0.358679	1	30	411	1.44393	0.0626264	1	33	147
TFP.NFYA	1.10728	0.0093495	1	775	4999	1.40632	7.63151e-08	0.00153027	308	3597	1.51812	5.80081e-17	1.16318e-12	547	2324
TFP.NFYA.Dis	1.50225	0.0543967	1	28	133	2.659	0.000224469	1	20	122	3.85948	0.00278873	1	9	15
TFP.NFYA.Prox	1.12825	0.00325942	1	713	4514	1.37731	1.47148e-06	0.029506	276	3284	1.57505	1.5307e-18	3.06937e-14	515	2109
TFM.NFYA	0.283073	0.00127566	1	5	126	0.685685	0.561127	1	5	118	0	0.152528	1	0	16
TFP.NFYB|TFP.StructFam.CBF-NFY	1.15952	3.61811e-05	0.725503	947	5838	1.53579	9.43816e-14	1.89254e-09	389	4192	1.56754	1.05515e-22	2.11578e-18	653	2689
TFP.NFYB.Dis|TFP.StructFam.CBF-NFY.Dis	1.4031	0.0751356	1	35	178	2.44909	0.000190698	1	24	159	2.96855	0.00317364	1	12	26
TFP.NFYB.Prox|TFP.StructFam.CBF-NFY.Prox	1.18437	6.90213e-06	0.138401	865	5221	1.51293	7.76873e-12	1.55779e-07	350	3818	1.63391	1.27726e-24	2.56116e-20	607	2398
TFM.NFYB|TFM.StructFam.CBF-NFY	0.262253	0.000473119	1	5	136	0.63205	0.454745	1	5	128	0	0.246939	1	0	15
TFP.NR2C2|TFP.MotifFam.TR4	1.1896	7.70372e-05	1	632	3796	1.19984	0.0186755	1	189	2563	1.5635	1.08339e-17	2.17241e-13	504	2079
TFP.NR2C2.Dis|TFP.MotifFam.TR4.Dis	0.503586	0.109925	1	6	85	0.638829	0.629793	1	3	76	1.60779	0.442664	1	3	12
TFP.NR2C2.Prox|TFP.MotifFam.TR4.Prox	1.24034	2.4371e-06	0.0488687	592	3411	1.24767	0.00588874	1	180	2349	1.63048	1.80789e-19	3.62518e-15	473	1871
TFM.NR2C2|TFM.MotifFam.TR4	0.930604	1	1	6	46	1.7992	0.292795	1	4	36	0.643097	0.75913	1	2	20
TFP.ncRNA	2.06505	2.07597e-77	4.16273e-73	988	3439	1.19682	0.174422	1	62	840	2.08965	5.48606e-75	1.10006e-70	945	2931
TFP.ncRNA.misc_RNA	2.53177	0.0148852	1	11	31	0	1	1	0	8	2.35828	0.0198027	1	11	30
TFP.ncRNA.rRNA	6.77941	2.92669e-08	0.000586859	19	20	NA	0.058179	1	1	0	6.11102	1.27171e-07	0.00255003	19	20
TFP.ncRNA.snRNA	2.26109	0.000167147	1	32	101	3.24229	0.000540252	1	13	65	2.14411	0.0031161	1	23	69
TFP.ncRNA.snoRNA	1.01268	0.909024	1	22	155	0.367817	0.519946	1	1	44	1.00343	1	1	22	141
TFP.NR3C1|TFP.MotifFam.GR	1.00006	1	1	671	4787	1.35847	7.13909e-05	1	202	2428	1.15569	0.00320118	1	510	2841
TFP.NR3C1.Dis|TFP.MotifFam.GR.Dis	0.384944	5.29936e-06	0.106263	19	352	0.845704	0.622336	1	15	287	0.352347	0.0294132	1	4	73
TFP.NR3C1.Prox|TFP.MotifFam.GR.Prox	1.32224	9.29533e-08	0.0018639	462	2497	1.69816	9.91685e-09	0.000198853	151	1454	1.5849	2.29091e-13	4.59373e-09	349	1419
TFM.NR3C1|TFM.MotifFam.GR	0.987883	1	1	18	130	0.630526	0.630627	1	3	77	1.43989	0.195721	1	15	67
TFP.NR4A1	0.329266	0.0426132	1	3	65	0	0.41819	1	0	30	0.494676	0.361743	1	3	39
TFP.NR4A1.Dis	0	1	1	0	7	0	1	1	0	7	0	1	1	0	0
TFP.NR4A1.Prox	0.445913	0.712674	1	1	16	0	1	1	0	12	1.07187	1	1	1	6
TFM.NR4A1	0	1	1	0	0	0	1	1	0	0	0	1	1	0	0
TFP.NRF1|TFP.MotifFam.Nrf1	1.3068	3.55131e-25	7.12108e-21	1932	10618	1.60616	4.1811e-29	8.38395e-25	768	8120	1.9165	1.2566e-85	2.51973e-81	1353	4587
TFP.NRF1.Dis|TFP.MotifFam.Nrf1.Dis	0.796373	0.324837	1	24	215	1.75908	0.0163972	1	23	212	1.28623	0.554971	1	4	20
TFP.NRF1.Prox|TFP.MotifFam.Nrf1.Prox	1.34223	2.03579e-28	4.08216e-24	1833	9810	1.61736	5.08406e-28	1.01946e-23	712	7453	1.95366	6.9835e-87	1.40033e-82	1304	4336
TFM.NRF1|TFM.MotifFam.Nrf1	1.36016	0.0062243	1	101	530	2.1705	1.08566e-07	0.00217696	64	480	2.79213	6.69819e-08	0.00134312	46	106
TFP.PAX5|TFP.MotifFam.Pax-5	1.3101	8.54186e-87	1.71281e-82	7398	41340	1.7065	2.95396e-85	5.92328e-81	2508	28575	1.79825	2.06216e-271	4.13504e-267	5478	20368
TFP.PAX5.Dis|TFP.MotifFam.Pax-5.Dis	0.560518	9.88408e-18	1.98196e-13	203	2578	1.03131	0.698547	1	151	2372	0.871122	0.374606	1	55	406
TFP.PAX5.Prox|TFP.MotifFam.Pax-5.Prox	1.49784	4.34334e-159	8.70927e-155	6289	30894	1.96978	1.51066e-121	3.02917e-117	2118	20925	1.94884	2.98261e-297	5.98072e-293	4729	16191
TFM.PAX5|TFM.MotifFam.Pax-5	1.34516	0.0032096	1	124	658	1.89994	7.91926e-06	0.158797	64	548	2.16504	1.25232e-07	0.00251114	72	214
TFP.PBX3|TFP.MotifFam.Pbx3	1.42147	9.67058e-49	1.93914e-44	2319	11757	1.39176	8.2812e-14	1.66055e-09	666	7988	1.87805	8.06782e-110	1.61776e-105	1854	6436
TFP.PBX3.Dis|TFP.MotifFam.Pbx3.Dis	0.638681	0.00196459	1	48	536	1.03921	0.777339	1	31	483	1.35402	0.218147	1	20	95
TFP.PBX3.Prox|TFP.MotifFam.Pbx3.Prox	1.55914	1.69513e-61	3.39907e-57	1901	8786	1.5683	2.0474e-20	4.10544e-16	563	6009	1.99018	3.23309e-105	6.483e-101	1514	4951
TFM.PBX3|TFM.MotifFam.Pbx3	0.817509	0.658157	1	11	96	1.25938	0.512332	1	7	90	2.6798	0.0676913	1	5	12
TFP.Pseudogene.Duplicated	5.97814	5.59911e-106	1.12273e-101	323	387	2.23399	0.000880481	1	23	167	7.97592	1.3141e-120	2.63503e-116	310	251
TFP.Pseudogene	21.4522	0	0	4884	1742	2.36888	1.41158e-07	0.0028305	53	364	23.3416	0	0	4849	1441
TFP.Pseudogene.Polymorphic	1.82177	0.0717851	1	12	47	0	1	1	0	0	1.64209	0.126301	1	12	47
TFP.Pseudogene.Processed	35.5556	0	0	4259	909	2.34675	0.00062413	1	23	159	37.6854	0	0	4242	774
TFP.Pseudogene.Transcribed.Duplicated	5.28132	1.24745e-45	2.50139e-41	150	203	7.47625	0.000542687	1	6	13	4.82397	2.53598e-40	5.08515e-36	146	195
TFP.Pseudogene.Transcribed.Processed	6.61851	7.8441e-50	1.5729e-45	138	149	0	1	1	0	9	6.26128	7.43578e-47	1.49102e-42	138	142
TFP.Pseudogene.Unitary	0.303586	0.0831738	1	2	47	1.01177	1	1	1	16	0.200959	0.11906	1	1	32
TFP.POLR3A	0.795349	0.00827525	1	146	1309	1.04161	0.771789	1	53	824	1.01384	0.870521	1	99	628
TFP.POLR3A.Dis	0.891791	0.739244	1	21	168	1.47248	0.194801	1	11	121	1.33481	0.360424	1	11	53
TFP.POLR3A.Prox	0.642163	0.000323486	1	67	744	0.967272	0.926182	1	30	502	0.761911	0.101368	1	41	346
TFM.POLR3A	0	1	1	0	5	0	1	1	0	4	0	1	1	0	1
TFP.POU2F2|TFP.MotifFam.Pou2f2	1.45313	6.82959e-213	1.36947e-208	10295	53018	1.39723	2.50494e-35	5.02291e-31	2541	33322	1.93494	0	0	8487	30149
TFP.POU2F2.Dis|TFP.MotifFam.Pou2f2.Dis	0.648529	5.40688e-12	1.08419e-07	249	2734	0.911697	0.338578	1	132	2339	1.1696	0.109356	1	124	682
TFP.POU2F2.Prox|TFP.MotifFam.Pou2f2.Prox	1.60614	1.5019e-272	3.01161e-268	8237	38319	1.65322	7.42701e-70	1.48926e-65	2135	24197	2.08028	0	0	6754	22096
TFM.POU2F2|TFM.MotifFam.Pou2f2	1.35155	0.00117492	1	149	787	1.99787	3.06057e-07	0.00613706	73	595	1.65917	9.4257e-05	1	82	318
TFP.POU5F1|TFP.MotifFam.Pou5f1	1.21957	0.119357	1	74	433	1.25051	0.326616	1	22	285	1.50511	0.00564395	1	62	265
TFP.POU5F1.Dis|TFP.MotifFam.Pou5f1.Dis	0.891819	1	1	3	24	0	0.624175	1	0	19	2.75625	0.141425	1	3	7
TFP.POU5F1.Prox|TFP.MotifFam.Pou5f1.Prox	1.23593	0.17095	1	53	306	1.25192	0.387846	1	16	207	1.54254	0.0107406	1	47	196
TFM.POU5F1|TFM.MotifFam.Pou5f1	0	1	1	0	4	0	1	1	0	2	0	1	1	0	3
TFP.PPARGC1A	2.80379	3.3218e-06	0.0666086	33	84	2.35194	0.0216774	1	9	62	4.34269	4.89906e-08	0.00098236	27	40
TFP.PPARGC1A.Dis	0	1	1	0	6	0	1	1	0	6	0	1	1	0	0
TFP.PPARGC1A.Prox	3.01951	1.33019e-06	0.0266731	33	78	2.60392	0.0126684	1	9	56	4.34269	4.89906e-08	0.00098236	27	40
TFM.PPARGC1A	7.13461	0.0764932	1	2	2	0	1	1	0	2	NA	0.0181089	1	2	0
TFP.PRDM1|TFP.MotifFam.PRDM1	1.10766	0.366517	1	86	554	1.18121	0.397653	1	28	384	1.602	0.00125486	1	63	253
TFP.PRDM1.Dis|TFP.MotifFam.PRDM1.Dis	0.68601	0.545825	1	5	52	0.971286	1	1	3	50	1.83747	0.346569	1	2	7
TFP.PRDM1.Prox|TFP.MotifFam.PRDM1.Prox	1.4809	0.00358082	1	72	347	1.32906	0.198808	1	21	256	2.22416	1.31552e-06	0.0263788	56	162
TFM.PRDM1|TFM.MotifFam.PRDM1	0.594556	1	1	1	12	0	1	1	0	10	2.14371	0.439047	1	1	3
TFP.RAD21|TFP.MotifFam.Rad21	0.674649	1.67234e-197	3.35337e-193	6496	65711	0.990766	0.732631	1	3372	54818	1.36456	8.43707e-56	1.6918e-51	3479	16639
TFP.RAD21.Dis|TFP.MotifFam.Rad21.Dis	0.359618	1.61638e-198	3.24116e-194	674	13143	0.712337	1.85889e-15	3.72745e-11	588	12870	1.23181	0.0723402	1	90	470
TFM.RAD21	0.868782	0.0223065	1	295	2421	1.76919	9.6801e-15	1.94105e-10	243	2262	1.291	0.080714	1	57	284
TFP.RAD21.Prox|TFP.MotifFam.Rad21.Prox	1.13383	1.62596e-12	3.26037e-08	3986	25254	1.70847	1.28262e-69	2.57192e-65	1762	18925	1.6375	2.53303e-96	5.07923e-92	2545	10153
TFP.RDBP|TFP.MotifFam.NELFe	1.93574	8.76385e-20	1.75733e-15	277	1023	2.06217	1.25425e-08	0.000251503	85	672	2.15093	2.7293e-20	5.47279e-16	223	668
TFP.RDBP.Dis|TFP.MotifFam.NELFe.Dis	0.594556	1	1	1	12	1.34907	0.541257	1	1	12	0	1	1	0	3
TFP.RDBP.Prox|TFP.MotifFam.NELFe.Prox	1.96343	2.83535e-20	5.68545e-16	273	994	2.09129	1.07068e-08	0.000214693	83	647	2.16073	2.51299e-20	5.03905e-16	221	659
TFM.RDBP	0	1	1	0	0	0	1	1	0	0	0	1	1	0	0
TFP.REST|TFP.MotifFam.NRSF	1.24547	2.49639e-18	5.00576e-14	2005	11552	1.45373	4.97668e-16	9.97923e-12	616	7079	1.48738	2.64377e-40	5.30129e-36	1528	6659
TFP.REST.Dis|TFP.MotifFam.NRSF.Dis	0.790741	0.14004	1	47	424	0.992014	1	1	22	359	1.91426	0.00697549	1	25	84
TFP.REST.Prox|TFP.MotifFam.NRSF.Prox	1.32882	1.30209e-25	2.61096e-21	1751	9461	1.56658	3.21429e-20	6.44529e-16	558	5960	1.5504	3.68218e-42	7.3835e-38	1330	5558
TFM.REST|TFM.MotifFam.NRSF	1.5769	0.000591957	1	76	344	1.99864	0.000480933	1	33	268	2.50209	3.61983e-07	0.00725848	49	126
TFP.RFX5|TFP.MotifFam.RFX5	1.20223	5.49483e-16	1.10182e-11	2435	14537	1.41983	3.34622e-19	6.70985e-15	883	10510	1.70934	1.49408e-79	2.99593e-75	1783	6787
TFP.RFX5.Dis|TFP.MotifFam.RFX5.Dis	0.609212	0.0003945	1	51	597	1.23365	0.19161	1	43	565	1.08838	0.737678	1	11	65
TFP.RFX5.Prox|TFP.MotifFam.RFX5.Prox	1.30586	8.81576e-29	1.76774e-24	2252	12399	1.49426	4.00835e-22	8.03755e-18	785	8876	1.80704	7.37173e-90	1.47818e-85	1689	6083
TFM.RFX5|TFM.MotifFam.RFX5	0.528445	0.0882992	1	8	108	0.6814	0.664679	1	4	95	1.16928	0.771881	1	4	22
TFP.RXRA	1.23321	1.49154e-25	2.99083e-21	3186	18595	1.39502	1.36343e-19	2.73396e-15	1018	12389	1.60011	4.70865e-84	9.44179e-80	2414	9842
TFP.RXRA.Dis	1.04711	0.567035	1	178	1213	1.13494	0.306361	1	74	1057	2.74539	9.10046e-17	1.82483e-12	113	265
TFP.RXRA.Prox	1.3619	1.4246e-41	2.85662e-37	2516	13310	1.57889	3.14509e-29	6.30653e-25	833	8983	1.72005	1.6117e-86	3.23178e-82	1904	7209
TFM.RXRA	1.1117	0.4509	1	55	353	1.82183	0.00245651	1	32	285	1.28632	0.270516	1	24	120
TFP.SETDB1|TFP.MotifFam.SETDB1	1.06415	0.0350853	1	1372	9210	1.66451	7.44084e-19	1.49204e-14	400	3993	1.10122	0.00447642	1	1060	6200
TFP.SETDB1.Dis|TFP.MotifFam.SETDB1.Dis	0.742467	0.0264614	1	61	586	1.22129	0.299438	1	30	398	0.98939	1	1	32	208
TFP.SETDB1.Prox|TFP.MotifFam.SETDB1.Prox	1.35436	1.84509e-16	3.69977e-12	951	5028	1.81031	1.05627e-20	2.11803e-16	333	3051	1.57842	6.0615e-25	1.21545e-20	704	2880
TFM.SETDB1	1.25174	0.459395	1	10	57	1.83338	0.156513	1	6	53	1.97892	0.27261	1	4	13
TFP.SIN3A	1.30772	6.14127e-79	1.23145e-74	6740	37639	1.75814	1.09333e-86	2.19234e-82	2131	23034	1.58072	3.46744e-163	6.9529e-159	5142	21559
TFP.SIN3A.Dis	1.31391	0.0210202	1	88	478	2.21456	5.91495e-07	0.0118607	55	404	1.6528	0.0086268	1	37	144
TFP.SIN3A.Prox	1.3226	1.34503e-80	2.69706e-76	6327	34913	1.76423	2.07943e-84	4.16967e-80	2002	21356	1.60075	2.42985e-162	4.87233e-158	4850	20058
TFM.SIN3A	1.63453	2.3677e-08	0.000474772	176	769	2.13068	7.01718e-09	0.000140708	80	612	2.60341	4.1235e-15	8.26844e-11	110	272
TFP.SIRT6|TFP.MotifFam.SIRT6	0.655359	0.0372646	1	26	283	0.750164	0.608256	1	7	151	0.714475	0.177214	1	20	180
TFP.SIRT6.Dis|TFP.MotifFam.SIRT6.Dis	1.18912	0.600756	1	1	6	0	1	1	0	5	6.43112	0.251031	1	1	1
TFP.SIRT6.Prox|TFP.MotifFam.SIRT6.Prox	0.528404	0.0180937	1	14	189	0.709773	0.559559	1	5	114	0.579311	0.108847	1	10	111
TFM.SIRT6	0	1	1	0	0	0	1	1	0	0	0	1	1	0	0
TFP.SIX5|TFP.MotifFam.SIX5	1.1189	2.35597e-05	0.47242	1726	11035	1.26	4.96533e-07	0.00995648	590	7732	1.46026	1.0019e-31	2.00901e-27	1295	5740
TFP.SIX5.Dis|TFP.MotifFam.SIX5.Dis	0.671782	0.0796172	1	21	223	1.03678	0.883818	1	13	203	0.902575	1	1	8	57
TFP.SIX5.Prox|TFP.MotifFam.SIX5.Prox	1.13715	2.88931e-06	0.0579364	1617	10174	1.27349	3.95222e-07	0.007925	549	7114	1.48753	7.94498e-33	1.59313e-28	1226	5334
TFM.SIX5|TFM.MotifFam.SIX5	0.531263	0.127446	1	7	94	1.1704	0.648462	1	6	83	0.378289	0.498128	1	1	17
TFP.SMARCA4	0.806401	0.156989	1	52	460	0.781688	0.560574	1	10	207	0.924665	0.695219	1	44	306
TFP.SMARCA4.Dis	0	0.0420792	1	0	28	0	0.407764	1	0	28	0	1	1	0	4
TFP.SMARCA4.Prox	0.992421	1	1	37	266	0.802532	0.848318	1	6	121	1.16614	0.423311	1	33	182
TFM.SMARCA4	0	1	1	0	2	0	1	1	0	1	0	1	1	0	2
TFP.SMARCB1	1.51014	5.33081e-123	1.06893e-118	4571	22091	1.99779	2.4045e-102	4.82149e-98	1563	14489	1.94748	2.33593e-216	4.684e-212	3391	11496
TFP.SMARCB1.Dis	1.01506	0.896977	1	69	485	1.97736	1.26325e-05	0.253306	54	444	1.46543	0.137896	1	18	79
TFP.SMARCB1.Prox	1.55519	1.39116e-133	2.78955e-129	4363	20479	2.00593	4.3869e-98	8.79661e-94	1458	13339	1.98166	3.46587e-219	6.94977e-215	3279	10920
TFM.SMARCB1	0.93877	1	1	5	38	2.0895	0.144007	1	4	31	1.3781	0.491693	1	3	14
TFP.SMARCC1	0.980027	0.556916	1	1069	7780	1.03276	0.587725	1	317	4977	1.30997	1.07069e-11	2.14695e-07	819	4033
TFP.SMARCC1.Dis	0.645168	0.0102733	1	36	398	1.15363	0.506531	1	25	351	0.996363	1	1	11	71
TFP.SMARCC1.Prox	1.06426	0.0767914	1	954	6401	1.05028	0.445639	1	263	4062	1.39232	2.46108e-15	4.93497e-11	755	3499
TFM.SMARCC1	1.42696	0.478529	1	3	15	3.23831	0.151814	1	2	10	1.60778	0.63353	1	2	8
TFP.SMARCC2	0.900588	0.126493	1	247	1956	0.886091	0.348862	1	70	1277	1.18651	0.0306297	1	194	1052
TFP.SMARCC2.Dis	0.466704	0.0450723	1	7	107	0.674295	0.665827	1	4	96	0.742036	0.789967	1	3	26
TFP.SMARCC2.Prox	0.949174	0.487696	1	227	1706	0.904178	0.486364	1	61	1091	1.20974	0.0217463	1	182	968
TFM.SMARCC2	1.94596	0.40227	1	3	11	1.79882	0.450874	1	1	9	6.43129	0.0355099	1	3	3
TFP.SMC3|TFP.MotifFam.SMC3	0.64289	1.18757e-190	2.38132e-186	4723	50493	0.853006	2.51974e-09	5.05259e-05	2449	43516	1.37706	6.29065e-44	1.2614e-39	2536	11974
TFP.SMC3.Dis|TFP.MotifFam.SMC3.Dis	0.339568	4.3e-163	8.62236e-159	481	9971	0.693574	5.85611e-14	1.17427e-09	434	9826	0.98033	0.940026	1	50	328
TFP.SMC3.Prox|TFP.MotifFam.SMC3.Prox	1.0447	0.0280103	1	3040	20801	1.3953	1.70878e-23	3.42644e-19	1293	15943	1.55616	1.93337e-62	3.87679e-58	1982	8283
TFM.SMC3	0.853678	0.0498876	1	175	1462	1.77404	7.15224e-10	1.43417e-05	152	1402	1.22505	0.339638	1	24	126
TFP.SP1|TFP.MotifFam.SP1	1.13494	2.52325e-13	5.05963e-09	4226	26761	1.39012	5.01304e-25	1.00521e-20	1458	18178	1.526	1.07508e-88	2.15575e-84	3130	13418
TFP.SP1.Dis|TFP.MotifFam.SP1.Dis	0.481991	5.25491e-16	1.05371e-11	108	1596	0.821758	0.110101	1	74	1454	0.941092	0.793753	1	36	246
TFP.SP1.Prox|TFP.MotifFam.SP1.Prox	1.29896	9.42902e-43	1.89071e-38	3606	20048	1.61909	5.40595e-45	1.084e-40	1264	13706	1.69561	5.60218e-115	1.12335e-110	2695	10402
TFM.SP1|TFM.MotifFam.SP1	1.10399	0.213417	1	181	1170	1.88701	2.57806e-09	5.16952e-05	116	1004	1.60846	0.000435529	1	74	296
TFP.SP2|TFP.MotifFam.SP2	1.21268	3.72201e-10	7.46337e-06	1311	7739	1.53226	6.99783e-17	1.4032e-12	502	5457	1.58008	1.45593e-32	2.91943e-28	934	3822
TFP.SP2.Dis|TFP.MotifFam.SP2.Dis	1.23198	0.339474	1	24	139	1.07931	0.723005	1	9	135	7.91637	1.35613e-07	0.00271931	16	13
TFP.SP2.Prox|TFP.MotifFam.SP2.Prox	1.23532	2.23021e-11	4.47203e-07	1253	7262	1.57892	2.59211e-18	5.1977e-14	480	5065	1.56787	2.12829e-30	4.26764e-26	896	3694
TFM.SP2|TFM.MotifFam.SP2	0.809077	0.659171	1	11	97	1.63793	0.187724	1	9	89	2.29691	0.165766	1	5	14
TFP.SPI1|TFP.MotifFam.PU.1	0.859879	5.24723e-15	1.05217e-10	3051	25134	0.957029	0.210356	1	1058	17760	1.23172	9.44779e-18	1.89447e-13	2184	11477
TFP.SPI1.Dis|TFP.MotifFam.PU.1.Dis	0.486129	3.53525e-27	7.08888e-23	196	2868	0.882848	0.154485	1	147	2687	1.16342	0.305669	1	53	293
TFP.SPI1.Prox|TFP.MotifFam.PU.1.Prox	1.11271	6.87665e-06	0.137891	2163	13913	1.1429	0.00199256	1	654	9387	1.47415	1.37803e-42	2.76323e-38	1692	7445
TFM.SPI1|TFM.MotifFam.PU.1	1.0731	0.571834	1	77	512	2.14146	8.67028e-07	0.0173856	57	433	0.885649	0.67066	1	23	167
TFP.SREBF1	1.46731	1.72501e-06	0.0345899	203	988	1.88769	3.50251e-07	0.00702324	84	725	2.19898	8.40899e-14	1.68617e-09	139	407
TFP.SREBF1.Dis	0.594556	1	1	1	12	1.34907	0.541257	1	1	12	0	1	1	0	0
TFP.SREBF1.Prox	1.51324	4.97656e-07	0.009979	196	925	1.90906	6.42042e-07	0.0128742	79	674	2.25604	2.0115e-14	4.03347e-10	137	391
TFM.SREBF1	0	1	1	0	4	0	1	1	0	3	0	1	1	0	3
TFP.SREBF2	1.93043	0.00137723	1	33	122	1.34952	0.424321	1	9	108	5.42813	1.73876e-09	3.48656e-05	27	32
TFP.SREBF2.Dis	0	1	1	0	5	0	1	1	0	5	0	1	1	0	0
TFP.SREBF2.Prox	2.26451	0.000125244	1	33	104	1.60189	0.192955	1	9	91	6.20357	2.38573e-10	4.78387e-06	27	28
TFM.SREBF2	0	1	1	0	0	0	1	1	0	0	0	1	1	0	0
TFP.SRF|TFP.MotifFam.SRF	1.17825	2.75563e-18	5.52559e-14	3589	21905	1.36214	8.39518e-20	1.6834e-15	1232	15458	1.58448	1.21308e-88	2.43247e-84	2659	10961
TFM.SRF|TFM.MotifFam.SRF	1.6554	0.000675029	1	61	263	2.44329	1.2413e-05	0.248906	34	226	2.69492	1.82136e-05	0.365219	31	74
TFP.SRF.Dis|TFP.MotifFam.SRF.Dis	0.530701	3.71435e-09	7.44801e-05	79	1061	0.923884	0.643279	1	57	998	1.02899	0.911397	1	24	150
TFP.SRF.Prox|TFP.MotifFam.SRF.Prox	1.31038	1.74312e-41	3.49531e-37	3265	17979	1.51783	5.93224e-31	1.18953e-26	1093	12403	1.68778	6.40342e-104	1.28401e-99	2465	9543
TFP.STAT1	1.04606	0.300826	1	617	4210	1.11	0.180219	1	182	2662	1.39931	1.26511e-10	2.53681e-06	482	2220
TFP.STAT1.Dis	0.603726	0.00870525	1	27	319	0.698185	0.258116	1	12	278	1.66336	0.0849954	1	15	58
TFP.STAT1.Prox	1.23933	1.25746e-05	0.252146	511	2946	1.29578	0.0031054	1	151	1897	1.58912	1.63447e-15	3.27744e-11	407	1651
TFM.STAT1	0.727976	0.281333	1	15	147	1.59095	0.171449	1	11	112	0.595439	0.340297	1	5	54
TFP.STAT2	1.10788	0.275599	1	127	818	1.08167	0.65454	1	36	539	1.44091	0.00141234	1	101	451
TFP.STAT2.Dis	1.21815	0.657736	1	7	41	1.70447	0.307367	1	4	38	3.85921	0.0808586	1	3	5
TFP.STAT2.Prox	1.11595	0.296392	1	104	665	1.08206	0.689961	1	29	434	1.40578	0.00567933	1	85	389
TFM.STAT2	0.792746	1	1	3	27	1.47179	0.648213	1	2	22	1.28622	0.670631	1	2	10
TFP.STAT3	0.711453	1.45222e-43	2.91199e-39	1714	17017	0.771153	2.13372e-08	0.000427854	502	10291	0.903686	0.000684867	1	1287	9139
TFP.STAT3.Dis	0.43308	1.57792e-18	3.16405e-14	92	1513	0.643063	0.00140756	1	51	1278	0.894295	0.579778	1	42	302
TFP.STAT3.Prox	0.880644	3.09694e-05	0.620998	1202	9715	0.923379	0.157695	1	357	6229	1.09541	0.0119805	1	913	5367
TFM.STAT3	0.734046	0.0463418	1	46	447	1.12875	0.568004	1	23	330	0.902551	0.752579	1	24	171
TFP.SUZ12|TFP.MotifFam.SUZ12	1.87964	3.53571e-14	7.0898e-10	206	783	1.46637	0.0434426	1	34	376	2.38869	3.03793e-20	6.09166e-16	178	480
TFP.SUZ12.Dis|TFP.MotifFam.SUZ12.Dis	0.908035	1	1	7	55	1.1992	0.68501	1	2	27	0.974402	1	1	5	33
TFP.SUZ12.Prox|TFP.MotifFam.SUZ12.Prox	2.38165	1.24851e-19	2.50351e-15	170	510	1.91647	0.00200102	1	30	254	2.99481	5.85914e-24	1.17487e-19	146	314
TFM.SUZ12	0	1	1	0	0	0	1	1	0	0	0	1	1	0	0
TFP.TAF1	1.42583	7.79578e-153	1.56321e-148	7868	40761	1.93523	4.50221e-128	9.02784e-124	2548	26595	1.83289	0	#VALUE!	5974	21893
TFP.TAF1.Dis	0.992409	0.965084	1	148	1064	1.66741	8.59097e-06	0.172266	95	928	1.32922	0.0616589	1	56	271
TFP.TAF1.Prox	1.46165	6.81225e-163	1.36599e-158	7339	37071	1.9366	1.0263e-122	2.05794e-118	2332	23827	1.85421	1.25662e-305	2.51978e-301	5641	20396
TFM.TAF1	1.46178	4.80716e-09	9.63931e-05	312	1525	1.95331	1.55826e-12	3.12463e-08	150	1258	2.51643	1.23377e-23	2.47396e-19	191	489
TFP.TAF7	1.39749	1.43868e-60	2.88484e-56	3221	16666	1.76123	1.42024e-53	2.84787e-49	1091	10853	1.66433	3.2378e-97	6.49244e-93	2418	9487
TFP.TAF7.Dis	0.812981	0.247308	1	40	351	1.87521	0.000693531	1	38	329	0.584612	0.342004	1	5	55
TFM.TAF7	1.5065	2.85175e-05	0.571834	138	654	1.98264	1.07752e-06	0.0216063	67	550	2.5927	5.5212e-12	1.10711e-07	85	211
TFP.TAF7.Prox	1.44376	1.3604e-67	2.72788e-63	3021	15133	1.78121	8.94851e-52	1.79435e-47	1004	9822	1.72189	1.02117e-103	2.04764e-99	2295	8703
TFP.TAL1|TFP.MotifFam.TAL1	0.997117	0.957989	1	935	6690	1.24684	0.00090673	1	270	3536	1.12698	0.00344389	1	730	4171
TFP.TAL1.Dis|TFP.MotifFam.TAL1.Dis	0.628177	0.0101316	1	31	352	1.04832	0.803401	1	18	278	1.00042	1	1	14	90
TFP.TAL1.Prox|TFP.MotifFam.TAL1.Prox	1.21874	1.06585e-06	0.0213725	752	4411	1.38427	1.0514e-05	0.210827	225	2658	1.43968	1.66804e-14	3.34476e-10	590	2643
TFM.TAL1|TFM.MotifFam.TAL1	0.216182	0.0147707	1	2	66	0	0.41819	1	0	30	0.321533	0.114052	1	2	40
TFP.TBP	1.2565	2.82467e-61	5.66404e-57	7126	41336	1.67257	1.75439e-78	3.5179e-74	2456	28273	1.67288	1.31834e-205	2.64354e-201	5246	20858
TFP.TBP.Dis	0.814721	0.0038846	1	217	1899	1.35872	0.000839136	1	140	1678	1.33269	0.0215904	1	81	391
TFP.TBP.Prox	1.35709	5.81301e-96	1.16562e-91	6394	34457	1.76459	3.93634e-88	7.89316e-84	2150	23210	1.76822	8.66037e-228	1.73658e-223	4804	18064
TFM.TBP	1.37266	1.00777e-06	0.0202079	304	1582	1.78521	1.20777e-09	2.42182e-05	143	1310	2.40746	2.77431e-21	5.56304e-17	185	495
TFP.TCF12|TFP.MotifFam.TCF12	1.29731	2.31169e-66	4.63541e-62	5912	33166	1.64512	1.34301e-67	2.693e-63	2082	23593	1.80942	1.7465e-222	3.50209e-218	4344	15925
TFP.TCF12.Dis|TFP.MotifFam.TCF12.Dis	0.573863	2.18322e-13	4.37778e-09	163	2023	1.00816	0.923076	1	117	1879	1.07192	0.63501	1	49	294
TFP.TCF12.Prox|TFP.MotifFam.TCF12.Prox	1.51813	1.16667e-142	2.33941e-138	5231	25238	1.91792	4.34207e-101	8.70673e-97	1791	17542	2.01526	1.76697e-272	3.54312e-268	3938	12971
TFM.TCF12|TFM.MotifFam.TCF12	1.01451	0.890579	1	61	429	1.42205	0.0745052	1	30	342	1.34802	0.12083	1	35	167
TFP.TCF4.Dis|TFP.StructFam.HMG.Dis|TFP.MotifFam.TCF4.Dis	0.575609	1.32336e-07	0.00265359	86	1065	1.04991	0.684239	1	61	941	1.18474	0.383424	1	28	152
TFP.TFAP2A	1.21786	4.05019e-08	0.000812144	961	5644	1.59993	3.2485e-15	6.5139e-11	366	3787	1.57793	1.12555e-23	2.25696e-19	668	2733
TFP.TFAP2A.Dis	0.594391	0.00583189	1	29	348	1.31393	0.174858	1	27	333	1.02898	1	1	4	25
TFP.TFAP2A.Prox	1.39052	5.32538e-17	1.06784e-12	841	4330	1.63121	2.23786e-13	4.48736e-09	290	2931	1.80832	1.61664e-34	3.24168e-30	619	2211
TFM.TFAP2A	1.05403	0.748618	1	26	176	2.05509	0.00646002	1	18	142	1.02081	0.864934	1	10	63
TFP.TFAP2C	1.1765	3.42121e-08	0.000686021	1420	8638	1.53973	3.29411e-18	6.60535e-14	534	5789	1.54411	1.38064e-31	2.76846e-27	995	4167
TFP.TFAP2C.Dis	0.588722	0.000366631	1	44	533	1.31377	0.0986226	1	41	506	0.714542	0.677037	1	5	45
TFP.TFAP2C.Prox	1.3342	3.50332e-19	7.02485e-15	1240	6661	1.59569	2.03064e-17	4.07183e-13	434	4521	1.75332	2.62403e-45	5.2617e-41	908	3351
TFM.TFAP2C	1.03368	0.799974	1	41	283	1.89609	0.00310392	1	27	231	1.10641	0.67405	1	16	93
TFM.Cell.NonSpecific	1.41156	2.13042e-11	4.27191e-07	492	2492	2.64267	7.89186e-48	1.58248e-43	338	2143	2.04515	3.96608e-15	7.95278e-11	181	570
TFM.Cell.Specific	1.39646	3.7506e-21	7.52071e-17	1044	5357	2.40672	8.39827e-70	1.68402e-65	610	4353	1.94224	2.39985e-34	4.81217e-30	503	1672
TFM.MC.N.TFSS	1.20588	1.62433e-09	3.25711e-05	1287	7639	2.14942	5.31363e-66	1.06549e-61	747	6013	1.58738	1.1811e-22	2.36834e-18	621	2525
TFM.MC.N.chromatin	1.22587	0.00184278	1	285	1660	2.55083	3.26381e-31	6.54459e-27	228	1480	1.35426	0.0320406	1	64	304
TFM.MC.N.general	1.60785	4.36385e-12	8.75038e-08	288	1280	2.26745	3.90944e-16	7.83921e-12	139	1005	2.53633	3.29875e-22	6.61465e-18	176	447
TFP.TFP	1.18919	2.79789e-09	5.61033e-05	1458	8777	2.08458	2.89914e-67	5.81335e-63	827	6901	1.60293	5.56388e-27	1.11567e-22	720	2901
TFM.MotifFam.AP-1	0.99575	1	1	109	781	1.89204	1.34436e-05	0.269571	62	533	1.02667	0.822933	1	53	332
TFM.MotifFam.BCL	1.42977	0.00011871	1	152	759	1.51186	0.00394445	1	58	623	2.57508	4.89143e-15	9.8083e-11	112	280
TFM.MotifFam.CtBP2	0	1	1	0	0	0	1	1	0	0	0	1	1	0	0
TFM.MotifFam.E2F	1.63265	8.90211e-17	1.78505e-12	395	1730	2.46361	2.96999e-28	5.95541e-24	218	1463	2.72031	9.44881e-29	1.89468e-24	206	488
TFM.MotifFam.Ets	1.65496	1.16598e-11	2.33802e-07	249	1075	2.25475	2.68071e-14	5.37536e-10	123	893	2.71059	3.80789e-20	7.63558e-16	141	335
TFM.MotifFam.Foxa|TFM.StructFam.Forkhead	0.518751	0.00249624	1	20	275	0.869001	0.864346	1	8	149	0.51785	0.0272536	1	12	149
TFM.MotifFam.GATA	0.277188	9.13766e-11	1.83228e-06	18	463	0.190061	0.000268974	1	3	255	0.376674	3.56357e-05	0.714567	15	256
TFM.MotifFam.HNF4	0.633181	0.0920588	1	15	169	0.640881	0.529702	1	4	101	0.75253	0.473611	1	11	94
TFM.MotifFam.Irf	0.732963	0.00318835	1	96	934	1.12368	0.385115	1	57	822	1.17685	0.333025	1	43	235
TFM.MotifFam.Maf	0.806141	0.44657	1	20	177	0.879702	1	1	5	92	0.974398	1	1	15	99
TFM.MotifFam.Mef2	0.663599	0.0902071	1	20	215	0.819426	0.73935	1	8	158	0.853092	0.677595	1	13	98
TFM.MotifFam.Myc	1.06036	0.443849	1	185	1245	1.68294	5.09727e-06	0.10221	97	939	1.43471	0.00180721	1	97	435
TFM.MotifFam.NF-Y	0.256591	0.000495735	1	5	139	0.622314	0.360107	1	5	130	0	0.15338	1	0	17
TFM.MotifFam.RXRA	1.10856	0.451972	1	55	354	1.81545	0.00252819	1	32	286	1.28632	0.270516	1	24	120
TFM.MotifFam.STAT|TFM.StructFam.STAT	0.713262	0.0203681	1	51	510	1.13199	0.519288	1	26	372	0.84019	0.493345	1	26	199
TFM.MotifFam.TCF4|TFM.StructFam.HMG|TFM.TCF4	0.648562	0.211873	1	10	110	0.863287	1	1	4	75	0.849389	0.850142	1	7	53
TFM.MotifFam.ZNF274	0	1	1	0	0	0	1	1	0	0	0	1	1	0	0
TFM.MotifFam.ZZZ3	0	1	1	0	0	0	1	1	0	0	0	1	1	0	0
TFM.StructFam.AP2.Dis	0.792746	1	1	3	27	1.86839	0.236786	1	3	26	0	1	1	0	1
TFM.StructFam.AP2.NSpc	1.36406	0.308037	1	13	68	3.12777	0.00180842	1	11	57	1.13487	0.74483	1	3	17
TFM.StructFam.AP2	1.02642	0.865945	1	41	285	1.88791	0.00321138	1	27	232	1.08317	0.780345	1	16	95
TFM.StructFam.AP2.Prox	1.18922	0.343063	1	37	222	2.01636	0.00416126	1	23	185	1.33641	0.28688	1	16	77
TFM.StructFam.AP2.Spc	1.12656	0.565982	1	24	152	2.37027	0.00123146	1	19	130	0.714542	0.677037	1	5	45
TFM.StructFam.CBF-NFY.Dis	0	0.622454	1	0	10	0	1	1	0	9	0	1	1	0	1
TFM.StructFam.bZIP.Dis	0.294773	0.00249174	1	5	121	0.314117	0.0943628	1	2	103	0.964657	1	1	3	20
TFM.StructFam.bZIP.NSpc	1.17739	0.229722	1	66	400	2.3124	8.57994e-06	0.172045	39	274	1.15534	0.464431	1	30	167
TFM.StructFam.bZIP	0.951533	0.579772	1	175	1312	1.60864	7.18559e-05	1	86	870	1.09626	0.39654	1	98	575
TFM.StructFam.bZIP.Prox	1.33905	0.00167233	1	148	789	2.16732	7.19566e-09	0.000144287	77	579	1.60852	0.000304521	1	80	320
TFM.StructFam.bZIP.Spc	1.05038	0.562276	1	150	1019	1.75431	1.08074e-05	0.216709	79	733	1.2898	0.0441165	1	80	399
TFM.StructFam.CBF-NFY.NSpc	0.475642	0.710943	1	1	15	1.07921	0.616766	1	1	15	0	1	1	0	1
TFM.StructFam.CBF-NFY.Prox	0.304853	0.0034028	1	5	117	0.728979	0.689325	1	5	111	0	0.238836	1	0	13
TFM.StructFam.CBF-NFY.Spc	0.302269	0.00346906	1	5	118	0.716062	0.691227	1	5	113	0	0.388944	1	0	12
TFM.StructFam.ETS.Dis	1.48276	0.0446031	1	32	154	3.11409	1.0316e-06	0.0206857	28	146	1.8375	0.29056	1	4	14
TFM.StructFam.ETS.NSpc	2.00305	6.77327e-20	1.35818e-15	255	910	2.82036	2.08255e-22	4.17592e-18	134	780	3.54139	4.45168e-28	8.92651e-24	138	251
TFM.StructFam.ETS	1.64696	1.06682e-23	2.13918e-19	558	2425	2.35993	3.81754e-33	7.65493e-29	284	2001	2.63852	2.57992e-41	5.17326e-37	319	780
TFM.StructFam.ETS.Prox	1.70612	1.81542e-22	3.64029e-18	465	1950	2.2626	4.96681e-24	9.95945e-20	218	1591	2.82375	2.13228e-42	4.27565e-38	292	667
TFM.StructFam.ETS.Spc	1.61809	1.18525e-20	2.37666e-16	512	2264	2.31052	2.04996e-29	4.11058e-25	260	1866	2.5796	5.51093e-37	1.10505e-32	294	735
TFM.StructFam.Forkhead.Dis	0	0.066587	1	0	26	0	0.621961	1	0	18	0	0.618891	1	0	9
TFM.StructFam.Forkhead.NSpc	0	0.607363	1	0	8	0	1	1	0	8	0	1	1	0	3
TFM.StructFam.Forkhead.Prox	0.690405	0.24172	1	12	124	1.07926	0.809508	1	5	75	0.661986	0.396014	1	7	68
TFM.StructFam.Forkhead.Spc	0.870055	1	1	5	41	1.24533	0.677082	1	2	26	1.07187	0.755923	1	3	18
TFM.StructFam.HLH.Dis	0.382137	0.00185557	1	9	168	0.851824	0.865024	1	8	152	0.321543	0.347359	1	1	20
TFM.StructFam.HLH.NSpc	1.05754	0.638511	1	87	587	1.80949	0.000106599	1	55	494	1.43391	0.0568283	1	35	157
TFM.StructFam.HLH	1.07301	0.277449	1	281	1869	1.6628	7.70924e-08	0.00154586	144	1415	1.43747	9.18517e-05	1	153	685
TFM.StructFam.HLH.Prox	1.32195	0.000129738	1	239	1291	2.0207	3.44748e-11	6.91289e-07	121	979	1.74249	6.18206e-08	0.00123963	134	495
TFM.StructFam.HLH.Spc	1.12521	0.0938951	1	239	1516	1.78037	7.74593e-09	0.000155321	130	1193	1.50561	9.07764e-05	1	124	530
TFM.StructFam.HMG.Dis	0	0.612584	1	0	9	0	1	1	0	8	0	1	1	0	1
TFM.StructFam.HMG.NSpc	0.891821	1	1	2	16	1.24529	0.56795	1	1	13	0.91871	1	1	1	7
TFM.StructFam.HMG.Prox	0.861047	0.850959	1	7	58	0.851967	1	1	2	38	1.20584	0.63428	1	6	32
TFM.StructFam.HMG.Spc	0.792746	1	1	3	27	1.47179	0.648213	1	2	22	0.494692	0.709111	1	1	13
TFM.StructFam.Homeodomain.Dis	0.533385	0.0879008	1	8	107	1.11108	0.6835	1	7	102	0.803882	1	1	1	8
TFM.StructFam.Homeodomain.NSpc	1.88763	1.02339e-07	0.00205209	101	382	3.1923	5.72632e-14	1.14824e-09	65	332	3.00248	5.10008e-08	0.00102267	42	90
TFM.StructFam.Homeodomain	1.25558	0.000473418	1	291	1655	1.85174	5.55067e-11	1.11302e-06	150	1326	1.79462	6.98255e-10	1.40014e-05	160	574
TFM.StructFam.Homeodomain.Prox	1.35613	3.15942e-05	0.633526	237	1248	2.13293	2.77865e-13	5.57175e-09	129	990	1.81661	2.1149e-08	0.00042408	127	450
TFM.StructFam.Homeodomain.Spc	1.43801	2.82495e-05	0.566459	173	859	2.12025	3.88481e-10	7.78983e-06	96	739	2.47982	1.23275e-11	2.47191e-07	89	231
TFM.StructFam.IPT.TIG.Dis	0.216193	0.116873	1	1	33	0.522116	1	1	1	31	0	1	1	0	4
TFM.StructFam.IPT.TIG.NSpc	1.7837	0.35309	1	2	8	2.02369	0.416949	1	1	8	NA	0.13457	1	1	0
TFM.StructFam.IPT.TIG.Prox	0.778297	0.490782	1	12	110	0.97518	1	1	5	83	1.19649	0.679673	1	8	43
TFM.StructFam.IPT.TIG.Spc	0.82325	1	1	3	26	1.34913	0.661955	1	2	24	3.21561	0.187886	1	2	4
TFM.StructFam.MADs-box.Dis	1.21815	0.657736	1	7	41	1.70447	0.307367	1	4	38	6.43129	0.0355099	1	3	3
TFM.StructFam.MADs-box.NSpc	1.71074	0.00626988	1	35	146	2.74754	0.00010622	1	21	124	2.39325	0.00608311	1	16	43
TFM.StructFam.MADs-box	1.21691	0.106035	1	81	475	1.78517	0.000808469	1	42	382	1.65522	0.00483077	1	44	171
TFM.StructFam.MADs-box.Prox	1.49164	0.00457108	1	65	311	2.04485	0.000512342	1	32	254	2.12573	0.000188953	1	38	115
TFM.StructFam.MADs-box.Spc	1.4783	0.00990263	1	58	280	2.12886	0.000238666	1	32	244	2.41214	0.000116658	1	30	80
TFM.StructFam.NR.Dis	0.604611	0.343143	1	5	59	1.5276	0.389054	1	5	53	0	0.60856	1	0	8
TFM.StructFam.NR.NSpc	1.21719	0.330451	1	29	170	2.30038	0.00184779	1	20	141	1.09211	0.712943	1	9	53
TFM.StructFam.NR	0.927411	0.551	1	91	700	1.42759	0.0273204	1	44	500	1.04349	0.754543	1	49	302
TFM.StructFam.NR.Prox	1.12331	0.350793	1	71	451	1.44322	0.0573767	1	30	337	1.43312	0.0357233	1	43	193
TFM.StructFam.NR.Spc	1.14373	0.299595	1	67	418	1.82499	0.00120822	1	38	338	1.32044	0.15789	1	31	151
TFM.StructFam.STAT.Dis	0.29726	0.0833604	1	2	48	0.38534	0.517147	1	1	42	0.803882	1	1	1	8
TFM.StructFam.p53.Dis	0.425921	0.102282	1	4	67	0.724711	0.798888	1	3	67	3.21557	0.35182	1	1	2
TFM.StructFam.p53.NSpc	2.17156	0.0869656	1	7	23	2.55674	0.133194	1	3	19	5.1452	0.0235234	1	4	5
TFM.StructFam.p53.Prox	1.12659	0.450288	1	45	285	1.50591	0.076199	1	21	226	1.83781	0.00830398	1	28	98
TFM.StructFam.p53.Spc	1.17761	0.488573	1	17	103	1.30285	0.503133	1	7	87	2.62015	0.0136595	1	11	27
TFM.StructFam.STAT.NSpc	0.987883	1	1	18	130	1.68111	0.109701	1	11	106	1.02313	0.839806	1	7	44
TFM.StructFam.STAT.Prox	0.90066	0.619371	1	38	301	1.45987	0.127685	1	20	222	0.977515	1	1	19	125
TFM.StructFam.STAT.Spc	0.831438	0.376572	1	31	266	1.23991	0.390867	1	16	209	1.15617	0.567481	1	16	89
TFM.StructFam.ZNF.Dis	0.874716	0.194726	1	110	897	1.71067	4.70812e-06	0.0944073	92	876	3.39492	5.97222e-05	1	19	36
TFM.StructFam.ZNF.NSpc	1.28195	1.26253e-08	0.000253162	660	3681	2.26169	8.51877e-46	1.70818e-41	441	3287	2.34309	2.20185e-27	4.41515e-23	257	707
TFM.StructFam.ZNF	1.23131	2.05029e-12	4.11124e-08	1433	8336	2.13255	2.00247e-72	4.01535e-68	848	6941	1.94266	4.00755e-46	8.03593e-42	686	2283
TFM.StructFam.ZNF.Prox	1.46303	9.58629e-28	1.92224e-23	1094	5362	2.29956	9.08672e-61	1.82207e-56	579	4303	2.19924	2.49454e-55	5.00205e-51	613	1802
TFM.StructFam.ZNF.Spc	1.32537	7.80287e-18	1.56463e-13	1194	6455	2.2001	2.01776e-66	4.04601e-62	710	5572	2.33769	7.24072e-59	1.45191e-54	575	1590
TFM.StructFam.wHTH.Dis	0.690405	0.24172	1	12	124	1.27842	0.43903	1	9	114	1.48411	0.466356	1	3	13
TFM.StructFam.wHTH.NSpc	1.41916	5.34727e-06	0.107223	218	1097	2.29465	6.11551e-16	1.22628e-11	134	957	2.52104	1.58538e-13	3.179e-09	103	263
TFM.StructFam.wHTH	1.32481	6.09083e-08	0.00122133	469	2530	1.9788	9.20981e-21	1.84675e-16	258	2155	2.19965	6.15111e-23	1.23342e-18	242	709
TFM.StructFam.wHTH.Prox	1.45196	1.42235e-11	2.8521e-07	431	2122	2.12653	3.60286e-22	7.22445e-18	231	1794	2.37811	1.75055e-25	3.51019e-21	231	626
TFM.StructFam.wHTH.Spc	1.46012	6.15391e-12	1.23398e-07	433	2120	2.1914	1.6502e-24	3.30898e-20	240	1811	2.49068	8.13028e-27	1.63028e-22	223	577
TFP.MC.TFSS	0.966938	6.68428e-05	1	25364	184826	1.14473	0.00967597	1	5790	92838	1.32284	1.66002e-198	3.32867e-194	20505	108185
TFP.MC.chromatin	0.837892	3.32207e-66	6.66141e-62	12670	104180	1.14193	9.31024e-06	0.186689	4655	72780	1.36872	8.67959e-130	1.74043e-125	8715	42515
TFP.MC.general	1.19613	5.40917e-56	1.08465e-51	11012	67453	1.64102	4.25759e-79	8.53731e-75	3132	38488	1.46801	2.77904e-187	5.57254e-183	8609	39412
TFP.TFM	0.958608	4.55448e-07	0.00913264	26081	190993	1.15375	0.0076784	1	5819	93314	1.29374	2.30219e-172	4.61635e-168	21200	113998
TFP.MotifFam.AP-1.Dis	0.564228	3.92674e-18	7.8739e-14	213	2687	0.930242	0.470832	1	125	2172	0.903298	0.393028	1	93	662
TFP.MotifFam.AP-1	1.10502	1.54906e-13	3.10617e-09	7167	46738	1.50364	4.60586e-46	9.23566e-42	2040	24682	1.28244	1.26978e-56	2.54615e-52	5559	28423
TFP.MotifFam.AP-1.Prox	1.29301	8.7406e-59	1.75266e-54	5303	29781	1.77038	4.95043e-76	9.9266e-72	1686	17485	1.51361	2.57778e-108	5.16897e-104	4027	17485
TFP.MotifFam.BAF155.Dis	0.877137	0.292671	1	83	675	1.66284	0.000335614	1	62	606	1.37823	0.16546	1	24	112
TFP.MotifFam.BAF155	1.43013	5.97383e-99	1.19787e-94	4790	24407	1.89597	6.8656e-91	1.37669e-86	1616	15736	1.83478	4.19267e-192	8.40715e-188	3561	12807
TFP.MotifFam.BAF155.Prox	1.5038	2.3468e-119	4.70581e-115	4518	21917	1.933	3.70749e-90	7.43426e-86	1488	14094	1.9061	3.74285e-205	7.50516e-201	3408	11799
TFP.MotifFam.BCL.Dis	0.749467	4.54078e-06	0.0910518	264	2510	0.68665	0.000369043	1	87	2038	1.63597	1.23493e-08	0.000247629	186	732
TFP.MotifFam.BCL	1.20674	2.7553e-34	5.52493e-30	5556	33309	0.919765	0.0153416	1	1078	18690	1.49607	2.06239e-120	4.1355e-116	4773	21040
TFP.MotifFam.BCL.Prox	1.38864	6.87362e-66	1.3783e-61	3665	19115	1.2342	1.15157e-07	0.00230913	816	10977	1.6397	6.53966e-117	1.31133e-112	3104	12410
TFP.MotifFam.BDP1.Dis	0.881292	0.659805	1	21	170	1.44851	0.262663	1	11	123	1.33481	0.360424	1	11	53
TFP.MotifFam.BDP1	0.799329	0.00845948	1	152	1356	1.01308	0.886364	1	53	847	1.01699	0.873921	1	105	664
TFP.MotifFam.BDP1.Prox	0.632405	0.000127631	1	69	778	0.939066	0.85444	1	30	517	0.74121	0.0617481	1	43	373
TFP.MotifFam.BRF.Dis	0.807702	0.84211	1	6	53	1.24541	0.567405	1	4	52	2.57237	0.240634	1	2	5
TFP.MotifFam.BRF	1.0085	0.94775	1	67	474	1.09417	0.665817	1	25	370	1.32774	0.0858615	1	45	218
TFP.MotifFam.BRF.Prox	0.765124	0.143677	1	34	317	0.786059	0.505863	1	12	247	0.983087	1	1	24	157
TFP.MotifFam.E2F.Dis	0.981143	0.826233	1	210	1527	1.75802	9.65811e-10	1.93664e-05	153	1424	2.25391	3.06459e-07	0.00614511	62	177
TFP.MotifFam.E2F	1.33219	2.54789e-93	5.10903e-89	7069	38853	2.05943	2.7373e-154	5.48882e-150	2636	26519	1.77434	3.77612e-239	7.57187e-235	5001	18769
TFP.MotifFam.E2F.Prox	1.39295	1.0779e-111	2.16141e-107	6387	33593	2.0157	1.01314e-135	2.03154e-131	2293	22632	1.80974	4.14864e-237	8.31885e-233	4644	17059
TFP.MotifFam.Ets.Dis	1.14466	0.196506	1	111	692	2.09509	8.88767e-09	0.000178215	82	638	2.14429	0.000461064	1	33	99
TFP.MotifFam.Ets	1.41365	7.61868e-103	1.5277e-98	5338	27566	1.84125	2.1887e-90	4.38879e-86	1811	18373	1.82116	1.29003e-208	2.58677e-204	3975	14443
TFP.MotifFam.Ets.Prox	1.42766	1.47094e-99	2.94953e-95	4869	24859	1.82664	5.76975e-82	1.15695e-77	1632	16418	1.80321	1.29123e-187	2.58917e-183	3668	13426
TFP.MotifFam.Foxa.Dis|TFP.StructFam.Forkhead.Dis	0.431194	5.39114e-20	1.08103e-15	99	1635	0.741075	0.0178399	1	64	1393	0.868381	0.45517	1	37	274
TFP.MotifFam.Foxa|TFP.StructFam.Forkhead	0.913972	2.4179e-05	0.484836	2544	19790	1.25574	4.2006e-09	8.42304e-05	871	11559	1.11772	1.7614e-05	0.353196	1844	10642
TFP.MotifFam.Foxa.Prox|TFP.StructFam.Forkhead.Prox	1.14359	1.39303e-07	0.00279331	1890	11832	1.5276	5.27666e-22	1.05808e-17	696	7673	1.40819	9.53018e-28	1.91099e-23	1359	6245
TFP.MotifFam.GATA.Dis	0.519131	7.46086e-19	1.49605e-14	164	2249	0.773105	0.0181798	1	88	1835	1.09222	0.456424	1	81	477
TFP.MotifFam.GATA	0.863264	3.88937e-16	7.79896e-12	3515	28818	1.14287	0.000170909	1	1045	15121	1.00553	0.791109	1	2699	17266
TFP.MotifFam.GATA.Prox	1.13015	1.23227e-08	0.000247094	2678	16982	1.39427	1.56574e-16	3.13962e-12	823	9928	1.33196	7.00729e-30	1.4051e-25	2071	10081
TFP.MotifFam.HNF4.Dis	0.385429	6.93702e-08	0.00139101	26	481	0.753105	0.254641	1	19	408	0.612436	0.221069	1	8	84
TFP.MotifFam.HNF4	1.12604	2.16512e-05	0.43415	1554	9871	1.39627	1.26003e-10	2.5266e-06	471	5581	1.35426	8.73915e-20	1.75238e-15	1184	5650
TFP.MotifFam.HNF4.Prox	1.32929	4.87076e-19	9.76685e-15	1261	6799	1.6329	2.16407e-18	4.33939e-14	420	4276	1.63397	5.09355e-37	1.02136e-32	939	3717
TFP.MotifFam.Irf.Dis	0.522327	2.41322e-14	4.83899e-10	124	1691	0.840622	0.136212	1	81	1556	1.14394	0.395952	1	45	253
TFP.MotifFam.Irf	1.05687	0.00218761	1	3765	25492	1.22122	6.67909e-10	1.33929e-05	1350	18630	1.51172	5.29818e-75	1.06239e-70	2736	11811
TFP.MotifFam.Irf.Prox	1.22838	4.92841e-25	9.88244e-21	3235	18955	1.44965	4.27075e-26	8.5637e-22	1147	13588	1.66329	2.44663e-96	4.90598e-92	2401	9425
TFP.MotifFam.Maf.Dis	0.571156	3.18927e-07	0.00639513	79	986	0.805131	0.208558	1	40	803	1.23689	0.225668	1	40	208
TFP.MotifFam.Maf	0.819115	8.58594e-15	1.72165e-10	1651	14305	0.913907	0.0773966	1	442	7777	0.997462	0.95192	1	1295	8349
TFP.MotifFam.Maf.Prox	0.935696	0.0363001	1	1139	8675	1.05318	0.365789	1	345	5318	1.14704	0.000251166	1	876	4920
TFP.MotifFam.Mef2.Dis	0.542158	5.19116e-14	1.04093e-09	138	1813	0.771296	0.0249553	1	78	1631	1.15394	0.305194	1	61	340
TFP.MotifFam.Mef2	1.07535	0.000960554	1	2505	16663	1.05527	0.181359	1	741	11439	1.4825	3.52382e-50	7.06596e-46	1959	8584
TFP.MotifFam.Mef2.Prox	1.40562	7.26664e-37	1.45711e-32	1833	9376	1.46547	3.31527e-15	6.64778e-11	552	6275	1.75182	4.87228e-71	9.76989e-67	1460	5413
TFP.MotifFam.Myc.Dis	0.563354	5.41124e-34	1.08506e-29	416	5244	0.97506	0.709804	1	283	4693	1.2777	0.00998318	1	140	705
TFP.MotifFam.Myc	1.07092	1.33599e-09	2.67893e-05	10767	72483	1.60139	4.26636e-72	8.55491e-68	3391	43136	1.384	2.33005e-129	4.67222e-125	8051	38770
TFP.MotifFam.Myc.Prox	1.25611	1.26639e-70	2.53937e-66	8417	49030	1.82352	9.75937e-109	1.95695e-104	2638	28988	1.52026	4.49705e-169	9.01749e-165	6392	28001
TFP.MotifFam.NF-Y.Dis	1.39695	0.0677277	1	37	189	2.41454	0.000166277	1	25	168	2.98625	0.00208376	1	13	28
TFP.MotifFam.NF-Y	1.14007	0.000145547	1	1017	6376	1.46869	8.12221e-12	1.62866e-07	403	4536	1.53213	1.88918e-22	3.78819e-18	711	2996
TFP.MotifFam.NF-Y.Prox	1.17055	1.37659e-05	0.276033	933	5698	1.44912	2.96812e-10	5.95167e-06	363	4130	1.60503	3.76842e-25	7.55644e-21	664	2671
TFP.MotifFam.RXRA.Dis	1.04366	0.595571	1	178	1217	1.13062	0.307454	1	74	1061	2.74539	9.10046e-17	1.82483e-12	113	265
TFP.MotifFam.RXRA	1.23425	8.56068e-26	1.71659e-21	3195	18633	1.39483	1.23943e-19	2.4853e-15	1020	12416	1.60193	1.38653e-84	2.78027e-80	2421	9860
TFP.MotifFam.RXRA.Prox	1.36338	5.61442e-42	1.1258e-37	2525	13344	1.57883	2.80419e-29	5.62297e-25	835	9006	1.72219	4.08458e-87	8.1904e-83	1911	7227
TFP.MotifFam.STAT.Dis|TFP.StructFam.STAT.Dis	0.454284	5.56836e-19	1.11657e-14	108	1693	0.673217	0.0018221	1	60	1436	0.94343	0.764564	1	49	334
TFP.MotifFam.STAT|TFP.StructFam.STAT	0.761919	3.80506e-33	7.62991e-29	2083	19323	0.825801	9.00932e-06	0.180655	604	11602	0.969933	0.267549	1	1580	10468
TFP.MotifFam.STAT.Prox|TFP.StructFam.STAT.Prox	0.941524	0.0303886	1	1494	11306	0.996065	0.959421	1	440	7149	1.16899	2.04422e-06	0.0409907	1148	6332
TFP.MotifFam.TATA.Dis	0.764138	3.54405e-05	0.710654	248	2313	1.23637	0.0141963	1	154	2026	1.30532	0.0205819	1	98	483
TFP.MotifFam.TATA	1.30903	6.18506e-104	1.24023e-99	9163	51561	1.76464	8.37543e-101	1.67944e-96	2867	32890	1.68838	1.95577e-276	3.92172e-272	6992	27880
TFP.MotifFam.TATA.Prox	1.41179	8.52649e-149	1.70973e-144	8106	42421	1.86457	1.89145e-113	3.79274e-109	2486	26512	1.76997	2.37298e-293	4.7583e-289	6285	23860
TFP.MotifFam.TCF4|TFP.StructFam.HMG|TFP.TCF4	1.30809	2.07663e-52	4.16406e-48	4270	23635	1.86348	7.95083e-86	1.5943e-81	1601	15797	1.71672	1.08228e-134	2.1702e-130	3047	11647
TFP.MotifFam.TCF4.Prox|TFP.StructFam.HMG.Prox|TFP.TCF4.Prox	1.46484	8.53171e-91	1.71078e-86	3839	19035	1.99484	1.57161e-95	3.15139e-91	1437	13185	1.92801	1.56378e-173	3.13569e-169	2771	9441
TFP.MotifFam.XRCC4.Dis	0	1	1	0	0	0	1	1	0	0	0	1	1	0	0
TFP.StructFam.AP2.Dis	0.576805	0.00019961	1	44	544	1.29322	0.121306	1	41	514	0.669879	0.544604	1	5	48
TFP.StructFam.AP2	1.16853	9.32059e-08	0.00186897	1442	8831	1.54102	1.73059e-18	3.47017e-14	543	5885	1.51699	8.45074e-30	1.69454e-25	1010	4305
TFP.StructFam.AP2.Prox	1.32537	1.09352e-18	2.19273e-14	1259	6808	1.59992	7.16294e-18	1.43631e-13	442	4595	1.72129	2.32677e-43	4.66563e-39	921	3462
TFP.StructFam.ETS.Dis	0.60077	2.48336e-25	4.97964e-21	396	4685	1.08752	0.175935	1	288	4303	1.21823	0.0551183	1	114	602
TFP.StructFam.ETS	1.2032	1.77103e-56	3.55126e-52	10325	62815	1.68777	1.5248e-88	3.05752e-84	3367	41468	1.6497	1.20896e-275	2.42421e-271	7642	31268
TFP.StructFam.ETS.Prox	1.4154	9.35962e-155	1.87679e-150	8343	43605	1.88482	1.46383e-119	2.93528e-115	2596	27750	1.80688	0	#VALUE!	6391	23813
TFP.StructFam.HLH.Dis	0.533887	2.79103e-46	5.59658e-42	471	6257	0.907631	0.10357	1	316	5607	1.18978	0.0450628	1	162	876
TFP.StructFam.HLH	1.06574	4.51681e-09	9.0571e-05	11878	80374	1.55024	2.58643e-62	5.1863e-58	3608	47480	1.38836	9.93644e-145	1.99245e-140	8983	43319
TFP.StructFam.HLH.Prox	1.2916	6.75137e-94	1.35378e-89	9107	51854	1.82351	2.42911e-110	4.87085e-106	2735	30319	1.57125	1.40245e-211	2.8122e-207	7019	29927
TFP.StructFam.Homeodomain.Dis	0.619884	6.43656e-19	1.29066e-14	332	3810	0.932327	0.37814	1	191	3309	1.1813	0.0640464	1	148	806
TFP.StructFam.Homeodomain	1.41247	7.42969e-209	1.4898e-204	12014	63942	1.56567	2.80863e-65	5.63187e-61	3149	39873	1.89411	0	0	9677	35395
TFP.StructFam.bZIP.Dis	0.510057	2.47678e-44	4.96645e-40	383	5329	0.769977	0.000169908	1	212	4412	0.994132	0.967827	1	177	1145
TFP.StructFam.bZIP	0.981173	0.103266	1	9762	70793	1.23591	2.23162e-15	4.47485e-11	2597	36971	1.18527	7.08578e-37	1.42084e-32	7684	42493
TFP.StructFam.bZIP.Prox	1.22298	3.69954e-46	7.41831e-42	6747	40077	1.61957	4.29469e-62	8.61171e-58	1994	22726	1.44226	4.64087e-110	9.30587e-106	5239	23965
TFP.StructFam.Homeodomain.Prox	1.59538	2.905e-300	5.8251e-296	9465	44616	1.84944	2.21174e-112	4.43498e-108	2572	27811	2.05235	0	0	7621	25441
TFP.StructFam.MADs-box.Dis	0.556641	9.77378e-16	1.95984e-11	173	2213	0.827927	0.0667745	1	103	2007	1.21333	0.132503	1	73	387
TFP.StructFam.MADs-box	1.10505	1.20169e-09	2.40963e-05	4679	30407	1.20359	3.00012e-09	6.01585e-05	1479	20729	1.49524	2.67033e-91	5.35454e-87	3555	15578
TFP.StructFam.MADs-box.Prox	1.3041	7.39274e-47	1.48239e-42	3864	21420	1.47179	1.87816e-29	3.76609e-25	1224	14372	1.65891	5.24029e-117	1.05078e-112	2973	11743
TFP.StructFam.NR.Dis	0.828041	0.00730916	1	221	1903	1.02911	0.755701	1	103	1621	2.04984	3.1779e-11	6.37232e-07	128	402
TFP.StructFam.NR	1.15123	4.94059e-18	9.90687e-14	4842	30287	1.34335	4.73323e-20	9.49108e-16	1407	17999	1.43987	2.34073e-80	4.69364e-76	3760	17102
TFP.StructFam.NR.Prox	1.33183	7.71472e-52	1.54696e-47	3704	20112	1.55165	3.86868e-35	7.75747e-31	1142	12749	1.67025	2.34793e-115	4.70807e-111	2858	11206
TFP.StructFam.ZNF.Dis	0.470489	2.27641e-160	4.56467e-156	1123	16723	0.756826	6.85498e-13	1.37456e-08	752	15482	1.53191	9.37658e-13	1.88019e-08	382	1607
TFP.StructFam.ZNF	0.890775	1.20245e-35	2.41116e-31	17325	134614	1.22762	1.06941e-08	0.000214438	5272	82528	1.33664	5.43241e-154	1.08931e-149	12860	65188
TFP.StructFam.ZNF.Prox	1.28529	8.71337e-109	1.74721e-104	11350	65396	1.7703	3.22652e-104	6.46981e-100	3143	36870	1.59345	1.07581e-276	2.15721e-272	8912	37945
TFP.StructFam.wHTH.Dis	0.680247	2.30904e-11	4.63008e-07	302	3161	1.16217	0.0438748	1	209	2925	1.56135	0.000148264	1	99	408
TFP.StructFam.wHTH	1.214	8.26191e-52	1.65668e-47	8367	50249	1.77173	3.43696e-103	6.89179e-99	2973	34334	1.6705	7.66456e-233	1.5369e-228	6037	24160
TFP.StructFam.wHTH.Prox	1.3787	2.57739e-117	5.16819e-113	7206	38394	1.94546	3.30271e-128	6.62259e-124	2477	25576	1.79599	2.73475e-264	5.48373e-260	5347	19886
TFP.THAP1|TFP.MotifFam.THAP1	1.41004	8.88888e-18	1.7824e-13	814	4133	1.8084	2.82626e-19	5.66722e-15	309	2829	1.77822	6.01802e-31	1.20673e-26	580	2106
TFP.THAP1.Dis|TFP.MotifFam.THAP1.Dis	1.23673	0.514104	1	13	75	2.11302	0.0464244	1	9	69	1.8375	0.29056	1	4	14
TFM.THAP1|TFM.MotifFam.THAP1	1.24084	0.566943	1	4	23	1.79895	0.325889	1	2	18	2.14375	0.212433	1	3	9
TFP.THAP1.Prox|TFP.MotifFam.THAP1.Prox	1.41195	2.76681e-17	5.54801e-13	786	3985	1.77666	2.01092e-17	4.03229e-13	291	2707	1.77697	2.73139e-30	5.47698e-26	570	2071
TFP.TRIM28|TFP.MotifFam.KAP1	0.829335	5.20288e-13	1.04328e-08	1634	13989	0.96682	0.502027	1	488	8149	1.02637	0.393174	1	1249	7830
TFP.TRIM28.Dis|TFP.MotifFam.KAP1.Dis	0.61964	3.39984e-05	0.681737	73	840	0.80027	0.236955	1	35	707	1.5689	0.0134598	1	40	164
TFP.TRIM28.Prox|TFP.MotifFam.KAP1.Prox	0.93337	0.0244371	1	1233	9413	1.06022	0.266173	1	405	6207	1.19301	1.50287e-06	0.0301356	925	4998
TFM.TRIM28	0.535086	0.360078	1	3	40	0.674453	1	1	1	24	0.612472	0.760275	1	2	21
TFP.USF1	1.15959	8.98869e-16	1.80241e-11	3731	23128	1.49035	8.59881e-33	1.72423e-28	1310	15292	1.51459	1.63616e-74	3.28083e-70	2695	11610
TFP.USF1.Dis	0.75482	0.00134909	1	139	1313	1.43353	0.000886337	1	103	1169	1.30007	0.143301	1	38	188
TFP.USF1.Prox	1.31137	5.54136e-41	1.11115e-36	3203	17621	1.61565	4.77608e-40	9.57699e-36	1101	11832	1.68046	2.26809e-98	4.54797e-94	2363	9181
TFM.USF1	1.13361	0.24738	1	95	598	1.84699	6.22275e-05	1	55	484	1.57243	0.0104587	1	44	180
TFP.USF2	1.00554	0.808199	1	2214	15712	1.09976	0.027171	1	653	9705	1.25291	2.00179e-16	4.01399e-12	1710	8825
TFP.USF2.Dis	0.647444	0.000166074	1	75	826	1.07687	0.592383	1	49	737	1.24792	0.296865	1	26	134
TFP.USF2.Prox	1.09595	0.000436106	1	1779	11608	1.19874	0.000150162	1	532	7288	1.33644	3.78034e-21	7.58034e-17	1388	6716
TFM.USF2	0.823142	0.242214	1	45	390	1.35054	0.136664	1	27	324	1.13826	0.610423	1	20	113
TFP.WRNIP1|TFP.MotifFam.WHIP	0.919675	0.0062809	1	1212	9388	0.630458	4.99727e-11	1.00205e-06	193	4867	1.04216	0.210225	1	1090	6731
TFP.WRNIP1.Dis|TFP.MotifFam.WHIP.Dis	0.499579	0.002342	1	18	257	0.713768	0.380399	1	9	204	0.656179	0.257776	1	10	98
TFP.WRNIP1.Prox|TFP.MotifFam.WHIP.Prox	0.991324	0.813741	1	1014	7297	0.679001	8.88424e-07	0.0178147	157	3699	1.11561	0.00263636	1	921	5317
TFM.WRNIP1	0	1	1	0	0	0	1	1	0	0	0	1	1	0	0
TFP.XRCC4.Dis	0	1	1	0	0	0	1	1	0	0	0	1	1	0	0
TFP.XRCC4.Prox|TFP.MotifFam.XRCC4.Prox|TFP.XRCC4|TFP.MotifFam.XRCC4	1.38337	0.203485	1	19	98	1.05584	0.828214	1	6	92	1.6079	0.124466	1	15	60
TFM.XRCC4	0	1	1	0	0	0	1	1	0	0	0	1	1	0	0
TFP.YY1|TFP.MotifFam.YY1	1.26778	1.31032e-75	2.62746e-71	8353	48244	1.71788	6.15881e-91	1.23496e-86	2781	32250	1.71492	1.36454e-261	2.73617e-257	6207	24262
TFP.YY1.Dis|TFP.MotifFam.YY1.Dis	0.664305	2.49065e-10	4.99425e-06	237	2541	1.07372	0.386938	1	155	2341	1.52012	0.000864506	1	86	364
TFP.YY1.Prox|TFP.MotifFam.YY1.Prox	1.41174	2.30996e-137	4.63193e-133	7408	38651	1.85956	6.63212e-110	1.32987e-105	2370	25057	1.81764	2.16275e-288	4.33675e-284	5647	20809
TFM.YY1|TFM.MotifFam.YY1	2.06918	3.39813e-42	6.81392e-38	522	1807	3.13658	3.19676e-51	6.41015e-47	274	1458	3.23683	9.63255e-54	1.93152e-49	307	612
TFP.ZBTB33|TFP.MotifFam.ZBTB33	1.43402	9.45803e-27	1.89652e-22	1162	5811	1.42433	1.52047e-08	0.000304884	319	3682	1.72549	2.32004e-44	4.65214e-40	937	3514
TFP.ZBTB33.Dis|TFP.MotifFam.ZBTB33.Dis	1.27796	0.274389	1	24	134	0.851872	0.846375	1	6	114	2.30586	0.00295683	1	19	53
TFP.ZBTB33.Prox|TFP.MotifFam.ZBTB33.Prox	1.44114	3.39436e-23	6.80637e-19	970	4823	1.49112	1.51233e-09	3.03251e-05	287	3164	1.74848	1.60864e-38	3.22564e-34	773	2858
TFM.ZBTB33|TFM.MotifFam.ZBTB33	0.548794	0.271537	1	5	65	0.66063	0.769075	1	2	49	0.989395	1	1	4	26
TFP.ZBTB7A|TFP.MotifFam.ZBTB7A	1.48678	6.13019e-117	1.22923e-112	4672	22929	2.22729	1.07904e-149	2.16369e-145	1827	15852	2.00836	1.26245e-223	2.53147e-219	3232	10620
TFP.ZBTB7A.Dis|TFP.MotifFam.ZBTB7A.Dis	1.06726	0.515722	1	121	809	2.08552	5.02362e-10	1.00734e-05	98	767	2.37918	0.0003225	1	27	73
TFP.ZBTB7A.Prox|TFP.MotifFam.ZBTB7A.Prox	1.55934	2.89493e-133	5.80492e-129	4300	20125	2.2358	5.89969e-138	1.183e-133	1618	13689	2.05624	1.22219e-224	2.45074e-220	3058	9806
TFM.ZBTB7A|TFM.MotifFam.ZBTB7A	1.00758	0.929881	1	37	262	1.89975	0.00386714	1	26	222	1.25054	0.429215	1	14	72
TFP.ZEB1|TFP.MotifFam.ZEB1	1.29931	3.05164e-62	6.11915e-58	5435	30397	1.68303	1.13664e-69	2.2792e-65	1911	21008	1.74403	4.30136e-183	8.6251e-179	3989	15113
TFP.ZEB1.Dis|TFP.MotifFam.ZEB1.Dis	0.696073	6.1542e-05	1	124	1270	1.31891	0.0126424	1	94	1158	0.953864	0.924547	1	31	209
TFP.ZEB1.Prox|TFP.MotifFam.ZEB1.Prox	1.43208	2.86074e-103	5.73636e-99	4981	25369	1.84709	1.16708e-87	2.34023e-83	1711	17167	1.85625	2.34765e-207	4.7075e-203	3724	13259
TFM.ZEB1|TFM.MotifFam.ZEB1	0.811699	0.435472	1	19	167	0.9962	1	1	8	130	1.45617	0.271969	1	12	53
TFP.ZNF143|TFP.MotifFam.Znf143	0.880343	2.24155e-11	4.49475e-07	3163	25476	1.17025	3.90481e-07	0.00782992	1501	21522	1.75041	1.21763e-91	2.44159e-87	1909	7105
TFP.ZNF143.Dis|TFP.MotifFam.Znf143.Dis	0.389494	1.66763e-50	3.34392e-46	200	3647	0.810338	0.0058378	1	182	3611	1.42926	0.160598	1	20	90
TFP.ZNF143.Prox|TFP.MotifFam.Znf143.Prox	1.22811	3.87593e-20	7.77201e-16	2539	14852	1.57486	8.39402e-35	1.68317e-30	1047	11469	1.8596	1.15917e-99	2.32437e-95	1725	6041
TFM.ZNF143|TFM.MotifFam.Znf143	1.27349	0.0339081	1	96	538	1.70254	0.000733413	1	50	477	2.71198	3.12489e-08	0.000626604	51	121
TFP.ZNF263|TFP.MotifFam.ZNF263	1.12314	1.64501e-11	3.29858e-07	4243	27136	1.43309	6.24046e-28	1.25134e-23	1359	16440	1.42658	3.03568e-66	6.08715e-62	3213	14706
TFP.ZNF263.Dis|TFP.MotifFam.ZNF263.Dis	0.590858	8.88838e-09	0.00017823	114	1375	0.984745	0.953509	1	78	1282	1.8444	0.00106761	1	41	143
TFP.ZNF263.Prox|TFP.MotifFam.ZNF263.Prox	1.23052	1.30364e-27	2.61407e-23	3549	20778	1.56081	1.67808e-35	3.36488e-31	1122	12446	1.48613	3.9102e-69	7.84074e-65	2724	11955
TFM.ZNF263|TFM.MotifFam.ZNF263	0.775959	0.198518	1	31	285	1.13502	0.572738	1	15	214	1.0429	0.897109	1	18	111
TFP.ZNF274|TFP.MotifFam.ZNF274	0.968169	0.756098	1	141	1039	5.88961	0.00930439	1	4	11	0.87218	0.133669	1	140	1032
TFP.ZNF274.Dis|TFP.MotifFam.ZNF274.Dis	1.982	0.192868	1	5	18	5.39612	0.213186	1	1	3	1.71499	0.311198	1	4	15
TFP.ZNF274.Prox|TFP.MotifFam.ZNF274.Prox	1.76621	0.000652605	1	49	198	NA	0.000196835	1	3	0	1.59197	0.00497433	1	49	198
TFM.ZNF274	0	1	1	0	0	0	1	1	0	0	0	1	1	0	0
TFP.ZZZ3|TFP.MotifFam.ZZZ3	1.24176	0.0713343	1	83	477	0.987727	1	1	18	295	1.59058	0.00104142	1	67	271
TFP.ZZZ3.Dis|TFP.MotifFam.ZZZ3.Dis	1.18913	0.770816	1	4	24	2.20802	0.175601	1	3	22	1.60777	0.514535	1	1	4
TFP.ZZZ3.Prox|TFP.MotifFam.ZZZ3.Prox	1.11487	0.426388	1	60	384	0.829838	0.681252	1	12	234	1.40448	0.0347312	1	50	229
TFM.ZZZ3	0	1	1	0	0	0	1	1	0	0	0	1	1	0	0

## Sheet: 708 categories_e
categories	AS.OR	AS.p	AS.p.bon	AS	nonAS	ASB.OR	ASB.p	ASB.p.bon	ASB	nonASB	ASE.OR	ASE.p	ASE.p.bon	ASE	nonASE
TFP.ATF3|TFP.MotifFam.ATF3	0.713973	4.53108e-53	9.08573e-49	1992	36267	1.18011	0.00128345	1	435	9469	0.740183	2.57413e-33	5.16164e-29	1557	26798
TFP.ATF3.Dis|TFP.MotifFam.ATF3.Dis	1.34243	0.102875	1	34	330	2.62631	5.12182e-06	0.102703	32	311	1.34319	0.662516	1	2	19
TFP.ATF3.Prox|TFP.MotifFam.ATF3.Prox	0.691078	2.14375e-60	4.29864e-56	1869	35151	1.12838	0.0259087	1	383	8692	0.715384	1.50561e-39	3.01905e-35	1486	26459
TFM.ATF3|TFM.MotifFam.ATF3	0.732267	0.0326873	1	48	854	1.43725	0.118124	1	22	390	0.714982	0.0982054	1	26	464
TFP.BATF|TFP.MotifFam.BATF	0.535427	8.65738e-308	1.73598e-303	3124	75432	0.601997	2.13838e-27	4.28787e-23	434	17660	0.590929	5.01011e-182	1.00463e-177	2690	57772
TFP.BATF.Dis|TFP.MotifFam.BATF.Dis	0.291143	1.48489e-60	2.9775e-56	119	5321	0.504195	3.54855e-09	7.11555e-05	63	3154	0.329645	8.50652e-23	1.70573e-18	56	2167
TFP.BATF.Prox|TFP.MotifFam.BATF.Prox	0.677502	1.82482e-73	3.65912e-69	2044	39197	0.719941	5.45688e-07	0.0109421	228	7965	0.740549	2.17812e-38	4.36757e-34	1816	31232
TFM.BATF|TFM.MotifFam.BATF	0.685721	0.357256	1	8	152	0.934116	1	1	4	109	1.18701	0.774946	1	4	43
TFP.BCL11A	0.666026	2.57521e-226	5.16382e-222	5933	115079	0.807221	1.06392e-08	0.000213337	789	24257	0.71842	1.94573e-127	3.90157e-123	5144	90822
TFP.BCL11A.Dis	0.307452	1.67511e-55	3.35893e-51	122	5166	0.61329	2.65498e-05	0.532378	68	2806	0.291862	4.0443e-28	8.10962e-24	54	2360
TFP.BCL11A.Prox	0.772011	7.35788e-69	1.4754e-64	4582	77027	1.01666	0.707332	1	587	14717	0.815946	3.24463e-37	6.50613e-33	3995	62310
TFM.BCL11A	0.765781	0.000386352	1	177	3011	1.30822	0.0727225	1	51	994	0.797042	0.0124605	1	126	2017
TFP.BCL3	0.71108	1.80317e-291	3.61572e-287	11366	205519	0.833372	5.80133e-06	0.116328	681	20422	0.728044	5.14955e-236	1.03259e-231	10685	185097
TFP.BCL3.Dis	1.78931	7.88512e-54	1.58112e-49	930	6780	0.722342	0.0342921	1	44	1547	2.1635	1.38654e-83	2.78028e-79	886	5233
TFP.BCL3.Prox	0.804901	5.52e-68	1.10687e-63	6569	105845	1.03303	0.483767	1	528	13041	0.827536	1.15306e-47	2.31212e-43	6041	92804
TFM.BCL3	0.888297	0.15325	1	162	2376	1.17791	0.3782	1	32	692	0.985059	0.927891	1	130	1684
TFP.BCLAF1	0.902341	1.34553e-25	2.69806e-21	11149	160423	0.863266	0.000136304	1	757	21963	0.956379	1.43594e-05	0.287934	10392	138460
TFP.BCLAF1.Dis	3.66909	2.82768e-176	5.67006e-172	790	2810	0.809779	0.241345	1	35	1099	5.64089	1.20497e-258	2.4162e-254	755	1711
TFP.BCLAF1.Prox	0.961331	0.000575463	1	8335	112857	0.978548	0.630288	1	639	16591	1.0206	0.0895776	1	7696	96266
TFM.BCLAF1	0.693273	5.05839e-07	0.0101431	180	3382	1.15512	0.374011	1	38	838	0.712116	4.2191e-05	0.846014	142	2544
TFP.BDP1	1.10806	0.251639	1	141	1658	0.890528	0.647329	1	28	800	1.68078	1.20789e-06	0.0242206	113	858
TFP.BDP1.Dis	0.994193	1	1	19	249	1.57925	0.181131	1	8	129	1.16971	0.611577	1	11	120
TFP.BDP1.Prox	0.268467	1.4573e-13	2.92218e-09	21	1019	0.583383	0.0680288	1	12	523	0.231519	4.21635e-08	0.000845462	9	496
TFM.BDP1	0	1	1	0	3	0	1	1	0	3	0	1	1	0	0
TFP.BHLHE40|TFP.MotifFam.BHLHE40	0.74188	4.55522e-31	9.13412e-27	1468	25743	1.25663	0.00012759	1	327	6685	0.763149	3.9098e-20	7.83993e-16	1141	19058
TFP.BHLHE40.Dis|TFP.MotifFam.BHLHE40.Dis	0.62039	0.0241365	1	23	483	1.42263	0.120152	1	22	394	0.143373	0.0222359	1	1	89
TFP.BHLHE40.Prox|TFP.MotifFam.BHLHE40.Prox	0.83105	1.12842e-11	2.26271e-07	1368	21430	1.29769	4.78564e-05	0.959616	283	5601	0.874253	1.46677e-05	0.294117	1085	15829
TFM.BHLHE40|TFM.MotifFam.BHLHE40	1.18073	0.234483	1	57	629	2.08753	0.00417747	1	19	232	1.22142	0.229883	1	38	397
TFP.BRCA1|TFP.MotifFam.BRCA1	0.630134	1.46938e-153	2.9464e-149	3008	61883	0.907063	0.0391375	1	501	13962	0.665056	1.52072e-98	3.04936e-94	2507	47921
TFP.BRCA1.Dis|TFP.MotifFam.BRCA1.Dis	0.573553	0.00246141	1	28	636	1.07071	0.709551	1	18	428	0.613445	0.15002	1	10	208
TFP.BRCA1.Prox|TFP.MotifFam.BRCA1.Prox	0.617396	5.82926e-159	1.16888e-154	2833	59487	0.889022	0.0171885	1	451	12815	0.648753	2.70602e-106	5.42612e-102	2382	46672
TFM.BRCA1|TFM.MotifFam.BRCA1	0.326735	0.000335977	1	8	319	0.249463	0.191075	1	1	102	0.411613	0.0137314	1	7	217
TFP.BRF1	2.20528	2.89592e-11	5.80689e-07	99	585	1.22241	0.424501	1	18	375	4.9228	2.75945e-26	5.53326e-22	81	210
TFP.BRF1.Dis	0.651434	0.525853	1	4	80	0.991774	1	1	3	77	4.25367	0.260509	1	1	3
TFP.BRF1.Prox	0.41301	0.00136662	1	11	347	0.784769	0.72966	1	7	227	0.425339	0.0843502	1	4	120
TFM.BRF1	0	1	1	0	0	0	1	1	0	0	0	1	1	0	0
TFP.BRF2	0.732272	0.00138185	1	105	1868	0.613705	0.0670634	1	14	580	0.901519	0.377532	1	91	1288
TFP.BRF2.Dis	1.10415	0.805915	1	5	59	1.95865	0.161213	1	4	52	1.8229	0.453154	1	1	7
TFP.BRF2.Prox	0.27083	3.942e-19	7.90449e-15	31	1491	0.390185	0.00684099	1	7	456	0.295843	6.77309e-13	1.35814e-08	24	1035
TFM.BRF2	0	1	1	0	0	0	1	1	0	0	0	1	1	0	0
TFP.CCNT2|TFP.MotifFam.CCNT2	0.836672	1.3073e-73	2.6214e-69	10852	167962	1.76242	3.35329e-94	6.72401e-90	2115	34909	0.833608	2.08444e-62	4.17973e-58	8737	133053
TFP.CCNT2.Dis|TFP.MotifFam.CCNT2.Dis	1.13786	0.209551	1	102	1168	1.78934	3.23056e-05	0.647791	64	914	1.90921	0.00061275	1	38	254
TFP.CCNT2.Prox|TFP.MotifFam.CCNT2.Prox	0.855128	1.06081e-53	2.12714e-49	10241	155256	1.77171	3.03231e-91	6.08038e-87	1973	32116	0.853174	3.55031e-45	7.11907e-41	8268	123140
TFM.CCNT2	1.11322	0.263279	1	115	1346	2.36277	4.33449e-09	8.69151e-05	64	693	0.996599	1	1	51	653
TFP.CEBPB|TFP.MotifFam.CEBPB	0.623391	0	0	7649	157762	0.929769	0.0291417	1	1099	29751	0.646085	6.55067e-290	1.31354e-285	6550	128011
TFP.CEBPB.Dis|TFP.MotifFam.CEBPB.Dis	0.408752	2.0382e-37	4.08699e-33	158	5033	0.70944	0.00240359	1	77	2751	0.452801	2.81464e-15	5.64391e-11	81	2282
TFP.CEBPB.Prox|TFP.MotifFam.CEBPB.Prox	0.718915	3.26375e-153	6.54447e-149	6242	112329	1.03467	0.352496	1	875	21614	0.750975	1.71657e-98	3.44206e-94	5367	90715
TFM.CEBPB|TFM.MotifFam.CEBPB	0.377811	8.2304e-09	0.000165036	27	931	0.425723	0.0903474	1	4	239	0.424078	4.98533e-06	0.0999658	23	692
TFP.CHD2|TFP.MotifFam.CHD2	0.775607	2.53204e-233	5.07725e-229	17196	284777	1.10703	8.50273e-05	1	2291	54323	0.817283	5.45262e-127	1.09336e-122	14905	230454
TFM.CHD2	0.824557	0.0337543	1	130	2054	1.5617	0.00816126	1	42	686	0.820788	0.0769651	1	88	1368
TFP.CHD2.Dis|TFP.MotifFam.CHD2.Dis	0.656557	9.25102e-12	1.85501e-07	245	4860	0.8981	0.328657	1	100	2830	0.911415	0.301575	1	145	2030
TFP.CHD2.Prox|TFP.MotifFam.CHD2.Prox	0.844482	5.75717e-93	1.15443e-88	15638	239274	1.22815	3.08021e-14	6.17645e-10	2033	44429	0.886415	1.1015e-41	2.20872e-37	13605	194845
TFP.CTBP2|TFP.MotifFam.CtBP2	1.13483	0.00180489	1	682	7832	1.32522	0.0113755	1	90	1734	1.23921	1.32903e-06	0.0266498	592	6098
TFP.CTBP2.Dis|TFP.MotifFam.CtBP2.Dis	0.605979	0.312433	1	6	129	1.49777	0.306602	1	6	102	0	0.259378	1	0	27
TFP.CTBP2.Prox|TFP.MotifFam.CtBP2.Prox	1.17886	0.000133837	1	615	6799	1.20734	0.134893	1	68	1436	1.30198	1.3976e-08	0.000280247	547	5363
TFM.CTBP2	0	1	1	0	0	0	1	1	0	0	0	1	1	0	0
TFP.CTCF|TFP.MotifFam.CTCF	1.08219	1.21698e-45	2.44028e-41	40127	487416	0.9213	0.000965866	1	4639	121597	1.26573	0	0	35488	365819
TFP.CTCF.Dis|TFP.MotifFam.CTCF.Dis	0.85009	6.4215e-13	1.28764e-08	2013	30821	0.769506	1.36337e-12	2.73383e-08	800	25626	2.98658	6.41149e-204	1.28563e-199	1213	5195
TFP.CTCF.Prox|TFP.MotifFam.CTCF.Prox	1.51476	0	0	30000	265879	1.38984	1.98552e-37	3.98136e-33	2465	49854	1.68191	0	0	27535	216025
TFM.CTCF|TFM.MotifFam.CTCF	0.836825	3.2309e-05	0.64786	556	8654	1.77213	7.07068e-23	1.41781e-18	387	5690	0.727413	3.03395e-05	0.608368	169	2964
TFP.CTCFL|TFP.MotifFam.CTCFL	0.865755	4.30676e-24	8.63592e-20	5136	77116	1.4796	1.93442e-32	3.87889e-28	1258	22919	0.912043	2.60271e-08	0.000521895	3878	54197
TFP.CTCFL.Dis|TFP.MotifFam.CTCFL.Dis	1.31791	4.05659e-05	0.813427	259	2561	1.31657	0.00653068	1	111	2154	4.64176	4.02497e-44	8.07087e-40	148	407
TFP.CTCFL.Prox|TFP.MotifFam.CTCFL.Prox	0.865985	1.02895e-20	2.06326e-16	4370	65620	1.59734	1.27431e-36	2.55524e-32	986	16546	0.8787	1.84497e-13	3.69953e-09	3384	49074
TFM.CTCFL|TFM.MotifFam.CTCFL	0.862205	0.420368	1	36	544	1.9034	0.0014602	1	30	402	0.539137	0.153618	1	6	142
TFP.Coding	0.667486	0	0	66252	1180564	1.84004	6.78984e-28	1.3615e-23	427	6069	0.646422	0	0	65825	1174495
TFP.DHS.Cell.NonSpecific	0.923344	2.87453e-81	5.76401e-77	78687	1089761	1.22352	4.38197e-17	8.78672e-13	4191	97374	0.946022	2.26982e-38	4.55144e-34	74496	992387
TFP.DHS.Cell.Specific	0.897208	6.2775e-53	1.25876e-48	22185	319813	0.883786	0.223115	1	107	3076	0.881722	1.65519e-70	3.319e-66	22078	316737
TFP.DHS.Dis	1.3712	3.1899e-80	6.39639e-76	4386	41819	0.973714	0.54473	1	639	16666	1.91104	1.50388e-253	3.01557e-249	3747	25153
TFP.DHS.blastula	0.220284	5.53583e-07	0.0111004	7	414	0.979057	1	1	2	52	0.176236	3.16105e-07	0.00633854	5	362
TFP.DHS.blood	1.25614	7.40329e-110	1.48451e-105	11452	119592	1.23716	0.000612654	1	296	6138	1.26341	4.24711e-112	8.51631e-108	11156	113454
TFP.DHS.blood.vessel	0.353145	3.10198e-185	6.22008e-181	566	20820	1.42713	0.235914	1	13	232	0.341673	6.54265e-195	1.31193e-190	553	20588
TFP.DHS.bone	0.7195	6.88921e-60	1.38142e-55	2372	42838	0.873875	0.865725	1	8	233	0.705953	6.98211e-67	1.40005e-62	2364	42605
TFP.DHS.brain	0.427805	8.0263e-23	1.60943e-18	106	3227	0	1	1	0	23	0.421979	1.27059e-23	2.54779e-19	106	3204
TFP.DHS.breast	0.958231	0.105237	1	1573	21384	0.306506	0.100251	1	2	166	0.944532	0.0296697	1	1571	21218
TFP.DHS.connective	0.314679	2.32775e-17	4.66761e-13	38	1573	5.87587	0.0208988	1	3	13	0.286217	2.4731e-19	4.95906e-15	35	1560
TFP.DHS	0.904557	2.48475e-149	4.98242e-145	100872	1409574	1.21585	5.11219e-16	1.0251e-11	4298	100450	0.917917	1.99928e-105	4.00896e-101	96574	1309124
TFP.DHS.Pancreas	0.97275	0.451209	1	857	11478	0.620763	0.772972	1	2	82	0.957256	0.222581	1	855	11396
TFP.DHS.Prox	1.23182	1.639e-164	3.28653e-160	21032	225033	1.36917	8.12846e-25	1.62992e-20	1494	29393	1.29114	1.05656e-225	2.11862e-221	19538	195640
TFP.DHS.embryonic.lung	0.336212	1.60722e-51	3.2228e-47	137	5305	0.279635	0.26865	1	1	91	0.332569	3.13692e-52	6.29016e-48	136	5214
TFP.DHS.embryonic.stem.cell	1.18182	1.61335e-12	3.2351e-08	2048	22599	0.896421	0.732447	1	18	511	1.17378	1.55596e-11	3.12e-07	2030	22088
TFP.DHS.epithelium	0.507752	7.60937e-89	1.52583e-84	732	18744	1.406	0.312102	1	9	163	0.495408	6.45118e-95	1.29359e-90	723	18581
TFP.DHS.eye	0.311787	3.12471e-11	6.26567e-07	23	961	0	1	1	0	5	0.30695	1.70389e-11	3.41664e-07	23	956
TFP.DHS.foreskin	0.42889	4.29159e-21	8.60549e-17	98	2976	0.877747	1	1	2	58	0.419642	9.39922e-22	1.88473e-17	96	2918
TFP.DHS.gingival	0.258826	1.07474e-10	2.15506e-06	15	755	0	1	1	0	9	0.256543	7.60236e-11	1.52443e-06	15	746
TFP.DHS.heart	0.682107	0.000509035	1	81	1547	0	0.626023	1	0	28	0.680346	0.000429068	1	81	1519
TFP.DHS.kidney	0.315837	6.7446e-17	1.35243e-12	37	1526	0	0.267905	1	0	52	0.320234	2.07199e-16	4.15475e-12	37	1474
TFP.DHS.liver	1.52486	1.43643e-49	2.88032e-45	1539	13170	1.15718	0.625868	1	5	110	1.50106	4.8875e-46	9.80042e-42	1534	13060
TFP.DHS.lung	0.123357	5.5604e-22	1.11497e-17	10	1056	0	1	1	0	7	0.121617	1.66953e-22	3.34773e-18	10	1049
TFP.DHS.muscle	0.726346	2.00919e-13	4.02882e-09	511	9161	0.771319	1	1	2	66	0.713684	8.31726e-15	1.66778e-10	509	9095
TFP.DHS.myometrium	7.23601	0	0	1511	2731	0.97906	1	1	1	26	7.15061	0	0	1510	2705
TFP.DHS.pancreatic.duct	1.3474	0.0092547	1	88	851	0.454492	0.72605	1	1	56	1.39651	0.00423611	1	87	795
TFP.DHS.prostate	3.05067	1.35291e-83	2.71285e-79	473	2022	0.489463	0.724053	1	1	52	3.06017	1.29866e-83	2.60407e-79	472	1970
TFP.DHS.skin	0.75671	4.79654e-101	9.61802e-97	5827	99787	0.740681	0.208683	1	21	721	0.743427	3.91522e-114	7.85081e-110	5806	99066
TFP.DHS.spinal.cord	0.380391	3.19679e-46	6.4102e-42	164	5613	0.250077	0.00623428	1	3	305	0.386751	1.24377e-43	2.494e-39	161	5308
TFP.DHS.urothelium	1.36404	7.08544e-05	1	197	1882	0.795404	1	1	3	96	1.38628	3.1335e-05	0.628329	194	1786
TFP.DHS.with.Motif	0.96144	3.1079e-11	6.23196e-07	33687	454739	1.08737	0.000508075	1	3217	78066	1.03541	2.82795e-08	0.000567061	30470	376673
TFP.DHS.without.Motif	0.896711	4.62702e-135	9.27811e-131	67185	954835	1.26905	5.57658e-12	1.11822e-07	1081	22384	0.881481	2.04838e-177	4.10741e-173	66104	932451
TFP.E2F1	0.817515	1.96955e-111	3.94935e-107	12979	205129	1.47833	6.93861e-50	1.39133e-45	2319	44489	0.841775	2.24087e-67	4.49338e-63	10660	160640
TFP.E2F1.Dis	2.34131	4.00894e-44	8.03873e-40	387	2155	1.77279	6.08677e-08	0.00122052	112	1619	6.55134	2.46135e-107	4.93549e-103	275	536
TFM.E2F1	1.16212	0.000433667	1	625	7009	1.86427	8.23262e-15	1.6508e-10	201	2780	1.27971	2.67112e-06	0.0535613	424	4229
TFP.E2F1.Prox	0.81116	8.86903e-114	1.77842e-109	12222	194707	1.43584	1.85746e-40	3.72458e-36	2090	40567	0.833779	1.40309e-71	2.81348e-67	10132	154140
TFP.E2F4	0.823531	2.19853e-70	4.4085e-66	8631	135823	1.49808	8.71332e-42	1.7472e-37	1627	29851	0.840049	1.70384e-46	3.41653e-42	7004	105972
TFP.E2F4.Dis	1.79735	3.06861e-07	0.00615318	100	725	2.71992	1.62729e-10	3.26304e-06	59	555	3.07775	7.4498e-09	0.000149383	41	170
TFP.E2F4.Prox	0.815112	9.40909e-76	1.88671e-71	8361	132915	1.47529	3.61489e-37	7.24858e-33	1527	28245	0.829685	4.30953e-52	8.64147e-48	6834	104670
TFM.E2F4	1.21825	3.04819e-05	0.611223	513	5488	1.84051	1.46205e-11	2.9317e-07	157	2193	1.37905	3.23676e-08	0.000649034	356	3295
TFP.E2F6	0.800102	4.80407e-174	9.63312e-170	16744	269414	1.51958	3.95111e-64	7.92277e-60	2939	57063	0.822283	5.63696e-111	1.13032e-106	13805	212351
TFP.E2F6.Dis	2.77834	3.63397e-117	7.28683e-113	773	3630	1.63913	6.02018e-09	0.000120717	171	2680	8.09882	5.43116e-269	1.08906e-264	602	950
TFP.E2F6.Prox	0.785244	3.63757e-187	7.29405e-183	15155	248488	1.50047	5.47297e-57	1.09744e-52	2592	49859	0.799671	2.36008e-133	4.73243e-129	12563	198629
TFM.E2F6	1.13419	0.00117318	1	746	8572	2.01678	4.0929e-22	8.20708e-18	254	3263	1.1828	0.000476724	1	492	5309
TFP.EBF1|TFP.MotifFam.EBF|TFP.StructFam.IPT.TIG	0.737411	4.72547e-244	9.47551e-240	12086	210925	0.927592	0.00888753	1	1596	43066	0.790928	5.13782e-124	1.03024e-119	10490	167859
TFP.EBF1.Dis|TFP.MotifFam.EBF.Dis|TFP.StructFam.IPT.TIG.Dis	0.464189	3.58746e-47	7.19357e-43	287	8048	0.846675	0.0433683	1	157	4702	0.49555	2.35946e-18	4.7312e-14	130	3346
TFP.EBF1.Prox|TFP.MotifFam.EBF.Prox|TFP.StructFam.IPT.TIG.Prox	0.906751	3.29473e-21	6.60659e-17	10025	143621	1.11808	0.000690503	1	1169	27072	0.968783	0.00444025	1	8856	116549
TFM.EBF1|TFM.MotifFam.EBF|TFM.StructFam.IPT.TIG	0.326552	1.14138e-08	0.00022887	19	758	0.731115	0.404421	1	10	348	0.280087	4.97958e-06	0.0998505	9	410
TFP.EGR1|TFP.MotifFam.Egr-1	0.901728	4.53234e-42	9.08825e-38	19050	273610	1.50454	2.70053e-60	5.41511e-56	2835	55121	0.944333	4.79797e-12	9.62088e-08	16215	218489
TFP.EGR1.Dis|TFP.MotifFam.Egr-1.Dis	0.916443	0.15078	1	301	4279	1.34178	0.000790173	1	152	2899	1.37791	0.000376624	1	149	1380
TFP.EGR1.Prox|TFP.MotifFam.Egr-1.Prox	0.954236	4.64528e-09	9.31471e-05	17516	238584	1.58597	6.33321e-71	1.26994e-66	2491	45728	0.993862	0.481141	1	15025	192856
TFM.EGR1|TFM.MotifFam.Egr-1	1.01124	0.774387	1	650	8375	1.86557	6.7966e-17	1.36286e-12	233	3227	1.03367	0.518306	1	417	5148
TFP.ELF1|TFP.MotifFam.ELF1	0.842193	2.40733e-155	4.82717e-151	26459	403555	1.37899	4.03746e-41	8.09592e-37	3583	76414	0.884468	2.93798e-69	5.89124e-65	22876	327141
TFP.ELF1.Dis|TFP.MotifFam.ELF1.Dis	1.10932	0.0145855	1	613	7201	1.24836	0.00128434	1	240	4926	2.09335	9.19538e-34	1.84386e-29	373	2275
TFP.ELF1.Prox|TFP.MotifFam.ELF1.Prox	0.903102	1.36278e-49	2.73265e-45	23653	338754	1.44903	1.56173e-51	3.13159e-47	3014	60688	0.943681	4.64827e-15	9.32071e-11	20639	278066
TFM.ELF1|TFM.MotifFam.ELF1	1.40675	3.26182e-16	6.5406e-12	696	6450	2.13304	3.01925e-18	6.05419e-14	178	2152	1.5387	2.05938e-18	4.12947e-14	518	4298
TFP.ELK4	0.492462	0	0	2920	76592	0.762189	2.0535e-09	4.11768e-05	507	16575	0.509562	8.77575e-283	1.75971e-278	2413	60017
TFP.ELK4.Dis	0.723796	0.0533484	1	39	702	0.985343	1	1	18	465	1.13067	0.548973	1	21	237
TFP.ELK4.Prox	0.491523	0	0	2836	74547	0.757959	3.14481e-09	6.30598e-05	470	15468	0.50761	5.75234e-281	1.15346e-276	2366	59079
TFM.ELK4	0.541342	1.30306e-12	2.61289e-08	116	2791	1.06641	0.680173	1	41	979	0.52803	3.11182e-09	6.23983e-05	75	1812
TFP.EP300|TFP.MotifFam.p300	0.730248	5.05766e-223	1.01416e-218	10258	181046	1.13038	4.95963e-05	0.994504	1455	33535	0.755162	3.97994e-152	7.98057e-148	8803	147511
TFP.EP300.Dis|TFP.MotifFam.p300.Dis	0.424393	1.36515e-35	2.7374e-31	166	5093	0.770407	0.0104778	1	99	3258	0.465805	5.70085e-12	1.14313e-07	67	1835
TFP.EP300.Prox|TFP.MotifFam.p300.Prox	0.926244	3.40458e-12	6.82687e-08	8901	124951	1.31873	9.61098e-17	1.92719e-12	1197	24056	0.973741	0.02617	1	7704	100895
TFM.EP300	0.982775	0.791433	1	307	4070	1.73915	1.24758e-06	0.0250165	96	1413	1.01335	0.857206	1	211	2657
TFP.ESR1	1.11316	0.000460512	1	1198	14027	1.30199	0.0204344	1	86	1686	1.15028	1.12585e-05	0.225755	1112	12341
TFP.ESR1.Dis	0.525791	0.00493182	1	18	446	1.14312	0.621242	1	11	245	0.44438	0.0311233	1	7	201
TFP.ESR1.Prox	1.94743	5.02969e-71	1.00855e-66	969	6492	1.4202	0.0206947	1	50	898	2.0993	7.95162e-81	1.59446e-76	919	5594
TFM.ESR1	0.521135	0.172448	1	5	125	0	0.264522	1	0	48	0.828586	0.833194	1	5	77
TFP.ESRRA|TFP.MotifFam.ERalpha-a	1.80279	6.9979e-19	1.40322e-14	300	2169	1.45956	0.0792739	1	24	419	2.01333	3.23796e-23	6.49277e-19	276	1750
TFP.ESRRA.Dis|TFP.MotifFam.ERalpha-a.Dis	2.00451	0.162343	1	4	26	0.97906	1	1	1	26	NA	0.0003838	1	3	0
TFP.ESRRA.Prox|TFP.MotifFam.ERalpha-a.Prox	2.30386	1.46517e-31	2.93797e-27	281	1590	1.50693	0.0639257	1	22	372	2.71465	5.49519e-39	1.10189e-34	259	1218
TFM.ESRRA|TFM.MotifFam.ERalpha-a	1.86123	0.242586	1	3	21	8.48675	0.142839	1	1	3	1.41781	0.653398	1	2	18
TFP.ETS1	0.783066	2.90634e-115	5.82779e-111	8859	146359	1.44503	3.25203e-33	6.52096e-29	1503	28263	0.790244	3.63909e-89	7.29709e-85	7356	118096
TFP.ETS1.Dis	2.87582	9.55389e-29	1.91575e-24	171	775	1.938	0.000174494	1	41	540	7.06127	1.58009e-54	3.16839e-50	130	235
TFP.ETS1.Prox	0.768561	1.00787e-125	2.02098e-121	8280	139359	1.43004	5.45132e-30	1.0931e-25	1408	26601	0.773048	2.68226e-100	5.37847e-96	6872	112758
TFM.ETS1	0.845954	0.00553819	1	288	4435	1.82402	1.44093e-08	0.000288936	113	1588	0.784235	0.0014142	1	175	2847
TFP.FAM48A|TFP.MotifFam.SPT20	2.34749	4.55233e-75	9.12833e-71	665	3695	2.10488	1.45258e-07	0.00291271	66	802	2.64494	4.77044e-84	9.56569e-80	599	2893
TFP.FAM48A.Dis|TFP.MotifFam.SPT20.Dis	NA	1.84004e-06	0.0368966	5	0	NA	2.03979e-06	0.0409019	4	0	NA	0.0726724	1	1	0
TFP.FAM48A.Prox|TFP.MotifFam.SPT20.Prox	1.47768	2.74975e-10	5.5138e-06	322	2840	1.55143	0.009155	1	43	707	1.66962	4.77765e-14	9.58014e-10	279	2133
TFM.FAM48A	0	1	1	0	0	0	1	1	0	0	0	1	1	0	0
TFP.FOS	0.618206	7.63625e-272	1.53122e-267	4942	103249	0.94796	0.202104	1	669	17875	0.634067	1.14249e-209	2.29091e-205	4273	85374
TFP.FOS.Dis	0.440265	6.16459e-18	1.23612e-13	89	2633	0.870887	0.336777	1	56	1635	0.42188	3.75362e-08	0.000752676	33	998
TFM.FOS	0.824453	0.102057	1	81	1280	1.09429	0.601531	1	26	605	1.03975	0.775304	1	55	675
TFP.FOSL1	0.634327	1.17955e-49	2.36524e-45	972	19932	1.26044	0.00452878	1	173	3511	0.619962	1.41193e-45	2.8312e-41	799	16421
TFM.FOSL1	2.64377	1.97451e-07	0.00395929	42	207	1.55512	0.257525	1	8	131	5.70886	2.14512e-13	4.3014e-09	34	76
TFP.FOS.Prox	0.711035	1.23814e-102	2.48272e-98	3842	70083	1.02689	0.558825	1	523	12989	0.739212	3.09224e-69	6.20056e-65	3319	57094
TFP.FOSL1.Dis	0.504946	0.000291715	1	25	645	0.993914	1	1	18	461	0.485412	0.0676811	1	7	184
TFP.FOSL1.Prox	0.724686	3.05714e-19	6.13017e-15	748	13437	1.43943	9.61094e-05	1	134	2383	0.708234	2.63254e-18	5.27876e-14	614	11054
TFP.FOSL2	0.442793	0	0	5117	147816	0.89313	0.0131156	1	530	14976	0.432937	0	0	4587	132840
TFP.FOSL2.Dis	0.398439	1.9772e-28	3.96468e-24	111	3628	0.59512	0.00564838	1	27	1152	0.432764	8.68386e-18	1.74129e-13	84	2476
TFP.FOSL2.Prox	0.573573	9.24639e-253	1.85409e-248	3322	74930	0.991414	0.897986	1	416	10676	0.573474	1.43047e-221	2.86838e-217	2906	64254
TFM.FOSL2	1.30772	0.0238492	1	83	827	1.313	0.239864	1	20	388	1.83134	3.06153e-05	0.613899	63	439
TFP.FOXA1	0.54636	0	0	5492	129267	1.00186	0.959276	1	1048	26635	0.54659	0	0	4444	102632
TFP.FOXA1.Dis	0.364828	1.01877e-37	2.04283e-33	120	4283	0.769368	0.0185797	1	82	2704	0.307012	2.70784e-18	5.42976e-14	38	1579
TFP.FOXA1.Prox	0.664489	8.90822e-173	1.78628e-168	4435	86405	1.13724	0.000678067	1	849	19273	0.678186	7.84045e-126	1.57217e-121	3586	67132
TFM.FOXA1	0.339607	2.70767e-10	5.42943e-06	25	959	0.743966	0.481884	1	10	342	0.310189	9.02005e-08	0.0018087	15	617
TFP.FOXA2	0.428833	0	0	1757	53024	0.797451	0.000380063	1	251	7943	0.423717	0	0	1506	45081
TFP.FOXA2.Dis	0.295878	1.70541e-23	3.41968e-19	46	2025	0.405423	0.000112236	1	15	939	0.364188	1.0519e-10	2.10926e-06	31	1086
TFP.FOXA2.Prox	0.593098	1.12539e-86	2.25663e-82	1277	27981	0.98744	0.911441	1	192	4948	0.599785	1.72141e-70	3.45177e-66	1085	23033
TFM.FOXA2	0.346384	1.9369e-07	0.00388388	18	677	0.744833	0.589347	1	6	205	0.324393	6.38306e-06	0.127993	12	472
TFP.GABPA	0.678326	6.51544e-304	1.30648e-299	8916	169192	1.23261	1.04935e-12	2.10415e-08	1607	34621	0.686306	6.99707e-235	1.40305e-230	7309	134571
TFP.GABPA.Dis	1.13409	0.161368	1	139	1597	2.11285	3.70566e-10	7.43058e-06	93	1128	1.25158	0.148522	1	46	469
TFP.GABPA.Prox	0.675081	1.99087e-295	3.9921e-291	8426	160742	1.20881	5.4118e-10	1.08517e-05	1443	31458	0.6827	1.9445e-231	3.89911e-227	6983	129284
TFM.GABPA	0.692166	7.80329e-11	1.56472e-06	299	5626	1.4932	0.000106465	1	112	1919	0.643479	4.05204e-10	8.12514e-06	187	3707
TFP.GATA1	0.53983	0	0	3633	86910	0.966316	0.467125	1	527	13848	0.538251	7.11441e-300	1.42658e-295	3106	73062
TFP.GATA1.Dis	0.469869	2.59987e-10	5.21327e-06	58	1608	0.889604	0.596633	1	30	858	0.476344	2.26873e-05	0.454926	28	750
TFP.GATA1.Prox	0.602595	2.73286e-188	5.47993e-184	3023	64991	1.02125	0.672419	1	456	11381	0.60806	4.06782e-154	8.15678e-150	2567	53610
TFM.GATA1	0.0950771	4.53854e-16	9.10068e-12	5	685	0	0.00049406	1	0	219	0.136901	4.06102e-10	8.14316e-06	5	466
TFP.GATA2	0.50833	0	0	3788	96077	0.73157	5.77962e-11	1.15893e-06	446	15180	0.522458	0	0	3342	80897
TFM.GATA2	0.164059	8.63401e-22	1.73129e-17	15	1191	0.174709	0.00185316	1	2	291	0.184285	4.88829e-16	9.802e-12	13	900
TFP.GATA2.Dis	0.631114	2.59709e-10	5.20769e-06	174	3591	0.636461	0.00105263	1	50	1992	0.989544	0.962974	1	124	1599
TFP.GATA2.Prox	0.66235	2.26247e-114	4.5367e-110	2854	55904	0.827732	0.00116426	1	309	9420	0.696325	7.84419e-78	1.57292e-73	2545	46484
TFP.GATA3	0.629242	6.39174e-243	1.28167e-238	4784	98261	0.995335	0.924922	1	821	20986	0.650342	2.22354e-172	4.45865e-168	3963	77275
TFP.GATA3.Dis	0.435728	2.58131e-22	5.17604e-18	109	3258	0.836888	0.164355	1	66	2004	0.437485	1.65447e-09	3.31754e-05	43	1254
TFP.GATA3.Prox	0.68956	5.3025e-134	1.06326e-129	4200	78924	1.09513	0.0275408	1	686	16076	0.710437	1.81032e-94	3.63004e-90	3514	62848
TFM.GATA3	0.213858	9.16409e-12	1.83758e-07	12	731	0.284659	0.0155815	1	3	268	0.248022	2.94177e-07	0.00589885	9	463
TFP.GTF2B	0.702502	2.21395e-68	4.43941e-64	2344	43348	0.943295	0.271657	1	400	10759	0.759787	2.92624e-34	5.8677e-30	1944	32589
TFP.GTF2B.Dis	0.628465	0.00392679	1	37	767	0.753338	0.280406	1	17	574	1.32234	0.233398	1	20	193
TFP.GTF2B.Prox	0.704382	5.75299e-62	1.15359e-57	2151	39683	0.958334	0.459888	1	351	9304	0.754751	2.00192e-33	4.01425e-29	1800	30379
TFM.GTF2B	0.139591	2.58461e-06	0.0518265	3	280	0.201911	0.0970983	1	1	126	0.165714	0.0016293	1	2	154
TFP.GTF2F1	0.538499	0	0	4683	112010	0.911384	0.0130733	1	835	23066	0.546922	0	0	3848	88944
TFP.GTF2F1.Dis	0.632207	0.000133634	1	66	1360	1.14478	0.413141	1	36	801	0.684768	0.0465866	1	30	559
TFP.GTF2F1.Prox	0.545436	0	0	4507	106508	0.912821	0.0187899	1	767	21177	0.554374	0	#VALUE!	3740	85331
TFM.GTF2F1	0.58482	1.80629e-12	3.62198e-08	155	3452	1.11978	0.410117	1	52	1183	0.579097	5.33792e-09	0.000107036	103	2269
TFP.HDAC2|TFP.MotifFam.HDAC2	0.67256	0	0	13677	259954	1.33637	7.55766e-30	1.51546e-25	2511	52348	0.675614	0	0	11166	207606
TFP.HDAC2.Dis|TFP.MotifFam.HDAC2.Dis	0.746128	8.60536e-06	0.172555	227	3963	1.5019	4.97998e-06	0.0998585	151	2577	0.699618	0.00175389	1	76	1386
TFP.HDAC2.Prox|TFP.MotifFam.HDAC2.Prox	0.725567	2.70964e-284	5.43337e-280	12669	224394	1.37927	1.17638e-33	2.35888e-29	2207	44412	0.733519	4.24584e-220	8.51376e-216	10462	179982
TFM.HDAC2	1.27596	0.000774003	1	221	2257	1.35661	0.0687078	1	38	714	1.51364	4.96879e-07	0.00996341	183	1543
TFP.HDAC8	0.637833	1.1519e-22	2.3098e-18	437	8920	0.93748	0.759453	1	42	1140	0.647426	2.81762e-19	5.6499e-15	395	7780
TFP.HDAC8.Dis	0.342871	0.524919	1	1	38	0.8485	1	1	1	30	0	1	1	0	8
TFP.HDAC8.Prox	0.717944	8.05912e-12	1.61602e-07	410	7437	1.04861	0.737652	1	39	947	0.729132	6.64563e-10	1.33258e-05	371	6490
TFM.HDAC8	0	1	1	0	0	0	1	1	0	0	0	1	1	0	0
TFP.HMGN3|TFP.MotifFam.HMGN3	0.913934	6.42166e-16	1.28767e-11	8648	122997	1.92729	3.10377e-109	6.22369e-105	1786	26726	0.907658	7.82579e-15	1.56923e-10	6862	96271
TFP.HMGN3.Dis|TFP.MotifFam.HMGN3.Dis	1.12933	0.347255	1	67	773	1.69818	0.00197636	1	41	616	2.11327	0.000936495	1	26	157
TFM.HMGN3	0.213586	0.00141983	1	3	183	2.46398	0.136257	1	3	31	0	2.45515e-05	0.492307	0	152
TFP.HMGN3.Prox|TFP.MotifFam.HMGN3.Prox	0.926806	1.98048e-11	3.97127e-07	8396	117806	1.94622	1.01515e-107	2.03557e-103	1693	24948	0.919517	3.26822e-11	6.55344e-07	6703	92858
TFP.HNF4A	0.681809	1.06582e-117	2.13719e-113	3443	65488	1.09676	0.0643501	1	454	10595	0.692077	3.07845e-94	6.17291e-90	2989	54893
TFP.HNF4A.Dis	0.426073	4.85546e-08	0.000973618	33	1009	0.721383	0.171056	1	20	705	0.545631	0.029651	1	13	304
TFP.HNF4A.Prox	0.830969	2.50488e-23	5.02279e-19	2947	46127	1.23429	9.69038e-05	1	402	8378	0.859227	5.11467e-14	1.02559e-09	2545	37749
TFM.HNF4A	0.345879	2.29893e-06	0.0460982	15	565	0.458365	0.157958	1	4	222	0.409206	0.00137368	1	11	343
TFP.HNF4G	0.603086	1.94881e-147	3.90776e-143	2364	50841	0.97869	0.719181	1	350	9094	0.613269	3.85603e-117	7.73212e-113	2014	41747
TFP.HNF4G.Dis	0.432599	2.83773e-06	0.0569022	26	783	0.785805	0.425	1	16	518	0.481482	0.0192986	1	10	265
TFP.HNF4G.Prox	0.712916	1.0763e-55	2.1582e-51	2075	37830	1.06499	0.28557	1	308	7381	0.739124	6.41242e-38	1.28582e-33	1767	30449
TFM.HNF4G	0.345885	2.77823e-05	0.557091	12	452	0.25955	0.0378698	1	2	196	0.498411	0.0242935	1	10	256
TFP.HSF1|TFP.MotifFam.Hsf	0.584941	5.32161e-20	1.06709e-15	260	5788	0.934044	0.725899	1	50	1362	0.605171	2.22497e-14	4.46151e-10	210	4426
TFP.HSF1.Dis|TFP.MotifFam.Hsf.Dis	0.78746	0.574234	1	11	182	1.15722	0.676124	1	7	154	1.8229	0.289857	1	4	28
TFP.HSF1.Prox|TFP.MotifFam.Hsf.Prox	0.542361	2.85785e-22	5.73056e-18	218	5234	0.837086	0.334602	1	34	1033	0.558627	3.9473e-17	7.91512e-13	184	4201
TFM.HSF1|TFM.MotifFam.Hsf	0	1	1	0	4	0	1	1	0	4	0	1	1	0	0
TFP.IRF1	0.700442	1.11248e-182	2.23074e-178	6350	117203	1.1875	1.37452e-07	0.00275619	1218	26813	0.720217	4.06542e-125	8.15198e-121	5132	90390
TFP.IRF1.Dis	1.36024	0.0321437	1	57	546	1.65364	0.00995515	1	31	478	4.87927	1.98496e-09	3.98024e-05	26	68
TFP.IRF1.Prox	0.697032	8.31659e-182	1.66764e-177	6133	113768	1.16636	4.22625e-06	0.0847448	1144	25536	0.717332	6.55044e-125	1.31349e-120	4989	88232
TFM.IRF1	0.486671	2.13873e-15	4.28858e-11	101	2703	0.99491	1	1	53	1356	0.454636	1.74011e-09	3.48927e-05	48	1347
TFP.IRF3	0.514003	6.35509e-43	1.27432e-38	360	9116	0.865616	0.232697	1	78	2290	0.526743	2.49302e-31	4.999e-27	282	6826
TFP.IRF3.Dis	2.54231	0.0216704	1	8	41	4.34922	0.00207481	1	7	41	NA	0.0726724	1	1	0
TFP.IRF3.Prox	0.439491	3.68088e-55	7.3809e-51	288	8529	0.800882	0.0753213	1	69	2188	0.440345	4.81733e-42	9.65971e-38	219	6341
TFM.IRF3	0.312694	0.0366776	1	3	125	0.519369	0.593886	1	2	98	0.472605	0.719266	1	1	27
TFP.IRF4	0.563838	0	0	4670	106802	0.660516	2.14368e-26	4.29851e-22	672	24732	0.617117	1.50678e-222	3.0214e-218	3998	82070
TFP.IRF4.Dis	0.339687	3.32768e-48	6.67266e-44	131	5021	0.74	0.00833226	1	77	2639	0.289165	1.72144e-28	3.45183e-24	54	2382
TFP.IRF4.Prox	0.612062	3.32445e-214	6.66619e-210	3697	78173	0.778424	4.88669e-08	0.000979879	497	15945	0.652937	2.88808e-137	5.79118e-133	3200	62228
TFM.IRF4	0.444597	1.56154e-13	3.13119e-09	67	1963	0.796682	0.281268	1	26	830	0.461696	5.66991e-08	0.00113693	41	1133
TFP.JUN	0.597434	4.41098e-147	8.8449e-143	2262	49117	0.907799	0.0970802	1	327	9128	0.615225	4.60277e-111	9.22948e-107	1935	39989
TFP.JUN.Dis	0.207954	3.15567e-29	6.32775e-25	30	1879	0.453776	0.000362031	1	17	951	0.178724	8.96984e-17	1.79863e-12	13	928
TFP.JUN.Prox	0.761373	3.11011e-30	6.2364e-26	1728	29524	1.03964	0.53671	1	264	6473	0.809595	8.49726e-16	1.70387e-11	1464	23051
TFM.JUN	1.2112	0.142337	1	66	710	1.64236	0.0198514	1	25	388	1.62483	0.00596407	1	41	322
TFP.JUNB	0.443078	0	0	2916	84849	0.722692	1.18704e-12	2.38025e-08	487	16727	0.451054	0	0	2429	68122
TFP.JUNB.Dis	0.483732	4.40795e-11	8.83882e-07	69	1858	0.756157	0.101109	1	36	1210	0.649779	0.0145394	1	33	648
TFP.JUNB.Prox	0.460838	0	0	2471	69283	0.730112	3.00958e-10	6.0348e-06	403	13771	0.472141	0	0	2068	55512
TFM.JUNB	1.29898	0.0495985	1	65	652	1.41883	0.107533	1	24	431	2.36748	3.69584e-06	0.074109	41	221
TFP.JUND	0.642817	0	0	14247	282310	1.26213	2.63576e-18	5.28523e-14	2138	45904	0.640755	0	0	12109	236406
TFP.JUND.Dis	0.561008	1.16428e-22	2.33462e-18	252	5849	0.940363	0.550028	1	118	3191	0.643136	1.40642e-07	0.00282015	134	2658
TFP.JUND.Prox	0.716874	2.24382e-280	4.4993e-276	11508	206448	1.39921	2.59072e-32	5.19492e-28	1826	35764	0.715715	8.93049e-240	1.79074e-235	9682	170684
TFM.JUND	0.979706	0.820146	1	184	2447	1.76209	2.26876e-05	0.454932	71	1030	1.0176	0.843802	1	113	1417
TFP.KAT2A|TFP.MotifFam.GCN5	0.699539	1.86107e-25	3.73181e-21	810	15071	0.844136	0.101649	1	103	3098	0.752964	2.67352e-14	5.36093e-10	707	11973
TFP.KAT2A.Dis|TFP.MotifFam.GCN5.Dis	0.972326	1	1	5	67	1.69741	0.307747	1	4	60	1.8229	0.453154	1	1	7
TFP.KAT2A.Prox|TFP.MotifFam.GCN5.Prox	0.65923	1.09477e-30	2.19524e-26	711	14037	0.815677	0.0578043	1	92	2863	0.706324	9.57711e-19	1.9204e-14	619	11174
TFM.KAT2A	0	1	1	0	0	0	1	1	0	0	0	1	1	0	0
TFP.MAFF	0.684604	1.50466e-71	3.01715e-67	2110	40043	0.659197	1.80508e-07	0.00361955	148	5656	0.726457	6.855e-47	1.37456e-42	1962	34387
TFP.MAFF.Dis	0.303984	1.31019e-19	2.62719e-15	40	1714	0.558968	0.0215923	1	15	682	0.309067	2.4569e-12	4.92657e-08	25	1032
TFP.MAFF.Prox	1.03818	0.136262	1	1727	21678	0.723168	0.00084903	1	104	3641	1.14891	1.54971e-07	0.00310747	1623	18037
TFM.MAFF	0.20095	6.35947e-07	0.012752	6	389	0.706979	0.801923	1	3	108	0.136224	1.78025e-06	0.0356975	3	281
TFP.MAFK	0.582129	0	0	5236	115935	0.732894	6.13537e-13	1.23026e-08	553	18693	0.609129	6.90988e-275	1.38557e-270	4683	97242
TFP.MAFK.Dis	0.607646	9.83967e-11	1.97305e-06	154	3301	0.862133	0.303576	1	55	1622	0.752312	0.00525613	1	99	1679
TFP.MAFK.Prox	0.701364	5.1998e-115	1.04266e-110	3970	73389	0.785709	8.78912e-07	0.0176239	432	13774	0.754714	1.22553e-63	2.45743e-59	3538	59615
TFM.MAFK	0.573447	0.000326401	1	39	886	0.699123	0.564346	1	5	182	0.616206	0.00442354	1	34	704
TFP.MAX	0.688518	0	0	22043	405443	1.26565	5.8366e-23	1.17036e-18	3620	81235	0.709287	0	0	18423	324208
TFP.MAX.Dis	1.30615	1.13939e-13	2.2847e-09	915	9133	1.02833	0.638853	1	283	7013	3.80906	1.61214e-147	3.23267e-143	632	2120
TFP.MAX.Prox	0.730105	0	0	19082	333725	1.3909	5.23857e-41	1.05044e-36	2959	61092	0.742357	1.01902e-304	2.04334e-300	16123	272633
TFM.MAX	1.03847	0.50297	1	329	4128	1.48639	0.000118209	1	113	1945	1.26276	0.00142767	1	216	2183
TFP.MEF2A	0.684097	1.35881e-189	2.72469e-185	5735	108402	0.860997	4.77361e-05	0.957203	843	24469	0.739952	5.55684e-100	1.11426e-95	4892	83933
TFP.MEF2A.Dis	0.440647	2.66628e-36	5.34643e-32	188	5555	0.701731	0.000715545	1	88	3176	0.536212	2.33184e-11	4.67581e-07	100	2379
TFP.MEF2A.Prox	0.822213	1.40129e-38	2.80987e-34	4492	70982	1.09452	0.0345954	1	631	14785	0.87527	5.38682e-16	1.08016e-11	3861	56197
TFM.MEF2A	0.386709	9.5945e-10	1.92389e-05	32	1078	0.687604	0.320268	1	9	333	0.393903	4.64511e-07	0.00931437	23	745
TFP.MEF2C	0.893659	1.30098e-09	2.60872e-05	3052	44450	1.02983	0.536873	1	466	11540	1.00271	0.893869	1	2586	32910
TFP.MEF2C.Dis	0.318959	1.90619e-21	3.8223e-17	49	2001	0.529873	0.000195295	1	30	1436	0.429078	5.90503e-05	1	19	565
TFP.MEF2C.Prox	1.07362	0.000795145	1	2471	30003	1.33503	2.78438e-07	0.00558324	378	7302	1.17759	2.91313e-12	5.84141e-08	2093	22701
TFM.MEF2C	0.263199	6.38309e-06	0.127994	8	396	0.70299	0.564095	1	5	181	0.178045	0.000123069	1	3	215
TFP.MXI1|TFP.MotifFam.Mxi1	0.62543	0	0	8594	176409	1.09735	0.00209823	1	1447	34166	0.633417	0	0	7147	142243
TFP.MXI1.Dis|TFP.MotifFam.Mxi1.Dis	0.737211	0.0181492	1	61	1078	1.20886	0.340028	1	28	590	0.862876	0.44825	1	33	488
TFP.MXI1.Prox|TFP.MotifFam.Mxi1.Prox	0.633579	0	0	8350	169350	1.09169	0.00443858	1	1364	32311	0.64315	0	#VALUE!	6986	137039
TFM.MXI1|TFM.MotifFam.Mxi1	0.412778	0.000111449	1	16	505	0.780008	0.630037	1	8	261	0.418359	0.0101437	1	8	244
TFP.MYC	0.829169	3.74153e-190	7.50251e-186	27240	421203	1.27213	6.74502e-24	1.35251e-19	3601	80526	0.876793	9.87203e-82	1.97954e-77	23639	340677
TFP.MYC.Dis	1.04032	0.308289	1	729	9131	0.930414	0.292596	1	248	6768	2.59969	7.35079e-66	1.47398e-61	481	2363
TFP.MYC.Prox	0.820289	1.01915e-175	2.04359e-171	22006	344735	1.38441	8.55472e-40	1.71539e-35	2935	60725	0.848333	1.78111e-105	3.57148e-101	19071	284010
TFM.MYC	0.995732	0.976372	1	306	4004	1.54496	2.47183e-05	0.495651	113	1872	1.15523	0.0602193	1	193	2132
TFP.NANOG|TFP.MotifFam.Nanog	0.843762	8.94981e-21	1.79462e-16	3106	47882	1.513	2.36151e-21	4.7353e-17	673	11687	0.856706	5.86595e-14	1.17624e-09	2433	36195
TFP.NANOG.Dis|TFP.MotifFam.Nanog.Dis	0.811692	0.227598	1	39	626	1.64528	0.00745428	1	34	527	0.644437	0.448642	1	5	99
TFP.NANOG.Prox|TFP.MotifFam.Nanog.Prox	0.86693	3.90759e-14	7.8355e-10	2904	43588	1.5624	3.47163e-22	6.96132e-18	605	10159	0.876722	6.4088e-10	1.28509e-05	2299	33429
TFM.NANOG|TFM.MotifFam.Nanog	1.62865	0.148007	1	10	80	1.85187	0.286505	1	4	55	3.06252	0.0223928	1	6	25
TFP.ncRNA.lincRNA	0.903764	1.73962e-08	0.000348828	3266	47037	0.79791	0.140088	1	47	1497	0.901024	8.32109e-09	0.000166855	3219	45540
TFP.ncRNA.miRNA	12.4038	7.89344e-264	1.58279e-259	464	488	2.31455	0.154096	1	3	33	12.945	1.84394e-266	3.69746e-262	461	455
TFP.NFE2|TFP.MotifFam.NF-E2	0.935129	0.216444	1	382	5322	1.31384	0.0202719	1	82	1593	1.02661	0.648881	1	300	3729
TFP.NFE2.Dis|TFP.MotifFam.NF-E2.Dis	1.65452	0.0698408	1	16	126	3.43615	0.000443193	1	12	89	1.37949	0.538962	1	4	37
TFP.NFE2.Prox|TFP.MotifFam.NF-E2.Prox	0.996733	0.977835	1	348	4549	1.23816	0.102934	1	64	1318	1.12172	0.0686419	1	284	3231
TFM.NFE2|TFM.MotifFam.NF-E2	0.505956	0.254968	1	4	103	1.3168	0.502333	1	3	58	0.283562	0.257725	1	1	45
TFP.NFKB1|TFP.MotifFam.NF-kappaB|TFP.StructFam.p53	0.80963	7.94075e-198	1.59228e-193	21717	344405	0.928546	0.00279974	1	2629	70135	0.881361	3.27034e-62	6.55768e-58	19088	274270
TFP.NFKB1.Dis|TFP.MotifFam.NF-kappaB.Dis|TFP.StructFam.p53.Dis	0.435666	1.21789e-58	2.44212e-54	299	8932	0.808149	0.00561577	1	174	5450	0.457884	3.47703e-22	6.97213e-18	125	3482
TFP.NFKB1.Prox|TFP.MotifFam.NF-kappaB.Prox|TFP.StructFam.p53.Prox	0.87364	3.21755e-72	6.45184e-68	19353	286301	1.0749	0.00572913	1	2179	52695	0.934792	5.51461e-17	1.10579e-12	17174	233606
TFM.NFKB1|TFM.MotifFam.NF-kappaB|TFM.StructFam.p53	0.574887	6.95496e-08	0.00139461	85	1926	0.977853	1	1	34	885	0.625069	0.00056582	1	51	1041
TFP.NFYA	0.777709	1.10404e-36	2.21383e-32	2516	42063	1.06013	0.275874	1	389	9369	0.829079	1.10791e-17	2.22158e-13	2127	32694
TFP.NFYA.Dis	1.13699	0.468065	1	37	424	1.94426	0.00230089	1	26	341	1.69115	0.108391	1	11	83
TFP.NFYA.Prox	0.788507	1.79617e-31	3.60168e-27	2411	39764	1.02622	0.6294	1	346	8593	0.844386	3.09028e-14	6.19663e-10	2065	31171
TFM.NFYA	0.22233	3.77102e-05	0.756164	5	293	0.492977	0.141897	1	5	258	0	0.178344	1	0	35
TFP.NFYB|TFP.StructFam.CBF-NFY	0.82962	2.76762e-25	5.54964e-21	3155	49456	1.13686	0.0086779	1	477	10765	0.882274	2.21207e-10	4.43565e-06	2678	38691
TFP.NFYB.Dis|TFP.StructFam.CBF-NFY.Dis	0.980687	1	1	49	651	2.00693	0.00026503	1	35	445	0.8672	0.697458	1	14	206
TFP.NFYB.Prox|TFP.StructFam.CBF-NFY.Prox	0.840926	6.14897e-21	1.23299e-16	3007	46513	1.09616	0.0745415	1	421	9826	0.898678	1.15407e-07	0.00231413	2586	36687
TFM.NFYB|TFM.StructFam.CBF-NFY	0.199822	5.00597e-06	0.10038	5	326	0.436999	0.0649632	1	5	291	0	0.178344	1	0	35
TFP.NR2C2|TFP.MotifFam.TR4	0.630127	2.26916e-86	4.55013e-82	1667	34370	0.845459	0.0105739	1	244	7302	0.669417	4.39191e-55	8.80665e-51	1423	27068
TFP.NR2C2.Dis|TFP.MotifFam.TR4.Dis	0.671578	0.27458	1	10	194	1.02411	0.845499	1	7	174	1.91413	0.231797	1	3	20
TFP.NR2C2.Prox|TFP.MotifFam.TR4.Prox	0.614922	3.85597e-90	7.732e-86	1556	32875	0.850308	0.0169741	1	229	6818	0.648443	2.16046e-60	4.33214e-56	1327	26057
TFM.NR2C2|TFM.MotifFam.TR4	0.488551	0.0100777	1	12	320	1.12644	0.806203	1	5	113	0.431499	0.023909	1	7	207
TFP.ncRNA	1.13909	6.39509e-16	1.28234e-11	4393	50326	0.994515	1	1	74	1894	1.13971	8.99132e-16	1.80294e-11	4319	48432
TFP.ncRNA.misc_RNA	0.728877	0.262239	1	16	286	0	1	1	0	16	0.756145	0.30663	1	16	270
TFP.ncRNA.rRNA	22.6828	0	0	558	321	NA	5.39852e-05	1	3	0	22.0964	0	0	555	321
TFP.ncRNA.snRNA	1.1526	0.368008	1	46	520	2.14221	0.0026522	1	20	238	1.1765	0.440925	1	26	282
TFP.ncRNA.snoRNA	0.364585	3.26994e-20	6.55687e-16	62	2215	0.212018	0.0947995	1	1	120	0.37143	4.70173e-19	9.4279e-15	61	2095
TFP.NR3C1|TFP.MotifFam.GR	0.601592	4.06377e-104	8.14867e-100	1638	35363	1.19702	0.00716389	1	253	5411	0.588335	6.90325e-97	1.38424e-92	1385	29952
TFP.NR3C1.Dis|TFP.MotifFam.GR.Dis	0.356692	5.15464e-08	0.00103361	21	767	0.88651	0.725911	1	17	488	0.182935	1.5513e-05	0.311067	4	279
TFP.NR3C1.Prox|TFP.MotifFam.GR.Prox	0.827782	2.79133e-11	5.59718e-07	1260	19817	1.32284	0.000331171	1	189	3660	0.845351	5.72894e-08	0.00114877	1071	16157
TFM.NR3C1|TFM.MotifFam.GR	0.446955	4.38499e-06	0.0879279	27	787	0.744141	0.691309	1	5	171	0.455693	6.57369e-05	1	22	616
TFP.NR4A1	0.1269	4.30792e-07	0.00863823	3	308	0	0.276756	1	0	56	0.151902	1.59483e-05	0.319795	3	252
TFP.NR4A1.Dis	0	1	1	0	11	0	1	1	0	11	0	1	1	0	0
TFP.NR4A1.Prox	0.22858	0.127423	1	1	57	0	0.625213	1	0	27	0.425344	0.724605	1	1	30
TFM.NR4A1	0	1	1	0	0	0	1	1	0	0	0	1	1	0	0
TFP.NRF1|TFP.MotifFam.Nrf1	0.79196	1.03034e-65	2.06603e-61	5441	89144	1.17328	7.99232e-06	0.160262	972	21510	0.84105	4.28152e-30	8.5853e-26	4469	67634
TFP.NRF1.Dis|TFP.MotifFam.Nrf1.Dis	0.891074	0.571054	1	37	541	1.65004	0.00895353	1	33	510	1.6465	0.319178	1	4	31
TFP.NRF1.Prox|TFP.MotifFam.Nrf1.Prox	0.799966	5.75569e-58	1.15413e-53	5234	84924	1.17498	1.349e-05	0.270501	901	19884	0.848151	1.47938e-26	2.96646e-22	4333	65040
TFM.NRF1|TFM.MotifFam.Nrf1	0.798314	0.0049753	1	160	2611	1.53536	0.000487988	1	78	1298	0.796857	0.0442602	1	82	1313
TFP.PAX5|TFP.MotifFam.Pax-5	0.950038	2.14473e-13	4.3006e-09	23335	318892	1.31388	4.59658e-29	9.21706e-25	3059	65834	1.02384	0.00180096	1	20276	253058
TFP.PAX5.Dis|TFP.MotifFam.Pax-5.Dis	0.481534	2.05099e-39	4.11264e-35	267	7218	0.9781	0.794168	1	188	4890	0.432887	7.40971e-17	1.4858e-12	79	2328
TFP.PAX5.Prox|TFP.MotifFam.Pax-5.Prox	0.942487	9.81017e-15	1.96714e-10	19142	263732	1.46529	9.33397e-51	1.87165e-46	2583	50532	0.990626	0.257085	1	16559	213200
TFM.PAX5|TFM.MotifFam.Pax-5	0.790297	0.000296033	1	238	3923	1.43223	0.00341947	1	76	1355	0.804874	0.00634178	1	162	2568
TFP.PBX3|TFP.MotifFam.Pbx3	1.1176	1.8552e-21	3.72006e-17	8388	98038	1.05005	0.197621	1	821	20010	1.2429	1.55341e-67	3.11489e-63	7567	78028
TFP.PBX3.Dis|TFP.MotifFam.Pbx3.Dis	0.452637	1.02332e-13	2.05195e-09	72	2072	0.917574	0.686537	1	37	1026	0.426913	2.08382e-08	0.000417847	35	1046
TFP.PBX3.Prox|TFP.MotifFam.Pbx3.Prox	1.25414	6.8917e-72	1.38192e-67	7446	77695	1.12975	0.00320394	1	693	15786	1.39986	7.7829e-137	1.56063e-132	6753	61909
TFM.PBX3|TFM.MotifFam.Pbx3	0.827233	0.55231	1	16	252	1.30208	0.435611	1	9	176	1.1753	0.6696	1	7	76
TFP.Pseudogene.Duplicated	5.65393	0	0	3269	7592	1.84204	0.00581467	1	25	346	5.75804	0	0	3244	7246
TFP.Pseudogene	73.3103	0	0	97639	24042	2.30822	1.40097e-08	0.000280923	62	687	74.4757	0	0	97577	23355
TFP.Pseudogene.Polymorphic	0.169684	1.47042e-28	2.94849e-24	21	1612	0	1	1	0	0	0.166182	2.54754e-29	5.10834e-25	21	1612
TFP.Pseudogene.Processed	219.485	0	0	90986	7317	2.95649	7.49698e-07	0.0150329	30	259	224.745	0	0	90956	7058
TFP.Pseudogene.Transcribed.Duplicated	3.71828	1.02287e-220	2.05107e-216	976	3427	4.77576	0.00283798	1	6	32	3.65341	2.8372e-214	5.68915e-210	970	3395
TFP.Pseudogene.Transcribed.Processed	7.9836	0	0	2385	3916	0	1	1	0	20	7.85989	0	0	2385	3896
TFP.Pseudogene.Unitary	0.14639	0.000384965	1	2	178	0.8485	1	1	1	30	0.0861963	0.00036524	1	1	148
TFP.POLR3A	0.783575	7.82331e-06	0.156873	337	5602	0.906772	0.494603	1	62	1739	0.908311	0.12656	1	275	3863
TFP.POLR3A.Dis	0.956265	0.928296	1	32	436	1.43782	0.191218	1	14	248	1.22175	0.418798	1	18	188
TFP.POLR3A.Prox	0.601343	8.8573e-11	1.77607e-06	147	3184	0.800772	0.219599	1	36	1143	0.693856	9.22815e-05	1	111	2041
TFM.POLR3A	0	1	1	0	11	0	1	1	0	7	0	1	1	0	4
TFP.POU2F2|TFP.MotifFam.Pou2f2	1.28754	0	0	49282	515094	1.07963	0.00154511	1	3103	75523	1.39431	0	0	46179	439571
TFP.POU2F2.Dis|TFP.MotifFam.Pou2f2.Dis	0.53233	9.61497e-43	1.92799e-38	405	9902	0.890206	0.150497	1	167	4762	0.590537	1.03754e-17	2.08048e-13	238	5140
TFP.POU2F2.Prox|TFP.MotifFam.Pou2f2.Prox	1.35525	0	0	39363	390063	1.24627	2.01299e-18	4.03644e-14	2623	57655	1.46031	0	0	36740	332408
TFM.POU2F2|TFM.MotifFam.Pou2f2	1.35247	1.38673e-08	0.000278067	421	4057	1.64719	3.73872e-05	0.749688	84	1304	1.56256	2.68238e-13	5.3787e-09	337	2753
TFP.POU5F1|TFP.MotifFam.Pou5f1	1.32056	1.73012e-05	0.346924	281	2773	1.13061	0.469184	1	36	811	1.59384	9.79495e-11	1.96408e-06	245	1962
TFP.POU5F1.Dis|TFP.MotifFam.Pou5f1.Dis	1.36125	0.369656	1	7	67	0	0.627308	1	0	29	2.35062	0.0424532	1	7	38
TFP.POU5F1.Prox|TFP.MotifFam.Pou5f1.Prox	1.43939	2.79191e-07	0.00559834	242	2191	1.11237	0.542385	1	28	641	1.76223	4.06286e-13	8.14684e-09	214	1550
TFM.POU5F1|TFM.MotifFam.Pou5f1	0	1	1	0	12	0	1	1	0	9	0	1	1	0	3
TFP.PPARGC1A	3.12751	4.00732e-36	8.03548e-32	191	796	1.73387	0.0631709	1	13	191	3.75562	2.71134e-42	5.43677e-38	178	605
TFP.PPARGC1A.Dis	0	1	1	0	12	0	1	1	0	12	0	1	1	0	0
TFP.PPARGC1A.Prox	3.17539	7.19778e-37	1.4433e-32	191	784	1.85033	0.0367482	1	13	179	3.75562	2.71134e-42	5.43677e-38	178	605
TFM.PPARGC1A	20.8415	6.18596e-07	0.0124041	8	5	0	1	1	0	5	NA	7.77899e-10	1.55984e-05	8	0
TFP.PRDM1|TFP.MotifFam.PRDM1	1.32317	8.54923e-06	0.171429	298	2935	1.25442	0.134264	1	47	955	1.61805	1.34173e-11	2.69044e-07	251	1980
TFP.PRDM1.Dis|TFP.MotifFam.PRDM1.Dis	0.847416	0.86438	1	8	123	1.59144	0.287575	1	6	96	0.945212	1	1	2	27
TFP.PRDM1.Prox|TFP.MotifFam.PRDM1.Prox	1.50167	1.30923e-09	2.62527e-05	277	2404	1.2543	0.209663	1	35	711	1.82456	4.36758e-16	8.75787e-12	242	1693
TFM.PRDM1|TFM.MotifFam.PRDM1	0.342871	0.524919	1	1	38	0	1	1	0	24	0.911453	1	1	1	14
TFP.RAD21|TFP.MotifFam.Rad21	0.631544	0	0	15138	304532	0.848066	9.06218e-12	1.81715e-07	4135	112716	0.722973	5.77466e-254	1.15793e-249	11003	191816
TFP.RAD21.Dis|TFP.MotifFam.Rad21.Dis	0.415224	2.94842e-198	5.91216e-194	909	28418	0.699193	7.57631e-21	1.5192e-16	717	25049	0.727046	8.12478e-06	0.162918	192	3369
TFM.RAD21	0.763184	1.71599e-08	0.00034409	429	7321	1.5273	1.34808e-11	2.70317e-07	314	5312	0.730327	0.000700681	1	115	2009
TFP.RAD21.Prox|TFP.MotifFam.Rad21.Prox	0.851182	4.40538e-59	8.83366e-55	10660	162297	1.42743	1.04889e-40	2.10323e-36	2212	43369	0.904028	3.11852e-19	6.25325e-15	8448	118928
TFP.RDBP|TFP.MotifFam.NELFe	1.241	1.56101e-10	3.13014e-06	1020	10715	1.21129	0.0557314	1	112	2360	1.3878	2.87773e-19	5.77043e-15	908	8355
TFP.RDBP.Dis|TFP.MotifFam.NELFe.Dis	0.200447	0.090081	1	1	65	0.438815	0.728094	1	1	58	0	1	1	0	7
TFP.RDBP.Prox|TFP.MotifFam.NELFe.Prox	1.1796	1.72572e-06	0.0346041	958	10586	1.23764	0.034657	1	110	2269	1.3018	1.68947e-12	3.38772e-08	848	8317
TFM.RDBP	0	1	1	0	0	0	1	1	0	0	0	1	1	0	0
TFP.REST|TFP.MotifFam.NRSF	0.740449	9.53149e-112	1.91125e-107	5507	96362	1.1389	0.00104853	1	765	17319	0.762178	2.07793e-78	4.16666e-74	4742	79043
TFP.REST.Dis|TFP.MotifFam.NRSF.Dis	1.81786	5.27353e-11	1.05745e-06	160	1147	1.28127	0.14987	1	36	716	3.67217	2.92504e-29	5.8653e-25	124	431
TFP.REST.Prox|TFP.MotifFam.NRSF.Prox	0.767659	4.67116e-77	9.3666e-73	4921	83162	1.19733	1.5893e-05	0.318687	690	14901	0.78826	9.65742e-54	1.93651e-49	4231	68261
TFM.REST|TFM.MotifFam.NRSF	1.03954	0.592496	1	191	2394	1.49995	0.0202578	1	38	646	1.11694	0.185098	1	153	1748
TFP.RFX5|TFP.MotifFam.RFX5	0.932965	9.09652e-11	1.82403e-06	9456	131797	1.02862	0.391959	1	1107	27511	1.02213	0.058231	1	8349	104286
TFP.RFX5.Dis|TFP.MotifFam.RFX5.Dis	0.448708	5.63528e-13	1.12999e-08	66	1916	1.00461	0.943837	1	53	1343	0.289475	1.04091e-07	0.00208723	13	573
TFP.RFX5.Prox|TFP.MotifFam.RFX5.Prox	0.988968	0.315987	1	9119	120103	1.05705	0.112614	1	982	23821	1.08037	5.85192e-11	1.17343e-06	8137	96282
TFM.RFX5|TFM.MotifFam.RFX5	0.380399	0.00346025	1	8	274	0.475521	0.154527	1	4	214	0.850684	1	1	4	60
TFP.RXRA	0.772444	2.83583e-134	5.68641e-130	9248	154766	1.05148	0.11363	1	1271	31034	0.818365	1.71355e-69	3.43601e-65	7977	123732
TFP.RXRA.Dis	1.79662	1.31383e-40	2.63449e-36	685	4972	0.999777	1	1	91	2317	2.8583	1.59481e-94	3.1979e-90	594	2655
TFP.RXRA.Prox	0.782153	1.32804e-95	2.66298e-91	7207	119359	1.13867	0.000180025	1	1044	23751	0.819244	7.18811e-54	1.44136e-49	6163	95608
TFM.RXRA	0.911629	0.363881	1	120	1715	1.24694	0.172796	1	39	797	1.12594	0.300039	1	81	918
TFP.SETDB1|TFP.MotifFam.SETDB1	0.63431	1.33499e-209	2.67693e-205	4272	87133	1.2683	9.3831e-07	0.018815	507	10327	0.621322	1.52738e-203	3.06271e-199	3765	76806
TFP.SETDB1.Dis|TFP.MotifFam.SETDB1.Dis	0.527839	8.34302e-13	1.67294e-08	108	2665	1.23351	0.185603	1	41	847	0.470162	1.16615e-11	2.33836e-07	67	1818
TFP.SETDB1.Prox|TFP.MotifFam.SETDB1.Prox	0.891359	3.88997e-10	7.80017e-06	3104	45322	1.3217	1.55105e-07	0.00311017	423	8263	0.922522	5.19458e-05	1	2681	37059
TFM.SETDB1	0.618296	0.0768924	1	14	295	1.76324	0.112342	1	9	130	0.386669	0.0257584	1	5	165
TFP.SIN3A	0.740258	0	0	18969	327568	1.33744	1.5774e-30	3.163e-26	2600	54355	0.75255	2.32771e-280	4.66753e-276	16369	273213
TFP.SIN3A.Dis	1.63713	3.82266e-11	7.66521e-07	228	1815	2.01641	7.276e-08	0.00145898	78	990	2.32077	6.64515e-18	1.33249e-13	150	825
TFP.SIN3A.Prox	0.753895	7.24765e-302	1.4533e-297	17922	304585	1.33845	1.04064e-29	2.0867e-25	2436	50584	0.767345	7.44101e-230	1.49207e-225	15486	254001
TFM.SIN3A	1.07265	0.169545	1	412	5005	1.63738	1.6476e-05	0.330377	93	1453	1.14613	0.0218541	1	319	3552
TFP.SIRT6|TFP.MotifFam.SIRT6	0.157062	5.60447e-51	1.12381e-46	34	2819	0.594566	0.143837	1	9	385	0.131	4.83109e-49	9.68731e-45	25	2434
TFP.SIRT6.Dis|TFP.MotifFam.SIRT6.Dis	1.86123	0.44655	1	1	7	0	1	1	0	6	12.7605	0.140064	1	1	1
TFP.SIRT6.Prox|TFP.MotifFam.SIRT6.Prox	0.118641	7.18308e-41	1.44035e-36	18	1976	0.398582	0.0283476	1	5	319	0.100071	2.07678e-37	4.16436e-33	13	1657
TFM.SIRT6	0	1	1	0	0	0	1	1	0	0	0	1	1	0	0
TFP.SIX5|TFP.MotifFam.SIX5	0.555256	0	0	4444	103220	0.898968	0.00614754	1	760	21272	0.568977	4.04767e-288	8.11639e-284	3684	81948
TFP.SIX5.Dis|TFP.MotifFam.SIX5.Dis	0.389481	8.24592e-09	0.000165347	29	970	0.814532	0.499738	1	17	531	0.34878	3.70953e-05	0.743834	12	439
TFP.SIX5.Prox|TFP.MotifFam.SIX5.Prox	0.556484	0	0	4193	97236	0.911187	0.019916	1	712	19704	0.568494	1.60916e-273	3.22669e-269	3481	77532
TFM.SIX5|TFM.MotifFam.SIX5	0.346275	0.000808273	1	8	301	1.00106	1	1	7	178	0.103738	0.00156295	1	1	123
TFP.SMARCA4	0.258218	1.56437e-48	3.13687e-44	75	3782	0.750124	0.439411	1	12	407	0.238052	2.39098e-47	4.79439e-43	63	3375
TFP.SMARCA4.Dis	0	0.031847	1	0	53	0	0.26481	1	0	49	0	1	1	0	4
TFP.SMARCA4.Prox	0.245368	4.47632e-38	8.97592e-34	53	2813	0.762455	0.632651	1	8	267	0.225434	1.39624e-37	2.79974e-33	45	2546
TFM.SMARCA4	0	1	1	0	3	0	1	1	0	1	0	1	1	0	2
TFP.SMARCB1	0.873146	3.3088e-49	6.6348e-45	12634	187528	1.53578	5.26118e-52	1.05497e-47	1892	34466	0.892101	3.26471e-30	6.5464e-26	10742	153062
TFP.SMARCB1.Dis	0.862705	0.148231	1	108	1631	1.64886	0.000274038	1	65	1007	0.879301	0.455843	1	43	624
TFP.SMARCB1.Prox	0.894689	1.56409e-32	3.1363e-28	12268	177912	1.5398	5.21185e-50	1.04508e-45	1765	31871	0.915063	2.20863e-18	4.42875e-14	10503	146041
TFM.SMARCB1	1.19352	0.515159	1	12	131	2.70144	0.0203948	1	7	66	0.981567	1	1	5	65
TFP.SMARCC1	0.537073	4.40916e-254	8.84125e-250	2597	62600	0.877088	0.0129989	1	390	11235	0.545337	1.12642e-204	2.2587e-200	2207	51365
TFP.SMARCC1.Dis	0.575168	1.31181e-05	0.263044	57	1291	0.927265	0.776272	1	27	741	0.695975	0.0544042	1	30	550
TFP.SMARCC1.Prox	0.566602	7.73388e-194	1.5508e-189	2412	55173	0.885972	0.0353897	1	328	9370	0.578018	4.43445e-155	8.89196e-151	2084	45803
TFM.SMARCC1	3.35041	0.00341371	1	9	35	6.36741	0.0021724	1	5	20	3.40278	0.0448037	1	4	15
TFP.SMARCC2	0.522364	4.48499e-75	8.9933e-71	678	16880	0.749123	0.00674065	1	89	3012	0.541131	7.59428e-58	1.52281e-53	589	13868
TFP.SMARCC2.Dis	0.226355	2.26691e-08	0.00045456	9	518	0.629835	0.461386	1	5	202	0.161514	1.32753e-06	0.0266196	4	316
TFP.SMARCC2.Prox	0.547743	2.32007e-61	4.6522e-57	653	15508	0.762067	0.0169663	1	79	2630	0.567998	2.92133e-47	5.85785e-43	574	12878
TFM.SMARCC2	4.14598	0.00360078	1	7	22	3.91721	0.108371	1	2	13	7.0892	0.00232292	1	5	9
TFP.SMC3|TFP.MotifFam.SMC3	0.526356	0	0	10007	241424	0.67744	2.85844e-59	5.73175e-55	3038	95329	0.600474	0	0	6969	146095
TFP.SMC3.Dis|TFP.MotifFam.SMC3.Dis	0.352478	8.91838e-207	1.78831e-202	630	23210	0.642265	2.80353e-25	5.62165e-21	545	20741	0.439159	2.25949e-17	4.53073e-13	85	2469
TFP.SMC3.Prox|TFP.MotifFam.SMC3.Prox	0.666225	9.7747e-270	1.96002e-265	7125	137922	1.12102	7.96903e-05	1	1631	37949	0.696345	4.18712e-164	8.39601e-160	5494	99973
TFM.SMC3	0.763415	2.86414e-05	0.574318	238	4061	1.50432	1.0858e-07	0.00217725	206	3519	0.753343	0.126435	1	32	542
TFP.SP1|TFP.MotifFam.SP1	0.751409	2.40684e-221	4.8262e-217	12540	214867	1.04964	0.0820419	1	1792	43968	0.79601	6.57437e-120	1.31829e-115	10748	170899
TFP.SP1.Dis|TFP.MotifFam.SP1.Dis	0.402846	1.05207e-36	2.10962e-32	149	4816	0.713044	0.00162331	1	84	2985	0.452885	1.47034e-12	2.94832e-08	65	1831
TFP.SP1.Prox|TFP.MotifFam.SP1.Prox	0.839322	4.86873e-74	9.76277e-70	11348	175057	1.18178	1.47023e-08	0.00029481	1571	34995	0.887478	3.21962e-30	6.45597e-26	9777	140062
TFM.SP1|TFM.MotifFam.SP1	0.788453	6.3579e-05	1	284	4692	1.44311	9.28807e-05	1	134	2377	0.826721	0.024295	1	150	2315
TFP.SP2|TFP.MotifFam.SP2	0.74265	2.39228e-79	4.79699e-75	3944	68920	1.11943	0.00885012	1	633	14528	0.77454	4.16397e-49	8.3496e-45	3311	54392
TFP.SP2.Dis|TFP.MotifFam.SP2.Dis	3.47319	3.39268e-25	6.803e-21	113	424	1.05764	0.779051	1	14	337	14.5244	1.09987e-61	2.20546e-57	99	87
TFP.SP2.Prox|TFP.MotifFam.SP2.Prox	0.716925	3.37189e-93	6.76131e-89	3666	66345	1.14182	0.00253805	1	603	13582	0.738379	1.31311e-64	2.63305e-60	3063	52763
TFM.SP2|TFM.MotifFam.SP2	0.575661	0.0165674	1	19	430	1.10691	0.733021	1	10	230	0.574181	0.109215	1	9	200
TFP.SPI1|TFP.MotifFam.PU.1	0.773546	3.22962e-144	6.47603e-140	10088	168472	0.830028	1.94528e-09	3.90068e-05	1258	37270	0.85499	9.04375e-47	1.81345e-42	8830	131202
TFP.SPI1.Dis|TFP.MotifFam.PU.1.Dis	0.545212	2.84925e-27	5.71332e-23	276	6591	0.96571	0.701013	1	175	4609	0.650125	8.87209e-06	0.177903	101	1982
TFP.SPI1.Prox|TFP.MotifFam.PU.1.Prox	0.89916	1.17142e-20	2.34894e-16	8187	118318	0.851769	2.25998e-05	0.453172	789	23146	0.991721	0.499664	1	7398	95172
TFM.SPI1|TFM.MotifFam.PU.1	0.725645	0.000963073	1	106	1903	1.94676	1.37122e-06	0.0274957	67	880	0.48638	1.09937e-06	0.0220446	39	1023
TFP.SREBF1	1.37316	1.21665e-15	2.43963e-11	765	7263	1.43292	0.000911694	1	98	1748	1.54433	1.29016e-23	2.58702e-19	667	5515
TFP.SREBF1.Dis	0.651437	1	1	1	20	1.27281	0.554793	1	1	20	0	1	1	0	0
TFP.SREBF1.Prox	1.3906	1.61626e-16	3.24093e-12	757	7097	1.43946	0.00124739	1	93	1651	1.55687	2.58006e-24	5.17354e-20	664	5446
TFM.SREBF1	0	0.395036	1	0	19	0	1	1	0	15	0	1	1	0	4
TFP.SREBF2	2.35559	1.25419e-23	2.5149e-19	197	1090	1.50429	0.145726	1	15	254	2.77878	4.74465e-29	9.51397e-25	182	836
TFP.SREBF2.Dis	0	1	1	0	7	0	1	1	0	7	0	1	1	0	0
TFP.SREBF2.Prox	2.44316	3.3619e-25	6.74128e-21	197	1051	1.71371	0.0577235	1	15	223	2.80559	1.97719e-29	3.96465e-25	182	828
TFM.SREBF2	0	1	1	0	0	0	1	1	0	0	0	1	1	0	0
TFP.SRF|TFP.MotifFam.SRF	0.64578	0	0	8681	172770	1.01432	0.626713	1	1522	38309	0.672483	2.18832e-257	4.38802e-253	7159	134461
TFM.SRF|TFM.MotifFam.SRF	0.949252	0.651727	1	102	1400	1.77565	0.00145782	1	38	546	0.956272	0.799151	1	64	854
TFP.SRF.Dis|TFP.MotifFam.SRF.Dis	0.554433	1.64507e-12	3.29869e-08	126	2960	0.872419	0.264237	1	74	2156	0.825263	0.18815	1	52	804
TFP.SRF.Prox|TFP.MotifFam.SRF.Prox	0.674236	8.73871e-288	1.75229e-283	8142	155573	1.10319	0.00156667	1	1356	31841	0.693718	1.18237e-205	2.37088e-201	6786	123732
TFP.STAT1	0.606083	3.81348e-96	7.64679e-92	1559	33415	0.914411	0.197984	1	227	6301	0.625365	8.57598e-72	1.71965e-67	1332	27114
TFP.STAT1.Dis	0.48203	5.21735e-07	0.0104618	40	1081	0.774744	0.337453	1	18	591	0.572862	0.00804793	1	22	490
TFP.STAT1.Prox	0.644565	1.59337e-62	3.19503e-58	1333	26887	0.981893	0.850295	1	184	4768	0.661683	1.46475e-47	2.93712e-43	1149	22119
TFM.STAT1	0.357416	1.16808e-07	0.00234224	20	729	1.14003	0.636097	1	12	268	0.22142	9.47108e-08	0.00189914	8	461
TFP.STAT2	0.454307	1.94018e-46	3.89045e-42	265	7593	0.932477	0.723451	1	49	1337	0.440219	1.40738e-41	2.82208e-37	216	6256
TFP.STAT2.Dis	1.30293	0.394195	1	12	120	3.42233	0.00227211	1	9	67	0.722267	0.797411	1	3	53
TFP.STAT2.Prox	0.469404	4.33164e-37	8.6858e-33	231	6407	0.832657	0.316241	1	37	1130	0.468809	1.93758e-31	3.88523e-27	194	5277
TFM.STAT2	0.517682	0.12033	1	6	151	0.620763	0.772972	1	2	82	0.739714	0.819953	1	4	69
TFP.STAT3	0.541891	0	0	4956	117738	0.631108	1.97419e-30	3.95865e-26	619	23792	0.583766	4.17846e-305	8.37865e-301	4337	93946
TFP.STAT3.Dis	0.340144	7.86509e-45	1.57711e-40	122	4670	0.608024	3.50751e-05	0.703325	63	2623	0.367678	5.88796e-19	1.18065e-14	59	2047
TFP.STAT3.Prox	0.624827	3.52966e-195	7.07767e-191	3695	76562	0.702835	1.02521e-13	2.05575e-09	446	15748	0.678614	6.09123e-114	1.22141e-109	3249	60814
TFM.STAT3	0.404446	5.62832e-15	1.12859e-10	58	1868	0.902582	0.702511	1	26	733	0.359704	2.6921e-11	5.39821e-07	32	1135
TFP.SUZ12|TFP.MotifFam.SUZ12	1.43495	1.01122e-15	2.02769e-11	603	5478	1.42621	0.0368576	1	41	733	1.51218	1.53418e-18	3.07634e-14	562	4745
TFP.SUZ12.Dis|TFP.MotifFam.SUZ12.Dis	0.353858	0.000116844	1	11	405	1.10679	0.703365	1	2	46	0.31988	7.76178e-05	1	9	359
TFP.SUZ12.Prox|TFP.MotifFam.SUZ12.Prox	1.74465	2.91596e-27	5.84708e-23	493	3684	1.82587	0.00106613	1	37	517	1.83838	1.83824e-29	3.68603e-25	456	3167
TFM.SUZ12	0	1	1	0	0	0	1	1	0	0	0	1	1	0	0
TFP.TAF1	1.01912	0.00392159	1	27228	348618	1.4334	2.88877e-49	5.79257e-45	3109	63344	1.08493	4.20736e-31	8.4366e-27	24119	285274
TFP.TAF1.Dis	2.44996	9.73106e-89	1.95127e-84	726	3866	1.45986	0.000100568	1	126	2209	4.62699	2.47091e-172	4.95466e-168	600	1657
TFP.TAF1.Prox	1.01861	0.0064311	1	25548	327230	1.4357	7.07219e-48	1.41811e-43	2839	57048	1.07776	3.32845e-25	6.67421e-21	22709	270182
TFM.TAF1	0.945058	0.177867	1	633	8726	1.48899	1.04273e-06	0.0209089	182	3137	1.02974	0.551671	1	451	5589
TFP.TAF7	0.777498	2.97387e-126	5.96321e-122	9162	152375	1.2955	2.12073e-16	4.2525e-12	1358	27862	0.795026	1.95508e-89	3.92032e-85	7804	124513
TFP.TAF7.Dis	0.899034	0.455176	1	63	913	1.67336	0.00092844	1	51	778	1.13426	0.633011	1	12	135
TFM.TAF7	0.933421	0.327186	1	237	3308	1.44451	0.00193203	1	82	1450	1.06457	0.439712	1	155	1858
TFP.TAF7.Prox	0.795967	5.86415e-98	1.17588e-93	8662	140880	1.29935	1.03137e-15	2.06809e-11	1250	25491	0.815608	4.70133e-67	9.42711e-63	7412	115389
TFP.TAL1|TFP.MotifFam.TAL1	0.592116	1.92623e-162	3.86247e-158	2410	52780	0.995233	0.955012	1	341	8720	0.596776	3.40813e-135	6.83399e-131	2069	44060
TFP.TAL1.Dis|TFP.MotifFam.TAL1.Dis	0.818547	0.142858	1	60	955	1.01634	0.91042	1	21	526	1.16005	0.372529	1	39	429
TFP.TAL1.Prox|TFP.MotifFam.TAL1.Prox	0.621611	2.44306e-102	4.89882e-98	1862	38899	1.02523	0.686036	1	286	7108	0.630835	3.22796e-81	6.47271e-77	1576	31791
TFM.TAL1|TFM.MotifFam.TAL1	0.210141	0.000978404	1	3	186	0	0.414806	1	0	44	0.269579	0.0099162	1	3	142
TFP.TBP	0.808327	4.38075e-193	8.78429e-189	20794	330465	1.23957	1.45991e-18	2.92741e-14	2994	66758	0.853593	1.3371e-91	2.68115e-87	17800	263707
TFP.TBP.Dis	1.43411	4.83436e-19	9.69386e-15	747	6791	1.26994	0.00263384	1	180	3627	2.28876	6.89696e-61	1.38298e-56	567	3164
TFP.TBP.Prox	0.82911	5.52081e-137	1.10703e-132	18964	294691	1.30006	2.24927e-25	4.51025e-21	2626	56058	0.867213	1.45841e-68	2.92441e-64	16338	238633
TFM.TBP	0.927246	0.0640501	1	648	9104	1.3645	0.000161641	1	172	3229	1.03392	0.483031	1	476	5875
TFP.TCF12|TFP.MotifFam.TCF12	0.938621	1.47087e-16	2.94939e-12	19011	262949	1.26222	3.36147e-20	6.74043e-16	2572	55951	1.01407	0.0931972	1	16439	206998
TFP.TCF12.Dis|TFP.MotifFam.TCF12.Dis	0.520066	3.61801e-25	7.25484e-21	214	5358	0.949252	0.583467	1	142	3804	0.591103	3.31172e-06	0.0664065	72	1554
TFP.TCF12.Prox|TFP.MotifFam.TCF12.Prox	1.02506	0.00210529	1	17643	224534	1.42071	6.76735e-40	1.35699e-35	2229	43894	1.09305	1.23604e-24	2.47852e-20	15414	180640
TFM.TCF12|TFM.MotifFam.TCF12	0.557904	2.88281e-09	5.78061e-05	92	2148	1.26218	0.159582	1	37	747	0.500835	3.1587e-08	0.000633383	55	1401
TFP.TCF4.Dis|TFP.StructFam.HMG.Dis|TFP.MotifFam.TCF4.Dis	0.538923	4.4767e-13	8.97668e-09	119	2876	0.942217	0.684973	1	74	1998	0.653939	0.00422379	1	45	878
TFP.TFAP2A	0.637511	2.49802e-96	5.00904e-92	1972	40171	1.26579	5.93949e-06	0.119099	439	8941	0.624647	1.09685e-82	2.19941e-78	1533	31230
TFP.TFAP2A.Dis	0.722952	0.0284372	1	48	865	1.33958	0.0995382	1	37	704	0.871818	0.769579	1	11	161
TFP.TFAP2A.Prox	0.663201	1.17176e-70	2.34961e-66	1750	34291	1.21068	0.000981348	1	340	7207	0.662881	2.20548e-57	4.42244e-53	1410	27084
TFM.TFAP2A	0.849284	0.345383	1	44	675	1.68887	0.0241861	1	22	332	0.818429	0.419606	1	22	343
TFP.TFAP2C	0.648809	1.25939e-138	2.52533e-134	3126	62467	1.23585	1.02888e-06	0.0206311	643	13470	0.644013	1.11541e-114	2.23662e-110	2483	48997
TFP.TFAP2C.Dis	0.625466	0.000113697	1	64	1333	1.25054	0.114801	1	52	1060	0.560855	0.051184	1	12	273
TFP.TFAP2C.Prox	0.694449	1.13322e-87	2.27234e-83	2827	52848	1.21988	3.31739e-05	0.665203	516	10906	0.701032	3.27871e-68	6.57447e-64	2311	41942
TFM.TFAP2C	0.781698	0.0527328	1	66	1100	1.63594	0.00774978	1	34	530	0.716329	0.0703879	1	32	570
TFM.Cell.NonSpecific	1.19524	1.85257e-07	0.00371478	978	10666	2.0791	2.193e-37	4.39741e-33	417	5261	1.32497	9.27393e-10	1.85961e-05	561	5405
TFM.Cell.Specific	0.992126	0.743636	1	1970	25870	1.99956	2.25483e-57	4.52138e-53	742	9950	0.984223	0.606024	1	1228	15920
TFM.MC.N.TFSS	0.95355	0.0207968	1	2548	34803	1.8211	1.79654e-53	3.60242e-49	915	13553	0.980503	0.451413	1	1633	21250
TFM.MC.N.chromatin	1.00465	0.921926	1	451	5849	2.20084	6.3712e-31	1.27755e-26	297	3513	0.841144	0.0370119	1	154	2336
TFM.MC.N.general	0.99631	0.964079	1	530	6931	1.65608	1.78636e-08	0.0003582	154	2387	1.05596	0.309329	1	376	4544
TFP.TFP	0.9386	0.000990549	1	2894	40151	1.73951	3.19827e-50	6.41318e-46	1005	15618	0.98243	0.468531	1	1889	24533
TFM.MotifFam.AP-1	0.866836	0.0490833	1	205	3081	1.56245	0.000409202	1	74	1210	0.893386	0.22781	1	131	1871
TFM.MotifFam.BCL	0.766908	2.1067e-06	0.0422435	317	5384	1.17248	0.1777	1	74	1609	0.82126	0.0025992	1	243	3775
TFM.MotifFam.CtBP2	0	1	1	0	0	0	1	1	0	0	0	1	1	0	0
TFM.MotifFam.E2F	1.13257	0.00109338	1	773	8895	1.97984	6.70578e-22	1.34464e-17	264	3456	1.19445	0.000176454	1	509	5439
TFM.MotifFam.Ets	0.786215	1.29826e-06	0.0260327	406	6726	1.64516	5.19499e-08	0.0010417	149	2324	0.744775	2.04356e-06	0.0409776	257	4402
TFM.MotifFam.Foxa|TFM.StructFam.Forkhead	0.339048	1.20609e-10	2.41845e-06	26	999	0.7187	0.406612	1	10	354	0.316504	7.35481e-08	0.00147479	16	645
TFM.MotifFam.GATA	0.158834	8.12562e-36	1.62935e-31	24	1968	0.145919	5.25705e-06	0.105414	3	522	0.185266	6.80317e-25	1.36417e-20	21	1446
TFM.MotifFam.HNF4	0.316306	7.65255e-08	0.00153449	16	659	0.398977	0.0697136	1	4	255	0.378999	0.000200782	1	12	404
TFM.MotifFam.Irf	0.458234	4.29846e-25	8.61926e-21	143	4064	0.861901	0.26056	1	65	1917	0.463458	7.40656e-14	1.48516e-09	78	2147
TFM.MotifFam.Maf	0.566413	0.000216344	1	39	897	0.680412	0.566792	1	5	187	0.610998	0.00366377	1	34	710
TFM.MotifFam.Mef2	0.384923	7.31758e-10	1.46732e-05	32	1083	0.679428	0.321275	1	9	337	0.393375	4.65374e-07	0.00933169	23	746
TFM.MotifFam.Myc	0.959095	0.457363	1	368	4999	1.42776	0.000342147	1	118	2114	1.10581	0.129887	1	250	2885
TFM.MotifFam.NF-Y	0.1974	3.51553e-06	0.0704935	5	330	0.434011	0.0654801	1	5	293	0	0.110256	1	0	37
TFM.MotifFam.RXRA	0.911098	0.340883	1	120	1716	1.24538	0.17329	1	39	798	1.12594	0.300039	1	81	918
TFM.MotifFam.STAT|TFM.StructFam.STAT	0.391374	9.76988e-18	1.95906e-13	64	2130	0.879395	0.591788	1	29	839	0.345876	2.47151e-13	4.95586e-09	35	1291
TFM.MotifFam.TCF4|TFM.StructFam.HMG|TFM.TCF4	0.609113	0.0411566	1	18	385	1.52497	0.230273	1	10	167	0.468258	0.0285244	1	8	218
TFM.MotifFam.ZNF274	0	1	1	0	0	0	1	1	0	0	0	1	1	0	0
TFM.MotifFam.ZZZ3	0	1	1	0	0	0	1	1	0	0	0	1	1	0	0
TFM.StructFam.AP2.Dis	0.73402	0.820608	1	4	71	1.45483	0.364241	1	4	70	0	1	1	0	1
TFM.StructFam.AP2.NSpc	0.913477	0.819236	1	19	271	2.93432	0.000281967	1	16	139	0.290002	0.019023	1	3	132
TFM.StructFam.AP2	0.728066	0.0112	1	66	1181	1.62977	0.0104834	1	34	532	0.629113	0.00777359	1	32	649
TFM.StructFam.AP2.Prox	0.777222	0.0624111	1	59	989	1.63487	0.0177718	1	27	421	0.718851	0.0702065	1	32	568
TFM.StructFam.AP2.Spc	0.636016	0.0126376	1	31	635	2.139	0.000764116	1	26	310	0.196302	3.50242e-06	0.0702306	5	325
TFM.StructFam.CBF-NFY.Dis	0	0.261352	1	0	28	0	0.624916	1	0	26	0	1	1	0	2
TFM.StructFam.bZIP.Dis	0.318882	0.000578627	1	7	286	0.251833	0.0270167	1	2	202	0.759529	0.685071	1	5	84
TFM.StructFam.bZIP.NSpc	0.755533	0.00418912	1	107	1845	1.64303	0.00178068	1	47	730	0.686583	0.00341757	1	60	1115
TFM.StructFam.bZIP	0.744801	1.01222e-07	0.0020297	322	5631	1.33928	0.00484926	1	105	2003	0.763066	6.84094e-05	1	217	3628
TFM.StructFam.bZIP.Prox	0.873129	0.0280809	1	277	4133	1.73208	2.00481e-06	0.0402004	94	1389	0.850915	0.0355192	1	183	2744
TFM.StructFam.bZIP.Spc	0.785021	6.6908e-05	1	273	4530	1.44394	0.000810133	1	97	1717	0.798259	0.00306128	1	176	2813
TFM.StructFam.CBF-NFY.NSpc	0.44928	0.721259	1	1	29	0.909117	1	1	1	28	0	1	1	0	1
TFM.StructFam.CBF-NFY.Prox	0.24959	0.000187311	1	5	261	0.538997	0.232512	1	5	236	0	0.255631	1	0	25
TFM.StructFam.CBF-NFY.Spc	0.225407	3.64404e-05	0.730702	5	289	0.489184	0.142943	1	5	260	0	0.268311	1	0	29
TFM.StructFam.ETS.Dis	1.19242	0.29056	1	41	448	3.36064	5.40534e-09	0.000108388	35	266	0.420662	0.0333407	1	6	182
TFM.StructFam.ETS.NSpc	1.18334	0.000616438	1	468	5154	1.95873	1.82181e-13	3.65309e-09	157	2062	1.28373	4.74745e-05	0.951958	311	3092
TFM.StructFam.ETS	1.07066	0.0338535	1	1063	12939	1.8806	2.27692e-24	4.56568e-20	343	4747	1.12177	0.00349153	1	720	8192
TFM.StructFam.ETS.Prox	1.0688	0.0521645	1	938	11437	1.73563	2.52792e-15	5.06899e-11	264	3932	1.14626	0.000879005	1	674	7505
TFM.StructFam.ETS.Spc	1.03797	0.263388	1	973	12215	1.8313	5.12893e-21	1.02845e-16	315	4466	1.08367	0.0504966	1	658	7749
TFM.StructFam.Forkhead.Dis	0	0.0319421	1	0	54	0	0.403839	1	0	38	0	0.625037	1	0	16
TFM.StructFam.Forkhead.NSpc	0	0.031847	1	0	53	0	0.643046	1	0	35	0	0.637251	1	0	18
TFM.StructFam.Forkhead.Prox	0.29713	1.91382e-07	0.0038376	13	570	0.611647	0.366488	1	5	208	0.28198	2.11822e-05	0.424745	8	362
TFM.StructFam.Forkhead.Spc	0.444167	0.0427738	1	6	176	0.652612	0.77162	1	2	78	0.5208	0.251099	1	4	98
TFM.StructFam.HLH.Dis	0.434283	0.000725569	1	14	420	0.667323	0.300296	1	8	305	0.665733	0.480415	1	6	115
TFM.StructFam.HLH.NSpc	0.723707	6.37746e-05	1	151	2718	1.44452	0.00573139	1	67	1184	0.69865	0.00093207	1	84	1534
TFM.StructFam.HLH	0.848295	0.00021595	1	524	8046	1.41745	2.42214e-05	0.485687	175	3165	0.912296	0.0985092	1	349	4881
TFM.StructFam.HLH.Prox	0.962084	0.435144	1	465	6297	1.64122	6.09002e-08	0.00122117	147	2298	1.01472	0.791813	1	318	3999
TFM.StructFam.HLH.Spc	0.726511	2.57246e-10	5.15829e-06	379	6794	1.48532	5.61565e-06	0.112605	158	2727	0.693177	2.53571e-08	0.000508461	221	4067
TFM.StructFam.HMG.Dis	0	0.271121	1	0	30	0	1	1	0	12	0	0.637251	1	0	18
TFM.StructFam.HMG.NSpc	0.605983	0.76983	1	2	43	0.771351	1	1	1	33	1.27604	0.563922	1	1	10
TFM.StructFam.HMG.Prox	0.697005	0.225417	1	13	243	1.86338	0.149953	1	6	82	0.554764	0.13699	1	7	161
TFM.StructFam.HMG.Spc	0.846042	1	1	5	77	2.07858	0.13993	1	4	49	0.455726	0.720384	1	1	28
TFM.StructFam.Homeodomain.Dis	0.537865	0.0696361	1	9	218	1.06075	0.851565	1	8	192	0.490756	0.71889	1	1	26
TFM.StructFam.Homeodomain.NSpc	1.39488	2.96689e-05	0.594921	190	1775	2.35932	2.63679e-10	5.28729e-06	75	814	1.52716	4.71147e-05	0.944744	115	961
TFM.StructFam.Homeodomain	1.04194	0.300587	1	680	8504	1.49804	8.91218e-07	0.0178707	177	3032	1.17322	0.000759185	1	503	5472
TFM.StructFam.Homeodomain.Prox	1.17661	0.000182202	1	602	6668	1.67133	1.34918e-08	0.000270538	153	2350	1.3273	3.65646e-08	0.000733193	449	4318
TFM.StructFam.Homeodomain.Spc	0.916077	0.128436	1	325	4622	1.62012	3.80633e-06	0.0763245	113	1786	0.953849	0.529905	1	212	2836
TFM.StructFam.IPT.TIG.Dis	0.930653	1	1	5	70	2.12205	0.0992076	1	5	60	0	1	1	0	10
TFM.StructFam.IPT.TIG.NSpc	1.37148	0.658899	1	2	19	1.95826	0.416941	1	1	13	2.12673	0.410299	1	1	6
TFM.StructFam.IPT.TIG.Prox	0.499704	0.00678803	1	14	365	0.673204	0.568306	1	5	189	0.652489	0.256127	1	9	176
TFM.StructFam.IPT.TIG.Spc	0.868605	1	1	4	60	1.08322	0.708632	1	2	47	1.96317	0.298449	1	2	13
TFM.StructFam.MADs-box.Dis	1.20641	0.588607	1	10	108	1.30558	0.554561	1	4	78	2.5521	0.0435776	1	6	30
TFM.StructFam.MADs-box.NSpc	0.770075	0.0764381	1	49	829	1.86737	0.00623696	1	23	314	0.644164	0.0251282	1	26	515
TFM.StructFam.MADs-box	0.704148	3.89094e-05	0.78021	134	2479	1.36031	0.04656	1	47	881	0.694617	0.000599382	1	87	1598
TFM.StructFam.MADs-box.Prox	0.784639	0.012115	1	111	1843	1.48521	0.0300522	1	36	618	0.781187	0.0370452	1	75	1225
TFM.StructFam.MADs-box.Spc	0.850801	0.121759	1	99	1516	1.57197	0.0111716	1	36	584	0.862527	0.271864	1	63	932
TFM.StructFam.NR.Dis	0.470925	0.0731787	1	6	166	1.09102	0.826001	1	6	140	0	0.25681	1	0	26
TFM.StructFam.NR.NSpc	0.67066	0.00570817	1	47	913	1.50909	0.0418811	1	27	456	0.558389	0.00788107	1	20	457
TFM.StructFam.NR	0.667011	2.9557e-08	0.000592678	178	3476	1.05051	0.721246	1	54	1309	0.730059	0.000453107	1	124	2167
TFM.StructFam.NR.Prox	0.732295	0.000137099	1	147	2615	0.977882	1	1	35	911	0.83865	0.0705985	1	112	1704
TFM.StructFam.NR.Spc	0.83079	0.0366042	1	135	2117	1.28971	0.0920525	1	47	929	0.945198	0.66601	1	88	1188
TFM.StructFam.STAT.Dis	0.289531	0.0191663	1	3	135	0.2378	0.196979	1	1	107	0.911453	1	1	2	28
TFM.StructFam.p53.Dis	0.50109	0.133396	1	5	130	0.795376	0.821057	1	4	128	6.3802	0.202557	1	1	2
TFM.StructFam.p53.NSpc	1.64738	0.115624	1	11	87	1.3399	0.495847	1	3	57	3.40281	0.00528111	1	8	30
TFM.StructFam.p53.Prox	0.65281	0.000306643	1	68	1357	1.11556	0.574429	1	23	525	0.690105	0.013288	1	45	832
TFM.StructFam.p53.Spc	0.904794	0.692548	1	25	360	0.856542	0.857813	1	7	208	1.51111	0.102586	1	18	152
TFM.StructFam.STAT.NSpc	0.285061	1.32661e-11	2.66011e-07	20	914	1.12739	0.638687	1	12	271	0.158741	1.30947e-12	2.62576e-08	8	643
TFM.StructFam.STAT.Prox	0.380791	1.64742e-14	3.3034e-10	48	1642	1.05885	0.737264	1	22	529	0.298032	1.3899e-13	2.78702e-09	26	1113
TFM.StructFam.STAT.Spc	0.485795	1.51131e-06	0.0303049	38	1019	0.997223	1	1	19	485	0.45399	0.00020695	1	19	534
TFM.StructFam.ZNF.Dis	1.19908	0.0156083	1	203	2206	1.52966	2.70505e-05	0.542416	116	1941	4.19032	3.52122e-24	7.06075e-20	87	265
TFM.StructFam.ZNF.NSpc	1.16118	2.11033e-07	0.00423163	1371	15392	1.79396	1.73909e-32	3.48722e-28	548	8042	1.42985	1.73004e-20	3.46908e-16	823	7350
TFM.StructFam.ZNF	1.00181	0.922912	1	2904	37769	1.73139	9.81294e-51	1.96769e-46	1035	16183	1.10541	4.16483e-05	0.835132	1869	21586
TFM.StructFam.ZNF.Prox	1.06816	0.00209876	1	2403	29325	1.82605	3.93629e-43	7.89305e-39	710	10351	1.13927	4.72997e-07	0.00948455	1693	18974
TFM.StructFam.ZNF.Spc	0.981246	0.393411	1	2282	30297	1.74522	2.01076e-44	4.03198e-40	860	13206	1.06197	0.0310714	1	1422	17091
TFM.StructFam.wHTH.Dis	0.55204	0.0195482	1	15	354	1.09393	0.746621	1	11	256	0.5208	0.251099	1	4	98
TFM.StructFam.wHTH.NSpc	1.10061	0.0609621	1	423	5008	1.7126	1.14828e-09	2.30253e-05	160	2400	1.28702	0.000156579	1	263	2608
TFM.StructFam.wHTH	0.91341	0.00945169	1	874	12464	1.5707	1.23119e-12	2.46878e-08	308	5069	0.976617	0.604094	1	566	7395
TFM.StructFam.wHTH.Prox	0.954087	0.197214	1	828	11306	1.65054	1.50798e-13	3.0238e-09	274	4289	1.00746	0.859324	1	554	7017
TFM.StructFam.wHTH.Spc	0.978137	0.562449	1	807	10749	1.71217	6.61163e-16	1.32576e-11	288	4353	1.0355	0.444281	1	519	6396
TFP.MC.TFSS	0.984075	2.34503e-05	0.470225	108948	1435159	0.777526	9.92701e-07	0.0199056	6874	177407	1.05093	4.07956e-37	8.18034e-33	102074	1257752
TFP.MC.chromatin	0.704259	0	0	37037	655725	0.799464	8.14684e-15	1.6336e-10	5625	150174	0.771675	0	0	31412	505551
TFP.MC.general	0.906757	1.62747e-69	3.26341e-65	38182	542493	1.28443	8.72117e-26	1.74877e-21	3781	84606	0.954006	1.05289e-15	2.11125e-11	34401	457887
TFP.TFM	0.95448	3.96864e-35	7.95791e-31	111170	1494620	0.779246	2.83171e-06	0.0567814	6904	177999	1.0152	9.63721e-05	1	104266	1316621
TFP.MotifFam.AP-1.Dis	0.485967	1.55527e-50	3.11864e-46	355	9507	0.924359	0.361525	1	157	4316	0.48639	1.06001e-28	2.12553e-24	198	5191
TFP.MotifFam.AP-1	0.581618	0	0	18663	402462	1.2057	2.25703e-13	4.52581e-09	2457	55022	0.574848	0	0	16206	347440
TFP.MotifFam.AP-1.Prox	0.696307	0	0	14211	261233	1.34889	4.40483e-28	8.83256e-24	2036	41399	0.695765	0	0	12175	219834
TFP.MotifFam.BAF155.Dis	0.76995	0.00399646	1	125	2115	1.41293	0.00582185	1	73	1319	0.833559	0.233196	1	52	796
TFP.MotifFam.BAF155	0.83045	2.6822e-95	5.37834e-91	13090	203793	1.47117	1.30761e-43	2.62203e-39	1950	36886	0.846612	1.31333e-65	2.63348e-61	11140	166907
TFP.MotifFam.BAF155.Prox	0.862619	2.87896e-58	5.77288e-54	12631	189675	1.4916	5.08737e-44	1.02012e-39	1799	33406	0.880676	1.83503e-37	3.6796e-33	10832	156269
TFP.MotifFam.BCL.Dis	1.18712	2.7466e-07	0.00550748	1028	11288	0.653252	1.70832e-05	0.342552	96	3715	1.57196	1.13626e-34	2.27843e-30	932	7573
TFP.MotifFam.BCL	0.704548	0	0	18024	326190	0.795583	4.81264e-14	9.6503e-10	1316	40249	0.732406	0	0	16708	285941
TFP.MotifFam.BCL.Prox	0.796741	1.2451e-132	2.49668e-128	12034	195055	0.982277	0.619306	1	1015	26238	0.827251	2.39075e-84	4.79393e-80	11019	168817
TFP.MotifFam.BDP1.Dis	0.94757	0.857938	1	32	440	1.41497	0.196571	1	14	252	1.22175	0.418798	1	18	188
TFP.MotifFam.BDP1	0.791151	8.92577e-06	0.17898	360	5927	0.883184	0.390262	1	62	1785	0.917983	0.15651	1	298	4142
TFP.MotifFam.BDP1.Prox	0.561519	6.03559e-14	1.21026e-09	149	3456	0.780835	0.150689	1	36	1172	0.631169	4.39057e-07	0.00880398	113	2284
TFP.MotifFam.BRF.Dis	0.843605	0.749641	1	9	139	1.38166	0.364671	1	7	129	2.55208	0.215321	1	2	10
TFP.MotifFam.BRF	0.778318	0.00276958	1	145	2427	0.852318	0.450531	1	32	955	0.97956	0.884555	1	113	1472
TFP.MotifFam.BRF.Prox	0.297805	2.45052e-21	4.91378e-17	42	1837	0.520866	0.0123385	1	14	683	0.309554	1.68065e-13	3.37004e-09	28	1154
TFP.MotifFam.E2F.Dis	3.09647	1.16425e-186	2.33455e-182	1049	4423	1.59596	3.52191e-09	7.06214e-05	197	3174	8.72428	0	0	852	1249
TFP.MotifFam.E2F	0.79887	3.96471e-196	7.95004e-192	18762	301881	1.54036	2.12631e-70	4.26368e-66	3196	62364	0.821088	3.97581e-126	7.9723e-122	15566	239517
TFP.MotifFam.E2F.Prox	0.780608	1.20798e-214	2.42224e-210	16639	274022	1.50413	1.20601e-59	2.4183e-55	2780	53906	0.795057	4.47137e-154	8.966e-150	13859	220116
TFP.MotifFam.Ets.Dis	1.69103	5.60259e-14	1.12343e-09	263	2027	1.94397	8.8321e-10	1.77101e-05	110	1451	3.39054	1.93072e-32	3.87148e-28	153	576
TFP.MotifFam.Ets	0.757779	2.404e-222	4.8205e-218	13461	228608	1.37017	1.45464e-32	2.91683e-28	2224	45011	0.773503	1.51752e-159	3.04293e-155	11237	183597
TFP.MotifFam.Ets.Prox	0.749134	8.65809e-225	1.73612e-220	12456	214062	1.34495	2.84534e-27	5.70547e-23	2003	40770	0.762397	8.51271e-167	1.70697e-162	10453	173292
TFP.MotifFam.Foxa.Dis|TFP.StructFam.Forkhead.Dis	0.367578	1.76616e-41	3.54151e-37	135	4782	0.748234	0.00798513	1	83	2813	0.336891	2.83735e-20	5.68946e-16	52	1969
TFP.MotifFam.Foxa|TFP.StructFam.Forkhead	0.52569	0	0	5742	140216	0.992265	0.827205	1	1074	27521	0.521973	0	0	4668	112695
TFP.MotifFam.Foxa.Prox|TFP.StructFam.Forkhead.Prox	0.651048	2.26582e-197	4.54343e-193	4571	90838	1.13251	0.000892114	1	867	19761	0.661299	2.09485e-148	4.2006e-144	3704	71077
TFP.MotifFam.GATA.Dis	0.583781	9.25116e-23	1.85504e-18	296	6602	0.790263	0.0123661	1	114	3657	0.788462	0.0015107	1	182	2945
TFP.MotifFam.GATA	0.575514	0	0	9379	208170	0.948665	0.0956095	1	1280	34024	0.583484	0	0	8099	174146
TFP.MotifFam.GATA.Prox	0.695378	2.90756e-226	5.83024e-222	7585	140771	1.07896	0.0290703	1	1010	24072	0.713401	9.04114e-169	1.81293e-164	6575	116699
TFP.MotifFam.HNF4.Dis	0.452824	4.99017e-08	0.00100063	39	1122	0.840407	0.460054	1	26	787	0.495133	0.00937639	1	13	335
TFP.MotifFam.HNF4	0.689584	6.3942e-134	1.28216e-129	4198	78884	1.08271	0.0811236	1	555	13125	0.703702	1.42785e-103	2.86313e-99	3643	65759
TFP.MotifFam.HNF4.Prox	0.834112	2.0625e-27	4.13572e-23	3660	57050	1.19579	0.000242661	1	492	10590	0.868867	8.20973e-15	1.64622e-10	3168	46460
TFP.MotifFam.Irf.Dis	0.427408	4.0266e-37	8.07414e-33	177	5392	0.857459	0.138648	1	100	2962	0.404206	1.66487e-19	3.33841e-15	77	2430
TFP.MotifFam.Irf	0.641662	0	0	9776	195421	0.935237	0.0182815	1	1667	44669	0.678704	4.8201e-276	9.66527e-272	8109	150752
TFP.MotifFam.Irf.Prox	0.676531	1.15756e-297	2.32114e-293	8596	163608	1.05196	0.0930201	1	1426	34842	0.704289	2.03957e-198	4.08974e-194	7170	128766
TFP.MotifFam.Maf.Dis	0.601627	3.25648e-11	6.52989e-07	154	3334	0.846339	0.250814	1	55	1652	0.75097	0.00461143	1	99	1682
TFP.MotifFam.Maf	0.575818	0	0	5286	118279	0.725984	8.39192e-14	1.68275e-09	561	19118	0.6025	9.56565e-291	1.9181e-286	4725	99161
TFP.MotifFam.Maf.Prox	0.69027	2.78676e-127	5.588e-123	4007	75240	0.777886	2.45853e-07	0.00492985	438	14093	0.742052	2.25851e-72	4.52876e-68	3569	61147
TFP.MotifFam.Mef2.Dis	0.431117	6.51777e-39	1.30694e-34	190	5738	0.689796	0.000396625	1	88	3230	0.518791	8.07037e-13	1.61827e-08	102	2508
TFP.MotifFam.Mef2	0.694856	1.6589e-184	3.32642e-180	6111	113709	0.90355	0.00431683	1	925	25714	0.748154	6.58754e-98	1.32093e-93	5186	87995
TFP.MotifFam.Mef2.Prox	0.834431	1.48076e-35	2.96923e-31	4852	75550	1.1557	0.000406635	1	711	15868	0.883946	8.82339e-15	1.76927e-10	4141	59682
TFP.MotifFam.Myc.Dis	1.17712	4.69532e-08	0.000941506	1282	14198	0.935673	0.237581	1	358	9707	2.6298	2.7082e-127	5.43047e-123	924	4491
TFP.MotifFam.Myc	0.840227	3.37055e-208	6.75862e-204	35778	544099	1.24677	3.04475e-20	6.10533e-16	4116	94555	0.888308	4.94826e-86	9.92224e-82	31662	449544
TFP.MotifFam.Myc.Prox	0.864717	4.47894e-114	8.98117e-110	27291	406204	1.41108	9.74758e-46	1.95458e-41	3200	66145	0.896616	1.87308e-57	3.75591e-53	24091	340059
TFP.MotifFam.NF-Y.Dis	0.978624	0.942683	1	51	679	1.97555	0.000352575	1	36	465	0.894411	0.798847	1	15	214
TFP.MotifFam.NF-Y	0.794816	3.08648e-39	6.18901e-35	3271	53489	1.08901	0.0763335	1	494	11611	0.844881	1.81737e-18	3.64419e-14	2777	41878
TFP.MotifFam.NF-Y.Prox	0.805249	1.84511e-33	3.69981e-29	3121	50388	1.05144	0.316443	1	437	10611	0.859904	1.43941e-14	2.8863e-10	2684	39777
TFP.MotifFam.RXRA.Dis	1.79409	1.54643e-40	3.10091e-36	685	4979	0.996716	1	1	91	2324	2.8583	1.59481e-94	3.1979e-90	594	2655
TFP.MotifFam.RXRA	0.771601	1.42198e-135	2.85135e-131	9259	155112	1.05055	0.117682	1	1273	31106	0.817446	2.18548e-70	4.38233e-66	7986	124006
TFP.MotifFam.RXRA.Prox	0.781093	8.30127e-97	1.66457e-92	7218	119698	1.13764	0.000196577	1	1046	23816	0.818064	1.01526e-54	2.0358e-50	6172	95882
TFP.MotifFam.STAT.Dis|TFP.StructFam.STAT.Dis	0.355987	5.97943e-48	1.199e-43	145	5303	0.650692	0.000130512	1	75	2918	0.374389	3.1423e-21	6.30093e-17	70	2385
TFP.MotifFam.STAT|TFP.StructFam.STAT	0.5334	0	0	5752	138489	0.670205	1.66277e-26	3.33418e-22	737	26672	0.565885	0	0	5015	111817
TFP.MotifFam.STAT.Prox|TFP.StructFam.STAT.Prox	0.609016	1.81962e-257	3.6487e-253	4367	92679	0.749279	4.605e-11	9.23396e-07	540	17904	0.64914	3.59329e-168	7.20527e-164	3827	74775
TFP.MotifFam.TATA.Dis	1.47495	7.61724e-25	1.52741e-20	866	7656	1.19383	0.0190151	1	199	4262	2.51064	2.83221e-85	5.67915e-81	667	3394
TFP.MotifFam.TATA	0.980868	0.00150469	1	31928	423347	1.3398	2.76823e-34	5.55085e-30	3478	75128	1.04645	2.3534e-12	4.71904e-08	28450	348219
TFP.MotifFam.TATA.Prox	1.02893	7.61869e-06	0.15277	29200	370635	1.40464	1.29733e-43	2.6014e-39	3011	61899	1.08936	1.18877e-36	2.38372e-32	26189	308736
TFP.MotifFam.TCF4|TFP.StructFam.HMG|TFP.TCF4	0.741336	3.06008e-208	6.13606e-204	10629	184831	1.39489	2.48774e-33	4.98841e-29	1962	38743	0.750684	1.56449e-156	3.13711e-152	8667	146088
TFP.MotifFam.TCF4.Prox|TFP.StructFam.HMG.Prox|TFP.TCF4.Prox	0.806035	6.99331e-100	1.4023e-95	9985	160285	1.46027	2.33841e-39	4.68898e-35	1770	33399	0.821807	1.73308e-68	3.47517e-64	8215	126886
TFP.MotifFam.XRCC4.Dis	0	1	1	0	0	0	1	1	0	0	0	1	1	0	0
TFP.StructFam.AP2.Dis	0.601539	2.17192e-05	0.435514	64	1386	1.23299	0.136857	1	52	1075	0.492317	0.013045	1	12	311
TFP.StructFam.AP2	0.645947	2.58607e-144	5.18558e-140	3187	63958	1.23245	1.13079e-06	0.0226746	653	13718	0.64089	1.06408e-119	2.1337e-115	2534	50240
TFP.StructFam.AP2.Prox	0.685416	2.09217e-95	4.19521e-91	2858	54121	1.21856	3.11694e-05	0.625009	525	11110	0.689988	2.09038e-75	4.19163e-71	2333	43011
TFP.StructFam.ETS.Dis	0.860993	3.63706e-05	0.729303	787	11905	1.13037	0.0286115	1	357	8085	1.43692	1.14086e-11	2.28765e-07	430	3820
TFP.StructFam.ETS	0.860568	4.49916e-139	9.02171e-135	31721	473234	1.35539	4.0712e-37	8.16357e-33	4056	89116	0.911807	8.98207e-47	1.80108e-42	27665	384118
TFP.StructFam.ETS.Prox	0.953666	3.2295e-13	6.4758e-09	27197	370155	1.42775	2.32667e-48	4.66544e-44	3134	64095	1.00349	0.614078	1	24063	306060
TFP.StructFam.HLH.Dis	1.06529	0.026654	1	1347	16479	0.880339	0.0152735	1	394	11310	2.35643	4.30009e-107	8.62254e-103	953	5169
TFP.StructFam.HLH	0.92457	1.07669e-49	2.15898e-45	43056	600636	1.21929	2.26892e-16	4.54964e-12	4372	102254	0.989218	0.0535125	1	38684	498382
TFP.StructFam.HLH.Prox	1.0025	0.675879	1	33480	435235	1.42114	5.39801e-48	1.08241e-43	3318	68647	1.05479	2.99565e-17	6.00687e-13	30162	366588
TFP.StructFam.Homeodomain.Dis	0.525726	9.77326e-56	1.95973e-51	510	12622	0.923454	0.243321	1	238	6543	0.570582	8.2176e-23	1.64779e-18	272	6079
TFP.StructFam.Homeodomain	1.25739	0	0	54322	581585	1.21899	1.05512e-16	2.11573e-12	3802	87561	1.35837	0	0	50520	494024
TFP.StructFam.bZIP.Dis	0.451356	6.90408e-108	1.38441e-103	618	17801	0.746143	2.98386e-06	0.0598323	253	8531	0.501866	7.4849e-47	1.50087e-42	365	9270
TFP.StructFam.bZIP	0.588627	0	0	27090	568521	0.998434	0.95201	1	3133	79824	0.597033	0	0	23957	488697
TFP.StructFam.bZIP.Prox	0.751722	0	0	20157	342773	1.24563	1.17957e-17	2.36527e-13	2430	53137	0.768892	1.62479e-256	3.25803e-252	17727	289636
TFP.StructFam.Homeodomain.Prox	1.31645	0	0	42509	433526	1.40278	8.36849e-44	1.67805e-39	3116	64415	1.40947	0	0	39393	369111
TFP.StructFam.MADs-box.Dis	0.507054	5.03721e-33	1.01006e-28	262	6727	0.810418	0.0203609	1	127	3973	0.625336	1.36166e-08	0.000273039	135	2754
TFP.StructFam.MADs-box	0.639011	0	0	11383	227859	0.953255	0.0837893	1	1825	48147	0.669331	0	0	9558	179712
TFP.StructFam.MADs-box.Prox	0.696888	1.04403e-287	2.09349e-283	9875	182364	1.10327	0.000902227	1	1526	35910	0.720571	2.29811e-199	4.60816e-195	8349	146454
TFP.StructFam.NR.Dis	1.49164	1.33011e-22	2.66713e-18	741	6477	0.989804	0.964043	1	129	3317	2.47381	2.67489e-76	5.36368e-72	612	3160
TFP.StructFam.NR	0.743218	2.2571e-271	4.52593e-267	14330	247673	1.03099	0.276706	1	1732	43070	0.777434	1.37576e-170	2.75868e-166	12598	204603
TFP.StructFam.NR.Prox	0.825828	1.74065e-88	3.49035e-84	11348	177804	1.12418	0.000130531	1	1405	32504	0.869356	7.67249e-42	1.53849e-37	9943	145300
TFP.StructFam.ZNF.Dis	1.03194	0.0873772	1	3240	40920	0.765162	2.33952e-14	4.6912e-10	903	28946	2.50075	1.76099e-290	3.53115e-286	2337	11974
TFP.StructFam.ZNF	0.939061	1.66339e-45	3.33543e-41	66716	914232	0.874625	0.000133326	1	6312	163509	1.03252	8.0022e-12	1.6046e-07	60404	750723
TFP.StructFam.ZNF.Prox	1.23764	0	0	49994	541331	1.44846	2.25713e-54	4.526e-50	3811	79837	1.32071	0	0	46183	461494
TFP.StructFam.wHTH.Dis	1.61853	8.30375e-48	1.66507e-43	1161	9358	1.10382	0.129886	1	260	6016	3.44668	2.80885e-185	5.63231e-181	901	3342
TFP.StructFam.wHTH	0.854815	1.75309e-124	3.51529e-120	25344	381556	1.34214	7.65104e-35	1.53419e-30	3594	77911	0.908106	3.59936e-41	7.21744e-37	21750	303645
TFP.StructFam.wHTH.Prox	0.893671	9.38563e-57	1.88201e-52	22170	320773	1.45355	3.18693e-52	6.39044e-48	3001	60261	0.935264	2.07413e-18	4.15906e-14	19169	260512
TFP.THAP1|TFP.MotifFam.THAP1	0.776153	8.1882e-32	1.6419e-27	2130	35692	1.31147	1.22222e-06	0.024508	378	7428	0.789877	5.18313e-23	1.03932e-18	1752	28264
TFP.THAP1.Dis|TFP.MotifFam.THAP1.Dis	0.902012	0.815177	1	18	260	1.8871	0.0430842	1	12	162	0.781232	0.705887	1	6	98
TFM.THAP1|TFM.MotifFam.THAP1	0.610713	0.311393	1	6	128	1.1314	0.698133	1	2	45	0.61493	0.531424	1	4	83
TFP.THAP1.Prox|TFP.MotifFam.THAP1.Prox	0.773851	5.04009e-32	1.01064e-27	2091	35143	1.28844	9.70937e-06	0.194692	357	7131	0.788799	4.65747e-23	9.33915e-19	1734	28012
TFP.TRIM28|TFP.MotifFam.KAP1	0.525932	0	0	4559	111619	0.722975	5.18412e-15	1.03952e-10	602	20549	0.549187	0	0	3957	91070
TFP.TRIM28.Dis|TFP.MotifFam.KAP1.Dis	0.51274	1.97399e-14	3.95825e-10	112	2845	0.802081	0.169204	1	45	1426	0.602396	1.62418e-05	0.325681	67	1419
TFP.TRIM28.Prox|TFP.MotifFam.KAP1.Prox	0.490831	0	0	3065	80623	0.758613	1.10933e-09	2.22443e-05	506	16614	0.506435	8.34356e-306	1.67305e-301	2559	64009
TFM.TRIM28	0.328461	0.0499211	1	3	119	0.489463	0.724053	1	1	52	0.380903	0.241039	1	2	67
TFP.USF1	0.812662	2.49511e-102	5.0032e-98	11132	177157	1.1565	5.35128e-07	0.0107304	1641	37250	0.86175	3.52016e-45	7.05863e-41	9491	139907
TFP.USF1.Dis	0.938992	0.336192	1	264	3663	1.3764	0.000624392	1	133	2472	1.40368	0.000376789	1	131	1191
TFP.USF1.Prox	0.869205	6.84971e-42	1.3735e-37	9903	147805	1.19866	5.26483e-09	0.00010557	1379	30228	0.923153	1.20174e-12	2.40973e-08	8524	117577
TFM.USF1	0.9682	0.688693	1	197	2651	1.38162	0.0167283	1	64	1182	1.15536	0.112115	1	133	1469
TFP.USF2	0.657314	1.52941e-293	3.06676e-289	7239	141945	0.880111	0.000589102	1	834	23754	0.685584	5.45307e-208	1.09345e-203	6405	118191
TFP.USF2.Dis	0.6607	1.73221e-07	0.00347342	151	2977	1.043	0.745733	1	65	1587	0.789426	0.0310722	1	86	1390
TFP.USF2.Prox	0.64939	5.52945e-241	1.10877e-236	5543	110263	0.916753	0.0351816	1	678	18669	0.673095	2.80758e-176	5.62976e-172	4865	91594
TFM.USF2	0.545402	7.95888e-08	0.00159591	69	1648	1.03521	0.85399	1	32	787	0.54828	0.000138678	1	37	861
TFP.WRNIP1|TFP.MotifFam.WHIP	0.550148	0	0	3988	93569	0.53285	1.07396e-25	2.1535e-21	244	11326	0.576233	1.82275e-278	3.65498e-274	3744	82243
TFP.WRNIP1.Dis|TFP.MotifFam.WHIP.Dis	0.322529	1.87237e-10	3.75448e-06	23	929	0.643167	0.170353	1	11	435	0.309944	1.93275e-06	0.0387555	12	494
TFP.WRNIP1.Prox|TFP.MotifFam.WHIP.Prox	0.545719	4.27061e-300	8.56342e-296	3265	77348	0.568624	1.2343e-17	2.47502e-13	205	8986	0.567288	4.56124e-243	9.1462e-239	3060	68362
TFM.WRNIP1	0	1	1	0	0	0	1	1	0	0	0	1	1	0	0
TFP.XRCC4.Dis	0	1	1	0	0	0	1	1	0	0	0	1	1	0	0
TFP.XRCC4.Prox|TFP.MotifFam.XRCC4.Prox|TFP.XRCC4|TFP.MotifFam.XRCC4	0.686949	0.0519032	1	29	550	0.582438	0.115473	1	9	393	1.62555	0.0573927	1	20	157
TFM.XRCC4	0	1	1	0	0	0	1	1	0	0	0	1	1	0	0
TFP.YY1|TFP.MotifFam.YY1	0.921873	1.26007e-35	2.5267e-31	26737	375420	1.30304	3.02095e-28	6.05761e-24	3400	74459	0.98868	0.106754	1	23337	300961
TFP.YY1.Dis|TFP.MotifFam.YY1.Dis	1.97286	7.95029e-84	1.59419e-79	1111	7349	1.02205	0.742213	1	204	5084	5.12031	2.93735e-285	5.88997e-281	907	2265
TFP.YY1.Prox|TFP.MotifFam.YY1.Prox	0.956739	1.34975e-10	2.70653e-06	24095	327102	1.40651	2.99694e-43	6.00947e-39	2898	59223	1.01037	0.162058	1	21197	267879
TFM.YY1|TFM.MotifFam.YY1	1.44258	6.34669e-32	1.27264e-27	1264	11429	2.36418	1.37022e-39	2.74757e-35	330	3648	1.53316	1.81635e-31	3.64214e-27	934	7781
TFP.ZBTB33|TFP.MotifFam.ZBTB33	1.25758	1.08984e-56	2.18535e-52	5673	58973	1.07053	0.180572	1	424	10121	1.3769	1.39998e-97	2.80725e-93	5249	48852
TFP.ZBTB33.Dis|TFP.MotifFam.ZBTB33.Dis	2.04171	5.62141e-11	1.1272e-06	115	734	0.89732	0.88357	1	11	312	3.14539	1.38084e-20	2.76886e-16	104	422
TFP.ZBTB33.Prox|TFP.MotifFam.ZBTB33.Prox	1.35251	1.39355e-85	2.79434e-81	5108	49397	1.10491	0.0654914	1	384	8891	1.49507	1.7817e-134	3.57266e-130	4724	40506
TFM.ZBTB33|TFM.MotifFam.ZBTB33	0.668806	0.0479031	1	25	487	0.334762	0.134986	1	2	152	0.876073	0.610924	1	23	335
TFP.ZBTB7A|TFP.MotifFam.ZBTB7A	0.884592	3.86606e-37	7.75223e-33	11541	169249	1.80715	1.71843e-105	3.44579e-101	2220	36167	0.890715	2.90655e-27	5.82821e-23	9321	133082
TFP.ZBTB7A.Dis|TFP.MotifFam.ZBTB7A.Dis	3.71603	1.71817e-138	3.44526e-134	609	2138	2.03581	7.96626e-13	1.59739e-08	135	1704	13.9546	2.29802e-283	4.608e-279	474	434
TFP.ZBTB7A.Prox|TFP.MotifFam.ZBTB7A.Prox	0.875762	1.30346e-39	2.61369e-35	10474	155159	1.7886	2.76669e-93	5.54776e-89	1951	31462	0.876091	1.73212e-32	3.47325e-28	8523	123697
TFM.ZBTB7A|TFM.MotifFam.ZBTB7A	0.695781	0.00572566	1	58	1086	1.45091	0.0571925	1	30	527	0.639108	0.0169571	1	28	559
TFP.ZEB1|TFP.MotifFam.ZEB1	0.74893	3.29006e-255	6.59723e-251	14221	244043	1.27244	1.48961e-20	2.98696e-16	2359	50689	0.774972	2.21736e-165	4.44624e-161	11862	193354
TFP.ZEB1.Dis|TFP.MotifFam.ZEB1.Dis	0.625767	3.00181e-10	6.01923e-06	167	3476	1.28891	0.00749832	1	127	2518	0.532711	2.3881e-05	0.478862	40	958
TFP.ZEB1.Prox|TFP.MotifFam.ZEB1.Prox	0.784312	1.97531e-167	3.96089e-163	13313	218849	1.36961	2.08188e-31	4.17459e-27	2106	42435	0.804115	1.11103e-113	2.22783e-109	11207	176414
TFM.ZEB1|TFM.MotifFam.ZEB1	0.621369	0.00795695	1	30	629	0.9163	1	1	9	250	0.707004	0.147256	1	21	379
TFP.ZNF143|TFP.MotifFam.Znf143	0.659742	1.17674e-302	2.3596e-298	7619	148780	0.878342	1.45125e-06	0.0291005	1905	53290	0.759483	2.44419e-96	4.9011e-92	5714	95490
TFP.ZNF143.Dis|TFP.MotifFam.Znf143.Dis	0.398475	3.91178e-70	7.8439e-66	283	9242	0.723397	2.38048e-07	0.00477334	251	8718	0.779227	0.190695	1	32	524
TFP.ZNF143.Prox|TFP.MotifFam.Znf143.Prox	0.76174	1.95547e-108	3.9211e-104	6605	112301	1.18058	1.30223e-07	0.00261123	1330	29496	0.809909	5.51768e-52	1.10641e-47	5275	82805
TFM.ZNF143|TFM.MotifFam.Znf143	0.791611	0.00449219	1	151	2485	1.25677	0.0877989	1	59	1197	0.911429	0.436357	1	92	1288
TFP.ZNF263|TFP.MotifFam.ZNF263	0.807782	2.88313e-128	5.78125e-124	13300	212571	1.14059	4.95668e-06	0.0993913	1666	38255	0.846342	1.37527e-68	2.75769e-64	11634	174316
TFP.ZNF263.Dis|TFP.MotifFam.ZNF263.Dis	0.614956	5.2721e-12	1.05716e-07	184	3897	0.812906	0.0499572	1	95	2966	1.2199	0.079857	1	89	931
TFP.ZNF263.Prox|TFP.MotifFam.ZNF263.Prox	0.746219	3.2665e-192	6.55e-188	10255	177273	1.23373	1.34222e-11	2.69142e-07	1392	29794	0.760619	4.36606e-145	8.75483e-141	8863	147479
TFM.ZNF263|TFM.MotifFam.ZNF263	0.701729	0.0030218	1	69	1281	1.47663	0.0571662	1	27	466	0.657527	0.00681823	1	42	815
TFP.ZNF274|TFP.MotifFam.ZNF274	0.582997	2.19617e-47	4.40376e-43	638	14239	14.7575	6.26167e-09	0.000125559	11	19	0.561802	1.25838e-53	2.52331e-49	627	14220
TFP.ZNF274.Dis|TFP.MotifFam.ZNF274.Dis	1.33254	0.425334	1	9	88	33.9756	6.5121e-05	1	4	3	0.750593	0.685282	1	5	85
TFP.ZNF274.Prox|TFP.MotifFam.ZNF274.Prox	1.1868	0.0119537	1	245	2690	NA	1.09945e-10	2.20462e-06	7	0	1.12908	0.0749446	1	238	2690
TFM.ZNF274	0	1	1	0	0	0	1	1	0	0	0	1	1	0	0
TFP.ZZZ3|TFP.MotifFam.ZZZ3	1.00428	0.936189	1	380	4930	0.877328	0.579307	1	27	783	1.08625	0.135239	1	353	4147
TFP.ZZZ3.Dis|TFP.MotifFam.ZZZ3.Dis	1.21202	0.546868	1	8	86	6.15032	0.000349106	1	7	29	0.223864	0.127471	1	1	57
TFP.ZZZ3.Prox|TFP.MotifFam.ZZZ3.Prox	0.746271	4.79729e-06	0.0961953	242	4224	0.626298	0.0595044	1	17	690	0.812284	0.00206026	1	225	3534
TFM.ZZZ3	0	1	1	0	0	0	1	1	0	0	0	1	1	0	0

## Sheet: gene element categories_c
gene element	AS.OR	AS.p	AS.p.bon	AS	non-AS	ASB.OR	ASB.p	ASB.p.bon	ASB	non-ASB	ASE.OR	ASE.p	ASE.p.bon	ASE	non-ASE
promoter	1.61416	6.66082e-63	1.33563e-58	1963	25714	1.61416	6.66082e-63	1.33563e-58	1963	25714	1.04507	0.00247423	1	6107	37737
5_UTR	1.73724	5.13189e-227	1.02905e-222	4978	21091	2.02772	3.67572e-68	7.37055e-64	908	7830	1.78424	7.90835e-219	1.58578e-214	4465	16605
CDS	0.819356	4.54956e-68	9.12278e-64	9631	81357	1.73412	2.22384e-16	4.45924e-12	293	2791	0.723099	3.45899e-176	6.93597e-172	9526	80136
intron	0.366747	0	0	17008	231983	0.716254	1.06531e-34	2.13615e-30	2121	42218	0.328952	0	0	15076	198785
3_UTR	2.19281	0	0	21214	82912	0.608397	5.11789e-07	0.0102624	95	2503	1.99907	0	0	21175	81690

## Sheet: gene element categories_e
gene element	AS.OR	AS.p	AS.p.bon	AS	non-AS	ASB.OR	ASB.p	ASB.p.bon	ASB	non-ASB	ASE.OR	ASE.p	ASE.p.bon	ASE	non-ASE
promoter	2.66559	8.97902e-250	1.80047e-245	1967	26054	2.66559	8.97902e-250	1.80047e-245	1967	26054	0.646507	0	0	21061	402018
5_UTR	0.770485	3.20969e-241	6.43608e-237	16835	280620	1.52756	3.64093e-34	7.30079e-30	1126	19816	0.75734	1.84524e-257	3.70007e-253	15709	260804
CDS	0.593845	0	0	59346	1165335	1.67655	9.92736e-19	1.99063e-14	374	5798	0.574939	0	0	58972	1159537
intron	1.40155	0	0	83436	833220	0.795489	5.07209e-20	1.01705e-15	2451	72219	1.47047	0	0	80985	761001
3_UTR	0.358842	0	0	73020	1925208	0.638045	1.17837e-06	0.0236287	108	4273	0.342844	0	0	72912	1920935

## Sheet: enhancer categories_c
enhancer category	AS.OR	AS.p	AS.p.bon	AS	non-AS	ASB.OR	ASB.p	ASB.p.bon	ASB	non-ASB	ASE.OR	ASE.p	ASE.p.bon	ASE	non-ASE
CHMM.segway.drm.intersect	0.80201	0.630874	3.44233e-47	959	10758	0.705716	3.58148e-09	7.18159e-05	289	6503	0.912097	0.024298	1	692	4874
CHMM.segway.drm.union	0.677504	0.760916	6.51877e-120	8812	79434	0.808139	1.08982e-14	2.1853e-10	2032	37767	0.95226	0.000308046	1	7008	47068
CHMM.segway.enh.gm12878	0.677665	0.658565	5.94139e-65	1672	17889	0.561389	5.46425e-26	1.09569e-21	311	8630	0.83929	6.38953e-10	1.28123e-05	1384	10561
CHMM.segway.enh.h1hesc	1.27572	1.20204	1.84255e-11	1660	9893	1.00855	0.877427	1	295	4737	1.52265	1.02533e-41	2.056e-37	1421	6048
CHMM.segway.enh.helas3	0.682956	0.640934	9.68841e-32	681	7539	0.553866	6.42635e-12	1.28861e-07	121	3482	0.818599	5.01562e-06	0.100573	571	4477
CHMM.segway.enh.hepg2	0.954815	0.888501	5.03348e-05	1318	10558	0.902841	0.0725163	1	349	6220	1.288	1.28614e-12	2.57897e-08	1013	5076
CHMM.segway.enh.huvec	0.799164	0.77841	6.15084e-27	1981	18010	0.86062	0.00392774	1	407	7575	0.893973	2.51293e-05	0.503892	1618	11605
CHMM.segway.enh.k562	0.783939	0.735004	2.83205e-21	981	9474	0.754226	5.8399e-05	1	208	4416	0.897783	0.00423818	1	805	5758
CHMM.segway.enhancers	0.840527	0.802718	4.74501e-58	6272	54527	0.771719	1.35208e-15	2.71118e-11	1186	23547	0.967721	0.0338888	1	5241	34734
drm.gm12878	0.717752	0.661472	1.12329e-88	2387	25298	0.856398	2.64677e-05	0.530731	882	16284	0.925522	0.00427642	1	1589	11019
drm.h1hesc	0.791845	0.742677	1.00735e-33	1745	16618	1.03556	0.379684	1	781	12262	1.19591	2.49037e-07	0.00499368	1041	5613
drm.helas3	0.704477	0.662277	4.88228e-59	1556	16572	0.948	0.197873	1	713	12099	1.04227	0.245128	1	920	5680
drm.hepg2	0.764108	0.717214	9.40409e-39	1592	15694	1.00704	0.867881	1	695	11181	1.08895	0.015636	1	968	5724
drm.k562	0.798002	0.744342	2.49924e-34	1807	17166	1.01196	0.771826	1	704	11277	1.0456	0.160887	1	1176	7239
drm.union	0.725503	0.68471	1.53709e-102	3404	34681	0.861635	9.26767e-06	0.185835	1118	20414	0.92428	0.000405791	1	2380	16509
vista.enhancers	0.274066	0.337387	0.00196122	7	148	0.770757	1	1	3	63	0.292277	0.00841984	1	4	88

## Sheet: enhancer categories_e
enhancer category	AS.OR	AS.p	AS.p.bon	AS	non-AS	ASB.OR	ASB.p	ASB.p.bon	ASB	non-ASB	ASE.OR	ASE.p	ASE.p.bon	ASE	non-ASE
CHMM.segway.drm.intersect	0.817166	1.00875e-29	2.02274e-25	3190	50757	0.764657	8.38921e-07	0.016822	343	11256	0.91901	1.22781e-05	0.2462	2847	39501
CHMM.segway.drm.union	0.835954	5.98969e-211	1.20105e-206	33953	519191	0.820366	3.53651e-15	7.09141e-11	2382	69000	0.88407	7.43165e-93	1.49019e-88	31571	450191
CHMM.segway.enh.gm12878	0.939591	6.16719e-07	0.0123665	6909	95683	0.659628	5.24312e-15	1.05135e-10	341	12851	1.01204	0.355677	1	6568	82832
CHMM.segway.enh.h1hesc	1.59821	0	0	9140	75256	1.05881	0.311653	1	343	8268	1.69374	0	0	8797	66988
CHMM.segway.enh.helas3	0.508579	3.68476e-199	7.38868e-195	1675	42714	0.58822	5.38429e-11	1.07966e-06	137	5852	0.530298	1.14015e-158	2.28623e-154	1538	36862
CHMM.segway.enh.hepg2	1.35843	2.3847e-109	4.78179e-105	6401	61695	0.931302	0.176552	1	414	11269	1.52428	9.74951e-185	1.95497e-180	5987	50426
CHMM.segway.enh.huvec	0.804372	3.76936e-80	7.55832e-76	7758	124979	0.891805	0.0181821	1	471	13340	0.829216	1.11213e-55	2.23004e-51	7287	111639
CHMM.segway.enh.k562	0.778574	2.48317e-55	4.97926e-51	3914	65288	0.791309	0.000251589	1	251	8002	0.813902	3.88287e-35	7.78592e-31	3663	57286
CHMM.segway.enhancers	0.93275	2.7703e-26	5.55501e-22	26533	368586	0.836622	2.86633e-09	5.74756e-05	1368	40159	0.975947	0.000332633	1	25165	328427
drm.gm12878	0.507051	0	0	5444	137782	0.783025	1.2618e-13	2.53017e-09	1055	32981	0.528293	0	0	4389	104801
drm.h1hesc	0.593006	4.28757e-265	8.59743e-261	4005	87305	0.880859	0.000332749	1	933	26506	0.641522	8.5936e-144	1.72319e-139	3072	60799
drm.helas3	0.530851	0	0	3426	83361	0.802167	1.17905e-09	2.36423e-05	851	26253	0.572137	1.12361e-198	2.25307e-194	2575	57108
drm.hepg2	0.595637	2.16819e-253	4.34766e-249	3896	84579	0.851239	1.27269e-05	0.2552	836	24511	0.646881	1.41768e-137	2.84273e-133	3060	60068
drm.k562	0.676943	1.24156e-182	2.48957e-178	5199	99357	0.86833	0.000123726	1	848	24431	0.737608	3.21862e-91	6.45397e-87	4351	74926
drm.union	0.676587	0	0	10321	195960	0.827893	4.60998e-10	9.24392e-06	1338	39635	0.726009	1.04319e-203	2.0918e-199	8983	156325
vista.enhancers	0.20557	9.21851e-09	0.00018485	8	507	0.601149	0.494111	1	3	127	0.167887	1.13466e-07	0.00227522	5	380
