# Supplementary material for: A uniform survey of allele-specific binding and expression over 1000-Genomes-Project individuals
Source: Nat Commun. 2016 Apr 18;7:11101. doi: 10.1038/ncomms11101 (PMC4837449; doi:10.1038/ncomms11101)
Supplement: Supplementary Data 7 — This Excel file contains the ASB SNVs that reside in TF motifs described in Kheradpour and Kellis69. The columns are respectively: chromosome (chr), 0-based start position (start) and 1-based end position of SNV (end), the reference (ref) and alternate (alt) allele, the frequencies of the reference (ref_freq) and alternate (alt_freq) allele in the position weighted matrix of the motif, the difference between these frequencies (diff_freq, with the reference frequency minus the alternate frequency), the motif identifier (motif), the transcription factor (TF), the individual sample identifier (indiv_TF) and the allelic ratio (allelicRatio). Under the column ‘motif' , the information is further delimited by “#” in this order: motif identifier (as defined in Kheradpour and Kellis), start position of motif (0-based), end position of motif (1-based), strand and position of SNV in motif. Allelic ratios at each SNV position are defined above, i.e. ratio of number of reference reads to number of alternate reads. [file ncomms11101-s8.xlsx]

## Sheet: ASB_motif
chr	start	end	ref	alt	ref_freq	alt_freq	diff_freq	motif	TF	indiv_TF	allelicRatio
chr1	17036447	17036448	C	T	0.474781	0.355263	0.119518	CTCF_known1#17036440#17036459#+#8	CTCF	CTCF_NA12891	0.79
chr1	18902256	18902257	G	C	0.008791	0.851648	-0.842857	CTCF_known1#18902251#18902270#-#14	CTCF	CTCF_NA12891	0.04
chr1	18902256	18902257	G	C	0.008791	0.851648	-0.842857	CTCF_known1#18902251#18902270#-#14	CTCF	CTCF_NA12892	0.04
chr1	20901921	20901922	G	A	0.366534	0.288181	0.078353	CTCF_disc5#20901909#20901923#+#13	CTCF	CTCF_NA12878	0.81
chr1	20901921	20901922	G	A	0.399194	0.560483	-0.161289	CTCF_disc1#20901908#20901930#-#9	CTCF	CTCF_NA12878	0.81
chr1	20901921	20901922	G	A	0.557756	0.409241	0.148515	CTCF_known1#20901906#20901925#+#16	CTCF	CTCF_NA12878	0.81
chr1	20901921	20901922	G	A	0.940984	0.059016	0.881968	CTCF_known2#20901907#20901924#-#3	CTCF	CTCF_NA12878	0.81
chr1	20901921	20901922	G	A	1	0	1	CTCF_disc8#20901909#20901923#+#13	CTCF	CTCF_NA12878	0.81
chr1	29562951	29562952	A	G	0	0.803453	-0.803453	CTCF_disc5#29562942#29562956#+#10	CTCF	CTCF_NA18486	0.98
chr1	29562951	29562952	A	G	0	0.995469	-0.995469	CTCF_known2#29562940#29562957#-#6	CTCF	CTCF_NA18486	0.98
chr1	29562951	29562952	A	G	0.013187	0.978022	-0.964835	CTCF_known1#29562939#29562958#+#13	CTCF	CTCF_NA18486	0.98
chr1	29562951	29562952	A	G	0.222561	0.402439	-0.179878	CTCF_disc9#29562938#29562954#-#3	CTCF	CTCF_NA18486	0.98
chr1	40138506	40138507	A	G	0.2417	0.527224	-0.285524	CTCF_disc5#40138499#40138513#+#8	CTCF	CTCF_NA12892	0.15
chr1	40138506	40138507	A	G	0.351346	0.640792	-0.289446	CTCF_known2#40138497#40138514#-#8	CTCF	CTCF_NA12892	0.15
chr1	40138506	40138507	A	G	0.365532	0.621295	-0.255763	CTCF_known1#40138496#40138515#+#11	CTCF	CTCF_NA12892	0.15
chr1	70598811	70598812	A	C	0.933114	0.012061	0.921053	CTCF_known1#70598803#70598822#+#9	CTCF	CTCF_NA18486	0.89
chr1	70598811	70598812	A	C	0.951613	0.016129	0.935484	CTCF_disc1#70598805#70598827#-#16	CTCF	CTCF_NA18486	0.89
chr1	70598811	70598812	A	C	0.992356	0.001613	0.990743	CTCF_known2#70598804#70598821#-#10	CTCF	CTCF_NA18486	0.89
chr1	70598811	70598812	A	C	1	0	1	CTCF_disc3#70598808#70598817#+#4	CTCF	CTCF_NA18486	0.89
chr1	85410543	85410544	C	T	0.677419	0.173387	0.504032	CTCF_disc1#85410531#85410553#-#10	CTCF	CTCF_NA12878	0.97
chr1	85410543	85410544	C	T	0.806381	0.073707	0.732674	CTCF_known1#85410529#85410548#+#15	CTCF	CTCF_NA12878	0.97
chr1	85410543	85410544	C	T	0.988124	0.005067	0.983057	CTCF_known2#85410530#85410547#-#4	CTCF	CTCF_NA12878	0.97
chr1	85410543	85410544	C	T	0.677419	0.173387	0.504032	CTCF_disc1#85410531#85410553#-#10	CTCF	CTCF_NA12892	0.92
chr1	85410543	85410544	C	T	0.806381	0.073707	0.732674	CTCF_known1#85410529#85410548#+#15	CTCF	CTCF_NA12892	0.92
chr1	85410543	85410544	C	T	0.988124	0.005067	0.983057	CTCF_known2#85410530#85410547#-#4	CTCF	CTCF_NA12892	0.92
chr1	85410543	85410544	C	T	0.677419	0.173387	0.504032	CTCF_disc1#85410531#85410553#-#10	CTCF	CTCF_NA18486	0.96
chr1	85410543	85410544	C	T	0.806381	0.073707	0.732674	CTCF_known1#85410529#85410548#+#15	CTCF	CTCF_NA18486	0.96
chr1	85410543	85410544	C	T	0.988124	0.005067	0.983057	CTCF_known2#85410530#85410547#-#4	CTCF	CTCF_NA18486	0.96
chr1	89742516	89742517	C	T	0.112903	0.366935	-0.254032	CTCF_disc1#89742513#89742535#+#4	CTCF	CTCF_NA12878	0
chr1	89742520	89742521	T	C	0.129032	0.322581	-0.193549	CTCF_disc1#89742513#89742535#+#8	CTCF	CTCF_NA12878	0
chr1	114576094	114576095	G	A	0.725807	0.100806	0.625001	CTCF_disc1#114576083#114576105#-#11	CTCF	CTCF_NA18486	0.94
chr1	114576094	114576095	G	A	0.932432	0.004472	0.92796	CTCF_known2#114576082#114576099#-#5	CTCF	CTCF_NA18486	0.94
chr1	147362503	147362504	C	A	0.237903	0.052419	0.185484	CTCF_disc1#147362498#147362520#+#6	CTCF	CTCF_NA18486	0.87
chr1	147362503	147362504	C	A	0.292952	0.064978	0.227974	CTCF_known1#147362503#147362522#-#19	CTCF	CTCF_NA18486	0.87
chr1	151108136	151108137	T	G	0	0.648074	-0.648074	CTCF_disc5#151108126#151108140#+#11	CTCF	CTCF_NA12891	0
chr1	151694240	151694241	C	T	0.072474	0.647877	-0.575403	CTCF_disc7#151694236#151694246#-#6	CTCF	CTCF_NA12891	0
chr1	151694240	151694241	C	T	0.072474	0.647877	-0.575403	CTCF_disc7#151694236#151694246#-#6	CTCF	CTCF_NA18486	0.09
chr1	153590253	153590254	C	A	0.664368	0	0.664368	CTCF_disc8#153590249#153590263#-#10	CTCF	CTCF_NA12878	1
chr1	153590253	153590254	C	A	0.795754	0.040264	0.75549	CTCF_disc7#153590253#153590263#-#10	CTCF	CTCF_NA12878	1
chr1	153590253	153590254	C	A	0.978022	0.008791	0.969231	CTCF_known1#153590247#153590266#-#13	CTCF	CTCF_NA12878	1
chr1	153590253	153590254	C	A	0.991936	0.004032	0.987904	CTCF_disc1#153590242#153590264#+#12	CTCF	CTCF_NA12878	1
chr1	153590253	153590254	C	A	0.995469	0.004531	0.990938	CTCF_known2#153590248#153590265#+#6	CTCF	CTCF_NA12878	1
chr1	153590253	153590254	C	A	0.664368	0	0.664368	CTCF_disc8#153590249#153590263#-#10	CTCF	CTCF_NA12891	0.99
chr1	153590253	153590254	C	A	0.795754	0.040264	0.75549	CTCF_disc7#153590253#153590263#-#10	CTCF	CTCF_NA12891	0.99
chr1	153590253	153590254	C	A	0.978022	0.008791	0.969231	CTCF_known1#153590247#153590266#-#13	CTCF	CTCF_NA12891	0.99
chr1	153590253	153590254	C	A	0.991936	0.004032	0.987904	CTCF_disc1#153590242#153590264#+#12	CTCF	CTCF_NA12891	0.99
chr1	153590253	153590254	C	A	0.995469	0.004531	0.990938	CTCF_known2#153590248#153590265#+#6	CTCF	CTCF_NA12891	0.99
chr1	153590253	153590254	C	A	0.664368	0	0.664368	CTCF_disc8#153590249#153590263#-#10	CTCF	CTCF_NA12892	0.97
chr1	153590253	153590254	C	A	0.795754	0.040264	0.75549	CTCF_disc7#153590253#153590263#-#10	CTCF	CTCF_NA12892	0.97
chr1	153590253	153590254	C	A	0.978022	0.008791	0.969231	CTCF_known1#153590247#153590266#-#13	CTCF	CTCF_NA12892	0.97
chr1	153590253	153590254	C	A	0.991936	0.004032	0.987904	CTCF_disc1#153590242#153590264#+#12	CTCF	CTCF_NA12892	0.97
chr1	153590253	153590254	C	A	0.995469	0.004531	0.990938	CTCF_known2#153590248#153590265#+#6	CTCF	CTCF_NA12892	0.97
chr1	157466025	157466026	A	G	1	0	1	CTCF_disc6#157466025#157466033#+#1	CTCF	CTCF_NA12878	0.85
chr1	159791463	159791464	G	C	0	0.109091	-0.109091	CTCF_disc4#159791457#159791471#-#8	CTCF	CTCF_NA12878	0.01
chr1	159791463	159791464	G	C	0.013172	0.553238	-0.540066	CTCF_known1#159791456#159791475#-#12	CTCF	CTCF_NA12878	0.01
chr1	159791463	159791464	G	C	0.156707	0.379814	-0.223107	CTCF_disc5#159791458#159791472#-#9	CTCF	CTCF_NA12878	0.01
chr1	159791463	159791464	G	C	0	0.109091	-0.109091	CTCF_disc4#159791457#159791471#-#8	CTCF	CTCF_NA12892	0.02
chr1	159791463	159791464	G	C	0.013172	0.553238	-0.540066	CTCF_known1#159791456#159791475#-#12	CTCF	CTCF_NA12892	0.02
chr1	159791463	159791464	G	C	0.156707	0.379814	-0.223107	CTCF_disc5#159791458#159791472#-#9	CTCF	CTCF_NA12892	0.02
chr1	160854619	160854620	T	C	0.061538	0.851648	-0.79011	CTCF_known1#160854614#160854633#-#14	CTCF	CTCF_NA18486	0.13
chr1	185375961	185375962	A	G	0.256098	0.195122	0.060976	NFKB_disc3#185375952#185375962#+#10	NFKB	NFKB_NA19099	0.94
chr1	196692671	196692672	A	G	0.059016	0.940984	-0.881968	CTCF_known2#196692657#196692674#-#3	CTCF	CTCF_NA12878	0.16
chr1	202153997	202153998	G	A	0.209677	0.112903	0.096774	CTCF_disc1#202153980#202154002#-#5	CTCF	CTCF_NA12878	0.95
chr1	203000813	203000814	C	G	0.014301	0.557756	-0.543455	CTCF_known1#203000798#203000817#+#16	CTCF	CTCF_NA12878	0.08
chr1	203000813	203000814	C	G	0.016129	0.399194	-0.383065	CTCF_disc1#203000800#203000822#-#9	CTCF	CTCF_NA12878	0.08
chr1	203000813	203000814	C	G	0.014301	0.557756	-0.543455	CTCF_known1#203000798#203000817#+#16	CTCF	CTCF_NA18486	0.04
chr1	203000813	203000814	C	G	0.016129	0.399194	-0.383065	CTCF_disc1#203000800#203000822#-#9	CTCF	CTCF_NA18486	0.04
chr1	208297391	208297392	T	C	0.374314	0.013172	0.361142	CTCF_known1#208297380#208297399#+#12	CTCF	CTCF_NA12878	1
chr1	208297391	208297392	T	C	0.612904	0	0.612904	CTCF_disc1#208297382#208297404#-#13	CTCF	CTCF_NA12878	1
chr1	211822541	211822542	G	C	0.677419	0.012097	0.665322	CTCF_disc1#211822532#211822554#+#10	CTCF	CTCF_NA12878	0.99
chr1	211822541	211822542	G	C	0.677419	0.012097	0.665322	CTCF_disc1#211822532#211822554#+#10	CTCF	CTCF_NA12891	1
chr1	211822541	211822542	G	C	0.74	0.016	0.724	RAD21_disc1#211822535#211822555#-#14	Rad21	Rad21_NA12878	1
chr1	235503255	235503256	A	G	0.092742	0.455645	-0.362903	CTCF_disc1#235503248#235503270#+#8	CTCF	CTCF_NA12878	0
chr1	235503255	235503256	A	G	0.173692	0.759302	-0.58561	CTCF_known2#235503254#235503271#+#2	CTCF	CTCF_NA12878	0
chr1	248100440	248100441	A	C	0	1	-1	CTCF_disc2#248100431#248100442#+#10	CTCF	CTCF_NA12878	0.94
chr1	248100440	248100441	A	C	0.006809	0.988124	-0.981315	CTCF_known2#248100427#248100444#-#4	CTCF	CTCF_NA12878	0.94
chr1	248100440	248100441	A	C	0.050465	0.735723	-0.685258	CTCF_disc5#248100429#248100443#+#12	CTCF	CTCF_NA12878	0.94
chr1	249167041	249167042	G	A	0	1	-1	YY1_disc1#249167026#249167049#-#8	YY1	YY1_NA12892	0.05
chr10	12095728	12095729	A	G	0.894737	0	0.894737	BATF_disc3#12095726#12095736#-#8	BATF	BATF_NA12878	1
chr10	13394724	13394725	G	A	0.759628	0	0.759628	CTCF_disc5#13394712#13394726#-#2	CTCF	CTCF_NA12878	1
chr10	13394724	13394725	G	A	0.985689	0.000233	0.985456	CTCF_known2#13394711#13394728#+#14	CTCF	CTCF_NA12878	1
chr10	13394724	13394725	G	A	0.989047	0.002191	0.986856	CTCF_known1#13394710#13394729#-#5	CTCF	CTCF_NA12878	1
chr10	13394724	13394725	G	A	0.991935	0	0.991935	CTCF_disc1#13394705#13394727#+#20	CTCF	CTCF_NA12878	1
chr10	13394724	13394725	G	A	0.759628	0	0.759628	CTCF_disc5#13394712#13394726#-#2	CTCF	CTCF_NA12891	0.97
chr10	13394724	13394725	G	A	0.985689	0.000233	0.985456	CTCF_known2#13394711#13394728#+#14	CTCF	CTCF_NA12891	0.97
chr10	13394724	13394725	G	A	0.989047	0.002191	0.986856	CTCF_known1#13394710#13394729#-#5	CTCF	CTCF_NA12891	0.97
chr10	13394724	13394725	G	A	0.991935	0	0.991935	CTCF_disc1#13394705#13394727#+#20	CTCF	CTCF_NA12891	0.97
chr10	28539903	28539904	C	A	0.21371	0.137097	0.076613	CTCF_disc1#28539888#28539910#-#7	CTCF	CTCF_NA18486	1
chr10	28990124	28990125	G	A	0.738462	0.2	0.538462	PAX5_disc1#28990119#28990138#+#6	PAX5	PAX5_NA12878	1
chr10	28990124	28990125	G	A	0.917259	0.074714	0.842545	PAX5_known5#28990118#28990136#+#7	PAX5	PAX5_NA12878	1
chr10	47665709	47665710	A	G	0	0.803453	-0.803453	CTCF_disc5#47665700#47665714#+#10	CTCF	CTCF_NA12878	0
chr10	47665709	47665710	A	G	0.07622	0.743902	-0.667682	CTCF_disc9#47665698#47665714#+#12	CTCF	CTCF_NA12878	0
chr10	70982141	70982142	C	A	0.725807	0.157258	0.568549	CTCF_disc1#70982131#70982153#+#11	CTCF	CTCF_NA18486	0.09
chr10	70982141	70982142	C	A	0.851648	0.078022	0.773626	CTCF_known1#70982136#70982155#-#14	CTCF	CTCF_NA18486	0.09
chr10	72324859	72324860	G	A	0.492696	0.095618	0.397078	CTCF_disc5#72324846#72324860#-#1	CTCF	CTCF_NA12878	0.94
chr10	72324859	72324860	G	A	0.73138	0.039788	0.691592	CTCF_known2#72324845#72324862#+#15	CTCF	CTCF_NA12878	0.94
chr10	72324859	72324860	G	A	0.766129	0.08871	0.677419	CTCF_disc1#72324839#72324861#+#21	CTCF	CTCF_NA12878	0.94
chr10	72324859	72324860	G	A	0.492696	0.095618	0.397078	CTCF_disc5#72324846#72324860#-#1	CTCF	CTCF_NA12892	0.95
chr10	72324859	72324860	G	A	0.73138	0.039788	0.691592	CTCF_known2#72324845#72324862#+#15	CTCF	CTCF_NA12892	0.95
chr10	72324859	72324860	G	A	0.766129	0.08871	0.677419	CTCF_disc1#72324839#72324861#+#21	CTCF	CTCF_NA12892	0.95
chr10	87898997	87898998	T	C	0.933114	0.035088	0.898026	CTCF_known1#87898987#87899006#-#9	CTCF	CTCF_NA12878	0.87
chr10	87898997	87898998	T	C	0.933114	0.035088	0.898026	CTCF_known1#87898987#87899006#-#9	CTCF	CTCF_NA12891	0.88
chr10	92617608	92617609	T	C	0.447543	0.181939	0.265604	CTCF_disc5#92617600#92617614#-#6	CTCF	CTCF_NA18486	0.99
chr10	104429745	104429746	G	C	0.374713	0.170115	0.204598	CTCF_disc8#104429733#104429747#-#2	CTCF	CTCF_NA12878	0.98
chr10	104429745	104429746	G	C	0.991935	0	0.991935	CTCF_disc1#104429726#104429748#+#20	CTCF	CTCF_NA12878	0.98
chr10	104429745	104429746	G	C	0.374713	0.170115	0.204598	CTCF_disc8#104429733#104429747#-#2	CTCF	CTCF_NA12892	1
chr10	104429745	104429746	G	C	0.991935	0	0.991935	CTCF_disc1#104429726#104429748#+#20	CTCF	CTCF_NA12892	1
chr10	104429745	104429746	G	C	0.374713	0.170115	0.204598	CTCF_disc8#104429733#104429747#-#2	CTCF	CTCF_NA18486	0.99
chr10	104429745	104429746	G	C	0.991935	0	0.991935	CTCF_disc1#104429726#104429748#+#20	CTCF	CTCF_NA18486	0.99
chr10	123646706	123646707	C	G	0.474781	0.052632	0.422149	CTCF_known1#123646699#123646718#+#8	CTCF	CTCF_NA12878	1
chr10	123646706	123646707	C	G	0.495352	0.22842	0.266932	CTCF_disc5#123646702#123646716#+#5	CTCF	CTCF_NA12878	1
chr10	123646706	123646707	C	G	0.781609	0.218391	0.563218	CTCF_disc8#123646699#123646713#-#7	CTCF	CTCF_NA12878	1
chr10	123646706	123646707	C	G	0.842606	0.054905	0.787701	CTCF_disc7#123646703#123646713#-#7	CTCF	CTCF_NA12878	1
chr10	123646706	123646707	C	G	0.983871	0	0.983871	CTCF_disc1#123646692#123646714#+#15	CTCF	CTCF_NA12878	1
chr10	123646706	123646707	C	G	0.991218	0	0.991218	CTCF_known1#123646697#123646716#-#10	CTCF	CTCF_NA12878	1
chr10	123646706	123646707	C	G	0.474781	0.052632	0.422149	CTCF_known1#123646699#123646718#+#8	CTCF	CTCF_NA12891	0.99
chr10	123646706	123646707	C	G	0.495352	0.22842	0.266932	CTCF_disc5#123646702#123646716#+#5	CTCF	CTCF_NA12891	0.99
chr10	123646706	123646707	C	G	0.781609	0.218391	0.563218	CTCF_disc8#123646699#123646713#-#7	CTCF	CTCF_NA12891	0.99
chr10	123646706	123646707	C	G	0.842606	0.054905	0.787701	CTCF_disc7#123646703#123646713#-#7	CTCF	CTCF_NA12891	0.99
chr10	123646706	123646707	C	G	0.983871	0	0.983871	CTCF_disc1#123646692#123646714#+#15	CTCF	CTCF_NA12891	0.99
chr10	123646706	123646707	C	G	0.991218	0	0.991218	CTCF_known1#123646697#123646716#-#10	CTCF	CTCF_NA12891	0.99
chr10	127511789	127511790	G	T	0.8	0	0.8	EGR1_known5#127511788#127511799#+#2	EGR	EGR_NA12878	0.98
chr10	127511789	127511790	G	T	0.912504	0.003398	0.909106	EGR1_known11#127511786#127511801#-#12	EGR	EGR_NA12878	0.98
chr10	127511789	127511790	G	T	0.919374	0.00232	0.917054	EGR1_known10#127511788#127511799#-#10	EGR	EGR_NA12878	0.98
chr10	127511789	127511790	G	T	0.923611	0	0.923611	EGR1_disc1#127511789#127511799#-#10	EGR	EGR_NA12878	0.98
chr10	127511789	127511790	G	T	0.962038	0	0.962038	EGR1_known2#127511787#127511799#+#3	EGR	EGR_NA12878	0.98
chr10	135210354	135210355	A	G	0	0.554878	-0.554878	CTCF_disc9#135210342#135210358#+#13	CTCF	CTCF_NA18486	0.1
chr11	12621228	12621229	C	A	0.374713	0.234483	0.14023	CTCF_disc8#12621227#12621241#+#2	CTCF	CTCF_NA18486	0.97
chr11	12621228	12621229	C	A	0.860908	0.047584	0.813324	CTCF_disc7#12621227#12621237#+#2	CTCF	CTCF_NA18486	0.97
chr11	12621228	12621229	C	A	0.985689	0.014078	0.971611	CTCF_known2#12621225#12621242#-#14	CTCF	CTCF_NA18486	0.97
chr11	12621228	12621229	C	A	0.989047	0.008762	0.980285	CTCF_known1#12621224#12621243#+#5	CTCF	CTCF_NA18486	0.97
chr11	30344882	30344883	G	C	0.2	0.026667	0.173333	NFKB_known6#30344878#30344894#-#12	NFKB	NFKB_NA12891	0.93
chr11	30344882	30344883	G	C	0.325	0	0.325	NFKB_known3#30344879#30344889#+#4	NFKB	NFKB_NA12891	0.93
chr11	30344882	30344883	G	C	0.342105	0	0.342105	NFKB_known7#30344879#30344889#+#4	NFKB	NFKB_NA12891	0.93
chr11	30344882	30344883	G	C	0.383333	0	0.383333	NFKB_disc1#30344880#30344890#-#8	NFKB	NFKB_NA12891	0.93
chr11	30344882	30344883	G	C	0.388889	0	0.388889	NFKB_known2#30344879#30344889#+#4	NFKB	NFKB_NA12891	0.93
chr11	30344882	30344883	G	C	0.388889	0	0.388889	NFKB_known9#30344879#30344889#+#4	NFKB	NFKB_NA12891	0.93
chr11	30344882	30344883	G	C	0.429167	0	0.429167	NFKB_disc1#30344879#30344889#+#4	NFKB	NFKB_NA12891	0.93
chr11	30344882	30344883	G	C	0.888889	0	0.888889	NFKB_known1#30344879#30344889#+#4	NFKB	NFKB_NA12891	0.93
chr11	30344882	30344883	G	C	0.888889	0	0.888889	NFKB_known8#30344879#30344890#+#4	NFKB	NFKB_NA12891	0.93
chr11	34438936	34438937	G	C	0.991218	0	0.991218	CTCF_known1#34438927#34438946#+#10	CTCF	CTCF_NA18486	1
chr11	35164107	35164108	C	T	0.842606	0.065154	0.777452	CTCF_disc7#35164104#35164114#-#7	CTCF	CTCF_NA12878	1
chr11	35164107	35164108	C	T	0.983871	0.016129	0.967742	CTCF_disc1#35164093#35164115#+#15	CTCF	CTCF_NA12878	1
chr11	35164107	35164108	C	T	0.991218	0.005488	0.98573	CTCF_known1#35164098#35164117#-#10	CTCF	CTCF_NA12878	1
chr11	35164107	35164108	C	T	1	0	1	CTCF_disc2#35164101#35164112#-#5	CTCF	CTCF_NA12878	1
chr11	35164107	35164108	C	T	1	0	1	CTCF_disc5#35164100#35164114#-#7	CTCF	CTCF_NA12878	1
chr11	35164107	35164108	C	T	0.842606	0.065154	0.777452	CTCF_disc7#35164104#35164114#-#7	CTCF	CTCF_NA12892	1
chr11	35164107	35164108	C	T	0.983871	0.016129	0.967742	CTCF_disc1#35164093#35164115#+#15	CTCF	CTCF_NA12892	1
chr11	35164107	35164108	C	T	0.991218	0.005488	0.98573	CTCF_known1#35164098#35164117#-#10	CTCF	CTCF_NA12892	1
chr11	35164107	35164108	C	T	1	0	1	CTCF_disc2#35164101#35164112#-#5	CTCF	CTCF_NA12892	1
chr11	35164107	35164108	C	T	1	0	1	CTCF_disc5#35164100#35164114#-#7	CTCF	CTCF_NA12892	1
chr11	58820987	58820988	G	A	0.112903	0.366935	-0.254032	CTCF_disc1#58820969#58820991#-#4	CTCF	CTCF_NA12891	0.86
chr11	58969088	58969089	C	T	0.553238	0.059276	0.493962	CTCF_known1#58969081#58969100#-#12	CTCF	CTCF_NA12892	1
chr11	60605793	60605794	C	T	0.860908	0.044656	0.816252	CTCF_disc7#60605792#60605802#+#2	CTCF	CTCF_NA12878	1
chr11	62092575	62092576	G	T	0.530837	0.090308	0.440529	CTCF_known1#62092573#62092592#-#17	CTCF	CTCF_NA12878	0.9
chr11	62092575	62092576	G	T	0.530837	0.090308	0.440529	CTCF_known1#62092573#62092592#-#17	CTCF	CTCF_NA12892	0.85
chr11	69029209	69029210	A	C	0	1	-1	NFKB_known5#69029199#69029211#-#2	NFKB	NFKB_NA19099	0
chr11	88285783	88285784	G	A	0.759628	0	0.759628	CTCF_disc5#88285771#88285785#-#2	CTCF	CTCF_NA12891	0.99
chr11	88285783	88285784	G	A	0.985689	0.000233	0.985456	CTCF_known2#88285770#88285787#+#14	CTCF	CTCF_NA12891	0.99
chr11	88285783	88285784	G	A	0.989047	0.002191	0.986856	CTCF_known1#88285769#88285788#-#5	CTCF	CTCF_NA12891	0.99
chr11	88285783	88285784	G	A	0.991935	0	0.991935	CTCF_disc1#88285764#88285786#+#20	CTCF	CTCF_NA12891	0.99
chr11	88285783	88285784	G	A	0.759628	0	0.759628	CTCF_disc5#88285771#88285785#-#2	CTCF	CTCF_NA12892	0.99
chr11	88285783	88285784	G	A	0.985689	0.000233	0.985456	CTCF_known2#88285770#88285787#+#14	CTCF	CTCF_NA12892	0.99
chr11	88285783	88285784	G	A	0.989047	0.002191	0.986856	CTCF_known1#88285769#88285788#-#5	CTCF	CTCF_NA12892	0.99
chr11	88285783	88285784	G	A	0.991935	0	0.991935	CTCF_disc1#88285764#88285786#+#20	CTCF	CTCF_NA12892	0.99
chr11	93381526	93381527	C	T	0.725807	0.100806	0.625001	CTCF_disc1#93381516#93381538#+#11	CTCF	CTCF_NA18486	0.97
chr11	93917114	93917115	G	A	0.310527	0.11262	0.197907	CTCF_known2#93917114#93917131#-#17	CTCF	CTCF_NA12892	0.75
chr11	94336430	94336431	T	C	0	0.648074	-0.648074	CTCF_disc5#94336427#94336441#-#11	CTCF	CTCF_NA12891	0
chr11	94336430	94336431	T	C	0.061538	0.851648	-0.79011	CTCF_known1#94336425#94336444#-#14	CTCF	CTCF_NA12891	0
chr11	110306168	110306169	G	A	0.725807	0.100806	0.625001	CTCF_disc1#110306157#110306179#-#11	CTCF	CTCF_NA18486	0.89
chr11	110306168	110306169	G	A	0.851648	0.061538	0.79011	CTCF_known1#110306155#110306174#+#14	CTCF	CTCF_NA18486	0.89
chr11	110306168	110306169	G	A	0.932432	0.004472	0.92796	CTCF_known2#110306156#110306173#-#5	CTCF	CTCF_NA18486	0.89
chr11	110306168	110306169	G	A	1	0	1	CTCF_disc2#110306160#110306171#+#9	CTCF	CTCF_NA18486	0.89
chr11	113217363	113217364	A	G	0.062318	0.000778	0.06154	CTCF_known2#113217359#113217376#+#5	CTCF	CTCF_NA18486	0
chr11	113217363	113217364	A	G	0.157258	0.016129	0.141129	CTCF_disc1#113217353#113217375#+#11	CTCF	CTCF_NA18486	0
chr12	6147420	6147421	C	G	0.664368	0.087356	0.577012	CTCF_disc8#6147416#6147430#-#10	CTCF	CTCF_NA12878	0.93
chr12	6147420	6147421	C	G	0.978022	0	0.978022	CTCF_known1#6147414#6147433#-#13	CTCF	CTCF_NA12878	0.93
chr12	6147420	6147421	C	G	0.991936	0	0.991936	CTCF_disc1#6147409#6147431#+#12	CTCF	CTCF_NA12878	0.93
chr12	6147420	6147421	C	G	0.664368	0.087356	0.577012	CTCF_disc8#6147416#6147430#-#10	CTCF	CTCF_NA12892	0.98
chr12	6147420	6147421	C	G	0.978022	0	0.978022	CTCF_known1#6147414#6147433#-#13	CTCF	CTCF_NA12892	0.98
chr12	6147420	6147421	C	G	0.991936	0	0.991936	CTCF_disc1#6147409#6147431#+#12	CTCF	CTCF_NA12892	0.98
chr12	6561143	6561144	G	T	0.944444	0.055556	0.888888	NFKB_known9#6561142#6561152#+#2	NFKB	NFKB_NA19099	0.92
chr12	6561143	6561144	G	T	1	0	1	NFKB_disc1#6561142#6561152#+#2	NFKB	NFKB_NA19099	0.92
chr12	6561143	6561144	G	T	1	0	1	NFKB_disc2#6561139#6561151#+#5	NFKB	NFKB_NA19099	0.92
chr12	6561143	6561144	G	T	1	0	1	NFKB_disc3#6561140#6561150#-#7	NFKB	NFKB_NA19099	0.92
chr12	6561143	6561144	G	T	1	0	1	NFKB_known1#6561142#6561152#+#2	NFKB	NFKB_NA19099	0.92
chr12	6561143	6561144	G	T	1	0	1	NFKB_known2#6561142#6561152#+#2	NFKB	NFKB_NA19099	0.92
chr12	6561143	6561144	G	T	1	0	1	NFKB_known3#6561142#6561152#+#2	NFKB	NFKB_NA19099	0.92
chr12	6561143	6561144	G	T	1	0	1	NFKB_known7#6561142#6561152#+#2	NFKB	NFKB_NA19099	0.92
chr12	6561143	6561144	G	T	1	0	1	NFKB_known8#6561142#6561153#+#2	NFKB	NFKB_NA19099	0.92
chr12	25289005	25289006	C	T	0.02096	0.097933	-0.076973	CTCF_known2#25288995#25289012#+#11	CTCF	CTCF_NA12892	0.05
chr12	27360134	27360135	T	C	0	1	-1	EBF1_known2#27360133#27360144#-#10	EBF	EBF_NA12878	0.13
chr12	52608504	52608505	C	T	0	1	-1	CTCF_disc10#52608501#52608510#+#4	CTCF	CTCF_NA12878	0.02
chr12	52608504	52608505	C	T	0.517241	0.482759	0.034482	CTCF_disc8#52608496#52608510#-#6	CTCF	CTCF_NA12878	0.02
chr12	52608504	52608505	C	T	0	1	-1	CTCF_disc10#52608501#52608510#+#4	CTCF	CTCF_NA12891	0.1
chr12	52608504	52608505	C	T	0.517241	0.482759	0.034482	CTCF_disc8#52608496#52608510#-#6	CTCF	CTCF_NA12891	0.1
chr12	52608504	52608505	C	T	0	1	-1	CTCF_disc10#52608501#52608510#+#4	CTCF	CTCF_NA18486	0.06
chr12	52608504	52608505	C	T	0.517241	0.482759	0.034482	CTCF_disc8#52608496#52608510#-#6	CTCF	CTCF_NA18486	0.06
chr12	52928448	52928449	T	G	0	0.818182	-0.818182	CTCF_disc4#52928448#52928462#-#14	CTCF	CTCF_NA12891	0
chr12	52928448	52928449	T	G	0.137097	0.21371	-0.076613	CTCF_disc1#52928442#52928464#+#7	CTCF	CTCF_NA12891	0
chr12	83399498	83399499	G	T	0	0.5	-0.5	NFKB_known3#83399491#83399501#+#8	NFKB	NFKB_NA12891	0.11
chr12	83399498	83399499	G	T	0	0.5	-0.5	NFKB_known7#83399491#83399501#+#8	NFKB	NFKB_NA12891	0.11
chr12	83399498	83399499	G	T	0	0.613333	-0.613333	NFKB_known6#83399490#83399506#-#8	NFKB	NFKB_NA12891	0.11
chr12	83399498	83399499	G	T	0	0.616667	-0.616667	NFKB_disc1#83399491#83399501#+#8	NFKB	NFKB_NA12891	0.11
chr12	83399498	83399499	G	T	0	0.692308	-0.692308	NFKB_known4#83399489#83399503#+#10	NFKB	NFKB_NA12891	0.11
chr12	83399498	83399499	G	T	0	0.833333	-0.833333	NFKB_known2#83399491#83399501#+#8	NFKB	NFKB_NA12891	0.11
chr12	83399498	83399499	G	T	0	0.888889	-0.888889	NFKB_known9#83399491#83399501#+#8	NFKB	NFKB_NA12891	0.11
chr12	103096496	103096497	G	A	0.22069	0.28046	-0.05977	CTCF_disc8#103096494#103096508#-#12	CTCF	CTCF_NA12878	0.89
chr12	103096496	103096497	G	A	0.677419	0.173387	0.504032	CTCF_disc1#103096487#103096509#+#10	CTCF	CTCF_NA12878	0.89
chr12	103096496	103096497	G	A	0.735723	0.053121	0.682602	CTCF_disc5#103096494#103096508#-#12	CTCF	CTCF_NA12878	0.89
chr12	103096496	103096497	G	A	0.806381	0.073707	0.732674	CTCF_known1#103096492#103096511#-#15	CTCF	CTCF_NA12878	0.89
chr12	103096496	103096497	G	A	0.988124	0.005067	0.983057	CTCF_known2#103096493#103096510#+#4	CTCF	CTCF_NA12878	0.89
chr12	103096496	103096497	G	A	1	0	1	CTCF_disc2#103096495#103096506#-#10	CTCF	CTCF_NA12878	0.89
chr12	106780187	106780188	T	C	0.262097	0.326613	-0.064516	CTCF_disc1#106780167#106780189#-#2	CTCF	CTCF_NA18486	0.05
chr12	108913537	108913538	A	G	0.012097	0.016129	-0.004032	CTCF_disc1#108913522#108913544#+#16	CTCF	CTCF_NA12892	0.22
chr12	108913537	108913538	A	G	0.019737	0.012061	0.007676	CTCF_known1#108913527#108913546#-#9	CTCF	CTCF_NA12892	0.22
chr12	122232313	122232314	G	A	0.735723	0.053121	0.682602	CTCF_disc5#122232311#122232325#-#12	CTCF	CTCF_NA18486	1
chr12	122232313	122232314	G	A	0.806381	0.073707	0.732674	CTCF_known1#122232309#122232328#-#15	CTCF	CTCF_NA18486	1
chr12	122356369	122356370	G	C	0.229748	0.163347	0.066401	CTCF_disc5#122356367#122356381#+#3	CTCF	CTCF_NA12892	0.86
chr12	125383128	125383129	C	A	0.366534	0.188579	0.177955	CTCF_disc5#125383127#125383141#-#13	CTCF	CTCF_NA12878	0.81
chr12	125383128	125383129	C	A	0.557756	0.018702	0.539054	CTCF_known1#125383125#125383144#-#16	CTCF	CTCF_NA12878	0.81
chr12	125383128	125383129	C	A	0.366534	0.188579	0.177955	CTCF_disc5#125383127#125383141#-#13	CTCF	CTCF_NA12891	0.85
chr12	125383128	125383129	C	A	0.557756	0.018702	0.539054	CTCF_known1#125383125#125383144#-#16	CTCF	CTCF_NA12891	0.85
chr12	131490144	131490145	T	C	0.933114	0.035088	0.898026	CTCF_known1#131490134#131490153#-#9	CTCF	CTCF_NA12891	1
chr12	133006305	133006306	A	G	0.061538	0.851648	-0.79011	CTCF_known1#133006292#133006311#+#14	CTCF	CTCF_NA12891	0.04
chr12	133006305	133006306	A	G	0.100806	0.725807	-0.625001	CTCF_disc1#133006294#133006316#-#11	CTCF	CTCF_NA12891	0.04
chr13	26669679	26669680	C	T	0.803453	0	0.803453	CTCF_disc5#26669675#26669689#-#10	CTCF	CTCF_NA12878	1
chr13	26669679	26669680	C	T	0.978022	0.013187	0.964835	CTCF_known1#26669673#26669692#-#13	CTCF	CTCF_NA12878	1
chr13	26669679	26669680	C	T	0.991936	0.004032	0.987904	CTCF_disc1#26669668#26669690#+#12	CTCF	CTCF_NA12878	1
chr13	26669679	26669680	C	T	0.995469	0	0.995469	CTCF_known2#26669674#26669691#+#6	CTCF	CTCF_NA12878	1
chr13	111335728	111335729	C	A	0.008169	0.557897	-0.549728	CTCF_known2#111335727#111335744#-#16	CTCF	CTCF_NA12892	0.17
chr13	111335728	111335729	C	A	0.044355	0.399194	-0.354839	CTCF_disc1#111335728#111335750#-#22	CTCF	CTCF_NA12892	0.17
chr14	20685345	20685346	A	G	0	0.79878	-0.79878	CTCF_disc9#20685333#20685349#-#4	CTCF	CTCF_NA18486	0
chr14	21287222	21287223	A	G	0.043812	0.365827	-0.322015	CTCF_known1#21287216#21287235#+#7	CTCF	CTCF_NA12878	0.04
chr14	21287222	21287223	A	G	0.043812	0.365827	-0.322015	CTCF_known1#21287216#21287235#+#7	CTCF	CTCF_NA12891	0.08
chr14	22370968	22370969	A	G	0.013187	0.978022	-0.964835	CTCF_known1#22370956#22370975#+#13	CTCF	CTCF_NA12878	0
chr14	22370968	22370969	A	G	0.013187	0.978022	-0.964835	CTCF_known1#22370956#22370975#+#13	CTCF	CTCF_NA18486	0.08
chr14	24505422	24505423	G	A	0.181939	0.447543	-0.265604	CTCF_disc5#24505417#24505431#+#6	CTCF	CTCF_NA18486	1
chr14	49053442	49053443	C	T	0	1	-1	BATF_disc1#49053442#49053453#-#11	BATF	BATF_NA12878	0
chr14	51279107	51279108	T	C	0	0.555556	-0.555556	NFKB_known2#51279098#51279108#-#1	NFKB	NFKB_NA19099	0
chr14	51279107	51279108	T	C	0	0.611111	-0.611111	NFKB_known9#51279098#51279108#-#1	NFKB	NFKB_NA19099	0
chr14	51279107	51279108	T	C	0	0.7375	-0.7375	NFKB_disc1#51279098#51279108#-#1	NFKB	NFKB_NA19099	0
chr14	51279107	51279108	T	C	0	1	-1	NFKB_disc2#51279099#51279111#-#4	NFKB	NFKB_NA19099	0
chr14	51279107	51279108	T	C	0	1	-1	NFKB_known8#51279097#51279108#-#1	NFKB	NFKB_NA19099	0
chr14	51279107	51279108	T	C	0.000472	0.999266	-0.998794	NFKB_known10#51279096#51279109#-#2	NFKB	NFKB_NA19099	0
chr14	51279107	51279108	T	C	0.000828	0.998344	-0.997516	NFKB_known10#51279096#51279109#+#12	NFKB	NFKB_NA19099	0
chr14	51279107	51279108	T	C	0.00178	0.997369	-0.995589	NFKB_known11#51279096#51279109#+#12	NFKB	NFKB_NA19099	0
chr14	51279107	51279108	T	C	0.006124	0.987752	-0.981628	NFKB_known11#51279096#51279109#-#2	NFKB	NFKB_NA19099	0
chr14	51279107	51279108	T	C	0.265297	0.450228	-0.184931	NFKB_known5#51279096#51279108#-#1	NFKB	NFKB_NA19099	0
chr14	55892016	55892017	C	T	0.985689	0.000233	0.985456	CTCF_known2#55892013#55892030#-#14	CTCF	CTCF_NA12878	1
chr14	55892016	55892017	C	T	0.989047	0.002191	0.986856	CTCF_known1#55892012#55892031#+#5	CTCF	CTCF_NA12878	1
chr14	55892016	55892017	C	T	0.991935	0	0.991935	CTCF_disc1#55892014#55892036#-#20	CTCF	CTCF_NA12878	1
chr14	73393877	73393878	G	A	0.115044	0.884956	-0.769912	EBF1_disc1#73393868#73393878#+#10	EBF	EBF_NA12878	0.05
chr14	73393877	73393878	G	A	0.153392	0.846608	-0.693216	EBF1_disc1#73393868#73393878#-#1	EBF	EBF_NA12878	0.05
chr14	73393877	73393878	G	A	0.36	0.12	0.24	EBF1_known3#73393868#73393878#-#1	EBF	EBF_NA12878	0.05
chr14	75981855	75981856	T	C	0.447543	0.181939	0.265604	CTCF_disc5#75981847#75981861#-#6	CTCF	CTCF_NA12891	0.9
chr14	75981855	75981856	T	C	0.933114	0.035088	0.898026	CTCF_known1#75981845#75981864#-#9	CTCF	CTCF_NA12891	0.9
chr14	75981855	75981856	T	C	0.951613	0.020161	0.931452	CTCF_disc1#75981840#75981862#+#16	CTCF	CTCF_NA12891	0.9
chr14	75981855	75981856	T	C	0.992356	0.003436	0.98892	CTCF_known2#75981846#75981863#+#10	CTCF	CTCF_NA12891	0.9
chr14	92795363	92795364	G	A	0.21371	0.604838	-0.391128	CTCF_disc1#92795357#92795379#+#7	CTCF	CTCF_NA12892	0.13
chr14	92795363	92795364	G	A	0.354626	0.436123	-0.081497	CTCF_known1#92795362#92795381#-#18	CTCF	CTCF_NA12892	0.13
chr14	96150353	96150354	T	G	0.427586	0.165517	0.262069	CTCF_disc8#96150342#96150356#-#3	CTCF	CTCF_NA12891	0.88
chr14	96150353	96150354	T	G	0.814896	0.014239	0.800657	CTCF_known1#96150340#96150359#-#6	CTCF	CTCF_NA12891	0.88
chr14	96150353	96150354	T	G	0.891129	0.004032	0.887097	CTCF_disc1#96150335#96150357#+#19	CTCF	CTCF_NA12891	0.88
chr14	96150353	96150354	T	G	0.427586	0.165517	0.262069	CTCF_disc8#96150342#96150356#-#3	CTCF	CTCF_NA18486	0.92
chr14	96150353	96150354	T	G	0.814896	0.014239	0.800657	CTCF_known1#96150340#96150359#-#6	CTCF	CTCF_NA18486	0.92
chr14	96150353	96150354	T	G	0.891129	0.004032	0.887097	CTCF_disc1#96150335#96150357#+#19	CTCF	CTCF_NA18486	0.92
chr14	96574587	96574588	A	G	0.22069	0.374713	-0.154023	CTCF_disc8#96574575#96574589#-#2	CTCF	CTCF_NA12892	0
chr14	100991366	100991367	G	C	0.322581	0.455645	-0.133064	CTCF_disc1#100991352#100991374#-#8	CTCF	CTCF_NA12892	0.15
chr14	100991366	100991367	G	C	0.338106	0.530837	-0.192731	CTCF_known1#100991350#100991369#+#17	CTCF	CTCF_NA12892	0.15
chr14	100991366	100991367	G	C	0.512616	0.487384	0.025232	CTCF_disc5#100991353#100991367#+#14	CTCF	CTCF_NA12892	0.15
chr14	106466027	106466028	T	C	0.097561	0.530487	-0.432926	CTCF_disc9#106466012#106466028#-#1	CTCF	CTCF_NA12890	1
chr14	106467458	106467459	G	A	0.22069	0.28046	-0.05977	CTCF_disc8#106467456#106467470#-#12	CTCF	CTCF_NA12890	0.01
chr14	106478023	106478024	T	C	0.307777	0.491785	-0.184008	CTCF_known1#106478007#106478026#-#3	CTCF	CTCF_NA18486	0.93
chr14	106478023	106478024	T	C	0.399194	0.383065	0.016129	CTCF_disc1#106478002#106478024#+#22	CTCF	CTCF_NA18486	0.93
chr14	106478023	106478024	T	C	0.557897	0.281977	0.27592	CTCF_known2#106478008#106478025#+#16	CTCF	CTCF_NA18486	0.93
chr14	106495829	106495830	G	A	0.735723	0.053121	0.682602	CTCF_disc5#106495827#106495841#-#12	CTCF	CTCF_NA12891	1
chr14	106495829	106495830	G	A	0.806381	0.073707	0.732674	CTCF_known1#106495825#106495844#-#15	CTCF	CTCF_NA12891	1
chr14	106610234	106610235	G	T	0.199339	0.442731	-0.243392	CTCF_known1#106610234#106610253#-#19	CTCF	CTCF_NA18486	1
chr14	106610234	106610235	G	T	0.233871	0.475806	-0.241935	CTCF_disc1#106610229#106610251#+#6	CTCF	CTCF_NA18486	1
chr14	106765394	106765395	T	C	0.112738	0.734261	-0.621523	CTCF_disc7#106765392#106765402#-#8	CTCF	CTCF_NA12892	0.76
chr14	107238919	107238920	T	C	0	1	-1	CTCF_disc2#107238913#107238924#-#5	CTCF	CTCF_NA18486	1
chr14	107238919	107238920	T	C	0.005488	0.991218	-0.98573	CTCF_known1#107238910#107238929#-#10	CTCF	CTCF_NA18486	1
chr15	39645825	39645826	A	G	0.482759	0.517241	-0.034482	CTCF_disc8#39645820#39645834#+#6	CTCF	CTCF_NA12892	1
chr15	51057956	51057957	A	G	0.937305	0	0.937305	NFKB_known5#51057951#51057963#-#7	NFKB	NFKB_NA18505	1
chr15	64275644	64275645	G	A	0.735723	0.053121	0.682602	CTCF_disc5#64275642#64275656#-#12	CTCF	CTCF_NA12891	1
chr15	68852126	68852127	G	A	0.045844	0.353317	-0.307473	CTCF_known2#68852110#68852127#-#1	CTCF	CTCF_NA18486	1
chr15	68852126	68852127	G	A	0.080396	0.128855	-0.048459	CTCF_known1#68852109#68852128#+#18	CTCF	CTCF_NA18486	1
chr15	70709055	70709056	C	G	0.492696	0.294821	0.197875	CTCF_disc5#70709055#70709069#+#1	CTCF	CTCF_NA12892	1
chr15	70709055	70709056	C	G	0.766129	0.016129	0.75	CTCF_disc1#70709054#70709076#-#21	CTCF	CTCF_NA12892	1
chr15	70709055	70709056	C	G	0.876232	0.023001	0.853231	CTCF_known1#70709052#70709071#+#4	CTCF	CTCF_NA12892	1
chr15	73861902	73861903	C	T	0.876232	0.03943	0.836802	CTCF_known1#73861899#73861918#+#4	CTCF	CTCF_NA12892	1
chr15	75976253	75976254	T	C	0.11262	0.310527	-0.197907	CTCF_known2#75976237#75976254#+#17	CTCF	CTCF_NA12892	0.28
chr15	75976253	75976254	T	C	0.182913	0.45345	-0.270537	CTCF_known1#75976236#75976255#-#2	CTCF	CTCF_NA12892	0.28
chr15	75976253	75976254	T	C	0.188579	0.156707	0.031872	CTCF_disc5#75976241#75976255#+#13	CTCF	CTCF_NA12892	0.28
chr15	78200706	78200707	G	A	0.999887	0	0.999887	CTCF_known2#78200698#78200715#-#9	CTCF	CTCF_NA12878	1
chr15	78200706	78200707	G	A	1	0	1	CTCF_disc5#78200700#78200714#+#7	CTCF	CTCF_NA12878	1
chr15	85827218	85827219	G	A	0.985689	0.000233	0.985456	CTCF_known2#85827205#85827222#+#14	CTCF	CTCF_NA12878	1
chr15	91593252	91593253	G	A	0.492696	0.095618	0.397078	CTCF_disc5#91593239#91593253#-#1	CTCF	CTCF_NA12891	1
chr15	91593252	91593253	G	A	0.766129	0.08871	0.677419	CTCF_disc1#91593232#91593254#+#21	CTCF	CTCF_NA12891	1
chr15	91593252	91593253	G	A	0.876232	0.03943	0.836802	CTCF_known1#91593237#91593256#-#4	CTCF	CTCF_NA12891	1
chr16	2055819	2055820	G	A	0.379814	0.225764	0.15405	CTCF_disc5#2055811#2055825#+#9	CTCF	CTCF_NA12878	1
chr16	2055819	2055820	G	A	0.553238	0.059276	0.493962	CTCF_known1#2055808#2055827#+#12	CTCF	CTCF_NA12878	1
chr16	2055819	2055820	G	A	0.379814	0.225764	0.15405	CTCF_disc5#2055811#2055825#+#9	CTCF	CTCF_NA12891	0.97
chr16	2055819	2055820	G	A	0.553238	0.059276	0.493962	CTCF_known1#2055808#2055827#+#12	CTCF	CTCF_NA12891	0.97
chr16	31171173	31171174	C	T	0.528736	0.2	0.328736	CTCF_disc8#31171170#31171184#-#11	CTCF	CTCF_NA12878	0.98
chr16	31171173	31171174	C	T	0.851648	0.061538	0.79011	CTCF_known1#31171168#31171187#-#14	CTCF	CTCF_NA12878	0.98
chr16	31171173	31171174	C	T	0.932432	0.004472	0.92796	CTCF_known2#31171169#31171186#+#5	CTCF	CTCF_NA12878	0.98
chr16	31171173	31171174	C	T	0.528736	0.2	0.328736	CTCF_disc8#31171170#31171184#-#11	CTCF	CTCF_NA12891	0.96
chr16	31171173	31171174	C	T	0.851648	0.061538	0.79011	CTCF_known1#31171168#31171187#-#14	CTCF	CTCF_NA12891	0.96
chr16	31171173	31171174	C	T	0.932432	0.004472	0.92796	CTCF_known2#31171169#31171186#+#5	CTCF	CTCF_NA12891	0.96
chr16	31171173	31171174	C	T	0.528736	0.2	0.328736	CTCF_disc8#31171170#31171184#-#11	CTCF	CTCF_NA12892	0.95
chr16	31171173	31171174	C	T	0.851648	0.061538	0.79011	CTCF_known1#31171168#31171187#-#14	CTCF	CTCF_NA12892	0.95
chr16	31171173	31171174	C	T	0.932432	0.004472	0.92796	CTCF_known2#31171169#31171186#+#5	CTCF	CTCF_NA12892	0.95
chr16	48151549	48151550	G	C	0.22069	0.22069	0	CTCF_disc8#48151547#48151561#-#12	CTCF	CTCF_NA18486	0.92
chr16	48151549	48151550	G	C	0.677419	0.012097	0.665322	CTCF_disc1#48151540#48151562#+#10	CTCF	CTCF_NA18486	0.92
chr16	48151549	48151550	G	C	0.735723	0.160691	0.575032	CTCF_disc5#48151547#48151561#-#12	CTCF	CTCF_NA18486	0.92
chr16	48151549	48151550	G	C	0.806381	0.005501	0.80088	CTCF_known1#48151545#48151564#-#15	CTCF	CTCF_NA18486	0.92
chr16	48151549	48151550	G	C	0.988124	0	0.988124	CTCF_known2#48151546#48151563#+#4	CTCF	CTCF_NA18486	0.92
chr16	58313412	58313413	C	G	0.553238	0.013172	0.540066	CTCF_known1#58313405#58313424#-#12	CTCF	CTCF_NA12878	1
chr16	77410453	77410454	G	C	0	0.640792	-0.640792	CTCF_known2#77410446#77410463#+#8	CTCF	CTCF_NA18486	0.02
chr16	77410453	77410454	G	C	0.003293	0.621295	-0.618002	CTCF_known1#77410445#77410464#-#11	CTCF	CTCF_NA18486	0.02
chr16	77410453	77410454	G	C	0.231076	0.527224	-0.296148	CTCF_disc5#77410447#77410461#-#8	CTCF	CTCF_NA18486	0.02
chr16	77410453	77410454	G	C	0.344828	0.326437	0.018391	CTCF_disc8#77410447#77410461#-#8	CTCF	CTCF_NA18486	0.02
chr16	81238853	81238854	C	T	0.492696	0.095618	0.397078	CTCF_disc5#81238853#81238867#+#1	CTCF	CTCF_NA12891	0.91
chr16	81238853	81238854	C	T	0.666667	0	0.666667	CTCF_disc8#81238853#81238867#+#1	CTCF	CTCF_NA12891	0.91
chr16	81238853	81238854	C	T	0.73138	0.039788	0.691592	CTCF_known2#81238851#81238868#-#15	CTCF	CTCF_NA12891	0.91
chr16	81238853	81238854	C	T	0.766129	0.08871	0.677419	CTCF_disc1#81238852#81238874#-#21	CTCF	CTCF_NA12891	0.91
chr16	81238853	81238854	C	T	0.876232	0.03943	0.836802	CTCF_known1#81238850#81238869#+#4	CTCF	CTCF_NA12891	0.91
chr16	82614085	82614086	C	T	0.648074	0	0.648074	CTCF_disc5#82614082#82614096#-#11	CTCF	CTCF_NA12892	1
chr16	82614085	82614086	C	T	0.725807	0.100806	0.625001	CTCF_disc1#82614075#82614097#+#11	CTCF	CTCF_NA12892	1
chr16	82614085	82614086	C	T	0.851648	0.061538	0.79011	CTCF_known1#82614080#82614099#-#14	CTCF	CTCF_NA12892	1
chr16	87923554	87923555	C	A	0.399194	0.024194	0.375	CTCF_disc1#87923546#87923568#+#9	CTCF	CTCF_NA18486	1
chr16	87923554	87923555	C	A	0.557756	0.018702	0.539054	CTCF_known1#87923551#87923570#-#16	CTCF	CTCF_NA18486	1
chr16	87923554	87923555	C	A	0.940984	0	0.940984	CTCF_known2#87923552#87923569#+#3	CTCF	CTCF_NA18486	1
chr17	26881729	26881730	G	A	0	0.612904	-0.612904	CTCF_disc1#26881717#26881739#+#13	CTCF	CTCF_NA12878	0
chr17	26881729	26881730	G	A	0	0.612904	-0.612904	CTCF_disc1#26881717#26881739#+#13	CTCF	CTCF_NA12891	0.1
chr17	26881729	26881730	G	A	0	0.612904	-0.612904	CTCF_disc1#26881717#26881739#+#13	CTCF	CTCF_NA18486	0.03
chr17	33308220	33308221	G	T	0.735723	0.050465	0.685258	CTCF_disc5#33308218#33308232#-#12	CTCF	CTCF_NA12891	0.95
chr17	33308220	33308221	G	T	0.806381	0.114411	0.69197	CTCF_known1#33308216#33308235#-#15	CTCF	CTCF_NA12891	0.95
chr17	33308220	33308221	G	T	0.988124	0.006809	0.981315	CTCF_known2#33308217#33308234#+#4	CTCF	CTCF_NA12891	0.95
chr17	45396086	45396087	A	G	0	1	-1	CTCF_disc10#45396083#45396092#-#6	CTCF	CTCF_NA12878	0
chr17	46048167	46048168	C	T	0.77672	0.054905	0.721815	CTCF_disc7#46048167#46048177#+#1	CTCF	CTCF_NA12878	0.83
chr17	49812016	49812017	G	T	0.455645	0.129032	0.326613	CTCF_disc1#49812009#49812031#+#8	CTCF	CTCF_NA12892	0.91
chr17	49812016	49812017	G	T	0.530837	0.090308	0.440529	CTCF_known1#49812014#49812033#-#17	CTCF	CTCF_NA12892	0.91
chr17	56655162	56655163	C	T	0.985689	0.000233	0.985456	CTCF_known2#56655159#56655176#-#14	CTCF	CTCF_NA18486	0.96
chr17	56655162	56655163	C	T	0.989047	0.002191	0.986856	CTCF_known1#56655158#56655177#+#5	CTCF	CTCF_NA18486	0.96
chr17	61970209	61970210	C	G	0.553238	0.013172	0.540066	CTCF_known1#61970202#61970221#-#12	CTCF	CTCF_NA12878	1
chr17	61970209	61970210	C	G	0.553238	0.013172	0.540066	CTCF_known1#61970202#61970221#-#12	CTCF	CTCF_NA12891	1
chr17	71591869	71591870	C	T	0.492696	0.095618	0.397078	CTCF_disc5#71591869#71591883#+#1	CTCF	CTCF_NA12878	0.95
chr17	71591869	71591870	C	T	0.492696	0.095618	0.397078	CTCF_disc5#71591869#71591883#+#1	CTCF	CTCF_NA12892	0.89
chr17	75737392	75737393	G	A	0.759628	0	0.759628	CTCF_disc5#75737380#75737394#-#2	CTCF	CTCF_NA12891	1
chr17	78899594	78899595	G	A	0.738462	0.2	0.538462	PAX5_disc1#78899589#78899608#+#6	PAX5	PAX5_NA12878	1
chr17	78899594	78899595	G	A	0.915493	0	0.915493	PAX5_disc2#78899589#78899599#+#6	PAX5	PAX5_NA12878	1
chr17	78962944	78962945	A	G	0.598254	0.387978	0.210276	CTCF_known2#78962940#78962957#-#13	CTCF	CTCF_NA12892	0.19
chr17	78962944	78962945	A	G	0.891129	0.040323	0.850806	CTCF_disc1#78962941#78962963#-#19	CTCF	CTCF_NA12892	0.19
chr17	78962944	78962945	A	G	1	0	1	CTCF_disc3#78962944#78962953#+#1	CTCF	CTCF_NA12892	0.19
chr18	6604403	6604404	G	A	0.181818	0.545455	-0.363637	CTCF_disc6#6604402#6604410#-#7	CTCF	CTCF_NA12892	0
chr18	34586879	34586880	T	C	1	0	1	BATF_disc1#34586871#34586882#+#9	BATF	BATF_NA12878	0.97
chr18	49936321	49936322	G	A	0.666667	0	0.666667	CTCF_disc8#49936308#49936322#-#1	CTCF	CTCF_NA12878	0.95
chr18	49936321	49936322	G	A	0.73138	0.039788	0.691592	CTCF_known2#49936307#49936324#+#15	CTCF	CTCF_NA12878	0.95
chr18	49936321	49936322	G	A	0.766129	0.08871	0.677419	CTCF_disc1#49936301#49936323#+#21	CTCF	CTCF_NA12878	0.95
chr18	49936321	49936322	G	A	0.77672	0.054905	0.721815	CTCF_disc7#49936312#49936322#-#1	CTCF	CTCF_NA12878	0.95
chr18	49936321	49936322	G	A	0.876232	0.03943	0.836802	CTCF_known1#49936306#49936325#-#4	CTCF	CTCF_NA12878	0.95
chr19	1672483	1672484	C	T	0.495352	0.139442	0.35591	CTCF_disc5#1672479#1672493#+#5	CTCF	CTCF_NA18486	1
chr19	1672483	1672484	C	T	0.775988	0.098829	0.677159	CTCF_disc7#1672479#1672489#+#5	CTCF	CTCF_NA18486	1
chr19	1672483	1672484	C	T	1	0	1	CTCF_disc2#1672481#1672492#+#3	CTCF	CTCF_NA18486	1
chr19	5997634	5997635	C	T	0.22069	0.28046	-0.05977	CTCF_disc8#5997623#5997637#+#12	CTCF	CTCF_NA12891	1
chr19	5997634	5997635	C	T	0.735723	0.053121	0.682602	CTCF_disc5#5997623#5997637#+#12	CTCF	CTCF_NA12891	1
chr19	5997634	5997635	C	T	0.806381	0.073707	0.732674	CTCF_known1#5997620#5997639#+#15	CTCF	CTCF_NA12891	1
chr19	6733544	6733545	G	C	0.648074	0.351926	0.296148	CTCF_disc5#6733534#6733548#+#11	CTCF	CTCF_NA18486	1
chr19	6733544	6733545	G	C	0.851648	0.008791	0.842857	CTCF_known1#6733531#6733550#+#14	CTCF	CTCF_NA18486	1
chr19	6733544	6733545	G	C	0.932432	0.000778	0.931654	CTCF_known2#6733532#6733549#-#5	CTCF	CTCF_NA18486	1
chr19	7243083	7243084	T	A	0.064516	0.891129	-0.826613	CTCF_disc1#7243080#7243102#-#19	CTCF	CTCF_NA12878	0.04
chr19	8181482	8181483	C	T	0.983871	0.016129	0.967742	CTCF_disc1#8181468#8181490#+#15	CTCF	CTCF_NA12892	1
chr19	8181482	8181483	C	T	0.991218	0.005488	0.98573	CTCF_known1#8181473#8181492#-#10	CTCF	CTCF_NA12892	1
chr19	8181482	8181483	C	T	0.999887	0	0.999887	CTCF_known2#8181474#8181491#+#9	CTCF	CTCF_NA12892	1
chr19	8181482	8181483	C	T	1	0	1	CTCF_disc5#8181475#8181489#-#7	CTCF	CTCF_NA12892	1
chr19	9434871	9434872	C	T	1	0	1	YY1_disc1#9434866#9434889#+#6	YY1	YY1_NA12892	0.95
chr19	9434871	9434872	C	T	1	0	1	YY1_known3#9434867#9434876#+#5	YY1	YY1_NA12892	0.95
chr19	9434871	9434872	C	T	1	0	1	YY1_known5#9434866#9434877#+#6	YY1	YY1_NA12892	0.95
chr19	13700224	13700225	C	T	0.528736	0.2	0.328736	CTCF_disc8#13700221#13700235#-#11	CTCF	CTCF_NA18486	1
chr19	13700224	13700225	C	T	0.648074	0	0.648074	CTCF_disc5#13700221#13700235#-#11	CTCF	CTCF_NA18486	1
chr19	13700224	13700225	C	T	0.725807	0.100806	0.625001	CTCF_disc1#13700214#13700236#+#11	CTCF	CTCF_NA18486	1
chr19	13700224	13700225	C	T	0.851648	0.061538	0.79011	CTCF_known1#13700219#13700238#-#14	CTCF	CTCF_NA18486	1
chr19	13700224	13700225	C	T	0.932432	0.004472	0.92796	CTCF_known2#13700220#13700237#+#5	CTCF	CTCF_NA18486	1
chr19	13700224	13700225	C	T	1	0	1	CTCF_disc2#13700222#13700233#-#9	CTCF	CTCF_NA18486	1
chr19	15923079	15923080	G	T	0.237903	0.052419	0.185484	CTCF_disc1#15923063#15923085#-#6	CTCF	CTCF_NA12892	1
chr19	18174376	18174377	A	G	0.059276	0.553238	-0.493962	CTCF_known1#18174365#18174384#+#12	CTCF	CTCF_NA12891	0.09
chr19	20389377	20389378	A	G	0	0.991935	-0.991935	CTCF_disc1#20389358#20389380#+#20	CTCF	CTCF_NA12891	0
chr19	20389377	20389378	A	G	0	1	-1	CTCF_disc6#20389370#20389378#+#8	CTCF	CTCF_NA12891	0
chr19	35417756	35417757	T	C	0.02521	0.218487	-0.193277	NRF1_disc1#35417744#35417759#-#3	Nrf1	Nrf1_NA12878	0.91
chr19	38042813	38042814	T	C	0.128855	0.080396	0.048459	CTCF_known1#38042812#38042831#-#18	CTCF	CTCF_NA12891	0.12
chr19	38042813	38042814	T	C	0.137097	0.044355	0.092742	CTCF_disc1#38042807#38042829#+#7	CTCF	CTCF_NA12891	0.12
chr19	38042813	38042814	T	C	0.353317	0.045844	0.307473	CTCF_known2#38042813#38042830#+#1	CTCF	CTCF_NA12891	0.12
chr19	41076748	41076749	C	G	0.677419	0.012097	0.665322	CTCF_disc1#41076736#41076758#-#10	CTCF	CTCF_NA12878	0.98
chr19	41076748	41076749	C	G	0.735723	0.160691	0.575032	CTCF_disc5#41076737#41076751#+#12	CTCF	CTCF_NA12878	0.98
chr19	41076748	41076749	C	G	0.806381	0.005501	0.80088	CTCF_known1#41076734#41076753#+#15	CTCF	CTCF_NA12878	0.98
chr19	41076748	41076749	C	G	0.988124	0	0.988124	CTCF_known2#41076735#41076752#-#4	CTCF	CTCF_NA12878	0.98
chr19	41415086	41415087	G	A	0.351926	0	0.351926	CTCF_disc5#41415083#41415097#-#11	CTCF	CTCF_NA12878	0.06
chr19	44455261	44455262	G	C	0.860908	0.046852	0.814056	CTCF_disc7#44455253#44455263#-#2	CTCF	CTCF_NA12878	0.98
chr19	44455261	44455262	G	C	0.989047	0	0.989047	CTCF_known1#44455247#44455266#-#5	CTCF	CTCF_NA12878	0.98
chr19	44455261	44455262	G	C	0.991935	0	0.991935	CTCF_disc1#44455242#44455264#+#20	CTCF	CTCF_NA12878	0.98
chr19	44455261	44455262	G	C	0.860908	0.046852	0.814056	CTCF_disc7#44455253#44455263#-#2	CTCF	CTCF_NA12892	0.95
chr19	44455261	44455262	G	C	0.989047	0	0.989047	CTCF_known1#44455247#44455266#-#5	CTCF	CTCF_NA12892	0.95
chr19	44455261	44455262	G	C	0.991935	0	0.991935	CTCF_disc1#44455242#44455264#+#20	CTCF	CTCF_NA12892	0.95
chr19	47083036	47083037	C	T	0.978022	0.013187	0.964835	CTCF_known1#47083030#47083049#-#13	CTCF	CTCF_NA12892	1
chr19	47083036	47083037	C	T	1	0	1	CTCF_disc2#47083033#47083044#-#8	CTCF	CTCF_NA12892	1
chr19	50755765	50755766	G	A	0.725807	0.100806	0.625001	CTCF_disc1#50755754#50755776#-#11	CTCF	CTCF_NA12878	0.83
chr19	50755765	50755766	G	A	0.851648	0.061538	0.79011	CTCF_known1#50755752#50755771#+#14	CTCF	CTCF_NA12878	0.83
chr19	50755765	50755766	G	A	0.932432	0.004472	0.92796	CTCF_known2#50755753#50755770#-#5	CTCF	CTCF_NA12878	0.83
chr19	50755765	50755766	G	A	0.725807	0.100806	0.625001	CTCF_disc1#50755754#50755776#-#11	CTCF	CTCF_NA12891	0.84
chr19	50755765	50755766	G	A	0.851648	0.061538	0.79011	CTCF_known1#50755752#50755771#+#14	CTCF	CTCF_NA12891	0.84
chr19	50755765	50755766	G	A	0.932432	0.004472	0.92796	CTCF_known2#50755753#50755770#-#5	CTCF	CTCF_NA12891	0.84
chr19	53238413	53238414	G	C	0.071194	0.014239	0.056955	CTCF_known1#53238408#53238427#+#6	CTCF	CTCF_NA12891	0.88
chr19	53238413	53238414	G	C	0.229748	0.163347	0.066401	CTCF_disc5#53238411#53238425#+#3	CTCF	CTCF_NA12891	0.88
chr2	9241275	9241276	C	A	0	1	-1	BATF_disc1#9241269#9241280#-#5	BATF	BATF_NA12878	0
chr2	20391280	20391281	C	G	0.071194	0.014239	0.056955	CTCF_known1#20391267#20391286#-#6	CTCF	CTCF_NA12892	1
chr2	20391280	20391281	C	G	0.168375	0.163982	0.004393	CTCF_disc7#20391273#20391283#-#3	CTCF	CTCF_NA12892	1
chr2	20391280	20391281	C	G	0.406897	0.165517	0.24138	CTCF_disc8#20391269#20391283#-#3	CTCF	CTCF_NA12892	1
chr2	45517341	45517342	C	T	0.906667	0.053333	0.853334	NFKB_known6#45517329#45517345#+#13	NFKB	NFKB_NA18951	1
chr2	45517341	45517342	C	T	0.973684	0.026316	0.947368	NFKB_known7#45517334#45517344#-#3	NFKB	NFKB_NA18951	1
chr2	45517341	45517342	C	T	0.975	0.025	0.95	NFKB_known3#45517334#45517344#-#3	NFKB	NFKB_NA18951	1
chr2	45517341	45517342	C	T	1	0	1	NFKB_disc1#45517333#45517343#+#9	NFKB	NFKB_NA18951	1
chr2	45517341	45517342	C	T	1	0	1	NFKB_disc1#45517334#45517344#-#3	NFKB	NFKB_NA18951	1
chr2	45517341	45517342	C	T	1	0	1	NFKB_known1#45517334#45517344#-#3	NFKB	NFKB_NA18951	1
chr2	45517341	45517342	C	T	1	0	1	NFKB_known2#45517334#45517344#-#3	NFKB	NFKB_NA18951	1
chr2	45517341	45517342	C	T	1	0	1	NFKB_known8#45517333#45517344#-#3	NFKB	NFKB_NA18951	1
chr2	45517341	45517342	C	T	1	0	1	NFKB_known9#45517334#45517344#-#3	NFKB	NFKB_NA18951	1
chr2	45517341	45517342	C	T	0.906667	0.053333	0.853334	NFKB_known6#45517329#45517345#+#13	NFKB	NFKB_NA19099	1
chr2	45517341	45517342	C	T	0.973684	0.026316	0.947368	NFKB_known7#45517334#45517344#-#3	NFKB	NFKB_NA19099	1
chr2	45517341	45517342	C	T	0.975	0.025	0.95	NFKB_known3#45517334#45517344#-#3	NFKB	NFKB_NA19099	1
chr2	45517341	45517342	C	T	1	0	1	NFKB_disc1#45517333#45517343#+#9	NFKB	NFKB_NA19099	1
chr2	45517341	45517342	C	T	1	0	1	NFKB_disc1#45517334#45517344#-#3	NFKB	NFKB_NA19099	1
chr2	45517341	45517342	C	T	1	0	1	NFKB_known1#45517334#45517344#-#3	NFKB	NFKB_NA19099	1
chr2	45517341	45517342	C	T	1	0	1	NFKB_known2#45517334#45517344#-#3	NFKB	NFKB_NA19099	1
chr2	45517341	45517342	C	T	1	0	1	NFKB_known8#45517333#45517344#-#3	NFKB	NFKB_NA19099	1
chr2	45517341	45517342	C	T	1	0	1	NFKB_known9#45517334#45517344#-#3	NFKB	NFKB_NA19099	1
chr2	45870974	45870975	G	A	0.271264	0.285057	-0.013793	CTCF_disc8#45870966#45870980#+#9	CTCF	CTCF_NA18486	1
chr2	45870974	45870975	G	A	0.350806	0.03629	0.314516	CTCF_disc1#45870965#45870987#-#13	CTCF	CTCF_NA18486	1
chr2	45870974	45870975	G	A	0.379814	0.225764	0.15405	CTCF_disc5#45870966#45870980#+#9	CTCF	CTCF_NA18486	1
chr2	45870974	45870975	G	A	0.453365	0.021008	0.432357	CTCF_known2#45870964#45870981#-#7	CTCF	CTCF_NA18486	1
chr2	45870974	45870975	G	A	0.553238	0.059276	0.493962	CTCF_known1#45870963#45870982#+#12	CTCF	CTCF_NA18486	1
chr2	45870974	45870975	G	A	0.59375	0	0.59375	CTCF_disc2#45870968#45870979#+#7	CTCF	CTCF_NA18486	1
chr2	45870974	45870975	G	A	0.669107	0.09224	0.576867	CTCF_disc7#45870966#45870976#+#9	CTCF	CTCF_NA18486	1
chr2	48954904	48954905	T	C	0.100806	0.725807	-0.625001	CTCF_disc1#48954894#48954916#+#11	CTCF	CTCF_NA12878	0.05
chr2	60016870	60016871	C	A	0.988124	0.006809	0.981315	CTCF_known2#60016857#60016874#-#4	CTCF	CTCF_NA12878	1
chr2	85619724	85619725	C	T	0.738462	0.2	0.538462	PAX5_disc1#85619711#85619730#-#6	PAX5	PAX5_NA12878	1
chr2	98391116	98391117	G	A	0.557756	0.409241	0.148515	CTCF_known1#98391101#98391120#+#16	CTCF	CTCF_NA12878	0.91
chr2	98391116	98391117	G	A	1	0	1	CTCF_disc8#98391104#98391118#+#13	CTCF	CTCF_NA12878	0.91
chr2	98391116	98391117	G	A	0.557756	0.409241	0.148515	CTCF_known1#98391101#98391120#+#16	CTCF	CTCF_NA12892	1
chr2	98391116	98391117	G	A	1	0	1	CTCF_disc8#98391104#98391118#+#13	CTCF	CTCF_NA12892	1
chr2	114148002	114148003	G	T	0.302419	0.326613	-0.024194	CTCF_disc1#114148002#114148024#+#1	CTCF	CTCF_NA12878	0.08
chr2	114148002	114148003	G	T	0.302419	0.326613	-0.024194	CTCF_disc1#114148002#114148024#+#1	CTCF	CTCF_NA12892	0
chr2	127622633	127622634	G	A	0.940984	0.059016	0.881968	CTCF_known2#127622619#127622636#-#3	CTCF	CTCF_NA12892	0.97
chr2	127622633	127622634	G	A	1	0	1	CTCF_disc8#127622621#127622635#+#13	CTCF	CTCF_NA12892	0.97
chr2	132256318	132256319	C	G	0.602649	0.397351	0.205298	BATF_disc1#132256315#132256326#-#8	BATF	BATF_NA12878	1
chr2	180707388	180707389	A	C	0.15625	0	0.15625	CTCF_disc2#180707383#180707394#+#6	CTCF	CTCF_NA18486	0.97
chr2	180707388	180707389	A	C	0.2417	0.231076	0.010624	CTCF_disc5#180707381#180707395#+#8	CTCF	CTCF_NA18486	0.97
chr2	180707388	180707389	A	C	0.365532	0.003293	0.362239	CTCF_known1#180707378#180707397#+#11	CTCF	CTCF_NA18486	0.97
chr2	180707388	180707389	A	C	0.633065	0	0.633065	CTCF_disc1#180707380#180707402#-#14	CTCF	CTCF_NA18486	0.97
chr2	189848347	189848348	C	T	0	0.612904	-0.612904	CTCF_disc1#189848338#189848360#-#13	CTCF	CTCF_NA12878	0.08
chr2	189848347	189848348	C	T	0	1	-1	CTCF_disc6#189848340#189848348#-#1	CTCF	CTCF_NA12878	0.08
chr2	189848347	189848348	C	T	0.013172	0.374314	-0.361142	CTCF_known1#189848336#189848355#+#12	CTCF	CTCF_NA12878	0.08
chr2	189848347	189848348	C	T	0.018044	0.507583	-0.489539	CTCF_known2#189848337#189848354#-#7	CTCF	CTCF_NA12878	0.08
chr2	189848347	189848348	C	T	0	0.612904	-0.612904	CTCF_disc1#189848338#189848360#-#13	CTCF	CTCF_NA18486	0.1
chr2	189848347	189848348	C	T	0	1	-1	CTCF_disc6#189848340#189848348#-#1	CTCF	CTCF_NA18486	0.1
chr2	189848347	189848348	C	T	0.013172	0.374314	-0.361142	CTCF_known1#189848336#189848355#+#12	CTCF	CTCF_NA18486	0.1
chr2	189848347	189848348	C	T	0.018044	0.507583	-0.489539	CTCF_known2#189848337#189848354#-#7	CTCF	CTCF_NA18486	0.1
chr2	197036425	197036426	C	A	0.148738	0.447543	-0.298805	CTCF_disc5#197036420#197036434#+#6	CTCF	CTCF_NA18486	1
chr2	233297546	233297547	G	C	0.350806	0	0.350806	CTCF_disc1#233297537#233297559#-#13	CTCF	CTCF_NA12878	1
chr2	233297546	233297547	G	C	0.379814	0.156707	0.223107	CTCF_disc5#233297538#233297552#+#9	CTCF	CTCF_NA12878	1
chr2	233297546	233297547	G	C	0.553238	0.013172	0.540066	CTCF_known1#233297535#233297554#+#12	CTCF	CTCF_NA12878	1
chr2	233297546	233297547	G	C	0.350806	0	0.350806	CTCF_disc1#233297537#233297559#-#13	CTCF	CTCF_NA12891	1
chr2	233297546	233297547	G	C	0.379814	0.156707	0.223107	CTCF_disc5#233297538#233297552#+#9	CTCF	CTCF_NA12891	1
chr2	233297546	233297547	G	C	0.553238	0.013172	0.540066	CTCF_known1#233297535#233297554#+#12	CTCF	CTCF_NA12891	1
chr2	233924458	233924459	G	A	0.487384	0	0.487384	CTCF_disc5#233924458#233924472#-#14	CTCF	CTCF_NA18486	0.89
chr2	233924458	233924459	G	A	0.530837	0.040749	0.490088	CTCF_known1#233924456#233924475#-#17	CTCF	CTCF_NA18486	0.89
chr20	21674163	21674164	G	A	0.766129	0.08871	0.677419	CTCF_disc1#21674143#21674165#+#21	CTCF	CTCF_NA12878	0.96
chr20	21674163	21674164	G	A	0.876232	0.03943	0.836802	CTCF_known1#21674148#21674167#-#4	CTCF	CTCF_NA12878	0.96
chr20	21674163	21674164	G	A	0.766129	0.08871	0.677419	CTCF_disc1#21674143#21674165#+#21	CTCF	CTCF_NA12892	0.89
chr20	21674163	21674164	G	A	0.876232	0.03943	0.836802	CTCF_known1#21674148#21674167#-#4	CTCF	CTCF_NA12892	0.89
chr20	22213310	22213311	G	A	0.64	0.28	0.36	EBF1_known3#22213303#22213313#-#3	EBF	EBF_NA12878	0.99
chr20	22213310	22213311	G	A	0.823009	0.176991	0.646018	EBF1_disc1#22213303#22213313#+#8	EBF	EBF_NA12878	0.99
chr20	22213310	22213311	G	A	0.825959	0.174041	0.651918	EBF1_disc1#22213303#22213313#-#3	EBF	EBF_NA12878	0.99
chr20	22213310	22213311	G	A	0.930681	0.064497	0.866184	EBF1_known4#22213301#22213315#+#10	EBF	EBF_NA12878	0.99
chr20	22213310	22213311	G	A	0.984067	0.011472	0.972595	EBF1_known4#22213301#22213315#-#5	EBF	EBF_NA12878	0.99
chr20	22213310	22213311	G	A	1	0	1	EBF1_known2#22213303#22213314#-#4	EBF	EBF_NA12878	0.99
chr20	22672461	22672462	G	A	0.125	0.326613	-0.201613	CTCF_disc1#22672440#22672462#-#1	CTCF	CTCF_NA18486	0.91
chr20	22672461	22672462	G	A	0.851648	0.061538	0.79011	CTCF_known1#22672448#22672467#+#14	CTCF	CTCF_NA18486	0.91
chr20	22804897	22804898	C	T	0.982188	0.003817	0.978371	EBF1_known4#22804894#22804908#-#11	EBF	EBF_NA12878	1
chr20	22804897	22804898	C	T	0.997416	0.000646	0.99677	EBF1_known4#22804894#22804908#+#4	EBF	EBF_NA12878	1
chr20	22804897	22804898	C	T	1	0	1	EBF1_known2#22804895#22804906#+#3	EBF	EBF_NA12878	1
chr20	22804897	22804898	C	T	1	0	1	EBF1_known3#22804896#22804906#-#9	EBF	EBF_NA12878	1
chr20	25450853	25450854	C	T	0.735723	0.053121	0.682602	CTCF_disc5#25450842#25450856#+#12	CTCF	CTCF_NA18486	1
chr20	37419285	37419286	T	C	0	1	-1	CTCF_disc2#37419279#37419290#-#5	CTCF	CTCF_NA12891	0.1
chr20	37419285	37419286	T	C	0	1	-1	CTCF_disc5#37419278#37419292#-#7	CTCF	CTCF_NA12891	0.1
chr20	37419285	37419286	T	C	0.005488	0.991218	-0.98573	CTCF_known1#37419276#37419295#-#10	CTCF	CTCF_NA12891	0.1
chr20	37419285	37419286	T	C	0.016129	0.983871	-0.967742	CTCF_disc1#37419271#37419293#+#15	CTCF	CTCF_NA12891	0.1
chr20	39599000	39599001	A	G	0.043812	0.365827	-0.322015	CTCF_known1#39598994#39599013#+#7	CTCF	CTCF_NA12892	0
chr20	49942964	49942965	A	T	0.062318	0.004472	0.057846	CTCF_known2#49942960#49942977#+#5	CTCF	CTCF_NA12878	0.85
chr20	49942964	49942965	A	T	0.078022	0.061538	0.016484	CTCF_known1#49942959#49942978#-#14	CTCF	CTCF_NA12878	0.85
chr20	49942964	49942965	A	T	0.157258	0.100806	0.056452	CTCF_disc1#49942954#49942976#+#11	CTCF	CTCF_NA12878	0.85
chr20	49942977	49942978	A	G	0.502738	0.318729	0.184009	CTCF_known1#49942959#49942978#-#1	CTCF	CTCF_NA12878	0.86
chr20	52521719	52521720	A	G	0	1	-1	EBF1_known3#52521713#52521723#+#7	EBF	EBF_NA12878	0.01
chr21	36060667	36060668	C	G	0.037037	0.925926	-0.888889	CTCF_disc3#36060660#36060669#+#8	CTCF	CTCF_NA12892	0.02
chr21	36060667	36060668	C	G	0.179878	0.743902	-0.564024	CTCF_disc9#36060656#36060672#+#12	CTCF	CTCF_NA12892	0.02
chr21	41758421	41758422	C	T	0.350806	0.03629	0.314516	CTCF_disc1#41758409#41758431#+#13	CTCF	CTCF_NA12891	1
chr21	41758421	41758422	C	T	0.379814	0.225764	0.15405	CTCF_disc5#41758416#41758430#-#9	CTCF	CTCF_NA12891	1
chr21	41758421	41758422	C	T	0.453365	0.021008	0.432357	CTCF_known2#41758415#41758432#+#7	CTCF	CTCF_NA12891	1
chr21	41758421	41758422	C	T	0.553238	0.059276	0.493962	CTCF_known1#41758414#41758433#-#12	CTCF	CTCF_NA12891	1
chr21	41758421	41758422	C	T	0.669107	0.09224	0.576867	CTCF_disc7#41758420#41758430#-#9	CTCF	CTCF_NA12891	1
chr21	43528071	43528072	G	A	0.806381	0.073707	0.732674	CTCF_known1#43528067#43528086#-#15	CTCF	CTCF_NA12878	0.98
chr21	43528071	43528072	G	A	0.806381	0.073707	0.732674	CTCF_known1#43528067#43528086#-#15	CTCF	CTCF_NA12892	0.98
chr21	44283207	44283208	A	G	0.03943	0.876232	-0.836802	CTCF_known1#44283192#44283211#-#4	CTCF	CTCF_NA12878	0
chr21	47573337	47573338	G	C	0.983871	0	0.983871	CTCF_disc1#47573330#47573352#-#15	CTCF	CTCF_NA18486	0.97
chr21	47573337	47573338	G	C	0.991218	0	0.991218	CTCF_known1#47573328#47573347#+#10	CTCF	CTCF_NA18486	0.97
chr21	47573337	47573338	G	C	0.999887	0.000113	0.999774	CTCF_known2#47573329#47573346#-#9	CTCF	CTCF_NA18486	0.97
chr22	23152649	23152650	A	G	0	1	-1	CTCF_disc5#23152643#23152657#+#7	CTCF	CTCF_NA12892	0.13
chr22	23152649	23152650	A	G	0.005488	0.991218	-0.98573	CTCF_known1#23152640#23152659#+#10	CTCF	CTCF_NA12892	0.13
chr22	23152649	23152650	A	G	0.016129	0.983871	-0.967742	CTCF_disc1#23152642#23152664#-#15	CTCF	CTCF_NA12892	0.13
chr22	49980758	49980759	A	G	0.447543	0.181939	0.265604	CTCF_disc5#49980753#49980767#+#6	CTCF	CTCF_NA12878	1
chr22	49980758	49980759	A	G	0.933114	0.035088	0.898026	CTCF_known1#49980750#49980769#+#9	CTCF	CTCF_NA12878	1
chr22	49980758	49980759	A	G	0.992356	0.003436	0.98892	CTCF_known2#49980751#49980768#-#10	CTCF	CTCF_NA12878	1
chr22	51066536	51066537	G	A	0.528736	0.2	0.328736	CTCF_disc8#51066526#51066540#+#11	CTCF	CTCF_NA12878	0.98
chr22	51066536	51066537	G	A	0.528736	0.2	0.328736	CTCF_disc8#51066526#51066540#+#11	CTCF	CTCF_NA12892	1
chr3	12829035	12829036	C	T	0	1	-1	CTCF_disc10#12829027#12829036#-#1	CTCF	CTCF_NA18486	0.04
chr3	12829035	12829036	C	T	0.013172	0.374314	-0.361142	CTCF_known1#12829024#12829043#+#12	CTCF	CTCF_NA18486	0.04
chr3	46484260	46484261	C	G	0	0.985689	-0.985689	CTCF_known2#46484247#46484264#+#14	CTCF	CTCF_NA18486	0.05
chr3	46484260	46484261	C	G	0	0.989047	-0.989047	CTCF_known1#46484246#46484265#-#5	CTCF	CTCF_NA18486	0.05
chr3	46484260	46484261	C	G	0	0.991935	-0.991935	CTCF_disc1#46484241#46484263#+#20	CTCF	CTCF_NA18486	0.05
chr3	47563769	47563770	G	A	0.795754	0.066618	0.729136	CTCF_disc7#47563760#47563770#+#10	CTCF	CTCF_NA12892	0.74
chr3	47563769	47563770	G	A	0.803453	0	0.803453	CTCF_disc5#47563760#47563774#+#10	CTCF	CTCF_NA12892	0.74
chr3	47563769	47563770	G	A	0.978022	0.013187	0.964835	CTCF_known1#47563757#47563776#+#13	CTCF	CTCF_NA12892	0.74
chr3	47563769	47563770	G	A	0.991936	0.004032	0.987904	CTCF_disc1#47563759#47563781#-#12	CTCF	CTCF_NA12892	0.74
chr3	47563769	47563770	G	A	1	0	1	CTCF_disc2#47563762#47563773#+#8	CTCF	CTCF_NA12892	0.74
chr3	52038409	52038410	T	C	0.436123	0.354626	0.081497	CTCF_known1#52038392#52038411#+#18	CTCF	CTCF_NA18486	0.89
chr3	52038409	52038410	T	C	0.455332	0.145508	0.309824	CTCF_known2#52038393#52038410#-#1	CTCF	CTCF_NA18486	0.89
chr3	52038409	52038410	T	C	0.604838	0.21371	0.391128	CTCF_disc1#52038394#52038416#-#7	CTCF	CTCF_NA18486	0.89
chr3	53791214	53791215	T	C	0.409241	0.557756	-0.148515	CTCF_known1#53791211#53791230#-#16	CTCF	CTCF_NA18486	0
chr3	53791214	53791215	T	C	0.560483	0.399194	0.161289	CTCF_disc1#53791206#53791228#+#9	CTCF	CTCF_NA18486	0
chr3	111805555	111805556	A	C	0.062318	0.932432	-0.870114	CTCF_known2#111805551#111805568#+#5	CTCF	CTCF_NA12891	0.13
chr3	119999620	119999621	T	G	0.570833	0	0.570833	NFKB_disc1#119999614#119999624#-#4	NFKB	NFKB_NA19099	1
chr3	119999620	119999621	T	G	0.611111	0	0.611111	NFKB_known2#119999614#119999624#-#4	NFKB	NFKB_NA19099	1
chr3	119999620	119999621	T	G	0.611111	0	0.611111	NFKB_known9#119999614#119999624#-#4	NFKB	NFKB_NA19099	1
chr3	119999620	119999621	T	G	0.657895	0	0.657895	NFKB_known7#119999614#119999624#-#4	NFKB	NFKB_NA19099	1
chr3	119999620	119999621	T	G	0.675	0	0.675	NFKB_known3#119999614#119999624#-#4	NFKB	NFKB_NA19099	1
chr3	119999620	119999621	T	G	0.72	0.026667	0.693333	NFKB_known6#119999609#119999625#+#12	NFKB	NFKB_NA19099	1
chr3	119999620	119999621	T	G	1	0	1	NFKB_known4#119999612#119999626#-#6	NFKB	NFKB_NA19099	1
chr3	119999620	119999621	T	G	1	0	1	NFKB_known5#119999613#119999625#-#5	NFKB	NFKB_NA19099	1
chr3	124339526	124339527	G	A	0.781609	0	0.781609	CTCF_disc8#124339520#124339534#+#7	CTCF	CTCF_NA18486	0.94
chr3	126658409	126658410	G	T	0.131403	0.007318	0.124085	CTCF_known2#126658404#126658421#-#12	CTCF	CTCF_NA12892	1
chr3	126658417	126658418	C	T	0.988124	0.005067	0.983057	CTCF_known2#126658404#126658421#-#4	CTCF	CTCF_NA12892	1
chr3	133540914	133540915	T	C	0	0.612805	-0.612805	CTCF_disc9#133540907#133540923#-#9	CTCF	CTCF_NA12878	0.07
chr3	133540914	133540915	T	C	0.005488	0.991218	-0.98573	CTCF_known1#133540905#133540924#-#10	CTCF	CTCF_NA12878	0.07
chr3	133540914	133540915	T	C	0.016129	0.983871	-0.967742	CTCF_disc1#133540900#133540922#+#15	CTCF	CTCF_NA12878	0.07
chr3	150004550	150004551	G	C	0.913043	0.043478	0.869565	YY1_known4#150004543#150004552#-#2	YY1	YY1_NA12892	1
chr3	157290542	157290543	G	A	0.759628	0	0.759628	CTCF_disc5#157290530#157290544#-#2	CTCF	CTCF_NA18486	0.94
chr3	157290542	157290543	G	A	0.860908	0.044656	0.816252	CTCF_disc7#157290534#157290544#-#2	CTCF	CTCF_NA18486	0.94
chr3	157290542	157290543	G	A	0.985689	0.000233	0.985456	CTCF_known2#157290529#157290546#+#14	CTCF	CTCF_NA18486	0.94
chr3	157290542	157290543	G	A	0.989047	0.002191	0.986856	CTCF_known1#157290528#157290547#-#5	CTCF	CTCF_NA18486	0.94
chr3	157290542	157290543	G	A	0.991935	0	0.991935	CTCF_disc1#157290523#157290545#+#20	CTCF	CTCF_NA18486	0.94
chr3	194722840	194722841	C	G	0.16129	0.032258	0.129032	CTCF_disc1#194722835#194722857#-#17	CTCF	CTCF_NA18486	0.99
chr3	194722840	194722841	C	G	0.474781	0.052632	0.422149	CTCF_known1#194722833#194722852#+#8	CTCF	CTCF_NA18486	0.99
chr3	194722840	194722841	C	G	1	0	1	CTCF_disc10#194722836#194722845#-#5	CTCF	CTCF_NA18486	0.99
chr4	1731652	1731653	C	T	0	1	-1	CTCF_disc3#1731647#1731656#-#4	CTCF	CTCF_NA18486	0.1
chr4	1731652	1731653	C	T	0.020161	0.951613	-0.931452	CTCF_disc1#1731637#1731659#+#16	CTCF	CTCF_NA18486	0.1
chr4	11220506	11220507	C	T	0.669107	0.09224	0.576867	CTCF_disc7#11220505#11220515#-#9	CTCF	CTCF_NA18486	1
chr4	38805982	38805983	T	C	0	1	-1	BATF_disc1#38805977#38805988#-#6	BATF	BATF_NA12878	0
chr4	77973624	77973625	C	T	0.677419	0.173387	0.504032	CTCF_disc1#77973612#77973634#-#10	CTCF	CTCF_NA18486	0.9
chr4	77973624	77973625	C	T	0.806381	0.073707	0.732674	CTCF_known1#77973610#77973629#+#15	CTCF	CTCF_NA18486	0.9
chr4	77973624	77973625	C	T	0.988124	0.005067	0.983057	CTCF_known2#77973611#77973628#-#4	CTCF	CTCF_NA18486	0.9
chr4	131257942	131257943	A	G	0	0.963636	-0.963636	CTCF_disc4#131257934#131257948#+#9	CTCF	CTCF_NA12878	0.03
chr4	133045471	133045472	C	A	0	0.937305	-0.937305	NFKB_known5#133045466#133045478#-#7	NFKB	NFKB_NA12891	0.06
chr4	133045471	133045472	C	A	0.026667	0.946667	-0.92	NFKB_known6#133045462#133045478#+#10	NFKB	NFKB_NA12891	0.06
chr4	133045471	133045472	C	A	0.153846	0.692308	-0.538462	NFKB_known4#133045465#133045479#-#8	NFKB	NFKB_NA12891	0.06
chr4	133045471	133045472	C	A	0	0.937305	-0.937305	NFKB_known5#133045466#133045478#-#7	NFKB	NFKB_NA18505	0
chr4	133045471	133045472	C	A	0.026667	0.946667	-0.92	NFKB_known6#133045462#133045478#+#10	NFKB	NFKB_NA18505	0
chr4	133045471	133045472	C	A	0.153846	0.692308	-0.538462	NFKB_known4#133045465#133045479#-#8	NFKB	NFKB_NA18505	0
chr4	133045471	133045472	C	A	0	0.937305	-0.937305	NFKB_known5#133045466#133045478#-#7	NFKB	NFKB_NA18951	0
chr4	133045471	133045472	C	A	0.026667	0.946667	-0.92	NFKB_known6#133045462#133045478#+#10	NFKB	NFKB_NA18951	0
chr4	133045471	133045472	C	A	0.153846	0.692308	-0.538462	NFKB_known4#133045465#133045479#-#8	NFKB	NFKB_NA18951	0
chr4	133045471	133045472	C	A	0	0.937305	-0.937305	NFKB_known5#133045466#133045478#-#7	NFKB	NFKB_NA19099	0
chr4	133045471	133045472	C	A	0.026667	0.946667	-0.92	NFKB_known6#133045462#133045478#+#10	NFKB	NFKB_NA19099	0
chr4	133045471	133045472	C	A	0.153846	0.692308	-0.538462	NFKB_known4#133045465#133045479#-#8	NFKB	NFKB_NA19099	0
chr4	152722898	152722899	G	A	0.131403	0.062124	0.069279	CTCF_known2#152722893#152722910#-#12	CTCF	CTCF_NA12890	1
chr4	157299449	157299450	C	G	0.983871	0	0.983871	CTCF_disc1#157299435#157299457#+#15	CTCF	CTCF_NA12878	1
chr4	190861767	190861768	G	C	0	1	-1	EGR1_disc1#190861760#190861770#+#8	EGR	EGR_NA12878	0
chr5	14870690	14870691	G	C	0.090776	0.734261	-0.643485	CTCF_disc7#14870688#14870698#-#8	CTCF	CTCF_NA12878	0
chr5	109025359	109025360	C	G	0.326437	0.344828	-0.018391	CTCF_disc8#109025353#109025367#-#8	CTCF	CTCF_NA18486	1
chr5	112379433	112379434	T	A	0.502738	0.09529	0.407448	CTCF_known1#112379433#112379452#+#1	CTCF	CTCF_NA12891	0.81
chr5	118670856	118670857	C	A	0.62963	0.037037	0.592593	CTCF_disc3#118670856#118670865#-#9	CTCF	CTCF_NA12892	0.88
chr5	118670856	118670857	C	A	0.725807	0.157258	0.568549	CTCF_disc1#118670846#118670868#+#11	CTCF	CTCF_NA12892	0.88
chr5	118670856	118670857	C	A	0.851648	0.078022	0.773626	CTCF_known1#118670851#118670870#-#14	CTCF	CTCF_NA12892	0.88
chr5	118670856	118670857	C	A	0.932432	0.062318	0.870114	CTCF_known2#118670852#118670869#+#5	CTCF	CTCF_NA12892	0.88
chr5	119991718	119991719	A	T	0	1	-1	CTCF_disc2#119991711#119991722#-#4	CTCF	CTCF_NA12878	0.95
chr5	119991718	119991719	A	T	0.482759	0	0.482759	CTCF_disc8#119991713#119991727#+#6	CTCF	CTCF_NA12878	0.95
chr5	119991718	119991719	A	T	0.647877	0.172035	0.475842	CTCF_disc7#119991713#119991723#+#6	CTCF	CTCF_NA12878	0.95
chr5	119991718	119991719	A	T	0.933114	0.019737	0.913377	CTCF_known1#119991710#119991729#+#9	CTCF	CTCF_NA12878	0.95
chr5	119991718	119991719	A	T	0.951613	0.012097	0.939516	CTCF_disc1#119991712#119991734#-#16	CTCF	CTCF_NA12878	0.95
chr5	119991718	119991719	A	T	0.992356	0.002595	0.989761	CTCF_known2#119991711#119991728#-#10	CTCF	CTCF_NA12878	0.95
chr5	119991718	119991719	A	T	0	1	-1	CTCF_disc2#119991711#119991722#-#4	CTCF	CTCF_NA12892	0.96
chr5	119991718	119991719	A	T	0.482759	0	0.482759	CTCF_disc8#119991713#119991727#+#6	CTCF	CTCF_NA12892	0.96
chr5	119991718	119991719	A	T	0.647877	0.172035	0.475842	CTCF_disc7#119991713#119991723#+#6	CTCF	CTCF_NA12892	0.96
chr5	119991718	119991719	A	T	0.933114	0.019737	0.913377	CTCF_known1#119991710#119991729#+#9	CTCF	CTCF_NA12892	0.96
chr5	119991718	119991719	A	T	0.951613	0.012097	0.939516	CTCF_disc1#119991712#119991734#-#16	CTCF	CTCF_NA12892	0.96
chr5	119991718	119991719	A	T	0.992356	0.002595	0.989761	CTCF_known2#119991711#119991728#-#10	CTCF	CTCF_NA12892	0.96
chr5	132623390	132623391	T	C	0.059276	0.553238	-0.493962	CTCF_known1#132623383#132623402#-#12	CTCF	CTCF_NA12878	0.05
chr5	132623390	132623391	T	C	0.225764	0.379814	-0.15405	CTCF_disc5#132623385#132623399#-#9	CTCF	CTCF_NA12878	0.05
chr5	132623390	132623391	T	C	0.059276	0.553238	-0.493962	CTCF_known1#132623383#132623402#-#12	CTCF	CTCF_NA12892	0.06
chr5	132623390	132623391	T	C	0.225764	0.379814	-0.15405	CTCF_disc5#132623385#132623399#-#9	CTCF	CTCF_NA12892	0.06
chr5	132623390	132623391	T	C	0.059276	0.553238	-0.493962	CTCF_known1#132623383#132623402#-#12	CTCF	CTCF_NA18486	0.07
chr5	132623390	132623391	T	C	0.225764	0.379814	-0.15405	CTCF_disc5#132623385#132623399#-#9	CTCF	CTCF_NA18486	0.07
chr5	135418324	135418325	C	A	0.781609	0	0.781609	CTCF_disc8#135418317#135418331#-#7	CTCF	CTCF_NA12892	1
chr5	135418324	135418325	C	A	0.842606	0.037335	0.805271	CTCF_disc7#135418321#135418331#-#7	CTCF	CTCF_NA12892	1
chr5	135418324	135418325	C	A	0.991218	0.003293	0.987925	CTCF_known1#135418315#135418334#-#10	CTCF	CTCF_NA12892	1
chr5	135418324	135418325	C	A	1	0	1	CTCF_disc2#135418318#135418329#-#5	CTCF	CTCF_NA12892	1
chr5	150677805	150677806	G	A	0.985689	0.000233	0.985456	CTCF_known2#150677792#150677809#+#14	CTCF	CTCF_NA18486	1
chr5	150677805	150677806	G	A	0.991935	0	0.991935	CTCF_disc1#150677786#150677808#+#20	CTCF	CTCF_NA18486	1
chr5	151841897	151841898	T	C	0	0.925926	-0.925926	CTCF_disc3#151841896#151841905#-#8	CTCF	CTCF_NA12878	0
chr5	151841897	151841898	T	C	0	0.925926	-0.925926	CTCF_disc3#151841896#151841905#-#8	CTCF	CTCF_NA12892	0.03
chr5	153091486	153091487	T	C	0.225806	0.185484	0.040322	CTCF_disc1#153091485#153091507#+#2	CTCF	CTCF_NA12878	0.95
chr5	156693556	156693557	G	A	0.379814	0.225764	0.15405	CTCF_disc5#156693548#156693562#+#9	CTCF	CTCF_NA18486	1
chr5	158380960	158380961	A	T	0.597561	0.146341	0.45122	NFKB_disc3#158380954#158380964#-#4	NFKB	NFKB_NA18526	0
chr5	159626515	159626516	G	A	0.310527	0.11262	0.197907	CTCF_known2#159626515#159626532#-#17	CTCF	CTCF_NA12892	1
chr5	159626515	159626516	G	A	0.45345	0.182913	0.270537	CTCF_known1#159626514#159626533#+#2	CTCF	CTCF_NA12892	1
chr5	162900838	162900839	G	A	0.803453	0	0.803453	CTCF_disc5#162900829#162900843#+#10	CTCF	CTCF_NA18486	0.92
chr5	162900838	162900839	G	A	0.978022	0.013187	0.964835	CTCF_known1#162900826#162900845#+#13	CTCF	CTCF_NA18486	0.92
chr5	162900838	162900839	G	A	0.991936	0.004032	0.987904	CTCF_disc1#162900828#162900850#-#12	CTCF	CTCF_NA18486	0.92
chr5	179297732	179297733	A	C	0.288181	0.156707	0.131474	CTCF_disc5#179297720#179297734#+#13	CTCF	CTCF_NA12878	0.94
chr5	179297732	179297733	A	C	0.409241	0.014301	0.39494	CTCF_known1#179297717#179297736#+#16	CTCF	CTCF_NA12878	0.94
chr5	179297732	179297733	A	C	0.288181	0.156707	0.131474	CTCF_disc5#179297720#179297734#+#13	CTCF	CTCF_NA12891	0.97
chr5	179297732	179297733	A	C	0.409241	0.014301	0.39494	CTCF_known1#179297717#179297736#+#16	CTCF	CTCF_NA12891	0.97
chr5	179297732	179297733	A	C	0.288181	0.156707	0.131474	CTCF_disc5#179297720#179297734#+#13	CTCF	CTCF_NA12892	1
chr5	179297732	179297733	A	C	0.409241	0.014301	0.39494	CTCF_known1#179297717#179297736#+#16	CTCF	CTCF_NA12892	1
chr6	13874150	13874151	C	G	0.492696	0.294821	0.197875	CTCF_disc5#13874150#13874164#+#1	CTCF	CTCF_NA18486	0.89
chr6	13874150	13874151	C	G	0.73138	0.011172	0.720208	CTCF_known2#13874148#13874165#-#15	CTCF	CTCF_NA18486	0.89
chr6	13874150	13874151	C	G	0.766129	0.016129	0.75	CTCF_disc1#13874149#13874171#-#21	CTCF	CTCF_NA18486	0.89
chr6	13874150	13874151	C	G	0.77672	0.112738	0.663982	CTCF_disc7#13874150#13874160#+#1	CTCF	CTCF_NA18486	0.89
chr6	13874150	13874151	C	G	0.876232	0.023001	0.853231	CTCF_known1#13874147#13874166#+#4	CTCF	CTCF_NA18486	0.89
chr6	13874238	13874239	T	C	0.053121	0.735723	-0.682602	CTCF_disc5#13874227#13874241#+#12	CTCF	CTCF_NA12892	0.24
chr6	20875811	20875812	C	T	0.149194	0.370968	-0.221774	CTCF_disc1#20875793#20875815#-#4	CTCF	CTCF_NA12892	0.93
chr6	26464471	26464472	C	T	0.555556	0	0.555556	NFKB_known2#26464462#26464472#-#1	NFKB	NFKB_NA19099	1
chr6	26464471	26464472	C	T	0.611111	0	0.611111	NFKB_known9#26464462#26464472#-#1	NFKB	NFKB_NA19099	1
chr6	26464471	26464472	C	T	0.7375	0	0.7375	NFKB_disc1#26464462#26464472#-#1	NFKB	NFKB_NA19099	1
chr6	26464471	26464472	C	T	0.773333	0.08	0.693333	NFKB_known6#26464457#26464473#+#15	NFKB	NFKB_NA19099	1
chr6	26464471	26464472	C	T	0.846154	0	0.846154	NFKB_known4#26464460#26464474#-#3	NFKB	NFKB_NA19099	1
chr6	26464471	26464472	C	T	1	0	1	NFKB_known3#26464462#26464472#-#1	NFKB	NFKB_NA19099	1
chr6	26464471	26464472	C	T	1	0	1	NFKB_known5#26464461#26464473#-#2	NFKB	NFKB_NA19099	1
chr6	26464471	26464472	C	T	1	0	1	NFKB_known7#26464462#26464472#-#1	NFKB	NFKB_NA19099	1
chr6	29670477	29670478	C	T	0.487384	0	0.487384	CTCF_disc5#29670464#29670478#+#14	CTCF	CTCF_NA12878	0.83
chr6	29670477	29670478	C	T	0.530837	0.040749	0.490088	CTCF_known1#29670461#29670480#+#17	CTCF	CTCF_NA12878	0.83
chr6	29670477	29670478	C	T	0.759302	0.173692	0.58561	CTCF_known2#29670462#29670479#-#2	CTCF	CTCF_NA12878	0.83
chr6	29670477	29670478	C	T	0.487384	0	0.487384	CTCF_disc5#29670464#29670478#+#14	CTCF	CTCF_NA12892	0.77
chr6	29670477	29670478	C	T	0.530837	0.040749	0.490088	CTCF_known1#29670461#29670480#+#17	CTCF	CTCF_NA12892	0.77
chr6	29670477	29670478	C	T	0.759302	0.173692	0.58561	CTCF_known2#29670462#29670479#-#2	CTCF	CTCF_NA12892	0.77
chr6	29673605	29673606	C	T	0.677419	0.173387	0.504032	CTCF_disc1#29673593#29673615#-#10	CTCF	CTCF_NA12878	0.9
chr6	29673605	29673606	C	T	0.735723	0.053121	0.682602	CTCF_disc5#29673594#29673608#+#12	CTCF	CTCF_NA12878	0.9
chr6	29673605	29673606	C	T	0.806381	0.073707	0.732674	CTCF_known1#29673591#29673610#+#15	CTCF	CTCF_NA12878	0.9
chr6	29673605	29673606	C	T	0.677419	0.173387	0.504032	CTCF_disc1#29673593#29673615#-#10	CTCF	CTCF_NA12892	0.93
chr6	29673605	29673606	C	T	0.735723	0.053121	0.682602	CTCF_disc5#29673594#29673608#+#12	CTCF	CTCF_NA12892	0.93
chr6	29673605	29673606	C	T	0.806381	0.073707	0.732674	CTCF_known1#29673591#29673610#+#15	CTCF	CTCF_NA12892	0.93
chr6	29673605	29673606	C	T	0.528701	0	0.528701	RAD21_disc5#29673597#29673610#+#9	Rad21	Rad21_NA12878	1
chr6	29673605	29673606	C	T	0.74	0.124	0.616	RAD21_disc1#29673592#29673612#+#14	Rad21	Rad21_NA12878	1
chr6	31300587	31300588	C	G	0	1	-1	BATF_disc3#31300584#31300594#-#7	BATF	BATF_NA12878	0.03
chr6	32590410	32590411	G	A	0.379814	0.225764	0.15405	CTCF_disc5#32590402#32590416#+#9	CTCF	CTCF_NA12878	0.85
chr6	32590410	32590411	G	A	0.553238	0.059276	0.493962	CTCF_known1#32590399#32590418#+#12	CTCF	CTCF_NA12878	0.85
chr6	32590410	32590411	G	A	0.669107	0.09224	0.576867	CTCF_disc7#32590402#32590412#+#9	CTCF	CTCF_NA12878	0.85
chr6	32590410	32590411	G	A	0.379814	0.225764	0.15405	CTCF_disc5#32590402#32590416#+#9	CTCF	CTCF_NA12891	0.93
chr6	32590410	32590411	G	A	0.553238	0.059276	0.493962	CTCF_known1#32590399#32590418#+#12	CTCF	CTCF_NA12891	0.93
chr6	32590410	32590411	G	A	0.669107	0.09224	0.576867	CTCF_disc7#32590402#32590412#+#9	CTCF	CTCF_NA12891	0.93
chr6	32636234	32636235	C	T	0.846154	0	0.846154	NFKB_known4#32636223#32636237#-#3	NFKB	NFKB_NA19099	0.9
chr6	32636234	32636235	C	T	0.906667	0.04	0.866667	NFKB_known6#32636224#32636240#-#6	NFKB	NFKB_NA19099	0.9
chr6	32636234	32636235	C	T	0.944444	0	0.944444	NFKB_known1#32636225#32636235#+#10	NFKB	NFKB_NA19099	0.9
chr6	32636234	32636235	C	T	0.944724	0	0.944724	NFKB_known5#32636225#32636237#+#10	NFKB	NFKB_NA19099	0.9
chr6	32636234	32636235	C	T	0.947368	0.052632	0.894736	NFKB_known7#32636225#32636235#+#10	NFKB	NFKB_NA19099	0.9
chr6	32636234	32636235	C	T	0.95	0.05	0.9	NFKB_known3#32636225#32636235#+#10	NFKB	NFKB_NA19099	0.9
chr6	32636234	32636235	C	T	0.999271	0.000208	0.999063	NFKB_known10#32636224#32636237#+#11	NFKB	NFKB_NA19099	0.9
chr6	32636234	32636235	C	T	0.999607	0.000157	0.99945	NFKB_known11#32636224#32636237#+#11	NFKB	NFKB_NA19099	0.9
chr6	32636234	32636235	C	T	0.999689	6.2e-05	0.999627	NFKB_known11#32636224#32636237#-#3	NFKB	NFKB_NA19099	0.9
chr6	32636234	32636235	C	T	0.99974	0	0.99974	NFKB_known10#32636224#32636237#-#3	NFKB	NFKB_NA19099	0.9
chr6	32636234	32636235	C	T	1	0	1	NFKB_disc1#32636225#32636235#+#10	NFKB	NFKB_NA19099	0.9
chr6	32636234	32636235	C	T	1	0	1	NFKB_disc1#32636226#32636236#-#2	NFKB	NFKB_NA19099	0.9
chr6	32636234	32636235	C	T	1	0	1	NFKB_known1#32636225#32636235#-#1	NFKB	NFKB_NA19099	0.9
chr6	32636234	32636235	C	T	1	0	1	NFKB_known2#32636225#32636235#+#10	NFKB	NFKB_NA19099	0.9
chr6	32636234	32636235	C	T	1	0	1	NFKB_known3#32636226#32636236#-#2	NFKB	NFKB_NA19099	0.9
chr6	32636234	32636235	C	T	1	0	1	NFKB_known5#32636224#32636236#-#2	NFKB	NFKB_NA19099	0.9
chr6	32636234	32636235	C	T	1	0	1	NFKB_known8#32636225#32636236#+#10	NFKB	NFKB_NA19099	0.9
chr6	32636234	32636235	C	T	1	0	1	NFKB_known8#32636225#32636236#-#2	NFKB	NFKB_NA19099	0.9
chr6	32935508	32935509	A	C	0.455332	0.045844	0.409488	CTCF_known2#32935508#32935525#+#1	CTCF	CTCF_NA12878	0.86
chr6	34551333	34551334	A	C	0	0.648074	-0.648074	CTCF_disc5#34551330#34551344#-#11	CTCF	CTCF_NA12892	0.03
chr6	34551333	34551334	A	C	0.078022	0.851648	-0.773626	CTCF_known1#34551328#34551347#-#14	CTCF	CTCF_NA12892	0.03
chr6	34551333	34551334	A	C	0.157258	0.725807	-0.568549	CTCF_disc1#34551323#34551345#+#11	CTCF	CTCF_NA12892	0.03
chr6	38994184	38994185	G	A	0.8	0.12	0.68	EBF1_known3#38994178#38994188#-#4	EBF	EBF_NA12878	0.97
chr6	53821075	53821076	C	G	0.020161	0.016129	0.004032	CTCF_disc1#53821060#53821082#+#16	CTCF	CTCF_NA12878	0.86
chr6	53821075	53821076	C	G	0.035088	0.012061	0.023027	CTCF_known1#53821065#53821084#-#9	CTCF	CTCF_NA12878	0.86
chr6	53821075	53821076	C	G	0.517241	0	0.517241	CTCF_disc8#53821067#53821081#-#6	CTCF	CTCF_NA12878	0.86
chr6	89685297	89685298	G	A	0.557756	0.409241	0.148515	CTCF_known1#89685282#89685301#+#16	CTCF	CTCF_NA12892	1
chr6	89685297	89685298	G	A	0.940984	0.059016	0.881968	CTCF_known2#89685283#89685300#-#3	CTCF	CTCF_NA12892	1
chr6	113627942	113627943	G	A	0.983871	0.016129	0.967742	CTCF_disc1#113627935#113627957#-#15	CTCF	CTCF_NA12892	1
chr6	113627942	113627943	G	A	0.991218	0.005488	0.98573	CTCF_known1#113627933#113627952#+#10	CTCF	CTCF_NA12892	1
chr6	113627942	113627943	G	A	0.999887	0	0.999887	CTCF_known2#113627934#113627951#-#9	CTCF	CTCF_NA12892	1
chr6	113627942	113627943	G	A	1	0	1	CTCF_disc5#113627936#113627950#+#7	CTCF	CTCF_NA12892	1
chr6	113627942	113627943	G	A	0.983871	0.016129	0.967742	CTCF_disc1#113627935#113627957#-#15	CTCF	CTCF_NA18486	0.98
chr6	113627942	113627943	G	A	0.991218	0.005488	0.98573	CTCF_known1#113627933#113627952#+#10	CTCF	CTCF_NA18486	0.98
chr6	113627942	113627943	G	A	0.999887	0	0.999887	CTCF_known2#113627934#113627951#-#9	CTCF	CTCF_NA18486	0.98
chr6	113627942	113627943	G	A	1	0	1	CTCF_disc5#113627936#113627950#+#7	CTCF	CTCF_NA18486	0.98
chr6	135203778	135203779	T	C	0.933114	0.035088	0.898026	CTCF_known1#135203768#135203787#-#9	CTCF	CTCF_NA12878	0.95
chr6	135203778	135203779	T	C	0.951613	0.020161	0.931452	CTCF_disc1#135203763#135203785#+#16	CTCF	CTCF_NA12878	0.95
chr6	135203778	135203779	T	C	1	0	1	CTCF_disc10#135203775#135203784#+#4	CTCF	CTCF_NA12878	0.95
chr6	135203778	135203779	T	C	0.933114	0.035088	0.898026	CTCF_known1#135203768#135203787#-#9	CTCF	CTCF_NA12892	0.98
chr6	135203778	135203779	T	C	0.951613	0.020161	0.931452	CTCF_disc1#135203763#135203785#+#16	CTCF	CTCF_NA12892	0.98
chr6	135203778	135203779	T	C	1	0	1	CTCF_disc10#135203775#135203784#+#4	CTCF	CTCF_NA12892	0.98
chr6	155473550	155473551	C	T	0.988124	0.005067	0.983057	CTCF_known2#155473537#155473554#-#4	CTCF	CTCF_NA12891	0.94
chr6	155473550	155473551	C	T	1	0	1	CTCF_disc2#155473541#155473552#+#10	CTCF	CTCF_NA12891	0.94
chr6	161210255	161210256	G	A	0	0.5375	-0.5375	NFKB_disc2#161210246#161210258#-#3	NFKB	NFKB_NA12891	0
chr6	161574135	161574136	C	A	0.735723	0.050465	0.685258	CTCF_disc5#161574124#161574138#+#12	CTCF	CTCF_NA18486	0.98
chr6	161574135	161574136	C	A	0.806381	0.114411	0.69197	CTCF_known1#161574121#161574140#+#15	CTCF	CTCF_NA18486	0.98
chr7	1003010	1003011	C	A	0.487384	0	0.487384	CTCF_disc5#1002997#1003011#+#14	CTCF	CTCF_NA12878	0.91
chr7	1003010	1003011	C	A	0.530837	0.090308	0.440529	CTCF_known1#1002994#1003013#+#17	CTCF	CTCF_NA12878	0.91
chr7	1003010	1003011	C	A	0.487384	0	0.487384	CTCF_disc5#1002997#1003011#+#14	CTCF	CTCF_NA12891	0.95
chr7	1003010	1003011	C	A	0.530837	0.090308	0.440529	CTCF_known1#1002994#1003013#+#17	CTCF	CTCF_NA12891	0.95
chr7	1003010	1003011	C	A	0.487384	0	0.487384	CTCF_disc5#1002997#1003011#+#14	CTCF	CTCF_NA12892	1
chr7	1003010	1003011	C	A	0.530837	0.090308	0.440529	CTCF_known1#1002994#1003013#+#17	CTCF	CTCF_NA12892	1
chr7	1003048	1003049	A	G	0.053121	0.735723	-0.682602	CTCF_disc5#1003046#1003060#-#12	CTCF	CTCF_NA12878	0.91
chr7	1003048	1003049	A	G	0.053121	0.735723	-0.682602	CTCF_disc5#1003046#1003060#-#12	CTCF	CTCF_NA12892	1
chr7	3080798	3080799	G	C	0.677419	0.012097	0.665322	CTCF_disc1#3080789#3080811#+#10	CTCF	CTCF_NA12892	1
chr7	3080798	3080799	G	C	0.806381	0.005501	0.80088	CTCF_known1#3080794#3080813#-#15	CTCF	CTCF_NA12892	1
chr7	3080798	3080799	G	C	0.988124	0	0.988124	CTCF_known2#3080795#3080812#+#4	CTCF	CTCF_NA12892	1
chr7	33090532	33090533	C	G	0.983871	0	0.983871	CTCF_disc1#33090518#33090540#+#15	CTCF	CTCF_NA18486	0.97
chr7	33090532	33090533	C	G	0.991218	0	0.991218	CTCF_known1#33090523#33090542#-#10	CTCF	CTCF_NA18486	0.97
chr7	33090532	33090533	C	G	1	0	1	CTCF_disc5#33090525#33090539#-#7	CTCF	CTCF_NA18486	0.97
chr7	46169620	46169621	G	A	0.020161	0.951613	-0.931452	CTCF_disc1#46169614#46169636#-#16	CTCF	CTCF_NA12891	0.04
chr7	46169620	46169621	G	A	0.020161	0.951613	-0.931452	CTCF_disc1#46169614#46169636#-#16	CTCF	CTCF_NA12892	0.06
chr7	54732204	54732205	G	C	0.302419	0.125	0.177419	CTCF_disc1#54732204#54732226#+#1	CTCF	CTCF_NA12891	0.19
chr7	65305631	65305632	C	A	0.052632	0.355263	-0.302631	CTCF_known1#65305620#65305639#-#8	CTCF	CTCF_NA12891	0.08
chr7	65305631	65305632	C	A	0.052632	0.355263	-0.302631	CTCF_known1#65305620#65305639#-#8	CTCF	CTCF_NA12892	0.09
chr7	65479140	65479141	C	A	0.399194	0.024194	0.375	CTCF_disc1#65479132#65479154#+#9	CTCF	CTCF_NA12891	1
chr7	65479140	65479141	C	A	0.557756	0.018702	0.539054	CTCF_known1#65479137#65479156#-#16	CTCF	CTCF_NA12891	1
chr7	65479140	65479141	C	A	0.399194	0.024194	0.375	CTCF_disc1#65479132#65479154#+#9	CTCF	CTCF_NA12892	1
chr7	65479140	65479141	C	A	0.557756	0.018702	0.539054	CTCF_known1#65479137#65479156#-#16	CTCF	CTCF_NA12892	1
chr7	74282674	74282675	G	A	0.318729	0.502738	-0.184009	CTCF_known1#74282656#74282675#-#1	CTCF	CTCF_NA12892	1
chr7	77669695	77669696	G	A	0.484728	0	0.484728	CTCF_disc5#77669685#77669699#-#4	CTCF	CTCF_NA12892	1
chr7	77669695	77669696	G	A	0.487384	0	0.487384	CTCF_disc5#77669695#77669709#-#14	CTCF	CTCF_NA12892	1
chr7	77669695	77669696	G	A	0.578313	0.012048	0.566265	CTCF_known1#77669683#77669702#-#7	CTCF	CTCF_NA12892	1
chr7	77669695	77669696	G	A	0.590805	0	0.590805	CTCF_disc8#77669685#77669699#-#4	CTCF	CTCF_NA12892	1
chr7	77669695	77669696	G	A	0.689516	0.040323	0.649193	CTCF_disc1#77669678#77669700#+#18	CTCF	CTCF_NA12892	1
chr7	77669695	77669696	G	A	0.729868	0.035139	0.694729	CTCF_disc7#77669689#77669699#-#4	CTCF	CTCF_NA12892	1
chr7	77669695	77669696	G	A	0.799155	0.007318	0.791837	CTCF_known2#77669684#77669701#+#12	CTCF	CTCF_NA12892	1
chr7	77669695	77669696	G	A	1	0	1	CTCF_disc2#77669686#77669697#-#2	CTCF	CTCF_NA12892	1
chr7	90394368	90394369	G	A	0.996129	0.003871	0.992258	EBF1_known4#90394360#90394374#-#6	EBF	EBF_NA12878	0.98
chr7	90394368	90394369	G	A	1	0	1	EBF1_known2#90394362#90394373#-#5	EBF	EBF_NA12878	0.98
chr7	102107696	102107697	G	C	0.983871	0	0.983871	CTCF_disc1#102107689#102107711#-#15	CTCF	CTCF_NA12878	1
chr7	102107696	102107697	G	C	0.991218	0	0.991218	CTCF_known1#102107687#102107706#+#10	CTCF	CTCF_NA12878	1
chr7	102107696	102107697	G	C	0.999887	0.000113	0.999774	CTCF_known2#102107688#102107705#-#9	CTCF	CTCF_NA12878	1
chr7	102107696	102107697	G	C	1	0	1	CTCF_disc10#102107690#102107699#-#3	CTCF	CTCF_NA12878	1
chr7	102107696	102107697	G	C	1	0	1	CTCF_disc5#102107690#102107704#+#7	CTCF	CTCF_NA12878	1
chr7	102107696	102107697	G	C	0.983871	0	0.983871	CTCF_disc1#102107689#102107711#-#15	CTCF	CTCF_NA12892	0.99
chr7	102107696	102107697	G	C	0.991218	0	0.991218	CTCF_known1#102107687#102107706#+#10	CTCF	CTCF_NA12892	0.99
chr7	102107696	102107697	G	C	0.999887	0.000113	0.999774	CTCF_known2#102107688#102107705#-#9	CTCF	CTCF_NA12892	0.99
chr7	102107696	102107697	G	C	1	0	1	CTCF_disc10#102107690#102107699#-#3	CTCF	CTCF_NA12892	0.99
chr7	102107696	102107697	G	C	1	0	1	CTCF_disc5#102107690#102107704#+#7	CTCF	CTCF_NA12892	0.99
chr7	139026464	139026465	G	T	0.527224	0	0.527224	CTCF_disc5#139026457#139026471#+#8	CTCF	CTCF_NA18486	0.08
chr8	4138657	4138658	A	G	0.112903	0.209677	-0.096774	CTCF_disc1#4138640#4138662#-#5	CTCF	CTCF_NA12892	0.12
chr8	4399586	4399587	C	T	0.940984	0.059016	0.881968	CTCF_known2#4399584#4399601#+#3	CTCF	CTCF_NA12891	0.95
chr8	11828199	11828200	C	T	0.759302	0.173692	0.58561	CTCF_known2#11828184#11828201#-#2	CTCF	CTCF_NA12891	1
chr8	11828199	11828200	C	T	0.759302	0.173692	0.58561	CTCF_known2#11828184#11828201#-#2	CTCF	CTCF_NA12892	0.91
chr8	11872731	11872732	G	C	0.117447	0.02096	0.096487	CTCF_known2#11872721#11872738#+#11	CTCF	CTCF_NA18486	0.01
chr8	11872731	11872732	G	C	0.474781	0.052632	0.422149	CTCF_known1#11872720#11872739#-#8	CTCF	CTCF_NA18486	0.01
chr8	11872733	11872734	C	T	0.071194	0.814896	-0.743702	CTCF_known1#11872720#11872739#-#6	CTCF	CTCF_NA18486	0
chr8	11872733	11872734	C	T	0.085366	0.332317	-0.246951	CTCF_disc9#11872724#11872740#+#10	CTCF	CTCF_NA18486	0
chr8	11872733	11872734	C	T	0.387978	0.598254	-0.210276	CTCF_known2#11872721#11872738#+#13	CTCF	CTCF_NA18486	0
chr8	13512765	13512766	C	T	0.020161	0.951613	-0.931452	CTCF_disc1#13512750#13512772#+#16	CTCF	CTCF_NA12878	0.04
chr8	59447577	59447578	T	G	0.008762	0.989047	-0.980285	CTCF_known1#59447563#59447582#-#5	CTCF	CTCF_NA12891	0.02
chr8	59447577	59447578	T	G	0.008762	0.989047	-0.980285	CTCF_known1#59447563#59447582#-#5	CTCF	CTCF_NA18486	0
chr8	87631421	87631422	A	C	0.128855	0.354626	-0.225771	CTCF_known1#87631404#87631423#+#18	CTCF	CTCF_NA18486	0
chr8	87631421	87631422	A	C	0.137097	0.21371	-0.076613	CTCF_disc1#87631406#87631428#-#7	CTCF	CTCF_NA18486	0
chr8	87631421	87631422	A	C	0.353317	0.145508	0.207809	CTCF_known2#87631405#87631422#-#1	CTCF	CTCF_NA18486	0
chr8	104137317	104137318	C	T	0.455645	0.092742	0.362903	CTCF_disc1#104137303#104137325#-#8	CTCF	CTCF_NA12878	0.85
chr8	104137317	104137318	C	T	0.530837	0.040749	0.490088	CTCF_known1#104137301#104137320#+#17	CTCF	CTCF_NA12878	0.85
chr8	104137317	104137318	C	T	0.547126	0	0.547126	CTCF_disc8#104137304#104137318#+#14	CTCF	CTCF_NA12878	0.85
chr8	104137317	104137318	C	T	0.759302	0.173692	0.58561	CTCF_known2#104137302#104137319#-#2	CTCF	CTCF_NA12878	0.85
chr8	107016788	107016789	C	T	0.129032	0.217742	-0.08871	CTCF_disc1#107016769#107016791#-#3	CTCF	CTCF_NA18486	1
chr8	119674808	119674809	C	T	0.735723	0.053121	0.682602	CTCF_disc5#119674797#119674811#+#12	CTCF	CTCF_NA18486	1
chr8	119674808	119674809	C	T	0.988124	0.005067	0.983057	CTCF_known2#119674795#119674812#-#4	CTCF	CTCF_NA18486	1
chr8	120082922	120082923	G	A	0.73138	0.039788	0.691592	CTCF_known2#120082908#120082925#+#15	CTCF	CTCF_NA18486	0.92
chr8	120082922	120082923	G	A	0.766129	0.08871	0.677419	CTCF_disc1#120082902#120082924#+#21	CTCF	CTCF_NA18486	0.92
chr8	120082922	120082923	G	A	0.876232	0.03943	0.836802	CTCF_known1#120082907#120082926#-#4	CTCF	CTCF_NA18486	0.92
chr8	120719922	120719923	G	A	0.578313	0.012048	0.566265	CTCF_known1#120719910#120719929#-#7	CTCF	CTCF_NA18486	0.95
chr8	120719922	120719923	G	A	0.689516	0.040323	0.649193	CTCF_disc1#120719905#120719927#+#18	CTCF	CTCF_NA18486	0.95
chr8	121716905	121716906	G	A	0.557756	0.409241	0.148515	CTCF_known1#121716890#121716909#+#16	CTCF	CTCF_NA12878	1
chr8	126243099	126243100	G	A	0.648074	0	0.648074	CTCF_disc5#126243089#126243103#+#11	CTCF	CTCF_NA12878	0.95
chr8	126243099	126243100	G	A	0.725807	0.100806	0.625001	CTCF_disc1#126243088#126243110#-#11	CTCF	CTCF_NA12878	0.95
chr8	126243099	126243100	G	A	0.851648	0.061538	0.79011	CTCF_known1#126243086#126243105#+#14	CTCF	CTCF_NA12878	0.95
chr8	135732899	135732900	C	T	0.806381	0.073707	0.732674	CTCF_known1#135732885#135732904#+#15	CTCF	CTCF_NA12878	0.92
chr8	135732899	135732900	C	T	0.988124	0.005067	0.983057	CTCF_known2#135732886#135732903#-#4	CTCF	CTCF_NA12878	0.92
chr8	143821009	143821010	G	A	0.374713	0.22069	0.154023	CTCF_disc8#143820997#143821011#-#2	CTCF	CTCF_NA12891	1
chr8	143821009	143821010	G	A	0.759628	0	0.759628	CTCF_disc5#143820997#143821011#-#2	CTCF	CTCF_NA12891	1
chr8	143821009	143821010	G	A	0.985689	0.000233	0.985456	CTCF_known2#143820996#143821013#+#14	CTCF	CTCF_NA12891	1
chr8	143821009	143821010	G	A	0.989047	0.002191	0.986856	CTCF_known1#143820995#143821014#-#5	CTCF	CTCF_NA12891	1
chr9	5186615	5186616	G	C	0.350806	0	0.350806	CTCF_disc1#5186606#5186628#-#13	CTCF	CTCF_NA12878	1
chr9	5186615	5186616	G	C	0.453365	0.018044	0.435321	CTCF_known2#5186605#5186622#-#7	CTCF	CTCF_NA12878	1
chr9	5186615	5186616	G	C	0.553238	0.013172	0.540066	CTCF_known1#5186604#5186623#+#12	CTCF	CTCF_NA12878	1
chr9	5186615	5186616	G	C	0.350806	0	0.350806	CTCF_disc1#5186606#5186628#-#13	CTCF	CTCF_NA12892	0.98
chr9	5186615	5186616	G	C	0.453365	0.018044	0.435321	CTCF_known2#5186605#5186622#-#7	CTCF	CTCF_NA12892	0.98
chr9	5186615	5186616	G	C	0.553238	0.013172	0.540066	CTCF_known1#5186604#5186623#+#12	CTCF	CTCF_NA12892	0.98
chr9	21412385	21412386	C	A	0.823009	0	0.823009	EBF1_disc1#21412383#21412393#-#8	EBF	EBF_NA12878	0.94
chr9	21412385	21412386	C	A	0.825959	0	0.825959	EBF1_disc1#21412383#21412393#+#3	EBF	EBF_NA12878	0.94
chr9	21412385	21412386	C	A	0.930681	0	0.930681	EBF1_known4#21412381#21412395#-#10	EBF	EBF_NA12878	0.94
chr9	21412385	21412386	C	A	0.984067	0.001912	0.982155	EBF1_known4#21412381#21412395#+#5	EBF	EBF_NA12878	0.94
chr9	21412385	21412386	C	A	1	0	1	EBF1_known2#21412382#21412393#+#4	EBF	EBF_NA12878	0.94
chr9	37576113	37576114	G	A	0.735723	0.053121	0.682602	CTCF_disc5#37576111#37576125#-#12	CTCF	CTCF_NA18486	1
chr9	95491849	95491850	A	G	0.482759	0.517241	-0.034482	CTCF_disc8#95491844#95491858#+#6	CTCF	CTCF_NA12878	0.97
chr9	95491849	95491850	A	G	0.933114	0.035088	0.898026	CTCF_known1#95491841#95491860#+#9	CTCF	CTCF_NA12878	0.97
chr9	95491849	95491850	A	G	0.992356	0.003436	0.98892	CTCF_known2#95491842#95491859#-#10	CTCF	CTCF_NA12878	0.97
chr9	109844299	109844300	T	A	0.333333	0	0.333333	PAX5_known4#109844281#109844301#-#2	PAX5	PAX5_NA12878	1
chr9	109844299	109844300	T	A	0.338462	0.025641	0.312821	PAX5_disc1#109844283#109844302#+#17	PAX5	PAX5_NA12878	1
chr9	109844299	109844300	T	A	0.413676	0.029703	0.383973	PAX5_known5#109844282#109844300#+#18	PAX5	PAX5_NA12878	1
chr9	118353965	118353966	G	A	0.62963	0.259259	0.370371	CTCF_disc3#118353957#118353966#+#9	CTCF	CTCF_NA12892	1
chr9	118353965	118353966	G	A	0.725807	0.100806	0.625001	CTCF_disc1#118353954#118353976#-#11	CTCF	CTCF_NA12892	1
chr9	118353965	118353966	G	A	0.851648	0.061538	0.79011	CTCF_known1#118353952#118353971#+#14	CTCF	CTCF_NA12892	1
chr9	136303122	136303123	C	G	0.350806	0	0.350806	CTCF_disc1#136303110#136303132#+#13	CTCF	CTCF_NA12892	0.96
chr9	136303122	136303123	C	G	0.379814	0.156707	0.223107	CTCF_disc5#136303117#136303131#-#9	CTCF	CTCF_NA12892	0.96
chr9	136303122	136303123	C	G	0.553238	0.013172	0.540066	CTCF_known1#136303115#136303134#-#12	CTCF	CTCF_NA12892	0.96
