# Supplementary material for: A uniform survey of allele-specific binding and expression over 1000-Genomes-Project individuals
Source: Nat Commun. 2016 Apr 18;7:11101. doi: 10.1038/ncomms11101 (PMC4837449; doi:10.1038/ncomms11101)
Supplement: Supplementary Data 8 — This Excel file contains sets of ‘more confident' ASB and ASE SNVs. The columns are respectively: chromosome (chr), start (0-based start), end (1-based end) position of the SNV, the TF and individual identifier (TF_ind in ASB or ind in ASE), number of individuals with this ASB SNV (indCount), and the allele with more reads (dominantAllele). For the 194 ASB SNVs, each of them is found in at least 3 individuals (indCount ≥ 3) and the allele that has more reads (dominantAllele) has to be the consistent for all TF_ind. For the more confident 1,890 ASE SNVs, each of them is found in at least 38 individuals (' indCount' ≥ 38). At the same time, for each of the SNV, the allele that has more reads (dominantAllele) has to be consistent in all the individuals (ind). [file ncomms11101-s9.xlsx]

## Sheet: ASB
chr	start	end	TF_ind	indCount	dominantAllele
chr1	18902256	18902257	CTCF_NA12891;CTCF_NA12892;SA1_NA10847	3	G
chr1	21766662	21766663	POL2_NA12878;POL2_NA18505;RPB2_NA11894;RPB2_NA12043	4	G
chr1	24018276	24018277	POL2_NA18505;SA1_NA18505;RPB2_NA11830;RPB2_NA11831	3	C
chr1	25850205	25850206	CTCF_NA12878;CTCF_NA12891;SA1_NA10847	3	T
chr1	31255904	31255905	CTCF_NA12878;CTCF_NA12892;SA1_NA12878;SA1_NA19099;Znf143_NA12878	3	T
chr1	85410543	85410544	CTCF_NA12878;CTCF_NA12892;CTCF_NA18486;SA1_NA12878;SA1_NA12890;SMC3_NA12878;Znf143_NA12878	4	C
chr1	89551668	89551669	CTCF_NA12878;CTCF_NA18486;SA1_NA10847;SA1_NA12878;SA1_NA18486;SA1_NA18526;SA1_NA19099;SMC3_NA12878;Znf143_NA12878	5	G
chr1	89742520	89742521	CTCF_NA12878;SA1_NA12878;SA1_NA18505;SA1_NA19099	3	T
chr1	89742560	89742561	CTCF_NA12878;SA1_NA12878;SA1_NA18505;SA1_NA19099	3	A
chr1	95320280	95320281	CTCF_NA18486;SA1_NA10847;SA1_NA19099	3	G
chr1	111740344	111740345	CTCF_NA12878;CTCF_NA12892;SA1_NA10847;SA1_NA12878;Znf143_NA12878	3	C
chr1	117525457	117525458	CTCF_NA12878;CTCF_NA12891;CTCF_NA18486	3	C
chr1	146967002	146967003	SA1_NA18505;SA1_NA18951;SA1_NA19099	3	C
chr1	149514178	149514179	POL2_NA18505;POL2_NA19099;RPB2_NA11894	3	C
chr1	149783885	149783886	POL2_NA12878;POL2_NA12891;POL2_NA19099;TBP_NA12878	3	C
chr1	153590253	153590254	CTCF_NA12878;CTCF_NA12891;CTCF_NA12892;EBF_NA12878;SA1_NA12878;SMC3_NA12878	3	C
chr1	157459415	157459416	CTCF_NA18486;SA1_NA10847;SA1_NA18526	3	A
chr1	157459418	157459419	CTCF_NA18486;SA1_NA10847;SA1_NA18526	3	G
chr1	207494490	207494491	CTCF_NA18486;SA1_NA10847;SA1_NA18505;SA1_NA19099	4	T
chr1	211822541	211822542	CTCF_NA12878;CTCF_NA12891;Rad21_NA12878;SA1_NA10847;SA1_NA12878	3	G
chr1	231558177	231558178	POL2_NA18505;POL2_NA18951;RPB2_NA12043	3	G
chr1	243265099	243265100	SA1_NA10847;SA1_NA18526;SA1_NA18951	3	A
chr1	243265173	243265174	SA1_NA10847;SA1_NA18951;SA1_NA19099	3	A
chr1	244488414	244488415	POL2_NA18951;POL2_NA19099;RPB2_NA11831;RPB2_NA11894	4	G
chr1	244488431	244488432	RPB2_NA11831;RPB2_NA11894;RPB2_NA12043	3	G
chr2	45517341	45517342	NFKB_NA18951;NFKB_NA19099;Haib_BATF_NA12878	3	C
chr2	99109131	99109132	EBF_NA12878;PU1_NA12878;PU1_NA12891;PU1_NA12892	3	G
chr2	114148096	114148097	CTCF_NA12878;CTCF_NA12892;SA1_NA12890	3	C
chr2	130694071	130694072	CTCF_NA12878;CTCF_NA12891;SA1_NA10847;SA1_NA12878;SA1_NA18526;SA1_NA19099;SMC3_NA12878	5	A
chr2	156490876	156490877	PU1_NA12878;PU1_NA12891;PU1_NA12892	3	G
chr2	156490893	156490894	PU1_NA12878;PU1_NA12891;PU1_NA12892	3	C
chr3	15440555	15440556	CTCF_NA12892;SA1_NA10847;SA1_NA12890	3	C
chr3	56591297	56591298	RPB2_NA11830;RPB2_NA11831;RPB2_NA12043	3	T
chr3	69129490	69129491	POL2_NA18505;POL2_NA18526;POL2_NA18951;RPB2_NA11894;RPB2_NA12043	5	T
chr3	98053032	98053033	CTCF_NA18486;SA1_NA10847;SA1_NA18505;SA1_NA19099	4	T
chr3	98254735	98254736	POL2_NA12878;POL2_NA12892;RPB2_NA11831	3	A
chr3	125403247	125403248	CTCF_NA12878;CTCF_NA12891;CTCF_NA12892	3	G
chr3	125709365	125709366	POL2_NA18951;POL2_NA19099;RPB2_NA11830	3	G
chr3	142650290	142650291	CTCF_NA12878;CTCF_NA12891;CTCF_NA12892	3	C
chr3	182511427	182511428	POL2_NA18526;POL2_NA19099;RPB2_NA11830	3	C
chr4	1857822	1857823	POL2_NA18505;POL2_NA19099;RPB2_NA11830	3	C
chr4	12642024	12642025	CTCF_NA12892;PU1_NA12878;PU1_NA12891;MYC_NA12891;PU1_NA12892	3	G
chr4	15656896	15656897	POL2_NA18505;POL2_NA19099;CTCF_NA18486	3	G
chr4	99916677	99916678	SA1_NA12890;SA1_NA18505;SA1_NA19099	3	C
chr4	120376029	120376030	POL2_NA18505;POL2_NA10847;POL2_NA19099;SA1_NA10847;RPB2_NA11831;RPB2_NA11894	5	C
chr4	133045471	133045472	NFKB_NA18505;NFKB_NA18951;NFKB_NA19099;Haib_BATF_NA12878;NFKB_NA12891	5	C
chr4	185021579	185021580	SA1_NA10847;SA1_NA18505;SA1_NA18526	3	C
chr5	1799911	1799912	POL2_NA18951;RPB2_NA11830;RPB2_NA11831	3	G
chr5	34538273	34538274	SA1_NA12890;SA1_NA18505;SA1_NA19099	3	C
chr5	54603840	54603841	POL2_NA18505;NFKB_NA18505;POL2_NA19099;RPB2_NA11830;RPB2_NA11831;RPB2_NA12043	5	A
chr5	64779710	64779711	CTCF_NA18486;SA1_NA12890;SA1_NA19099	3	G
chr5	71074688	71074689	CTCF_NA12878;CTCF_NA18486;SA1_NA12890	3	A
chr5	93905454	93905455	PU1_NA12878;PU1_NA12891;MYC_NA12891;PU1_NA12892	3	T
chr5	118603816	118603817	CTCF_NA12878;CTCF_NA12892;SA1_NA12890;Znf143_NA12878	3	A
chr5	119991718	119991719	CTCF_NA12878;CTCF_NA12892;SA1_NA12890	3	A
chr5	132623390	132623391	CTCF_NA12878;CTCF_NA12892;CTCF_NA18486;SA1_NA12878;SA1_NA19099;SMC3_NA12878	4	T
chr5	139726291	139726292	CTCF_NA18486;SA1_NA18505;SA1_NA19099	3	C
chr5	150618992	150618993	CTCF_NA12878;CTCF_NA12891;CTCF_NA12892;Rad21_NA12878;CTCF_NA18486;SA1_NA12878;SA1_NA18486;Znf143_NA12878	4	C
chr5	150677642	150677643	CTCF_NA18486;SA1_NA10847;SA1_NA12890;SA1_NA18505;SA1_NA19099	5	T
chr5	150677805	150677806	CTCF_NA18486;SA1_NA10847;SA1_NA12890;SA1_NA18486;SA1_NA18505;SA1_NA19099	5	G
chr5	151841882	151841883	CTCF_NA12878;CTCF_NA12892;SA1_NA12890;SMC3_NA12878;Znf143_NA12878	3	A
chr5	178986435	178986436	POL2_NA12878;POL2_NA12891;RPB2_NA11830	3	G
chr5	179297732	179297733	CTCF_NA12878;CTCF_NA12891;CTCF_NA12892	3	A
chr5	180661754	180661755	POL2_NA18505;RPB2_NA11830;RPB2_NA11831;RPB2_NA12043	4	C
chr6	292832	292833	POL2_NA12891;POL2_NA12892;Haib_TAF1_NA12891;RPB2_NA11831;NFKB_NA12891	3	G
chr6	26199902	26199903	POL2_NA12878;POL2_NA12891;RPB2_NA11894	3	C
chr6	27833379	27833380	POL2_NA18505;SA1_NA18505;RPB2_NA11830;RPB2_NA11831	3	A
chr6	31235479	31235480	POL2_NA12878;POL2_NA12892;POL2_NA18951	3	A
chr6	31324527	31324528	POL2_NA18505;RPB2_NA11830;RPB2_NA12043	3	G
chr6	32498032	32498033	POL2_NA18951;RPB2_NA11830;RPB2_NA12043	3	G
chr6	32552091	32552092	POL2_NA18505;CTCF_NA18486;SA1_NA19099	3	A
chr6	32571961	32571962	POL2_NA18505;POL2_NA19099;RPB2_NA11831	3	A
chr6	36669508	36669509	CTCF_NA12878;CTCF_NA12892;CTCF_NA18486	3	A
chr6	41929646	41929647	PU1_NA12878;PU1_NA12891;PU1_NA12892	3	C
chr6	96969570	96969571	POL2_NA19099;RPB2_NA11831;RPB2_NA12043	3	C
chr6	113627942	113627943	CTCF_NA12892;CTCF_NA18486;SA1_NA18486;SA1_NA19099	3	G
chr6	135203778	135203779	CTCF_NA12878;CTCF_NA12892;SA1_NA10847;SMC3_NA12878;Znf143_NA12878	3	T
chr6	144409134	144409135	CTCF_NA12878;PU1_NA12891;CTCF_NA18486;SA1_NA19099	4	G
chr6	159065752	159065753	POL2_NA19099;RPB2_NA11831;RPB2_NA12043	3	G
chr7	302862	302863	CTCF_NA12891;CTCF_NA10847;CTCF_NA18486	3	C
chr7	1003010	1003011	CTCF_NA12878;CTCF_NA12891;CTCF_NA12892	3	C
chr7	1003040	1003041	CTCF_NA12878;CTCF_NA12891;CTCF_NA12892	3	A
chr7	23584701	23584702	CTCF_NA12878;CTCF_NA12892;Rad21_NA12878;CTCF_NA18486;SA1_NA12878;SA1_NA12890	4	C
chr7	45808752	45808753	PAX5_NA12878;POL2_NA12878;POL2_NA12892;RPB2_NA12043	3	A
chr7	65086721	65086722	CTCF_NA18486;SA1_NA12890;SA1_NA19099	3	C
chr7	65305631	65305632	CTCF_NA12891;CTCF_NA12892;SA1_NA10847;SA1_NA18951	4	C
chr7	65479140	65479141	CTCF_NA12891;CTCF_NA12892;SA1_NA10847	3	C
chr7	155589871	155589872	CTCF_NA18486;SA1_NA18486;SA1_NA18505;SA1_NA19099	3	C
chr8	59447577	59447578	CTCF_NA12891;CTCF_NA18486;SA1_NA19099	3	T
chr8	109455594	109455595	POL2_NA18505;POL2_NA19099;RPB2_NA11831	3	T
chr8	126243099	126243100	CTCF_NA12878;SA1_NA10847;SA1_NA12878;SA1_NA12890	3	G
chr8	135613926	135613927	POL2_NA18505;POL2_NA19099;SA1_NA18505;SA1_NA19099;RPB2_NA11830;RPB2_NA11831;RPB2_NA12043	5	C
chr9	16039578	16039579	CTCF_NA12878;CTCF_NA12891;CTCF_NA12892	3	G
chr10	835541	835542	CTCF_NA12891;CTCF_NA12892;SA1_NA19099	3	C
chr10	14227501	14227502	POL2_NA12878;Haib_BCLAF1_NA12878;CTCF_NA18486;RPB2_NA11894;TBP_NA12878	3	G
chr10	31040979	31040980	CTCF_NA12878;CTCF_NA18486;SA1_NA10847;SA1_NA12890;SMC3_NA12878;Znf143_NA12878	4	A
chr10	87984456	87984457	PU1_NA12878;PU1_NA12891;PU1_NA12892	3	C
chr10	104429745	104429746	CTCF_NA12878;CTCF_NA12892;CTCF_NA18486	3	G
chr10	104953020	104953021	POL2_NA18526;POL2_NA18951;RPB2_NA11831	3	C
chr10	104953043	104953044	POL2_NA19099;RPB2_NA11831;RPB2_NA11894	3	A
chr10	119134963	119134964	POL2_NA18505;RPB2_NA11830;RPB2_NA11894	3	A
chr10	121632427	121632428	POL2_NA10847;CTCF_NA18486;RPB2_NA11894	3	G
chr10	123646706	123646707	CTCF_NA12878;CTCF_NA12891;SA1_NA12878;SA1_NA18505;SMC3_NA12878	3	C
chr11	2021074	2021075	CTCF_NA12878;SA1_NA12878;SA1_NA18505;SA1_NA18526	3	C
chr11	2021163	2021164	CTCF_NA12891;CTCF_NA12892;SA1_NA18526	3	G
chr11	2021300	2021301	CTCF_NA12892;SA1_NA12878;SA1_NA18505	3	C
chr11	2021814	2021815	SA1_NA12878;SA1_NA18526;SA1_NA18951	3	T
chr11	2021829	2021830	CTCF_NA18486;SA1_NA12878;SA1_NA18486;SA1_NA18951	3	C
chr11	2022022	2022023	CTCF_NA12891;CTCF_NA12892;SA1_NA18526	3	G
chr11	2024353	2024354	CTCF_NA12878;CTCF_NA12891;CTCF_NA18486;SA1_NA12878	3	C
chr11	27226298	27226299	CTCF_NA12878;CTCF_NA12891;SA1_NA12890;SA1_NA19099	4	G
chr11	47663985	47663986	POL2_NA18505;POL2_NA19099;RPB2_NA11831;RPB2_NA12043	4	C
chr11	47663995	47663996	POL2_NA18505;POL2_NA19099;RPB2_NA11831;RPB2_NA12043	4	C
chr11	61731533	61731534	RPB2_NA11830;RPB2_NA11831;RPB2_NA12043	3	G
chr11	66512010	66512011	POL2_NA10847;POL2_NA18951;RPB2_NA12043	3	A
chr11	69197311	69197312	POL2_NA12878;POL2_NA12892;POL2_NA18951	3	A
chr11	78356496	78356497	CTCF_NA12891;SA1_NA10847;SA1_NA18951	3	C
chr11	116087922	116087923	CTCF_NA12878;CTCF_NA12892;CTCF_NA18486	3	C
chr12	498736	498737	POL2_NA18505;POL2_NA18951;RPB2_NA11830	3	C
chr12	740008	740009	POL2_NA12892;POL2_NA19099;RPB2_NA12043;Nrf1_NA12878	4	C
chr12	8543142	8543143	SA1_NA12890;SA1_NA18505;SA1_NA18526	3	T
chr12	32832272	32832273	POL2_NA18505;RPB2_NA11830;RPB2_NA11831;RPB2_NA12043	4	A
chr12	52608504	52608505	CTCF_NA12878;CTCF_NA12891;CTCF_NA18486	3	C
chr12	58165754	58165755	POL2_NA18505;POL2_NA19099;SA1_NA18505;SA1_NA19099;RPB2_NA11830;RPB2_NA11831	4	A
chr12	132335962	132335963	CTCF_NA18486;SA1_NA10847;SA1_NA18505	3	T
chr13	21063523	21063524	CTCF_NA12878;CTCF_NA12892;SA1_NA12890;SMC3_NA12878	3	A
chr13	25180150	25180151	CTCF_NA12878;SA1_NA12878;SA1_NA18505;SA1_NA19099	3	C
chr13	26760995	26760996	CTCF_NA18486;SA1_NA18505;SA1_NA19099	3	T
chr13	29233040	29233041	POL2_NA18505;RPB2_NA11830;RPB2_NA11831	3	C
chr13	42614737	42614738	RPB2_NA11830;RPB2_NA11831;RPB2_NA12043	3	T
chr14	23026212	23026213	CTCF_NA10847;SA1_NA10847;SA1_NA18526;RPB2_NA11831	3	G
chr14	71633380	71633381	CTCF_NA12878;CTCF_NA12892;SA1_NA12878;SA1_NA19099	3	G
chr14	88237703	88237704	CTCF_NA12892;NFKB_NA19099;Haib_TAF1_NA12892;RPB2_NA11831	3	T
chr14	96150353	96150354	CTCF_NA12891;CTCF_NA18486;SA1_NA10847	3	T
chr14	105435648	105435649	SA1_NA10847;SA1_NA18505;SA1_NA19099	3	A
chr14	106326292	106326293	POL2_NA18951;POL2_NA19099;RPB2_NA11831	3	G
chr14	106326552	106326553	RPB2_NA11830;RPB2_NA11831;RPB2_NA12043	3	A
chr14	106541961	106541962	CTCF_NA18486;SA1_NA18526;SA1_NA19099	3	A
chr14	106610234	106610235	CTCF_NA18486;SA1_NA10847;SA1_NA18526;SA1_NA18951;SA1_NA19099	5	G
chr15	64388198	64388199	POL2_NA18505;RPB2_NA11830;RPB2_NA11831;RPB2_NA12043	4	G
chr15	85794334	85794335	CTCF_NA12891;CTCF_NA12892;CTCF_NA18486	3	T
chr15	89877858	89877859	POL2_NA18505;CTCF_NA18486;RPB2_NA11831	3	G
chr16	3493494	3493495	POL2_NA12891;POL2_NA12892;Haib_TAF1_NA12891;Haib_TAF1_NA12892;RPB2_NA11830;RPB2_NA11894;RPB2_NA12043	5	G
chr16	3494206	3494207	POL2_NA12878;POL2_NA12891;POL2_NA18505	3	A
chr16	29329552	29329553	CTCF_NA12892;CTCF_NA18486;SA1_NA18486;SA1_NA18505;SA1_NA19099	4	A
chr16	31171173	31171174	CTCF_NA12878;CTCF_NA12891;CTCF_NA12892;EBF_NA12878	3	C
chr16	81812770	81812771	POL2_NA18951;RPB2_NA11831;RPB2_NA12043	3	A
chr16	84209048	84209049	CTCF_NA12878;CTCF_NA12891;CTCF_NA12892;SA1_NA12878;Znf143_NA12878	3	C
chr16	84209137	84209138	CTCF_NA12878;CTCF_NA12891;CTCF_NA12892;SA1_NA12878	3	A
chr16	84209180	84209181	CTCF_NA18486;SA1_NA18486;SA1_NA18951;SA1_NA19099	3	G
chr16	89234103	89234104	SA1_NA18526;SA1_NA18951;SA1_NA19099	3	C
chr16	89772383	89772384	SA1_NA10847;SA1_NA18951;SA1_NA19099	3	T
chr17	2207047	2207048	POL2_NA18505;POL2_NA18526;POL2_NA19099;RPB2_NA12043	4	G
chr17	12843177	12843178	PU1_NA12878;PU1_NA12891;PU1_NA12892	3	A
chr17	18684641	18684642	POL2_NA18505;POL2_NA10847;POL2_NA18526;POL2_NA18951;RPB2_NA12043	5	G
chr17	21220112	21220113	CTCF_NA12878;CTCF_NA12891;CTCF_NA12892;SA1_NA12878;SMC3_NA12878	3	G
chr17	25783763	25783764	CTCF_NA18486;SA1_NA10847;SA1_NA19099	3	C
chr17	26881729	26881730	CTCF_NA12878;CTCF_NA12891;CTCF_NA18486	3	G
chr17	33478184	33478185	CTCF_NA12878;CTCF_NA12891;CTCF_NA12892;IRF4_NA12878;P300_NA12878;PAX5_NA12878;PU1_NA12878;PU1_NA12891;Rad21_NA12878;Haib_BATF_NA12878;Haib_BCL11A_NA12878;Haib_BCL3_NA12878;Haib_PAX5_NA12892;Haib_SP1_NA12878;Haib_TAF1_NA12891;Haib_TAF1_NA12892;Haib_TCF12_NA12878;Haib_YY1_NA12891;Haib_YY1_NA12892;MYC_NA12891;PU1_NA12892;RPB2_NA11831;TFIIB_NA12892;cFos_NA12878;IRF3_NA12878	4	C
chr17	33571308	33571309	POL2_NA12891;POL2_NA12892;RPB2_NA12043	3	G
chr17	33571545	33571546	POL2_NA12891;POL2_NA12892;RPB2_NA12043	3	G
chr17	34416536	34416537	POL2_NA12891;POL2_NA12892;RPB2_NA11830;RPB2_NA11831;RPB2_NA11894;RPB2_NA12043	6	G
chr17	41445459	41445460	NFKB_NA18951;POL2_NA18951;POL2_NA19099;RPB2_NA11894;RPB2_NA12043	4	C
chr17	46258344	46258345	PU1_NA12878;CTCF_NA18486;PU1_NA12892	3	A
chr17	62915774	62915775	POL2_NA18526;POL2_NA18951;SA1_NA18951;RPB2_NA11831	3	C
chr17	78955198	78955199	CTCF_NA18486;SA1_NA10847;SA1_NA18486;SA1_NA18505	3	G
chr18	12884342	12884343	POL2_NA18951;POL2_NA19099;CTCF_NA18486	3	A
chr18	14179269	14179270	CTCF_NA18486;RPB2_NA11830;RPB2_NA11831	3	G
chr19	12780153	12780154	POL2_NA18505;RPB2_NA11830;RPB2_NA11831;RPB2_NA12043	4	G
chr19	12876963	12876964	SA1_NA10847;SA1_NA18505;SA1_NA18951	3	G
chr19	14800921	14800922	POL2_NA18505;POL2_NA18951;RPB2_NA11830;RPB2_NA11831	4	T
chr19	20389377	20389378	CTCF_NA12891;SA1_NA10847;SA1_NA18505;SA1_NA18526;SA1_NA19099	5	A
chr19	36209072	36209073	CTCF_NA18486;SA1_NA19099;RPB2_NA11830;RPB2_NA11894	4	T
chr19	41903860	41903861	RPB2_NA11830;RPB2_NA11831;RPB2_NA12043	3	C
chr19	47938662	47938663	PU1_NA12878;PU1_NA12891;PU1_NA12892	3	C
chr19	49891279	49891280	POL2_NA18505;POL2_NA18526;RPB2_NA11830;RPB2_NA11894	4	A
chr19	52164233	52164234	SA1_NA18505;SA1_NA18951;SA1_NA19099	3	T
chr19	52164234	52164235	SA1_NA18505;SA1_NA18951;SA1_NA19099	3	G
chr19	54041106	54041107	PAX5_NA12878;POL2_NA12878;POL2_NA12891;RPB2_NA11831	3	G
chr19	54041322	54041323	CTCF_NA12878;PAX5_NA12878;POL2_NA12878;RPB2_NA11830;RPB2_NA11831	3	T
chr20	2633379	2633380	POL2_NA18505;POL2_NA10847;POL2_NA19099;RPB2_NA12043	4	G
chr20	18488564	18488565	POL2_NA18505;POL2_NA10847;POL2_NA18526	3	T
chr20	26190258	26190259	NFKB_NA18526;NFKB_NA18951;NFKB_NA19099	3	G
chr20	57463992	57463993	SA1_NA10847;SA1_NA18486;SA1_NA18526;SA1_NA19099	4	C
chr21	34915323	34915324	POL2_NA18505;POL2_NA19099;RPB2_NA11830;RPB2_NA11831;RPB2_NA12043	5	C
chr21	34915324	34915325	POL2_NA18505;POL2_NA19099;RPB2_NA11830;RPB2_NA11831;RPB2_NA12043	5	G
chr21	36060667	36060668	CTCF_NA12892;SA1_NA10847;SA1_NA12890	3	C
chr21	43528025	43528026	CTCF_NA12878;CTCF_NA12892;SA1_NA10847;SMC3_NA12878;Znf143_NA12878	3	T
chr21	43528071	43528072	CTCF_NA12878;CTCF_NA12892;SA1_NA10847	3	G
chr21	43797021	43797022	CTCF_NA18486;SA1_NA10847;SA1_NA18505	3	A
chr21	43797022	43797023	CTCF_NA18486;SA1_NA10847;SA1_NA18505	3	G
chr21	46976110	46976111	CTCF_NA18486;SA1_NA10847;SA1_NA12890;SA1_NA18486;SA1_NA18505	4	C
chr22	50317186	50317187	CTCF_NA12878;CTCF_NA12892;EGR_NA12878;PAX5_NA12878;CTCF_NA18486;SA1_NA12878;Znf143_NA12878	3	C
chr22	50338496	50338497	POL2_NA12878;Haib_ELF1_NA12878;RPB2_NA11830;RPB2_NA11831;CHD2_NA12878;Nrf1_NA12878	3	A

## Sheet: ASE
chr	start	end	ind	indCount	dominantAllele
chr1	1647813	1647814	HG00116;HG00124;HG00126;HG00155;HG00176;HG00246;HG00253;HG00259;HG00261;HG00264;HG00274;HG00282;HG00284;HG00310;HG00321;HG00324;HG00326;HG00336;HG00338;HG00367;HG00377;NA07051;NA07347;NA11992;NA11993;NA11994;NA11995;NA12006;NA12144;NA12287;NA12489;NA12750;NA12751;NA12843;NA18489;NA18923;NA19200;NA19207;NA19225;NA20502;NA20505;NA20506;NA20507;NA20512;NA20518;NA20534;NA20539;NA20544;NA20582;NA20752…	55	T
chr1	1650786	1650787	HG00108;HG00118;HG00122;HG00123;HG00126;HG00127;HG00136;HG00138;HG00148;HG00150;HG00152;HG00155;HG00176;HG00178;HG00180;HG00185;HG00186;HG00231;HG00233;HG00239;HG00246;HG00247;HG00249;HG00250;HG00253;HG00259;HG00261;HG00262;HG00267;HG00268;HG00271;HG00278;HG00282;HG00284;HG00309;HG00310;HG00313;HG00324;HG00325;HG00329;HG00331;HG00336;HG00338;HG00339;HG00343;HG00345;HG00346;HG00366;HG00367;HG00373…	93	T
chr1	1650796	1650797	HG00108;HG00117;HG00118;HG00122;HG00123;HG00126;HG00127;HG00136;HG00141;HG00155;HG00159;HG00176;HG00178;HG00180;HG00185;HG00186;HG00231;HG00233;HG00239;HG00244;HG00246;HG00247;HG00249;HG00250;HG00252;HG00253;HG00259;HG00261;HG00262;HG00267;HG00268;HG00271;HG00278;HG00282;HG00284;HG00309;HG00310;HG00313;HG00324;HG00325;HG00336;HG00338;HG00339;HG00343;HG00346;HG00366;HG00367;HG00373;HG00375;HG00377…	100	A
chr1	1650800	1650801	HG00112;HG00117;HG00118;HG00122;HG00123;HG00124;HG00126;HG00127;HG00136;HG00138;HG00152;HG00155;HG00159;HG00176;HG00178;HG00180;HG00185;HG00186;HG00231;HG00233;HG00239;HG00244;HG00246;HG00247;HG00249;HG00250;HG00252;HG00253;HG00259;HG00261;HG00267;HG00268;HG00271;HG00282;HG00284;HG00309;HG00310;HG00313;HG00323;HG00324;HG00326;HG00331;HG00336;HG00338;HG00339;HG00343;HG00346;HG00366;HG00367;HG00373…	101	T
chr1	1650806	1650807	HG00108;HG00112;HG00117;HG00118;HG00122;HG00126;HG00136;HG00138;HG00155;HG00180;HG00185;HG00189;HG00231;HG00233;HG00239;HG00244;HG00247;HG00249;HG00250;HG00252;HG00253;HG00259;HG00267;HG00268;HG00271;HG00274;HG00276;HG00282;HG00284;HG00309;HG00310;HG00313;HG00315;HG00319;HG00324;HG00325;HG00326;HG00331;HG00336;HG00338;HG00339;HG00343;HG00345;HG00346;HG00367;HG00373;HG00377;NA06989;NA06994;NA07051…	93	T
chr1	1650831	1650832	HG00108;HG00155;HG00159;HG00178;HG00185;HG00188;HG00231;HG00244;HG00247;HG00249;HG00250;HG00252;HG00253;HG00259;HG00267;HG00268;HG00271;HG00284;HG00309;HG00310;HG00313;HG00326;HG00336;HG00338;HG00343;HG00345;HG00367;HG00375;HG00377;NA06989;NA10851;NA12004;NA12006;NA12144;NA12750;NA12751;NA12843;NA18498;NA18511;NA18858;NA18870;NA18907;NA18923;NA19098;NA19200;NA19207;NA20505;NA20508;NA20512;NA20518…	61	A
chr1	1650844	1650845	HG00108;HG00118;HG00155;HG00178;HG00185;HG00188;HG00189;HG00231;HG00244;HG00247;HG00249;HG00250;HG00252;HG00253;HG00259;HG00271;HG00276;HG00282;HG00284;HG00310;HG00313;HG00315;HG00319;HG00324;HG00325;HG00326;HG00336;HG00338;HG00339;HG00343;HG00345;HG00367;HG00373;HG00377;NA06989;NA07037;NA10851;NA12006;NA12144;NA12273;NA12340;NA12750;NA12751;NA12843;NA18516;NA18517;NA18853;NA18868;NA18870;NA18909…	73	G
chr1	1658944	1658945	HG00103;HG00108;HG00111;HG00116;HG00119;HG00124;HG00126;HG00127;HG00138;HG00141;HG00150;HG00152;HG00173;HG00179;HG00233;HG00261;HG00264;HG00265;HG00268;HG00269;HG00271;HG00275;HG00278;HG00306;HG00313;HG00319;HG00327;HG00330;HG00334;HG00335;HG00338;HG00375;HG01334;NA06984;NA06994;NA07037;NA10847;NA11829;NA11843;NA11893;NA11931;NA11992;NA11993;NA12058;NA12154;NA12155;NA12272;NA12341;NA12342;NA12400…	85	T
chr1	1661843	1661844	HG00096;HG00106;HG00112;HG00117;HG00119;HG00123;HG00133;HG00137;HG00141;HG00142;HG00146;HG00152;HG00160;HG00244;HG00267;HG00268;HG00313;HG00325;HG00329;HG00353;HG00361;NA06989;NA06994;NA07051;NA10847;NA11829;NA11830;NA11831;NA11931;NA11994;NA12004;NA12043;NA12045;NA12154;NA12751;NA12763;NA20524;NA20589;NA20765;NA20768;NA20801;NA20803	42	G
chr1	11983205	11983206	HG00096;HG00103;HG00111;HG00112;HG00114;HG00117;HG00118;HG00123;HG00125;HG00143;HG00150;HG00155;HG00173;HG00174;HG00177;HG00182;HG00183;HG00185;HG00187;HG00188;HG00251;HG00257;HG00258;HG00260;HG00261;HG00262;HG00267;HG00269;HG00272;HG00276;HG00278;HG00280;HG00281;HG00284;HG00315;HG00323;HG00325;HG00326;HG00331;HG00345;HG00361;HG00375;HG01334;NA06994;NA07347;NA11829;NA11830;NA11843;NA11931;NA12004…	84	A
chr1	12907378	12907379	HG00108;HG00120;HG00133;HG00146;HG00152;HG00160;HG00183;HG00250;HG00252;HG00258;HG00259;HG00268;HG00273;HG00276;HG00315;HG00325;HG00330;HG00331;HG00334;HG00335;HG00337;HG00346;HG00353;NA11920;NA11995;NA12273;NA12286;NA12287;NA12340;NA12342;NA18511;NA18522;NA18858;NA18870;NA18917;NA19099;NA19108;NA19172;NA19197;NA19209;NA19213;NA19236;NA19248;NA20506;NA20515;NA20810	46	T
chr1	16133837	16133838	HG00108;HG00118;HG00126;HG00139;HG00143;HG00177;HG00179;HG00183;HG00187;HG00232;HG00245;HG00246;HG00271;HG00272;HG00275;HG00278;HG00306;HG00311;HG00324;HG00325;HG00345;HG00346;HG00353;HG00369;NA06984;NA07347;NA11831;NA11843;NA11994;NA12154;NA12155;NA12348;NA12383;NA12718;NA12775;NA12878;NA12892;NA18489;NA18499;NA18502;NA18508;NA18517;NA18858;NA18867;NA18868;NA18873;NA18907;NA18908;NA18909;NA18912…	78	A
chr1	16134071	16134072	HG00108;HG00118;HG00126;HG00139;HG00143;HG00177;HG00179;HG00183;HG00187;HG00232;HG00245;HG00246;HG00271;HG00272;HG00275;HG00278;HG00311;HG00324;HG00325;HG00345;HG00346;HG00353;HG00369;NA06984;NA07000;NA07347;NA11831;NA11843;NA11994;NA12006;NA12154;NA12155;NA12348;NA12383;NA12718;NA12775;NA12878;NA12892;NA18489;NA18499;NA18501;NA18502;NA18508;NA18517;NA18523;NA18853;NA18856;NA18858;NA18867;NA18868…	81	C
chr1	17012240	17012241	HG00108;HG00117;HG00119;HG00126;HG00137;HG00159;HG00189;HG00236;HG00246;HG00251;HG00257;HG00258;HG00261;HG00268;HG00275;HG00309;HG00310;HG00319;HG00330;HG00377;NA06986;NA07051;NA10847;NA11843;NA12287;NA12347;NA12413;NA12489;NA12778;NA18486;NA18505;NA18507;NA18858;NA19093;NA19131;NA19137;NA19190;NA20502;NA20510;NA20518;NA20525;NA20528;NA20534;NA20540;NA20542;NA20585;NA20754;NA20785;NA20804;NA20807…	55	G
chr1	17733995	17733996	HG00122;HG00126;HG00138;HG00148;HG00188;HG00256;HG00257;HG00267;HG00274;HG00277;HG00325;HG00344;NA06994;NA07037;NA11830;NA11843;NA11894;NA11995;NA12273;NA12287;NA12383;NA12763;NA12892;NA18526;NA20505;NA20506;NA20518;NA20540;NA20542;NA20544;NA20582;NA20586;NA20761;NA20768;NA20785;NA20796;NA20801;NA20807;NA20808;NA20816	40	G
chr1	19934899	19934900	HG00108;HG00117;HG00118;HG00124;HG00138;HG00141;HG00143;HG00146;HG00148;HG00151;HG00154;HG00155;HG00171;HG00179;HG00180;HG00183;HG00185;HG00188;HG00232;HG00233;HG00245;HG00246;HG00249;HG00250;HG00251;HG00253;HG00263;HG00265;HG00266;HG00275;HG00278;HG00282;HG00285;HG00313;HG00319;HG00321;HG00325;HG00327;HG00329;HG00331;HG00334;HG00342;HG00346;HG00353;HG00366;HG00372;HG01334;NA07056;NA11829;NA11831…	100	G
chr1	25251423	25251424	HG00096;HG00111;HG00112;HG00119;HG00122;HG00126;HG00133;HG00154;HG00178;HG00246;HG00251;HG00258;HG00267;HG00277;HG00315;HG00321;HG00326;HG00335;HG00337;HG00346;NA06994;NA07347;NA11992;NA11993;NA12144;NA12154;NA12342;NA12716;NA12751;NA12763;NA18516;NA18520;NA18934;NA19172;NA20506;NA20515;NA20534;NA20536;NA20539;NA20754;NA20783;NA20801;NA20810	43	G
chr1	26644398	26644399	HG00108;HG00111;HG00119;HG00125;HG00136;HG00141;HG00143;HG00150;HG00152;HG00180;HG00231;HG00243;HG00264;HG00265;HG00268;HG00280;HG00319;HG00323;HG00345;HG00377;NA10847;NA11894;NA11931;NA12155;NA12489;NA12716;NA12750;NA12777;NA12778;NA18498;NA18502;NA18510;NA18517;NA18519;NA18912;NA19152;NA19172;NA20507;NA20518;NA20527;NA20529;NA20534;NA20589;NA20756;NA20765;NA20768;NA20785;NA20790;NA20801;NA20803…	53	C
chr1	28422846	28422847	HG00100;HG00106;HG00119;HG00126;HG00127;HG00138;HG00139;HG00142;HG00146;HG00149;HG00151;HG00152;HG00155;HG00158;HG00159;HG00160;HG00178;HG00182;HG00183;HG00231;HG00233;HG00239;HG00242;HG00244;HG00245;HG00249;HG00252;HG00256;HG00257;HG00259;HG00260;HG00262;HG00266;HG00267;HG00268;HG00273;HG00274;HG00276;HG00278;HG00281;HG00284;HG00285;HG00330;HG00331;HG00336;HG00337;HG00338;HG00344;HG00346;HG00353…	163	C
chr1	33478930	33478931	HG00100;HG00106;HG00112;HG00117;HG00118;HG00119;HG00120;HG00122;HG00123;HG00124;HG00126;HG00127;HG00133;HG00141;HG00142;HG00143;HG00146;HG00148;HG00149;HG00150;HG00151;HG00152;HG00155;HG00156;HG00159;HG00160;HG00173;HG00176;HG00177;HG00179;HG00180;HG00231;HG00239;HG00242;HG00247;HG00258;HG00264;HG00265;HG00266;HG00267;HG00269;HG00272;HG00275;HG00306;HG00311;HG00361;HG00366;HG00369;HG00373;NA06984…	165	G
chr1	33478958	33478959	HG00100;HG00106;HG00112;HG00117;HG00118;HG00120;HG00122;HG00123;HG00124;HG00126;HG00127;HG00133;HG00141;HG00142;HG00143;HG00146;HG00148;HG00149;HG00150;HG00151;HG00152;HG00155;HG00156;HG00159;HG00160;HG00173;HG00176;HG00177;HG00179;HG00180;HG00231;HG00239;HG00247;HG00258;HG00264;HG00265;HG00266;HG00267;HG00269;HG00272;HG00275;HG00306;HG00311;HG00361;HG00366;HG00367;HG00369;HG00373;NA06984;NA06986…	165	C
chr1	40428586	40428587	HG00106;HG00108;HG00116;HG00119;HG00126;HG00131;HG00133;HG00136;HG00138;HG00141;HG00152;HG00155;HG00159;HG00178;HG00182;HG00183;HG00185;HG00186;HG00187;HG00188;HG00233;HG00239;HG00249;HG00251;HG00256;HG00258;HG00262;HG00263;HG00264;HG00265;HG00271;HG00278;HG00309;HG00310;HG00315;HG00319;HG00320;HG00325;HG00326;HG00327;HG00330;HG00336;HG00338;HG00342;HG00343;HG00345;HG00353;HG00361;HG00366;HG00367…	103	G
chr1	40539227	40539228	HG00112;HG00125;HG00138;HG00158;HG00159;HG00174;HG00179;HG00182;HG00185;HG00187;HG00251;HG00256;HG00264;HG00276;HG00280;HG00282;HG00310;HG00311;HG00320;HG00334;HG00335;HG00337;HG00343;HG00366;HG00367;NA12144;NA12347;NA12383;NA12749;NA18499;NA18520;NA18858;NA18867;NA18933;NA19131;NA19137;NA19207;NA20505;NA20506;NA20582;NA20752;NA20754;NA20756;NA20786;NA20792;NA20796;NA20808;NA20815;NA20819	49	G
chr1	43353133	43353134	HG00108;HG00117;HG00127;HG00137;HG00146;HG00152;HG00182;HG00189;HG00320;HG00326;HG00345;HG00361;HG00375;HG00377;NA06994;NA07051;NA10847;NA10851;NA11894;NA11993;NA12006;NA12044;NA12154;NA12249;NA12287;NA12341;NA12347;NA12413;NA12716;NA12751;NA12761;NA12763;NA12878;NA12891;NA18486;NA18487;NA18499;NA18505;NA18516;NA18517;NA18861;NA18870;NA18908;NA18909;NA18912;NA18916;NA18917;NA19098;NA19099;NA19102…	66	G
chr1	43369004	43369005	HG00096;HG00103;HG00106;HG00108;HG00118;HG00124;HG00125;HG00131;HG00136;HG00139;HG00150;HG00154;HG00159;HG00171;HG00177;HG00185;HG00233;HG00242;HG00245;HG00246;HG00247;HG00251;HG00260;HG00266;HG00273;HG00274;HG00278;HG00281;HG00315;HG00319;HG00320;HG00321;HG00326;HG00330;HG00339;HG00346;HG00353;HG00366;HG00367;HG00373;NA06989;NA06994;NA07051;NA10851;NA11831;NA11894;NA11930;NA11931;NA11993;NA12006…	110	G
chr1	43369304	43369305	HG00096;HG00103;HG00106;HG00108;HG00118;HG00124;HG00125;HG00131;HG00136;HG00139;HG00150;HG00154;HG00159;HG00171;HG00177;HG00185;HG00187;HG00233;HG00242;HG00245;HG00246;HG00247;HG00251;HG00260;HG00266;HG00273;HG00274;HG00278;HG00281;HG00315;HG00319;HG00320;HG00321;HG00326;HG00330;HG00339;HG00346;HG00353;HG00366;HG00367;HG00373;NA06989;NA06994;NA07051;NA10851;NA11831;NA11894;NA11930;NA11931;NA11993…	110	C
chr1	44587894	44587895	HG00100;HG00103;HG00108;HG00112;HG00114;HG00117;HG00119;HG00126;HG00136;HG00142;HG00143;HG00154;HG00180;HG00183;HG00188;HG00231;HG00232;HG00233;HG00236;HG00246;HG00249;HG00252;HG00258;HG00262;HG00263;HG00267;HG00271;HG00273;HG00275;HG00276;HG00277;HG00278;HG00280;HG00281;HG00285;HG00311;HG00315;HG00320;HG00321;HG00336;HG00338;HG00339;HG00342;HG00343;HG00345;HG00346;HG00367;NA06984;NA06989;NA07056…	134	C
chr1	45536003	45536004	HG00114;HG00119;HG00131;HG00137;HG00148;HG00152;HG00174;HG00185;HG00187;HG00188;HG00189;HG00233;HG00243;HG00246;HG00249;HG00250;HG00256;HG00258;HG00260;HG00261;HG00262;HG00269;HG00309;HG00313;HG00319;HG00323;HG00326;HG00329;HG00334;HG00337;HG00342;HG00343;HG00361;HG00369;NA07037;NA07051;NA11893;NA11894;NA11931;NA12154;NA12273;NA12283;NA12287;NA12340;NA12546;NA12716;NA12750;NA12763;NA12777;NA12843…	98	A
chr1	46035673	46035674	HG00096;HG00100;HG00108;HG00111;HG00116;HG00117;HG00119;HG00120;HG00123;HG00124;HG00131;HG00133;HG00136;HG00138;HG00155;HG00159;HG00160;HG00171;HG00174;HG00176;HG00183;HG00232;HG00236;HG00243;HG00244;HG00246;HG00249;HG00250;HG00251;HG00252;HG00256;HG00257;HG00258;HG00259;HG00260;HG00261;HG00262;HG00264;HG00265;HG00268;HG00273;HG00274;HG00275;HG00277;HG00278;HG00280;HG00282;HG00284;HG00285;HG00310…	156	T
chr1	47142537	47142538	HG00100;HG00120;HG00124;HG00126;HG00131;HG00142;HG00148;HG00156;HG00173;HG00182;HG00183;HG00185;HG00187;HG00246;HG00259;HG00260;HG00263;HG00265;HG00269;HG00276;HG00323;HG00339;HG00375;NA07056;NA07347;NA10847;NA11893;NA11930;NA11995;NA12006;NA12043;NA12045;NA12273;NA12347;NA12716;NA12717;NA18511;NA18867;NA19099;NA19147;NA19190;NA19200;NA19213;NA19223;NA19247;NA19256;NA20508;NA20509;NA20518;NA20519…	64	G
chr1	50871574	50871575	HG00108;HG00111;HG00112;HG00114;HG00116;HG00117;HG00133;HG00136;HG00138;HG00141;HG00149;HG00156;HG00159;HG00177;HG00183;HG00185;HG00232;HG00233;HG00245;HG00259;HG00260;HG00268;HG00282;HG00284;HG00285;HG00310;HG00321;HG00324;HG00331;HG00344;HG00345;HG00369;HG00373;HG01334;NA07347;NA10851;NA11830;NA11843;NA11893;NA11930;NA11993;NA12004;NA12045;NA12249;NA12283;NA12286;NA12347;NA12399;NA12718;NA12750…	105	T
chr1	67452722	67452723	HG00123;HG00141;HG00146;HG00159;HG00183;HG00233;HG00251;HG00264;NA06984;NA11930;NA12043;NA12348;NA18489;NA18499;NA18505;NA18508;NA18517;NA18519;NA18520;NA18868;NA18873;NA18909;NA18917;NA18923;NA19093;NA19114;NA19116;NA19129;NA19147;NA19160;NA19189;NA19190;NA19204;NA19235;NA19257;NA20516;NA20528;NA20539;NA20778;NA20795;NA20797;NA20803	42	C
chr1	72740633	72740634	HG00096;HG00106;HG00108;HG00111;HG00114;HG00117;HG00118;HG00119;HG00120;HG00124;HG00126;HG00133;HG00136;HG00137;HG00138;HG00139;HG00141;HG00146;HG00149;HG00158;HG00159;HG00160;HG00171;HG00177;HG00178;HG00179;HG00180;HG00182;HG00183;HG00186;HG00187;HG00231;HG00232;HG00233;HG00239;HG00242;HG00247;HG00250;HG00253;HG00256;HG00258;HG00262;HG00264;HG00265;HG00266;HG00267;HG00268;HG00272;HG00276;HG00277…	191	G
chr1	72740733	72740734	HG00103;HG00106;HG00108;HG00112;HG00118;HG00119;HG00126;HG00133;HG00136;HG00138;HG00139;HG00141;HG00149;HG00155;HG00158;HG00159;HG00160;HG00171;HG00177;HG00182;HG00183;HG00186;HG00242;HG00243;HG00244;HG00245;HG00250;HG00256;HG00258;HG00260;HG00264;HG00265;HG00267;HG00268;HG00271;HG00276;HG00277;HG00278;HG00280;HG00284;HG00285;HG00309;HG00313;HG00315;HG00319;HG00320;HG00324;HG00325;HG00327;HG00329…	134	C
chr1	76209791	76209792	HG00096;HG00111;HG00118;HG00119;HG00125;HG00127;HG00137;HG00141;HG00143;HG00148;HG00150;HG00151;HG00152;HG00154;HG00155;HG00156;HG00160;HG00177;HG00185;HG00187;HG00188;HG00243;HG00247;HG00250;HG00258;HG00261;HG00262;HG00264;HG00267;HG00275;HG00277;HG00278;HG00284;HG00285;HG00309;HG00319;HG00323;HG00325;HG00336;HG00337;HG00342;HG00343;HG00346;HG00353;HG00361;HG00367;HG00369;HG00372;HG01334;NA06984…	135	T
chr1	76210288	76210289	HG00096;HG00103;HG00111;HG00118;HG00119;HG00120;HG00122;HG00125;HG00137;HG00141;HG00143;HG00148;HG00150;HG00151;HG00152;HG00154;HG00155;HG00156;HG00160;HG00173;HG00176;HG00182;HG00185;HG00187;HG00243;HG00247;HG00250;HG00258;HG00261;HG00262;HG00264;HG00267;HG00273;HG00275;HG00277;HG00278;HG00284;HG00285;HG00309;HG00311;HG00319;HG00323;HG00325;HG00336;HG00337;HG00339;HG00342;HG00343;HG00346;HG00353…	142	C
chr1	77165834	77165835	HG00111;HG00114;HG00117;HG00126;HG00139;HG00146;HG00149;HG00154;HG00180;HG00182;HG00233;HG00247;HG00253;HG00260;HG00272;HG00274;HG00278;HG00282;HG00309;HG00312;HG00320;HG00324;HG00326;HG00343;HG00367;NA06986;NA10847;NA11931;NA11994;NA12058;NA12144;NA12272;NA12347;NA12716;NA12717;NA12749;NA12750;NA12777;NA12892;NA18519;NA18523;NA19131;NA19152;NA19235;NA20508;NA20509;NA20517;NA20528;NA20535;NA20809…	52	G
chr1	77166139	77166140	HG00103;HG00106;HG00108;HG00125;HG00127;HG00131;HG00139;HG00141;HG00154;HG00155;HG00231;HG00242;HG00247;HG00249;HG00251;HG00258;HG00261;HG00273;HG00275;HG00280;HG00285;HG00310;HG00319;HG00320;HG00323;HG00324;HG00326;HG00335;HG00339;HG01334;NA06994;NA07051;NA07347;NA07357;NA11830;NA11930;NA11992;NA12273;NA12340;NA12342;NA12383;NA12878;NA12892;NA20519;NA20520;NA20525;NA20529;NA20530;NA20531;NA20532…	63	A
chr1	78276976	78276977	HG00100;HG00111;HG00116;HG00119;HG00122;HG00124;HG00138;HG00139;HG00150;HG00152;HG00154;HG00155;HG00156;HG00158;HG00176;HG00179;HG00183;HG00186;HG00187;HG00189;HG00231;HG00233;HG00242;HG00243;HG00244;HG00247;HG00251;HG00257;HG00261;HG00262;HG00263;HG00272;HG00273;HG00278;HG00281;HG00284;HG00309;HG00311;HG00321;HG00324;HG00330;HG00337;HG00339;HG00366;HG00372;HG00375;HG00377;NA07037;NA07347;NA07357…	118	G
chr1	78557485	78557486	HG00096;HG00103;HG00111;HG00116;HG00122;HG00124;HG00125;HG00138;HG00139;HG00142;HG00143;HG00148;HG00150;HG00152;HG00154;HG00155;HG00156;HG00158;HG00160;HG00176;HG00182;HG00183;HG00186;HG00187;HG00189;HG00231;HG00233;HG00242;HG00244;HG00246;HG00247;HG00251;HG00257;HG00262;HG00271;HG00272;HG00274;HG00278;HG00281;HG00284;HG00309;HG00313;HG00315;HG00321;HG00323;HG00324;HG00330;HG00337;HG00343;HG00366…	134	A
chr1	78557513	78557514	HG00096;HG00103;HG00111;HG00116;HG00122;HG00124;HG00125;HG00138;HG00139;HG00142;HG00143;HG00148;HG00150;HG00152;HG00154;HG00155;HG00156;HG00158;HG00160;HG00176;HG00182;HG00183;HG00186;HG00187;HG00189;HG00231;HG00233;HG00242;HG00244;HG00246;HG00247;HG00251;HG00257;HG00262;HG00263;HG00271;HG00272;HG00274;HG00278;HG00281;HG00284;HG00309;HG00313;HG00315;HG00321;HG00323;HG00324;HG00330;HG00337;HG00343…	135	G
chr1	78557663	78557664	HG00096;HG00103;HG00111;HG00116;HG00122;HG00124;HG00125;HG00138;HG00139;HG00142;HG00143;HG00148;HG00150;HG00152;HG00154;HG00155;HG00156;HG00158;HG00160;HG00176;HG00182;HG00183;HG00186;HG00187;HG00189;HG00231;HG00233;HG00242;HG00244;HG00246;HG00247;HG00251;HG00257;HG00262;HG00263;HG00271;HG00272;HG00274;HG00278;HG00281;HG00284;HG00309;HG00313;HG00315;HG00321;HG00323;HG00324;HG00330;HG00337;HG00343…	137	A
chr1	79093817	79093818	HG00096;HG00108;HG00117;HG00125;HG00126;HG00127;HG00141;HG00143;HG00152;HG00154;HG00155;HG00159;HG00174;HG00178;HG00179;HG00182;HG00185;HG00188;HG00239;HG00244;HG00250;HG00251;HG00258;HG00268;HG00269;HG00271;HG00278;HG00281;HG00282;HG00310;HG00315;HG00323;HG00324;HG00327;HG00329;HG00331;HG00338;HG00339;HG00343;HG00345;HG00367;HG00377;NA06984;NA10847;NA11893;NA12043;NA12144;NA12154;NA12340;NA12342…	103	A
chr1	79520948	79520949	HG00100;HG00111;HG00114;HG00116;HG00118;HG00119;HG00123;HG00125;HG00127;HG00133;HG00138;HG00146;HG00149;HG00150;HG00152;HG00159;HG00173;HG00174;HG00177;HG00178;HG00179;HG00182;HG00189;HG00232;HG00233;HG00239;HG00251;HG00253;HG00258;HG00266;HG00268;HG00278;HG00280;HG00281;HG00309;HG00313;HG00323;HG00327;HG00334;HG00346;HG00353;HG00361;HG00366;HG00367;HG00377;HG01334;NA06986;NA07037;NA07056;NA07357…	125	G
chr1	79521354	79521355	HG00111;HG00116;HG00136;HG00137;HG00138;HG00141;HG00149;HG00152;HG00154;HG00155;HG00156;HG00171;HG00174;HG00176;HG00179;HG00180;HG00262;HG00266;HG00268;HG00276;HG00280;HG00310;HG00311;HG00312;HG00313;HG00315;HG00319;HG00320;HG00323;HG00324;HG00325;HG00326;HG00327;HG00329;HG00335;HG00336;HG00343;HG00353;HG00367;HG00372;HG00375;NA11829;NA11831;NA11931;NA12004;NA12144;NA12249;NA12272;NA12282;NA12341…	103	C
chr1	79521549	79521550	HG00116;HG00150;HG00152;HG00159;HG00178;HG00239;HG00266;HG00268;HG00272;HG00281;HG00309;HG00313;HG00346;HG00366;HG01334;NA10847;NA10851;NA11830;NA11831;NA11931;NA11994;NA11995;NA12043;NA12154;NA12489;NA12750;NA12829;NA12842;NA12878;NA12890;NA18511;NA18516;NA18908;NA18916;NA19099;NA19108;NA19116;NA19131;NA19171;NA19257;NA20509;NA20513;NA20524;NA20541;NA20544;NA20581;NA20582;NA20758;NA20790;NA20795…	52	A
chr1	81967961	81967962	HG00111;HG00123;HG00124;HG00125;HG00127;HG00137;HG00146;HG00159;HG00182;HG00183;HG00187;HG00233;HG00250;HG00251;HG00268;HG00272;HG00315;HG00321;HG00324;HG00327;HG00331;HG00335;HG00372;HG00375;HG01334;NA06989;NA07037;NA07048;NA07347;NA10847;NA11893;NA11920;NA11994;NA12058;NA12275;NA12348;NA12716;NA12750;NA12761;NA18487;NA18489;NA18505;NA18910;NA18912;NA18923;NA18934;NA18951;NA19098;NA19116;NA19119…	70	T
chr1	81967986	81967987	HG00106;HG00111;HG00123;HG00124;HG00125;HG00127;HG00137;HG00142;HG00146;HG00159;HG00173;HG00182;HG00183;HG00186;HG00187;HG00188;HG00233;HG00250;HG00251;HG00258;HG00265;HG00268;HG00269;HG00272;HG00278;HG00281;HG00284;HG00310;HG00315;HG00321;HG00324;HG00327;HG00331;HG00335;HG00372;HG00375;HG01334;NA06989;NA07037;NA07048;NA07347;NA07357;NA10847;NA11830;NA11893;NA11920;NA11931;NA11994;NA12045;NA12058…	115	T
chr1	84551735	84551736	HG00100;HG00103;HG00106;HG00108;HG00117;HG00124;HG00125;HG00131;HG00136;HG00138;HG00141;HG00142;HG00146;HG00154;HG00155;HG00158;HG00159;HG00171;HG00174;HG00177;HG00183;HG00188;HG00231;HG00233;HG00246;HG00249;HG00250;HG00251;HG00252;HG00253;HG00256;HG00258;HG00259;HG00260;HG00265;HG00267;HG00269;HG00272;HG00274;HG00275;HG00276;HG00277;HG00278;HG00282;HG00284;HG00285;HG00310;HG00311;HG00312;HG00315…	164	G
chr1	86119295	86119296	HG00106;HG00108;HG00111;HG00112;HG00119;HG00124;HG00133;HG00139;HG00142;HG00150;HG00182;HG00186;HG00232;HG00236;HG00243;HG00253;HG00260;HG00274;HG00312;HG00319;HG00320;HG00321;HG00326;HG00327;HG00329;HG00336;HG00343;HG00366;HG00369;HG00373;NA07347;NA07357;NA11831;NA11893;NA11894;NA12044;NA12286;NA12383;NA12546;NA12717;NA12749;NA12777;NA12778;NA12830;NA12890;NA18917;NA19119;NA19207;NA20504;NA20507…	72	C
chr1	87251078	87251079	HG00096;HG00103;HG00111;HG00116;HG00117;HG00133;HG00136;HG00137;HG00138;HG00141;HG00146;HG00156;HG00180;HG00183;HG00189;HG00233;HG00245;HG00247;HG00249;HG00259;HG00262;HG00265;HG00273;HG00274;HG00278;HG00282;HG00309;HG00315;HG00320;HG00323;HG00331;HG00335;HG00336;HG00339;HG00344;HG00377;HG01334;NA06984;NA06986;NA07347;NA07357;NA11829;NA11843;NA11892;NA11893;NA11894;NA11920;NA11992;NA12004;NA12144…	131	A
chr1	87511397	87511398	HG00096;HG00103;HG00111;HG00116;HG00117;HG00118;HG00122;HG00123;HG00125;HG00126;HG00133;HG00137;HG00141;HG00142;HG00143;HG00146;HG00148;HG00149;HG00150;HG00152;HG00171;HG00174;HG00177;HG00179;HG00180;HG00189;HG00231;HG00233;HG00247;HG00249;HG00251;HG00256;HG00259;HG00262;HG00265;HG00266;HG00267;HG00269;HG00273;HG00274;HG00278;HG00282;HG00309;HG00315;HG00319;HG00320;HG00323;HG00326;HG00327;HG00331…	154	C
chr1	89522645	89522646	HG00100;HG00106;HG00119;HG00124;HG00127;HG00139;HG00143;HG00151;HG00178;HG00185;HG00187;HG00236;HG00242;HG00256;HG00258;HG00265;HG00271;HG00272;HG00278;HG00281;HG00310;HG00315;HG00320;HG00335;HG00339;HG00377;NA06989;NA07051;NA07056;NA07347;NA11829;NA11893;NA12058;NA12249;NA12286;NA12347;NA18508;NA18520;NA18858;NA18917;NA19248;NA20504;NA20505;NA20508;NA20510;NA20519;NA20524;NA20530;NA20540;NA20541…	59	G
chr1	89569972	89569973	HG00100;HG00103;HG00106;HG00111;HG00112;HG00116;HG00117;HG00119;HG00124;HG00125;HG00126;HG00133;HG00137;HG00138;HG00139;HG00143;HG00150;HG00156;HG00160;HG00171;HG00173;HG00179;HG00185;HG00231;HG00233;HG00239;HG00244;HG00246;HG00250;HG00257;HG00260;HG00261;HG00262;HG00266;HG00273;HG00276;HG00277;HG00278;HG00280;HG00282;HG00284;HG00285;HG00310;HG00312;HG00315;HG00321;HG00323;HG00324;HG00325;HG00334…	167	G
chr1	89579940	89579941	HG00106;HG00111;HG00112;HG00117;HG00126;HG00133;HG00138;HG00139;HG00143;HG00156;HG00160;HG00173;HG00179;HG00185;HG00231;HG00245;HG00250;HG00257;HG00260;HG00261;HG00266;HG00276;HG00277;HG00280;HG00282;HG00284;HG00285;HG00312;HG00315;HG00321;HG00323;HG00325;HG00342;HG00344;HG00377;NA07347;NA11830;NA11994;NA12249;NA12275;NA12400;NA12830;NA12842;NA18486;NA18511;NA18867;NA18908;NA18910;NA18933;NA19099…	75	T
chr1	92000803	92000804	HG00108;HG00116;HG00119;HG00122;HG00127;HG00150;HG00185;HG00242;HG00246;HG00258;HG00268;HG00306;HG00310;HG00330;HG00339;HG00366;HG00373;HG01334;NA06994;NA11920;NA11993;NA12006;NA12043;NA12058;NA12154;NA12155;NA12750;NA12891;NA12892;NA18489;NA18498;NA18510;NA18517;NA18867;NA18870;NA18873;NA18908;NA18916;NA18934;NA19108;NA19114;NA19130;NA19147;NA19172;NA19213;NA19223;NA19225;NA19248;NA19257;NA20508…	64	T
chr1	92108898	92108899	HG00106;HG00111;HG00116;HG00117;HG00133;HG00138;HG00143;HG00146;HG00148;HG00150;HG00152;HG00154;HG00155;HG00159;HG00171;HG00174;HG00180;HG00183;HG00232;HG00233;HG00236;HG00242;HG00245;HG00249;HG00252;HG00253;HG00259;HG00260;HG00261;HG00264;HG00267;HG00271;HG00276;HG00281;HG00306;HG00309;HG00311;HG00313;HG00315;HG00325;HG00327;HG00329;HG00331;HG00334;HG00335;HG00336;HG00337;HG00338;HG00339;HG00361…	164	C
chr1	96913489	96913490	HG00096;HG00111;HG00114;HG00116;HG00126;HG00136;HG00141;HG00143;HG00151;HG00156;HG00159;HG00231;HG00232;HG00243;HG00249;HG00260;HG00262;HG00264;HG00271;HG00274;HG00275;HG00277;HG00282;HG00285;HG00311;HG00326;HG00329;HG00338;HG00344;HG00353;HG00369;HG00373;NA07051;NA10847;NA11829;NA11831;NA11893;NA11920;NA11930;NA11931;NA11995;NA12045;NA12155;NA12272;NA12273;NA12340;NA12342;NA12348;NA12383;NA12489…	99	G
chr1	101387339	101387340	HG00106;HG00118;HG00126;HG00141;HG00152;HG00177;HG00180;HG00231;HG00266;NA11830;NA11831;NA11994;NA11995;NA12006;NA12043;NA12044;NA12144;NA12154;NA18502;NA18505;NA19099;NA20503;NA20504;NA20508;NA20515;NA20517;NA20519;NA20524;NA20525;NA20527;NA20528;NA20530;NA20532;NA20534;NA20536;NA20538;NA20540;NA20541	38	G
chr1	106435771	106435772	HG00116;HG00119;HG00120;HG00124;HG00126;HG00127;HG00133;HG00141;HG00151;HG00152;HG00158;HG00159;HG00174;HG00176;HG00187;HG00232;HG00236;HG00242;HG00251;HG00253;HG00258;HG00260;HG00263;HG00266;HG00274;HG00281;HG00282;HG00285;HG00331;HG00344;HG00361;HG00369;HG00372;HG00375;NA07048;NA11830;NA11843;NA11894;NA12006;NA12058;NA12154;NA12286;NA12342;NA12383;NA12749;NA12750;NA12775;NA12890;NA12892;NA18486…	77	T
chr1	108047824	108047825	HG00116;HG00119;HG00120;HG00137;HG00146;HG00148;HG00171;HG00239;HG00244;HG00251;HG00258;HG00262;HG00273;HG00277;HG00278;HG00311;HG00325;HG00337;HG00338;HG00353;HG00373;NA07051;NA11930;NA11931;NA12045;NA12273;NA12383;NA12399;NA12716;NA12775;NA12777;NA12778;NA18498;NA18858;NA18861;NA18867;NA18868;NA19130;NA19189;NA20506;NA20513;NA20520;NA20524;NA20527;NA20532;NA20535;NA20537;NA20544;NA20758;NA20773…	61	A
chr1	111778324	111778325	HG00111;HG00117;HG00120;HG00126;HG00138;HG00139;HG00143;HG00151;HG00174;HG00180;HG00188;HG00231;HG00242;HG00249;HG00258;HG00259;HG00274;HG00277;HG00282;HG00309;HG00321;HG00324;HG00331;HG00336;HG00372;HG00375;NA11993;NA12275;NA12287;NA12340;NA12342;NA12347;NA12489;NA12778;NA12829;NA18486;NA18909;NA19198;NA20502;NA20509;NA20519;NA20528;NA20532;NA20535;NA20543;NA20582;NA20586;NA20589;NA20754;NA20756…	54	C
chr1	111783981	111783982	HG00106;HG00108;HG00112;HG00117;HG00126;HG00127;HG00141;HG00143;HG00149;HG00156;HG00160;HG00171;HG00178;HG00180;HG00188;HG00233;HG00246;HG00251;HG00256;HG00260;HG00263;HG00267;HG00276;HG00281;HG00285;HG00306;HG00319;HG00320;HG00321;HG00324;HG00326;HG00335;HG00344;HG00345;HG00366;HG00369;HG00375;NA06989;NA07000;NA07048;NA07056;NA07347;NA10847;NA11930;NA11931;NA11992;NA12004;NA12006;NA12045;NA12144…	98	C
chr1	111785928	111785929	HG00108;HG00111;HG00112;HG00118;HG00127;HG00138;HG00139;HG00141;HG00151;HG00156;HG00160;HG00246;HG00249;HG00251;HG00252;HG00256;HG00259;HG00263;HG00267;HG00272;HG00274;HG00276;HG00281;HG00285;HG00309;HG00311;HG00313;HG00320;HG00335;HG00366;HG00369;HG00372;NA06989;NA07000;NA07056;NA07347;NA10847;NA11930;NA11931;NA11992;NA11993;NA11994;NA12004;NA12006;NA12045;NA12058;NA12144;NA12155;NA12249;NA12283…	102	C
chr1	111785929	111785930	HG00108;HG00111;HG00112;HG00118;HG00127;HG00136;HG00138;HG00139;HG00141;HG00151;HG00156;HG00160;HG00187;HG00246;HG00249;HG00251;HG00252;HG00256;HG00259;HG00263;HG00267;HG00274;HG00276;HG00281;HG00285;HG00309;HG00311;HG00320;HG00335;HG00337;HG00366;HG00369;HG00372;NA06989;NA07000;NA07056;NA07347;NA10847;NA11829;NA11930;NA11931;NA11992;NA11993;NA11994;NA12004;NA12006;NA12045;NA12058;NA12144;NA12155…	112	T
chr1	111786011	111786012	HG00096;HG00106;HG00108;HG00112;HG00117;HG00126;HG00127;HG00141;HG00143;HG00148;HG00149;HG00150;HG00154;HG00156;HG00160;HG00171;HG00178;HG00183;HG00187;HG00188;HG00233;HG00246;HG00250;HG00251;HG00253;HG00256;HG00260;HG00263;HG00267;HG00276;HG00281;HG00285;HG00312;HG00319;HG00320;HG00324;HG00326;HG00335;HG00344;HG00345;HG00366;HG00369;HG00375;NA06989;NA07000;NA07048;NA07051;NA07056;NA07347;NA10847…	114	T
chr1	115124202	115124203	HG00100;HG00117;HG00123;HG00133;HG00158;HG00159;HG00160;HG00186;HG00236;HG00242;HG00244;HG00256;HG00262;HG00268;HG00272;HG00276;HG00280;HG00284;HG00285;HG00313;HG00320;HG00329;HG00336;HG00342;HG00367;HG00369;HG00377;NA06986;NA06989;NA07048;NA07347;NA11920;NA11930;NA12340;NA12829;NA12842;NA12889;NA18486;NA18487;NA18499;NA18501;NA18504;NA18510;NA18516;NA18519;NA18520;NA18522;NA18867;NA18870;NA18908…	70	T
chr1	117076139	117076140	HG00112;HG00118;HG00141;HG00142;HG00148;HG00173;HG00177;HG00180;HG00266;HG00267;NA07357;NA10851;NA11829;NA11830;NA11831;NA11992;NA11995;NA12006;NA12154;NA12155;NA12489;NA18502;NA18505;NA18508;NA19099;NA20503;NA20504;NA20505;NA20506;NA20507;NA20510;NA20512;NA20513;NA20516;NA20517;NA20518;NA20524;NA20525;NA20527;NA20528;NA20529;NA20530;NA20531;NA20532;NA20536;NA20538;NA20539;NA20540;NA20541	49	A
chr1	117076546	117076547	HG00108;HG00114;HG00127;HG00133;HG00141;HG00146;HG00148;HG00154;HG00171;HG00177;HG00179;HG00263;HG00264;HG00273;HG00276;HG00278;HG00281;HG00309;HG00320;HG00334;HG00343;HG00345;HG00377;NA06984;NA07037;NA10851;NA11930;NA11992;NA12004;NA12044;NA12058;NA12144;NA12154;NA12287;NA12399;NA12751;NA12761;NA12830;NA12889;NA18498;NA18499;NA18508;NA18510;NA18511;NA18523;NA18526;NA18858;NA18861;NA18867;NA18870…	82	G
chr1	118321118	118321119	HG00106;HG00123;HG00124;HG00131;HG00142;HG00146;HG00152;HG00154;HG00174;HG00182;HG00189;HG00236;HG00242;HG00244;HG00247;HG00251;HG00265;HG00273;HG00280;HG00284;HG00285;HG00309;HG00315;HG00320;HG00325;HG00335;HG00366;HG00375;NA07056;NA07347;NA10851;NA11830;NA11893;NA11930;NA12006;NA12154;NA12249;NA12272;NA12282;NA12348;NA12399;NA12750;NA12751;NA12778;NA18486;NA18487;NA18489;NA18499;NA18501;NA18502…	90	T
chr1	145497421	145497422	HG00106;HG00112;HG00118;HG00122;HG00126;HG00142;HG00143;HG00148;HG00149;HG00150;HG00151;HG00152;HG00173;HG00177;HG00179;HG00180;HG00231;HG00247;HG00267;HG00269;NA07357;NA11829;NA11993;NA11994;NA11995;NA12006;NA12043;NA12044;NA12144;NA12154;NA12489;NA18502;NA18505;NA19099;NA20502;NA20504;NA20507;NA20508;NA20509;NA20513;NA20519;NA20521;NA20524;NA20525;NA20527;NA20529;NA20530;NA20531;NA20534;NA20535…	52	T
chr1	146650057	146650058	HG00096;HG00106;HG00108;HG00111;HG00127;HG00131;HG00133;HG00142;HG00148;HG00152;HG00155;HG00159;HG00171;HG00173;HG00174;HG00176;HG00177;HG00178;HG00182;HG00186;HG00242;HG00243;HG00244;HG00247;HG00249;HG00252;HG00260;HG00264;HG00268;HG00271;HG00272;HG00275;HG00277;HG00280;HG00285;HG00311;HG00315;HG00319;HG00320;HG00323;HG00327;HG00329;HG00336;HG00344;HG00369;HG00375;HG00377;HG01334;NA06994;NA07357…	78	T
chr1	146675283	146675284	HG00112;HG00117;HG00136;HG00151;HG00176;HG00236;HG00250;HG00253;HG00257;HG00271;HG00330;HG00334;HG00345;HG00375;NA07056;NA07347;NA11892;NA11894;NA12006;NA12045;NA12154;NA12399;NA12400;NA12749;NA12750;NA12842;NA12878;NA12891;NA18501;NA18502;NA18511;NA18516;NA18861;NA18873;NA18907;NA18916;NA18934;NA19098;NA19099;NA19107;NA19108;NA19114;NA19129;NA19131;NA19137;NA19138;NA19171;NA19172;NA19190;NA19256…	72	C
chr1	146676189	146676190	HG00096;HG00106;HG00116;HG00117;HG00120;HG00125;HG00131;HG00133;HG00136;HG00139;HG00141;HG00146;HG00148;HG00155;HG00160;HG00171;HG00176;HG00177;HG00182;HG00187;HG00231;HG00233;HG00236;HG00239;HG00242;HG00246;HG00247;HG00249;HG00250;HG00253;HG00262;HG00264;HG00267;HG00271;HG00273;HG00274;HG00276;HG00278;HG00281;HG00282;HG00284;HG00310;HG00311;HG00312;HG00319;HG00320;HG00321;HG00323;HG00326;HG00327…	153	A
chr1	146676338	146676339	HG00151;HG00176;HG00236;HG00250;HG00253;HG00271;HG00330;HG00334;HG00345;HG00375;NA07347;NA11892;NA11894;NA12006;NA12045;NA12275;NA12399;NA12400;NA12750;NA18511;NA18873;NA18916;NA18934;NA19098;NA19099;NA19107;NA19137;NA19171;NA19172;NA19190;NA20504;NA20508;NA20513;NA20525;NA20538;NA20585;NA20757;NA20769;NA20783;NA20795;NA20802;NA20828	42	A
chr1	150597889	150597890	HG00103;HG00106;HG00108;HG00112;HG00116;HG00118;HG00122;HG00124;HG00125;HG00133;HG00136;HG00138;HG00141;HG00142;HG00143;HG00146;HG00149;HG00150;HG00152;HG00155;HG00156;HG00158;HG00171;HG00173;HG00178;HG00180;HG00182;HG00183;HG00186;HG00189;HG00231;HG00233;HG00239;HG00242;HG00245;HG00246;HG00247;HG00252;HG00256;HG00257;HG00258;HG00259;HG00260;HG00262;HG00264;HG00266;HG00275;HG00276;HG00277;HG00278…	148	G
chr1	154744501	154744502	HG00106;HG00112;HG00118;HG00142;HG00143;HG00148;HG00149;HG00150;HG00152;HG00156;HG00173;HG00177;HG00179;HG00180;HG00231;HG00247;HG00267;NA07056;NA07357;NA11829;NA11830;NA11992;NA11993;NA11994;NA11995;NA12004;NA12044;NA12144;NA12154;NA12155;NA12489;NA18507;NA19099;NA20502;NA20505;NA20506;NA20507;NA20509;NA20517;NA20518;NA20519;NA20525;NA20527;NA20528;NA20529;NA20530;NA20534;NA20538;NA20539;NA20540…	51	A
chr1	155217436	155217437	HG00096;HG00100;HG00103;HG00108;HG00116;HG00117;HG00118;HG00119;HG00122;HG00124;HG00127;HG00137;HG00148;HG00151;HG00155;HG00171;HG00173;HG00176;HG00177;HG00182;HG00188;HG00232;HG00236;HG00242;HG00243;HG00245;HG00247;HG00249;HG00251;HG00252;HG00257;HG00261;HG00264;HG00265;HG00272;HG00274;HG00276;HG00277;HG00278;HG00313;HG00319;HG00320;HG00321;HG00327;HG00330;HG00336;HG00337;HG00338;HG00345;HG00353…	123	G
chr1	155289544	155289545	HG00096;HG00100;HG00108;HG00112;HG00117;HG00118;HG00119;HG00124;HG00127;HG00137;HG00148;HG00151;HG00152;HG00160;HG00171;HG00177;HG00188;HG00232;HG00236;HG00247;HG00251;HG00256;HG00257;HG00263;HG00264;HG00265;HG00272;HG00274;HG00275;HG00276;HG00309;HG00319;HG00320;HG00325;HG00327;HG00337;HG00338;HG00345;HG00353;HG00369;HG00375;HG01334;NA07056;NA07347;NA11843;NA11931;NA11992;NA11993;NA11994;NA12058…	84	T
chr1	157029133	157029134	HG00100;HG00112;HG00117;HG00125;HG00138;HG00149;HG00174;HG00177;HG00182;HG00183;HG00188;HG00232;HG00236;HG00239;HG00249;HG00253;HG00258;HG00264;HG00271;HG00273;HG00277;HG00278;HG00315;HG00321;HG00327;HG00337;HG00343;HG00345;NA07048;NA10847;NA11892;NA11920;NA11993;NA11995;NA12006;NA12045;NA12340;NA12342;NA12399;NA12400;NA12413;NA12749;NA12750;NA12761;NA12778;NA12830;NA12891;NA12892;NA18487;NA18858…	64	T
chr1	157029556	157029557	HG00096;HG00108;HG00122;HG00126;HG00127;HG00133;HG00143;HG00149;HG00150;HG00151;HG00152;HG00154;HG00155;HG00159;HG00171;HG00178;HG00186;HG00187;HG00189;HG00233;HG00239;HG00242;HG00249;HG00250;HG00257;HG00258;HG00260;HG00262;HG00263;HG00266;HG00267;HG00268;HG00269;HG00272;HG00278;HG00284;HG00285;HG00306;HG00311;HG00315;HG00320;HG00325;HG00327;HG00330;HG00334;HG00336;HG00338;HG00342;HG00343;HG00346…	98	C
chr1	157029856	157029857	HG00112;HG00117;HG00125;HG00138;HG00149;HG00174;HG00177;HG00183;HG00232;HG00236;HG00239;HG00249;HG00253;HG00258;HG00264;HG00271;HG00273;HG00277;HG00278;HG00315;HG00321;HG00327;HG00337;HG00343;HG00345;NA07048;NA10847;NA11892;NA11920;NA11993;NA11995;NA12006;NA12045;NA12340;NA12342;NA12399;NA12400;NA12413;NA12749;NA12750;NA12761;NA12778;NA12891;NA12892;NA18487;NA18858;NA18873;NA19116;NA19129;NA19207…	59	T
chr1	157030076	157030077	HG00112;HG00117;HG00125;HG00138;HG00149;HG00174;HG00177;HG00183;HG00188;HG00232;HG00236;HG00239;HG00249;HG00253;HG00258;HG00264;HG00271;HG00273;HG00277;HG00315;HG00321;HG00327;HG00337;HG00343;HG00345;NA07048;NA10847;NA11892;NA11920;NA11993;NA11995;NA12006;NA12045;NA12340;NA12342;NA12399;NA12400;NA12413;NA12749;NA12750;NA12761;NA12778;NA12830;NA12891;NA12892;NA18487;NA18858;NA18873;NA19116;NA19129…	61	T
chr1	157030081	157030082	HG00112;HG00117;HG00125;HG00138;HG00149;HG00177;HG00183;HG00188;HG00232;HG00236;HG00239;HG00249;HG00253;HG00258;HG00264;HG00271;HG00273;HG00277;HG00315;HG00321;HG00327;HG00337;HG00343;HG00345;NA07048;NA10847;NA11892;NA11920;NA11993;NA11995;NA12006;NA12045;NA12340;NA12342;NA12399;NA12400;NA12413;NA12749;NA12750;NA12761;NA12778;NA12830;NA12891;NA12892;NA18487;NA18858;NA18873;NA19116;NA19129;NA19207…	59	C
chr1	157030203	157030204	HG00096;HG00108;HG00126;HG00127;HG00133;HG00149;HG00150;HG00151;HG00152;HG00154;HG00155;HG00159;HG00171;HG00178;HG00186;HG00187;HG00189;HG00233;HG00239;HG00242;HG00249;HG00250;HG00257;HG00258;HG00260;HG00262;HG00263;HG00267;HG00268;HG00269;HG00272;HG00278;HG00284;HG00285;HG00306;HG00315;HG00320;HG00325;HG00327;HG00334;HG00336;HG00338;HG00342;HG00343;HG00346;HG00353;HG00361;HG00367;NA10847;NA11892…	93	G
chr1	157030279	157030280	HG00117;HG00125;HG00138;HG00149;HG00174;HG00177;HG00183;HG00232;HG00236;HG00239;HG00249;HG00253;HG00258;HG00264;HG00271;HG00273;HG00277;HG00278;HG00315;HG00321;HG00327;HG00337;HG00343;HG00345;NA07048;NA10847;NA11892;NA11920;NA11993;NA12006;NA12045;NA12340;NA12342;NA12400;NA12413;NA12749;NA12750;NA12761;NA12778;NA12830;NA12891;NA12892;NA18487;NA18511;NA18858;NA18873;NA18908;NA18916;NA18917;NA19102…	64	T
chr1	157679690	157679691	HG00103;HG00108;HG00116;HG00117;HG00119;HG00120;HG00123;HG00124;HG00137;HG00139;HG00142;HG00160;HG00171;HG00177;HG00180;HG00183;HG00231;HG00239;HG00242;HG00243;HG00247;HG00251;HG00253;HG00259;HG00263;HG00268;HG00274;HG00285;HG00306;HG00309;HG00311;HG00319;HG00320;HG00327;HG00343;HG00344;HG00345;HG00353;HG00366;HG00367;HG00373;HG00377;NA06984;NA07056;NA07347;NA07357;NA11892;NA11894;NA11930;NA11994…	115	C
chr1	157679728	157679729	HG00123;HG00136;HG00146;HG00177;HG00233;HG00252;HG00256;HG00259;HG00260;HG00261;HG00265;HG00269;HG00275;HG00281;HG00335;HG00343;HG00346;HG00372;NA06986;NA06989;NA06994;NA11831;NA12275;NA12342;NA12347;NA12761;NA12829;NA18858;NA18861;NA18873;NA18909;NA18916;NA18934;NA19093;NA19129;NA20507;NA20581;NA20582;NA20778;NA20798	40	G
chr1	157680113	157680114	HG00103;HG00108;HG00116;HG00117;HG00119;HG00120;HG00123;HG00124;HG00137;HG00139;HG00142;HG00160;HG00171;HG00177;HG00180;HG00183;HG00231;HG00239;HG00242;HG00243;HG00247;HG00250;HG00251;HG00253;HG00259;HG00263;HG00268;HG00274;HG00285;HG00306;HG00309;HG00311;HG00319;HG00320;HG00327;HG00343;HG00344;HG00345;HG00353;HG00366;HG00367;HG00373;HG00377;NA06984;NA07056;NA07347;NA07357;NA11892;NA11894;NA11930…	117	T
chr1	158146027	158146028	HG00103;HG00108;HG00117;HG00119;HG00124;HG00139;HG00154;HG00179;HG00232;HG00250;HG00256;HG00264;HG00267;HG00271;HG00275;HG00276;HG00277;HG00281;HG00315;HG00324;HG00337;HG00339;HG00342;HG00344;HG00372;HG01334;NA07347;NA11843;NA11893;NA12154;NA12287;NA12383;NA12751;NA12763;NA12777;NA12778;NA12891;NA18510;NA18858;NA18917;NA19099;NA19108;NA19130;NA19171;NA19209;NA19247;NA20520;NA20528;NA20529;NA20539…	62	G
chr1	158146091	158146092	HG00108;HG00117;HG00119;HG00124;HG00139;HG00154;HG00179;HG00250;HG00256;HG00264;HG00267;HG00271;HG00275;HG00276;HG00277;HG00281;HG00315;HG00324;HG00337;HG00339;HG00372;NA07347;NA11893;NA12154;NA12383;NA12751;NA12763;NA12778;NA12891;NA18858;NA19099;NA19108;NA19130;NA19171;NA19209;NA19247;NA20520;NA20528;NA20529;NA20539;NA20541;NA20582;NA20752;NA20758;NA20761;NA20774;NA20790;NA20792;NA20797	49	C
chr1	158495208	158495209	HG00103;HG00108;HG00116;HG00137;HG00141;HG00146;HG00148;HG00150;HG00151;HG00152;HG00156;HG00158;HG00159;HG00171;HG00179;HG00185;HG00187;HG00188;HG00232;HG00236;HG00243;HG00244;HG00252;HG00253;HG00257;HG00258;HG00259;HG00260;HG00261;HG00263;HG00265;HG00266;HG00268;HG00273;HG00275;HG00277;HG00278;HG00280;HG00285;HG00309;HG00310;HG00311;HG00312;HG00321;HG00334;HG00337;HG00339;HG00343;HG00345;HG00346…	152	C
chr1	162775266	162775267	HG00100;HG00106;HG00108;HG00111;HG00118;HG00122;HG00123;HG00124;HG00126;HG00127;HG00136;HG00141;HG00152;HG00154;HG00159;HG00179;HG00182;HG00239;HG00244;HG00245;HG00251;HG00253;HG00260;HG00266;HG00267;HG00271;HG00276;HG00282;HG00285;HG00311;HG00313;HG00315;HG00323;HG00326;HG00337;HG00339;HG00344;HG00353;HG00372;HG00375;HG00377;HG01334;NA07051;NA07347;NA10847;NA11831;NA12144;NA12154;NA12155;NA12272…	100	C
chr1	164326452	164326453	HG00096;HG00100;HG00103;HG00112;HG00118;HG00122;HG00123;HG00127;HG00131;HG00133;HG00137;HG00138;HG00139;HG00141;HG00142;HG00146;HG00150;HG00151;HG00152;HG00158;HG00160;HG00171;HG00174;HG00177;HG00178;HG00182;HG00233;HG00236;HG00239;HG00243;HG00247;HG00251;HG00252;HG00256;HG00259;HG00260;HG00261;HG00262;HG00264;HG00265;HG00266;HG00268;HG00271;HG00275;HG00276;HG00277;HG00280;HG00281;HG00282;HG00315…	123	G
chr1	166244926	166244927	HG00108;NA07000;NA07347;NA10847;NA11830;NA11920;NA11992;NA12044;NA12045;NA12144;NA12750;NA12878;NA12891;NA12892;NA18498;NA18499;NA18504;NA18510;NA18519;NA18523;NA18858;NA18861;NA18871;NA18907;NA18909;NA18916;NA19099;NA19102;NA19114;NA19130;NA19131;NA19160;NA19200;NA19204;NA19209;NA19225;NA19257;NA20809	38	T
chr1	166246863	166246864	HG00127;HG00139;HG00156;HG00158;HG00231;HG00271;HG00281;HG00282;HG00285;HG00310;HG00315;HG00321;HG00338;HG00343;HG00346;NA07347;NA11920;NA11995;NA12144;NA12751;NA12878;NA12891;NA12892;NA18498;NA18499;NA18858;NA18873;NA18909;NA18916;NA18923;NA18934;NA19099;NA19114;NA19198;NA19207;NA19223;NA19225;NA19257;NA20527;NA20528;NA20541;NA20803;NA20814	43	G
chr1	167394490	167394491	HG00122;HG00126;HG00141;HG00142;HG00143;HG00148;HG00150;HG00151;HG00152;HG00156;HG00173;HG00177;HG00231;HG00247;HG00266;HG00269;NA07357;NA11992;NA11995;NA12004;NA12043;NA12155;NA18502;NA18908;NA19108;NA20503;NA20505;NA20506;NA20510;NA20513;NA20517;NA20520;NA20524;NA20528;NA20530;NA20531;NA20532;NA20534;NA20535;NA20538;NA20541;NA20785	42	C
chr1	168025441	168025442	HG00096;HG00111;HG00114;HG00116;HG00133;HG00137;HG00138;HG00141;HG00143;HG00151;HG00152;HG00154;HG00182;HG00183;HG00187;HG00232;HG00236;HG00244;HG00250;HG00251;HG00252;HG00253;HG00258;HG00259;HG00261;HG00264;HG00267;HG00271;HG00272;HG00277;HG00278;HG00281;HG00282;HG00309;HG00324;HG00325;HG00353;HG00372;HG00373;NA06986;NA06989;NA07357;NA11830;NA11843;NA11892;NA11893;NA11894;NA11931;NA12044;NA12058…	97	A
chr1	168025482	168025483	HG00096;HG00108;HG00133;HG00136;HG00141;HG00142;HG00149;HG00150;HG00160;HG00231;HG00251;HG00258;HG00263;HG00275;HG00277;HG00282;HG00284;HG00309;HG00334;HG00342;HG00345;HG00366;HG00367;HG00377;NA06994;NA07056;NA11830;NA11892;NA11930;NA12043;NA12058;NA12275;NA12286;NA12750;NA12777;NA18486;NA18498;NA18505;NA18868;NA18870;NA18910;NA18912;NA19108;NA19137;NA19207;NA19257;NA20502;NA20518;NA20529;NA20538…	63	C
chr1	168025537	168025538	HG00096;HG00100;HG00103;HG00111;HG00116;HG00117;HG00120;HG00122;HG00123;HG00124;HG00131;HG00133;HG00136;HG00137;HG00138;HG00139;HG00141;HG00142;HG00143;HG00146;HG00150;HG00151;HG00152;HG00154;HG00156;HG00158;HG00159;HG00160;HG00174;HG00182;HG00183;HG00185;HG00186;HG00187;HG00188;HG00231;HG00232;HG00236;HG00242;HG00243;HG00244;HG00245;HG00246;HG00249;HG00250;HG00251;HG00252;HG00253;HG00256;HG00257…	239	T
chr1	168025576	168025577	HG00108;HG00118;HG00137;HG00139;HG00150;HG00159;HG00187;HG00259;HG00315;HG00320;HG00326;HG00336;HG00366;HG01334;NA11831;NA11992;NA12004;NA12347;NA12489;NA12761;NA12829;NA18502;NA18519;NA18520;NA18912;NA19171;NA19172;NA19256;NA20502;NA20507;NA20518;NA20536;NA20541;NA20582;NA20589;NA20754;NA20766;NA20785;NA20801;NA20802;NA20803;NA20804;NA20809;NA20810;NA20811	45	C
chr1	171308831	171308832	HG00096;HG00103;HG00112;HG00118;HG00119;HG00120;HG00124;HG00125;HG00139;HG00141;HG00149;HG00150;HG00151;HG00152;HG00155;HG00158;HG00171;HG00174;HG00177;HG00185;HG00189;HG00236;HG00243;HG00244;HG00250;HG00253;HG00256;HG00258;HG00260;HG00263;HG00264;HG00265;HG00267;HG00269;HG00273;HG00277;HG00281;HG00284;HG00285;HG00312;HG00319;HG00330;HG00334;HG00335;HG00336;HG00337;HG00343;HG00344;HG00353;HG00361…	157	A
chr1	171639718	171639719	HG00136;HG00148;HG00186;HG00242;HG00261;HG00265;HG00271;HG00312;HG00346;HG00361;HG00367;NA07051;NA07056;NA11843;NA11892;NA12400;NA12489;NA12717;NA18504;NA18508;NA18511;NA18908;NA18916;NA19093;NA19099;NA19108;NA19137;NA19160;NA19189;NA19200;NA19204;NA20505;NA20518;NA20529;NA20538;NA20539;NA20540;NA20766;NA20768;NA20774;NA20778;NA20785;NA20792;NA20800;NA20806;NA20811	46	T
chr1	175014249	175014250	HG00127;HG00154;HG00177;HG00188;HG00231;HG00259;HG00262;HG00267;HG00309;HG00324;HG00361;HG00367;HG00375;HG00377;NA11830;NA11843;NA12006;NA12716;NA12829;NA18508;NA18511;NA18934;NA19099;NA19160;NA19223;NA20502;NA20518;NA20519;NA20524;NA20539;NA20582;NA20758;NA20773;NA20785;NA20801;NA20803;NA20809;NA20812;NA20815	39	A
chr1	175129945	175129946	HG00103;HG00125;HG00127;HG00137;HG00154;HG00188;HG00189;HG00231;HG00236;HG00244;HG00252;HG00258;HG00261;HG00262;HG00263;HG00266;HG00268;HG00280;HG00285;HG00310;HG00315;HG00339;HG00343;HG00346;HG01334;NA06989;NA11831;NA11993;NA11995;NA12144;NA12155;NA12283;NA12342;NA12761;NA18517;NA18870;NA18908;NA18912;NA18916;NA18917;NA19099;NA19116;NA19131;NA19209;NA19236;NA19248;NA20517;NA20530;NA20543;NA20783…	53	C
chr1	178716162	178716163	HG00106;HG00111;HG00118;HG00122;HG00126;HG00136;HG00141;HG00150;HG00151;HG00152;HG00155;HG00160;HG00176;HG00188;HG00246;HG00247;HG00265;HG00268;HG00281;HG00282;HG00313;HG00326;HG00329;HG00335;HG00353;HG00373;NA06994;NA07056;NA11830;NA12273;NA12761;NA12775;NA12891;NA12892;NA18486;NA18489;NA18498;NA18499;NA18505;NA18508;NA18511;NA18517;NA18519;NA18520;NA18861;NA18867;NA18868;NA18908;NA18909;NA18910…	82	G
chr1	179064231	179064232	HG00106;HG00112;HG00118;HG00122;HG00126;HG00141;HG00142;HG00143;HG00148;HG00149;HG00150;HG00151;HG00152;HG00156;HG00173;HG00177;HG00179;HG00180;HG00231;HG00247;HG00266;HG00267;HG00269;NA07056;NA07357;NA10851;NA11829;NA11830;NA11831;NA11992;NA11993;NA11994;NA11995;NA12004;NA12006;NA12043;NA12044;NA12144;NA12154;NA12155;NA12489;NA18502;NA18505;NA18507;NA18508;NA19099;NA20502;NA20503;NA20504;NA20505…	79	A
chr1	179416955	179416956	HG00111;HG00114;HG00119;HG00120;HG00122;HG00127;HG00131;HG00137;HG00139;HG00142;HG00143;HG00149;HG00154;HG00155;HG00156;HG00158;HG00160;HG00171;HG00173;HG00174;HG00176;HG00178;HG00183;HG00185;HG00188;HG00232;HG00246;HG00247;HG00250;HG00252;HG00258;HG00263;HG00264;HG00265;HG00266;HG00267;HG00268;HG00274;HG00275;HG00276;HG00280;HG00306;HG00311;HG00312;HG00325;HG00326;HG00334;HG00342;HG00343;HG00344…	145	A
chr1	182305146	182305147	HG00106;HG00131;HG00137;HG00150;HG00151;HG00171;HG00176;HG00177;HG00186;HG00231;HG00232;HG00236;HG00243;HG00244;HG00247;HG00249;HG00250;HG00257;HG00261;HG00267;HG00268;HG00275;HG00311;HG00313;HG00338;HG00345;HG00361;HG00366;HG00372;HG01334;NA06986;NA06994;NA11829;NA11995;NA12004;NA12044;NA12249;NA12275;NA12286;NA12340;NA12342;NA12348;NA12383;NA12399;NA12413;NA12716;NA12717;NA12777;NA12830;NA12890…	83	T
chr1	182305165	182305166	HG00106;HG00131;HG00137;HG00150;HG00151;HG00171;HG00176;HG00177;HG00186;HG00231;HG00232;HG00236;HG00243;HG00244;HG00247;HG00249;HG00250;HG00257;HG00261;HG00267;HG00268;HG00275;HG00311;HG00313;HG00338;HG00345;HG00361;HG00366;HG00372;HG01334;NA06986;NA06994;NA07000;NA11829;NA11843;NA11995;NA12004;NA12044;NA12249;NA12275;NA12286;NA12340;NA12342;NA12348;NA12383;NA12399;NA12413;NA12716;NA12717;NA12777…	85	C
chr1	192216229	192216230	HG00096;HG00106;HG00111;HG00116;HG00117;HG00120;HG00123;HG00124;HG00125;HG00127;HG00133;HG00136;HG00142;HG00149;HG00154;HG00155;HG00156;HG00158;HG00173;HG00174;HG00176;HG00177;HG00183;HG00186;HG00189;HG00231;HG00232;HG00233;HG00245;HG00249;HG00251;HG00252;HG00253;HG00256;HG00257;HG00260;HG00261;HG00263;HG00264;HG00266;HG00271;HG00273;HG00274;HG00275;HG00277;HG00278;HG00280;HG00282;HG00285;HG00306…	169	A
chr1	192216485	192216486	HG00096;HG00106;HG00111;HG00116;HG00117;HG00120;HG00123;HG00124;HG00125;HG00126;HG00127;HG00133;HG00136;HG00149;HG00154;HG00155;HG00156;HG00158;HG00173;HG00174;HG00176;HG00177;HG00183;HG00186;HG00188;HG00189;HG00231;HG00232;HG00233;HG00245;HG00249;HG00251;HG00252;HG00253;HG00256;HG00257;HG00260;HG00261;HG00263;HG00264;HG00266;HG00271;HG00273;HG00274;HG00275;HG00277;HG00278;HG00280;HG00282;HG00285…	173	T
chr1	192216499	192216500	HG00106;HG00127;HG00160;HG00177;HG00231;HG00232;HG00233;HG00246;HG00259;HG00264;HG00265;HG00274;HG00275;HG00280;HG00309;HG00310;HG00311;HG00313;HG00319;HG00320;HG00324;HG00325;HG00339;HG00361;HG00366;NA07037;NA07048;NA11831;NA11892;NA12006;NA12043;NA12058;NA12154;NA12249;NA12342;NA12751;NA12829;NA12842;NA12890;NA12891;NA18499;NA18502;NA18505;NA18510;NA18519;NA18522;NA18858;NA18867;NA18873;NA18909…	67	C
chr1	192216817	192216818	HG00096;HG00106;HG00111;HG00116;HG00117;HG00120;HG00123;HG00124;HG00125;HG00127;HG00133;HG00136;HG00149;HG00154;HG00155;HG00156;HG00158;HG00173;HG00174;HG00176;HG00177;HG00183;HG00186;HG00188;HG00189;HG00232;HG00233;HG00245;HG00249;HG00251;HG00252;HG00253;HG00256;HG00257;HG00260;HG00261;HG00263;HG00264;HG00266;HG00271;HG00273;HG00274;HG00275;HG00277;HG00278;HG00280;HG00282;HG00285;HG00309;HG00310…	167	G
chr1	192216847	192216848	HG00096;HG00106;HG00111;HG00116;HG00117;HG00120;HG00123;HG00124;HG00125;HG00127;HG00133;HG00136;HG00154;HG00155;HG00156;HG00158;HG00173;HG00174;HG00176;HG00183;HG00186;HG00188;HG00189;HG00232;HG00233;HG00245;HG00249;HG00251;HG00252;HG00253;HG00256;HG00257;HG00260;HG00261;HG00263;HG00264;HG00266;HG00271;HG00273;HG00274;HG00275;HG00277;HG00278;HG00280;HG00282;HG00285;HG00309;HG00310;HG00311;HG00312…	162	C
chr1	201489285	201489286	HG00108;HG00111;HG00118;HG00119;HG00122;HG00133;HG00138;HG00143;HG00148;HG00155;HG00174;HG00178;HG00183;HG00188;HG00239;HG00243;HG00250;HG00253;HG00257;HG00260;HG00265;HG00271;HG00276;HG00281;HG00319;HG00334;HG00335;HG00337;HG00339;HG00346;HG00366;HG00377;NA06989;NA07051;NA07347;NA07357;NA11830;NA11831;NA11893;NA11894;NA11920;NA11992;NA11993;NA11994;NA12249;NA12272;NA12347;NA12489;NA12716;NA12761…	79	C
chr1	202408593	202408594	HG00100;HG00111;HG00112;HG00117;HG00118;HG00122;HG00124;HG00125;HG00126;HG00131;HG00136;HG00137;HG00138;HG00142;HG00143;HG00150;HG00151;HG00160;HG00171;HG00173;HG00174;HG00177;HG00178;HG00182;HG00186;HG00231;HG00232;HG00233;HG00236;HG00243;HG00244;HG00250;HG00260;HG00261;HG00262;HG00263;HG00264;HG00265;HG00267;HG00268;HG00271;HG00275;HG00277;HG00280;HG00285;HG00309;HG00310;HG00320;HG00321;HG00323…	141	C
chr1	202977808	202977809	HG00106;HG00108;HG00116;HG00123;HG00143;HG00146;HG00149;HG00155;HG00156;HG00158;HG00159;HG00174;HG00177;HG00187;HG00188;HG00243;HG00244;HG00252;HG00259;HG00269;HG00280;HG00311;HG00315;HG00319;HG00335;HG00339;NA06986;NA07056;NA10851;NA11831;NA11894;NA11920;NA12249;NA12286;NA12341;NA12489;NA12716;NA12718;NA12751;NA12827;NA12842;NA18508;NA18510;NA19099;NA19171;NA19204;NA20508;NA20512;NA20521;NA20524…	62	G
chr1	203818972	203818973	HG00106;HG00108;HG00111;HG00125;HG00127;HG00138;HG00139;HG00141;HG00142;HG00146;HG00150;HG00154;HG00183;HG00186;HG00187;HG00188;HG00233;HG00243;HG00245;HG00246;HG00253;HG00256;HG00259;HG00262;HG00269;HG00271;HG00274;HG00309;HG00312;HG00320;HG00325;HG00344;HG00361;HG00375;NA06989;NA07048;NA10851;NA11894;NA12272;NA12342;NA12383;NA12413;NA12489;NA12546;NA12749;NA12751;NA12763;NA18487;NA18499;NA18511…	82	C
chr1	205320427	205320428	HG00096;HG00100;HG00111;HG00116;HG00118;HG00119;HG00120;HG00123;HG00127;HG00131;HG00138;HG00148;HG00149;HG00150;HG00151;HG00152;HG00160;HG00174;HG00178;HG00231;HG00233;HG00239;HG00244;HG00245;HG00247;HG00259;HG00264;HG00278;HG00320;HG00325;HG00338;HG00353;HG00366;HG00377;NA06994;NA07048;NA11843;NA12044;NA12282;NA12283;NA12342;NA12348;NA12399;NA12778;NA18486;NA18498;NA18520;NA18867;NA18908;NA19138…	70	A
chr1	205320468	205320469	HG00123;HG00143;HG00146;HG00150;HG00155;HG00171;HG00173;HG00176;HG00177;HG00180;HG00182;HG00183;HG00185;HG00232;HG00236;HG00243;HG00250;HG00253;HG00257;HG00261;HG00263;HG00266;HG00267;HG00269;HG00274;HG00276;HG00280;HG00306;HG00309;HG00312;HG00315;HG00319;HG00326;HG00334;HG00335;HG00336;HG00339;HG00342;HG00344;HG00367;HG00369;HG00372;HG00373;NA06986;NA07051;NA07056;NA07357;NA10851;NA11830;NA11894…	109	G
chr1	211487043	211487044	HG00106;HG00112;HG00118;HG00122;HG00141;HG00148;HG00152;HG00156;HG00177;HG00231;HG00247;HG00266;HG00267;NA07056;NA11830;NA11831;NA11992;NA11993;NA12006;NA12043;NA12144;NA12155;NA20504;NA20506;NA20507;NA20509;NA20512;NA20513;NA20515;NA20521;NA20524;NA20525;NA20527;NA20531;NA20532;NA20534;NA20539;NA20540;NA20541	39	G
chr1	211590327	211590328	HG00116;HG00118;HG00122;HG00123;HG00127;HG00139;HG00141;HG00177;HG00180;HG00233;HG00239;HG00245;HG00250;HG00258;HG00259;HG00267;HG00271;HG00276;HG00285;HG00309;HG00328;HG00334;HG00335;HG00337;NA07051;NA07056;NA07347;NA11829;NA11893;NA11995;NA12006;NA12283;NA12287;NA12716;NA12750;NA12761;NA12777;NA12889;NA12890;NA12891;NA18916;NA19225;NA20525;NA20588;NA20589;NA20752;NA20758;NA20768;NA20769;NA20772…	63	G
chr1	214656475	214656476	HG00106;HG00112;HG00114;HG00117;HG00133;HG00137;HG00138;HG00142;HG00146;HG00150;HG00154;HG00185;HG00243;HG00256;HG00265;HG00269;HG00275;HG00281;HG00282;HG00306;HG00312;HG00330;HG00331;HG00334;HG00339;HG00366;HG00375;NA07357;NA11830;NA11893;NA11920;NA12144;NA12154;NA12249;NA12272;NA12273;NA12399;NA12717;NA12778;NA12843;NA12890;NA20502;NA20508;NA20513;NA20518;NA20520;NA20524;NA20525;NA20527;NA20529…	64	G
chr1	214656696	214656697	HG00108;HG00111;HG00112;HG00117;HG00119;HG00120;HG00122;HG00125;HG00127;HG00131;HG00137;HG00139;HG00141;HG00146;HG00150;HG00151;HG00152;HG00156;HG00158;HG00159;HG00171;HG00174;HG00177;HG00183;HG00186;HG00189;HG00231;HG00232;HG00236;HG00242;HG00243;HG00244;HG00245;HG00246;HG00247;HG00249;HG00251;HG00252;HG00256;HG00257;HG00258;HG00261;HG00264;HG00266;HG00267;HG00268;HG00269;HG00271;HG00272;HG00280…	173	C
chr1	219783278	219783279	HG00096;HG00100;HG00103;HG00108;HG00111;HG00116;HG00117;HG00125;HG00131;HG00133;HG00136;HG00137;HG00139;HG00141;HG00143;HG00146;HG00160;HG00173;HG00174;HG00176;HG00179;HG00180;HG00183;HG00185;HG00188;HG00189;HG00233;HG00239;HG00243;HG00244;HG00245;HG00246;HG00247;HG00251;HG00252;HG00253;HG00256;HG00257;HG00258;HG00262;HG00263;HG00264;HG00267;HG00268;HG00269;HG00271;HG00273;HG00275;HG00280;HG00282…	165	T
chr1	219785592	219785593	HG00108;HG00125;HG00126;HG00139;HG00159;HG00177;HG00180;HG00183;HG00189;HG00233;HG00239;HG00243;HG00244;HG00245;HG00246;HG00256;HG00260;HG00262;HG00267;HG00275;HG00285;HG00319;HG00321;HG00327;HG00330;HG00335;HG00338;HG00345;HG00361;NA11830;NA11930;NA11993;NA12273;NA12342;NA12716;NA12751;NA12761;NA12890;NA18499;NA18505;NA18520;NA18868;NA18870;NA18908;NA18916;NA18951;NA19099;NA19102;NA19108;NA19119…	70	G
chr1	220427143	220427144	HG00111;HG00133;HG00142;HG00146;HG00148;HG00154;HG00174;HG00176;HG00179;HG00187;HG00189;HG00239;HG00244;HG00257;HG00269;HG00277;HG00325;NA06986;NA06994;NA10851;NA11843;NA11931;NA12004;NA12043;NA12287;NA12718;NA12763;NA12775;NA12777;NA12890;NA18916;NA20537;NA20539;NA20761;NA20772;NA20778;NA20796;NA20801;NA20805	39	A
chr1	220427660	220427661	HG00096;HG00100;HG00106;HG00138;HG00160;HG00189;HG00256;HG00262;HG00266;HG00271;HG00277;HG00278;HG00321;HG00335;HG00337;HG00342;NA11920;NA12045;NA12282;NA12383;NA12717;NA12749;NA12763;NA12830;NA12842;NA12843;NA18499;NA18505;NA18508;NA18510;NA18520;NA18909;NA18916;NA18923;NA18934;NA19093;NA19098;NA19099;NA19102;NA19107;NA19114;NA19116;NA19131;NA19137;NA19138;NA19160;NA19189;NA19235;NA19236;NA19247…	61	C
chr1	224044967	224044968	HG00106;HG00127;HG00136;HG00137;HG00143;HG00152;HG00174;HG00187;HG00246;HG00250;HG00259;HG00263;HG00273;HG00309;HG00324;HG00325;HG00327;HG00331;HG00375;NA11829;NA11892;NA12044;NA12045;NA12144;NA12272;NA12273;NA12287;NA12342;NA12763;NA12775;NA18502;NA18505;NA18858;NA18870;NA18907;NA18909;NA18912;NA18934;NA19093;NA19098;NA19099;NA19108;NA19114;NA19147;NA19171;NA19190;NA19213;NA19223;NA19235;NA19248…	62	C
chr1	224363369	224363370	HG00096;HG00100;HG00103;HG00108;HG00111;HG00114;HG00117;HG00120;HG00123;HG00124;HG00125;HG00127;HG00133;HG00136;HG00139;HG00146;HG00154;HG00158;HG00159;HG00160;HG00171;HG00178;HG00182;HG00183;HG00186;HG00187;HG00188;HG00189;HG00233;HG00236;HG00239;HG00246;HG00249;HG00250;HG00251;HG00253;HG00258;HG00259;HG00261;HG00262;HG00264;HG00268;HG00277;HG00280;HG00284;HG00309;HG00312;HG00319;HG00324;HG00325…	163	A
chr1	227621934	227621935	HG00117;HG00122;HG00124;HG00143;HG00150;HG00152;HG00171;HG00179;HG00185;HG00188;HG00233;HG00236;HG00242;HG00251;HG00256;HG00259;HG00261;HG00271;HG00319;HG01334;NA07347;NA12004;NA12154;NA12155;NA12272;NA12273;NA12275;NA12341;NA12342;NA12383;NA12399;NA12778;NA18511;NA18516;NA18519;NA18522;NA18858;NA18868;NA18933;NA19099;NA19130;NA19131;NA19147;NA19198;NA19200;NA19213;NA19236;NA20513;NA20515;NA20529…	68	G
chr1	228290662	228290663	HG00096;HG00178;HG00189;HG00258;HG00361;HG00372;NA11892;NA11893;NA12044;NA12144;NA12287;NA12383;NA12489;NA12761;NA12777;NA12778;NA12843;NA18498;NA18502;NA18505;NA18516;NA18517;NA18858;NA18867;NA18870;NA18909;NA19093;NA19129;NA19190;NA19209;NA19225;NA19256;NA20506;NA20513;NA20521;NA20589;NA20759;NA20766;NA20773;NA20796;NA20800;NA20802	42	G
chr1	229824977	229824978	HG00103;HG00112;HG00118;HG00122;HG00123;HG00124;HG00125;HG00131;HG00138;HG00143;HG00149;HG00155;HG00160;HG00179;HG00182;HG00185;HG00189;HG00231;HG00243;HG00246;HG00247;HG00250;HG00251;HG00253;HG00259;HG00260;HG00261;HG00264;HG00265;HG00266;HG00267;HG00272;HG00275;HG00276;HG00284;HG00309;HG00321;HG00323;HG00344;HG00375;NA07037;NA07048;NA11892;NA11930;NA11931;NA11993;NA11994;NA12006;NA12043;NA12058…	87	C
chr1	235611292	235611293	HG00141;HG00151;HG00159;HG00179;HG00243;HG00342;NA07056;NA10851;NA12155;NA12341;NA12489;NA12546;NA12778;NA12829;NA18498;NA18502;NA18505;NA18508;NA18511;NA18858;NA18861;NA18870;NA19093;NA19099;NA19119;NA19129;NA19130;NA19138;NA19190;NA19200;NA19209;NA19225;NA19247;NA20502;NA20504;NA20506;NA20515;NA20519;NA20527;NA20531;NA20537;NA20582;NA20754;NA20756;NA20785;NA20813;NA20815	47	G
chr1	236647735	236647736	HG00108;HG00112;HG00114;HG00116;HG00120;HG00139;HG00151;HG00156;HG00179;HG00180;HG00182;HG00233;HG00243;HG00245;HG00247;HG00251;HG00253;HG00257;HG00258;HG00261;HG00274;HG00275;HG00280;HG00281;HG00282;HG00284;HG00285;HG00309;HG00310;HG00311;HG00320;HG00321;HG00324;HG00325;HG00327;HG00329;HG00335;HG00337;HG00343;HG00372;HG00377;HG01334;NA06986;NA07048;NA07357;NA11831;NA11892;NA11920;NA11930;NA11992…	101	C
chr1	237144730	237144731	HG00111;HG00112;HG00117;HG00118;HG00120;HG00124;HG00137;HG00138;HG00139;HG00141;HG00143;HG00149;HG00152;HG00156;HG00159;HG00174;HG00177;HG00178;HG00179;HG00187;HG00188;HG00231;HG00233;HG00246;HG00247;HG00249;HG00250;HG00252;HG00253;HG00256;HG00258;HG00259;HG00261;HG00267;HG00268;HG00269;HG00272;HG00280;HG00281;HG00282;HG00312;HG00315;HG00324;HG00325;HG00326;HG00329;HG00331;HG00334;HG00335;HG00342…	145	G
chr1	238090513	238090514	HG00112;HG00118;HG00119;HG00125;HG00126;HG00127;HG00136;HG00137;HG00143;HG00148;HG00149;HG00156;HG00174;HG00177;HG00182;HG00188;HG00236;HG00243;HG00247;HG00249;HG00252;HG00256;HG00258;HG00261;HG00263;HG00264;HG00265;HG00266;HG00267;HG00271;HG00275;HG00276;HG00278;HG00281;HG00309;HG00310;HG00311;HG00319;HG00320;HG00321;HG00323;HG00329;HG00334;HG00339;HG00343;HG00346;HG00361;HG00367;HG00373;NA07048…	144	T
chr1	240307960	240307961	HG00117;HG00118;HG00125;HG00127;HG00133;HG00137;HG00138;HG00141;HG00146;HG00151;HG00154;HG00159;HG00171;HG00180;HG00183;HG00185;HG00189;HG00231;HG00232;HG00233;HG00236;HG00249;HG00257;HG00260;HG00266;HG00277;HG00281;HG00284;HG00312;HG00315;HG00319;HG00324;HG00326;HG00331;HG00334;HG00335;HG00337;HG00345;HG00366;HG00375;HG01334;NA06984;NA06986;NA07347;NA11894;NA11992;NA12006;NA12044;NA12045;NA12058…	89	A
chr1	240308199	240308200	HG00096;HG00108;HG00124;HG00126;HG00136;HG00139;HG00141;HG00148;HG00152;HG00155;HG00159;HG00180;HG00189;HG00231;HG00244;HG00246;HG00247;HG00253;HG00257;HG00271;HG00281;HG00285;HG01334;NA06986;NA06994;NA07347;NA11829;NA11894;NA11993;NA11994;NA11995;NA12006;NA12045;NA12058;NA12144;NA12275;NA12342;NA12489;NA12750;NA12751;NA12761;NA12878;NA12892;NA18498;NA18499;NA18507;NA18517;NA18523;NA18858;NA18867…	64	T
chr1	240308347	240308348	HG00108;HG00119;HG00124;HG00126;HG00139;HG00141;HG00146;HG00148;HG00152;HG00155;HG00159;HG00180;HG00189;HG00231;HG00232;HG00249;HG00257;HG00260;HG00275;HG00281;HG01334;NA06984;NA06986;NA07048;NA07347;NA11894;NA11995;NA12006;NA12045;NA12058;NA12144;NA12275;NA12878;NA12892;NA18498;NA18858;NA18908;NA18923;NA19172;NA19204;NA19247;NA20504;NA20515;NA20525;NA20527;NA20531;NA20539;NA20544;NA20770;NA20803	50	C
chr1	240308365	240308366	HG00114;HG00117;HG00123;HG00125;HG00127;HG00133;HG00137;HG00142;HG00150;HG00154;HG00183;HG00233;HG00236;HG00256;HG00276;HG00277;HG00312;HG00319;HG00320;HG00324;HG00334;HG00335;HG00336;HG00339;HG00345;HG00346;HG00375;NA07357;NA10847;NA11992;NA12044;NA12155;NA12249;NA12383;NA12718;NA18486;NA18489;NA18909;NA18910;NA19098;NA19130;NA19131;NA19197;NA19225;NA19235;NA19236;NA20508;NA20517;NA20519;NA20524…	56	A
chr1	240308381	240308382	HG00118;HG00138;HG00141;HG00146;HG00151;HG00155;HG00159;HG00171;HG00180;HG00185;HG00189;HG00231;HG00232;HG00249;HG00257;HG00260;HG00266;HG00281;HG00284;HG00315;HG00326;HG00331;HG00337;HG00366;HG01334;NA06984;NA06986;NA07347;NA11894;NA12006;NA12045;NA12058;NA12144;NA12400;NA18505;NA18510;NA18858;NA18873;NA18907;NA18912;NA18917;NA18933;NA19102;NA19116;NA19129;NA19131;NA19147;NA19160;NA19171;NA19209…	59	C
chr1	247004030	247004031	HG00106;HG00114;HG00136;HG00139;HG00141;HG00154;HG00155;HG00189;HG00263;HG00266;HG00285;HG00320;HG00321;HG00338;HG00345;HG00361;HG01334;NA06986;NA07051;NA11829;NA11892;NA12155;NA12413;NA12717;NA12718;NA12842;NA18486;NA18505;NA18520;NA18858;NA18868;NA18908;NA18912;NA18916;NA19099;NA19102;NA19138;NA19172;NA19190;NA19248;NA20512;NA20515;NA20525;NA20536;NA20582;NA20752;NA20772;NA20786;NA20814;NA20815…	51	T
chr1	247206374	247206375	HG00096;HG00100;HG00108;HG00111;HG00117;HG00118;HG00119;HG00122;HG00138;HG00141;HG00143;HG00146;HG00148;HG00149;HG00151;HG00154;HG00155;HG00160;HG00179;HG00182;HG00186;HG00187;HG00188;HG00189;HG00231;HG00232;HG00236;HG00244;HG00245;HG00249;HG00250;HG00251;HG00252;HG00253;HG00256;HG00259;HG00260;HG00263;HG00265;HG00266;HG00268;HG00272;HG00274;HG00276;HG00277;HG00278;HG00281;HG00284;HG00285;HG00311…	147	G
chr1	247206884	247206885	HG00108;HG00119;HG00158;HG00160;HG00177;HG00182;HG00185;HG00187;HG00231;HG00245;HG00257;HG00258;HG00259;HG00271;HG00280;HG00284;HG00285;HG00311;HG00312;HG00315;HG00324;HG00331;HG00335;HG00366;HG00372;NA06986;NA07056;NA07357;NA10847;NA11829;NA11830;NA11893;NA11920;NA12273;NA12283;NA12342;NA12842;NA12843;NA18487;NA18489;NA18499;NA18511;NA18519;NA18873;NA18917;NA18923;NA18933;NA19093;NA19116;NA19119…	68	C
chr2	277002	277003	HG00103;HG00112;HG00116;HG00118;HG00123;HG00124;HG00126;HG00127;HG00136;HG00137;HG00142;HG00143;HG00150;HG00151;HG00154;HG00155;HG00156;HG00158;HG00159;HG00160;HG00173;HG00174;HG00177;HG00179;HG00180;HG00183;HG00186;HG00187;HG00189;HG00231;HG00232;HG00239;HG00242;HG00244;HG00246;HG00252;HG00253;HG00256;HG00259;HG00262;HG00264;HG00265;HG00266;HG00269;HG00273;HG00274;HG00275;HG00276;HG00280;HG00282…	154	A
chr2	3391568	3391569	HG00122;HG00142;HG00146;HG00148;HG00150;HG00152;HG00173;HG00177;HG00231;HG00267;HG00269;NA07000;NA07056;NA07357;NA11829;NA11830;NA11992;NA11993;NA11994;NA11995;NA12004;NA12006;NA12043;NA12044;NA12144;NA12154;NA12155;NA12489;NA18502;NA18505;NA18507;NA18508;NA19099;NA20502;NA20504;NA20508;NA20510;NA20513;NA20515;NA20521;NA20524;NA20527;NA20528;NA20529;NA20530;NA20531;NA20532;NA20534;NA20535;NA20536…	55	G
chr2	10711921	10711922	HG00136;HG00155;HG00174;HG00180;HG00187;HG00243;HG00245;HG00250;HG00278;HG00280;HG00323;HG00334;HG00336;HG00361;HG00375;NA06986;NA07056;NA10847;NA11843;NA12777;NA18486;NA18498;NA18499;NA18505;NA18873;NA18908;NA19093;NA19098;NA19116;NA19198;NA19209;NA19223;NA20502;NA20544;NA20588;NA20589;NA20756;NA20758;NA20771;NA20795;NA20801	41	G
chr2	20729596	20729597	HG00103;HG00106;HG00118;HG00119;HG00133;HG00136;HG00138;HG00142;HG00148;HG00152;HG00180;HG00185;HG00186;HG00233;HG00239;HG00242;HG00246;HG00257;HG00265;HG00273;HG00281;HG00320;HG00329;HG00330;HG00346;HG00361;NA06989;NA07037;NA07048;NA07051;NA11831;NA11893;NA11894;NA12045;NA12249;NA12282;NA12399;NA12400;NA12413;NA12751;NA12761;NA12777;NA12892;NA18498;NA18505;NA18507;NA18520;NA18522;NA18523;NA18861…	98	T
chr2	30480749	30480750	HG00111;HG00114;HG00119;HG00123;HG00124;HG00138;HG00150;HG00159;HG00183;HG00188;HG00189;HG00242;HG00246;HG00251;HG00253;HG00262;HG00280;HG00325;HG00343;HG00366;HG00369;HG00377;NA06984;NA06986;NA06989;NA07056;NA07347;NA10847;NA10851;NA11992;NA12716;NA12751;NA12763;NA12777;NA18489;NA18907;NA18910;NA18933;NA19098;NA19108;NA19116;NA19119;NA19147;NA19172;NA19190;NA19235;NA20519;NA20589;NA20768;NA20807…	52	T
chr2	30480755	30480756	HG00111;HG00114;HG00123;HG00124;HG00138;HG00141;HG00150;HG00159;HG00188;HG00189;HG00242;HG00246;HG00251;HG00262;HG00325;HG00343;HG00366;HG00369;HG00377;NA06984;NA06986;NA06989;NA07056;NA07347;NA10847;NA10851;NA11992;NA12716;NA12718;NA12751;NA12763;NA12777;NA18907;NA18910;NA18923;NA18933;NA19098;NA19108;NA19116;NA19119;NA19147;NA19172;NA19190;NA19235;NA20589;NA20768;NA20807;NA20810;NA20815	49	A
chr2	33788654	33788655	HG00100;HG00103;HG00123;HG00124;HG00127;HG00131;HG00133;HG00139;HG00141;HG00142;HG00143;HG00148;HG00156;HG00158;HG00159;HG00177;HG00179;HG00180;HG00182;HG00185;HG00186;HG00231;HG00232;HG00233;HG00236;HG00239;HG00245;HG00246;HG00247;HG00256;HG00260;HG00261;HG00262;HG00265;HG00267;HG00268;HG00269;HG00273;HG00277;HG00281;HG00282;HG00306;HG00309;HG00310;HG00315;HG00323;HG00324;HG00325;HG00331;HG00336…	115	C
chr2	37431645	37431646	HG00096;HG00103;HG00111;HG00117;HG00119;HG00123;HG00124;HG00127;HG00138;HG00139;HG00141;HG00143;HG00152;HG00159;HG00171;HG00231;HG00233;HG00242;HG00245;HG00250;HG00252;HG00258;HG00259;HG00263;HG00266;HG00267;HG00268;HG00280;HG00281;HG00282;HG00285;HG00309;HG00310;HG00311;HG00313;HG00321;HG00323;HG00324;HG00326;HG00331;HG00335;HG00337;HG00338;HG00343;HG00353;HG00369;HG00373;NA07037;NA07051;NA10847…	123	C
chr2	38044661	38044662	HG00100;HG00112;HG00118;HG00119;HG00120;HG00122;HG00124;HG00125;HG00133;HG00143;HG00156;HG00159;HG00173;HG00177;HG00178;HG00186;HG00242;HG00246;HG00251;HG00258;HG00261;HG00266;HG00274;HG00278;HG00312;HG00315;HG00324;HG00330;HG00331;HG00346;HG00353;HG00367;HG00375;HG00377;HG01334;NA11831;NA11930;NA11931;NA11993;NA11995;NA12058;NA12282;NA12546;NA12717;NA12763;NA12890;NA12892;NA18858;NA18907;NA18909…	67	G
chr2	38978474	38978475	HG00096;HG00116;HG00117;HG00159;HG00178;HG00186;HG00232;HG00236;HG00260;HG00261;HG00262;HG00268;HG00274;HG00276;HG00280;HG00320;HG00321;HG00324;HG00329;HG00353;HG00367;HG00375;NA06986;NA07051;NA12283;NA12763;NA12889;NA18486;NA18489;NA18501;NA18516;NA18520;NA18526;NA18856;NA18867;NA18910;NA18923;NA18934;NA19130;NA19172;NA19247;NA20799;NA20804;NA20810;NA20811;NA20814;NA20815	47	T
chr2	42077585	42077586	HG00117;HG00125;HG00152;HG00189;HG00244;HG00252;HG00253;HG00266;HG00315;HG00323;HG00342;NA06994;NA10847;NA11892;NA11894;NA11931;NA11992;NA11993;NA11995;NA12043;NA12044;NA12275;NA12283;NA12342;NA12489;NA12717;NA12878;NA18499;NA18504;NA18505;NA18516;NA18853;NA18861;NA18867;NA18870;NA18909;NA18916;NA18917;NA18933;NA18934;NA19114;NA19137;NA19138;NA20541;NA20752;NA20803	46	C
chr2	51056711	51056712	HG00103;HG00111;HG00119;HG00124;HG00127;HG00139;HG00146;HG00148;HG00152;HG00156;HG00160;HG00177;HG00178;HG00179;HG00180;HG00183;HG00186;HG00187;HG00188;HG00233;HG00244;HG00253;HG00257;HG00258;HG00261;HG00262;HG00265;HG00268;HG00275;HG00277;HG00280;HG00282;HG00310;HG00311;HG00324;HG00326;HG00329;HG00330;HG00334;HG00336;HG00339;HG00342;HG00343;HG00345;HG00346;HG00353;HG00361;HG00372;NA06986;NA06989…	107	C
chr2	55470114	55470115	HG00103;HG00112;HG00117;HG00124;HG00125;HG00126;HG00133;HG00151;HG00152;HG00155;HG00159;HG00160;HG00176;HG00179;HG00183;HG00185;HG00236;HG00242;HG00243;HG00250;HG00251;HG00258;HG00259;HG00263;HG00264;HG00269;HG00271;HG00272;HG00281;HG00285;HG00311;HG00331;HG00334;HG00361;NA07037;NA07048;NA07357;NA11830;NA11992;NA11995;NA12006;NA12043;NA12044;NA12058;NA12154;NA12272;NA12273;NA12342;NA12348;NA12716…	94	C
chr2	55523023	55523024	HG00112;HG00122;HG00126;HG00142;HG00151;HG00156;HG00173;HG00180;HG00231;HG00266;NA07357;NA11829;NA11830;NA11831;NA11992;NA11994;NA12004;NA12006;NA12144;NA12154;NA12155;NA20504;NA20506;NA20507;NA20510;NA20512;NA20515;NA20519;NA20521;NA20525;NA20527;NA20528;NA20529;NA20532;NA20535;NA20536;NA20537;NA20538;NA20539	39	A
chr2	58687894	58687895	HG00100;HG00112;HG00123;HG00127;HG00131;HG00136;HG00137;HG00142;HG00143;HG00148;HG00155;HG00159;HG00179;HG00233;HG00242;HG00244;HG00253;HG00257;HG00275;HG00277;HG00278;HG00280;HG00310;HG00312;HG00313;HG00320;HG00327;HG00345;HG00375;NA06984;NA07037;NA07357;NA11992;NA11995;NA12006;NA12043;NA12144;NA12340;NA12342;NA12347;NA12348;NA12413;NA12749;NA12878;NA12891;NA20506;NA20516;NA20529;NA20530;NA20582…	55	G
chr2	58688844	58688845	HG00100;HG00112;HG00116;HG00123;HG00127;HG00131;HG00136;HG00137;HG00142;HG00143;HG00148;HG00155;HG00159;HG00179;HG00233;HG00242;HG00244;HG00253;HG00257;HG00275;HG00277;HG00278;HG00280;HG00310;HG00312;HG00313;HG00320;HG00327;HG00345;HG00375;NA06984;NA07037;NA07357;NA11992;NA11995;NA12006;NA12043;NA12144;NA12340;NA12342;NA12347;NA12348;NA12413;NA12749;NA12878;NA12889;NA12891;NA18505;NA18511;NA18933…	63	T
chr2	58688906	58688907	HG00103;HG00111;HG00119;HG00120;HG00122;HG00125;HG00136;HG00143;HG00148;HG00150;HG00156;HG00158;HG00159;HG00160;HG00176;HG00178;HG00180;HG00183;HG00189;HG00236;HG00239;HG00246;HG00249;HG00250;HG00251;HG00261;HG00264;HG00268;HG00269;HG00275;HG00277;HG00278;HG00281;HG00282;HG00313;HG00315;HG00319;HG00320;HG00321;HG00323;HG00326;HG00336;HG00337;HG00338;HG00343;HG00344;HG00346;HG00353;HG00361;HG00367…	110	G
chr2	60962302	60962303	HG00100;HG00108;HG00111;HG00112;HG00116;HG00117;HG00119;HG00123;HG00124;HG00131;HG00136;HG00138;HG00142;HG00143;HG00148;HG00149;HG00150;HG00154;HG00155;HG00156;HG00159;HG00160;HG00177;HG00178;HG00180;HG00232;HG00239;HG00242;HG00244;HG00249;HG00250;HG00251;HG00252;HG00256;HG00257;HG00258;HG00259;HG00260;HG00262;HG00265;HG00266;HG00268;HG00269;HG00276;HG00277;HG00280;HG00281;HG00306;HG00309;HG00312…	177	T
chr2	63849490	63849491	HG00114;HG00117;HG00119;HG00124;HG00125;HG00126;HG00127;HG00133;HG00141;HG00152;HG00155;HG00160;HG00171;HG00174;HG00176;HG00179;HG00183;HG00243;HG00246;HG00247;HG00251;HG00252;HG00256;HG00257;HG00258;HG00259;HG00261;HG00265;HG00274;HG00275;HG00276;HG00277;HG00278;HG00280;HG00281;HG00309;HG00310;HG00311;HG00315;HG00323;HG00331;HG00334;HG00344;HG00367;HG00375;HG00377;NA06984;NA07037;NA07048;NA07051…	120	T
chr2	64479059	64479060	HG00100;HG00103;HG00117;HG00122;HG00171;HG00231;HG00233;HG00277;HG00321;HG00331;HG00366;HG00373;NA07347;NA11894;NA12413;NA12489;NA12546;NA12843;NA12891;NA18510;NA18858;NA18873;NA18907;NA18909;NA19129;NA19137;NA19236;NA20509;NA20512;NA20530;NA20582;NA20589;NA20790;NA20799;NA20802;NA20808;NA20810;NA20814	38	G
chr2	65432485	65432486	HG00096;HG00103;HG00116;HG00120;HG00133;HG00137;HG00141;HG00143;HG00149;HG00151;HG00155;HG00160;HG00178;HG00183;HG00186;HG00189;HG00239;HG00243;HG00247;HG00251;HG00258;HG00259;HG00263;HG00264;HG00271;HG00272;HG00282;HG00284;HG00285;HG00309;HG00315;HG00320;HG00323;HG00324;HG00325;HG00326;HG00335;HG00345;NA06994;NA07056;NA07347;NA07357;NA10847;NA11892;NA11920;NA12006;NA12272;NA12286;NA12287;NA12342…	93	T
chr2	65432856	65432857	HG00096;HG00103;HG00116;HG00120;HG00133;HG00137;HG00141;HG00143;HG00149;HG00151;HG00155;HG00160;HG00178;HG00183;HG00186;HG00189;HG00239;HG00242;HG00243;HG00247;HG00251;HG00258;HG00259;HG00263;HG00264;HG00271;HG00272;HG00282;HG00284;HG00285;HG00309;HG00315;HG00320;HG00323;HG00324;HG00325;HG00326;HG00335;HG00345;NA06994;NA07056;NA07347;NA07357;NA10847;NA11892;NA11920;NA12006;NA12272;NA12286;NA12287…	95	T
chr2	65432951	65432952	HG00096;HG00103;HG00116;HG00120;HG00133;HG00137;HG00141;HG00143;HG00149;HG00151;HG00155;HG00160;HG00178;HG00183;HG00186;HG00189;HG00239;HG00242;HG00243;HG00247;HG00251;HG00258;HG00259;HG00263;HG00264;HG00271;HG00272;HG00282;HG00284;HG00285;HG00309;HG00315;HG00320;HG00323;HG00324;HG00325;HG00326;HG00335;HG00345;NA06994;NA07056;NA07347;NA07357;NA10847;NA11892;NA11920;NA12006;NA12272;NA12286;NA12287…	104	T
chr2	65497633	65497634	HG00100;HG00106;HG00111;HG00123;HG00124;HG00131;HG00138;HG00146;HG00159;HG00173;HG00231;HG00244;HG00246;HG00256;HG00262;HG00266;HG00310;HG00321;HG00324;HG00336;HG00337;HG00338;HG00342;HG00372;HG00377;NA06986;NA07037;NA11830;NA11894;NA11930;NA12144;NA12155;NA18486;NA18517;NA19098;NA19116;NA19209;NA20506;NA20516;NA20530;NA20539;NA20543;NA20752;NA20754;NA20756;NA20758;NA20768;NA20774;NA20801;NA20802…	53	T
chr2	71038208	71038209	HG00100;HG00106;HG00108;HG00116;HG00117;HG00119;HG00125;HG00126;HG00136;HG00139;HG00148;HG00149;HG00155;HG00171;HG00176;HG00180;HG00185;HG00186;HG00231;HG00239;HG00243;HG00246;HG00249;HG00253;HG00259;HG00260;HG00265;HG00267;HG00268;HG00271;HG00272;HG00275;HG00276;HG00280;HG00284;HG00324;HG00325;HG00326;HG00327;HG00329;HG00334;HG00337;HG00338;HG00342;HG00346;HG00367;HG00372;HG01334;NA07048;NA07051…	144	T
chr2	75118855	75118856	HG00100;HG00111;HG00123;HG00124;HG00125;HG00126;HG00127;HG00131;HG00133;HG00137;HG00141;HG00142;HG00149;HG00152;HG00155;HG00160;HG00174;HG00176;HG00179;HG00182;HG00183;HG00239;HG00243;HG00247;HG00256;HG00258;HG00261;HG00264;HG00269;HG00272;HG00280;HG00310;HG00311;HG00312;HG00319;HG00320;HG00325;HG00331;HG00336;HG00338;HG00343;HG00345;HG00361;HG00367;NA06994;NA07037;NA07056;NA07357;NA11829;NA11830…	126	T
chr2	85568809	85568810	HG00096;HG00116;HG00119;HG00120;HG00124;HG00127;HG00133;HG00136;HG00141;HG00151;HG00159;HG00160;HG00171;HG00173;HG00174;HG00177;HG00182;HG00231;HG00236;HG00243;HG00261;HG00263;HG00268;HG00269;HG00271;HG00272;HG00273;HG00276;HG00277;HG00280;HG00282;HG00284;HG00310;HG00315;HG00321;HG00324;HG00325;HG00326;HG00327;HG00330;HG00335;HG00337;HG00338;HG00343;HG00345;HG00346;HG00361;HG00369;HG00372;HG00373…	126	G
chr2	85570151	85570152	HG00096;HG00100;HG00108;HG00114;HG00119;HG00124;HG00133;HG00136;HG00137;HG00138;HG00139;HG00160;HG00171;HG00174;HG00178;HG00183;HG00185;HG00188;HG00232;HG00236;HG00239;HG00243;HG00249;HG00259;HG00260;HG00263;HG00268;HG00271;HG00272;HG00273;HG00277;HG00280;HG00282;HG00284;HG00310;HG00312;HG00313;HG00319;HG00320;HG00325;HG00329;HG00334;HG00336;HG00338;HG00342;HG00344;HG00353;HG00361;NA06994;NA07347…	90	A
chr2	85570156	85570157	HG00096;HG00100;HG00108;HG00114;HG00119;HG00124;HG00133;HG00136;HG00137;HG00138;HG00139;HG00160;HG00171;HG00174;HG00178;HG00183;HG00185;HG00188;HG00232;HG00236;HG00239;HG00243;HG00249;HG00259;HG00260;HG00263;HG00268;HG00271;HG00272;HG00273;HG00277;HG00280;HG00282;HG00284;HG00310;HG00312;HG00313;HG00319;HG00320;HG00324;HG00325;HG00329;HG00334;HG00336;HG00337;HG00338;HG00342;HG00344;HG00346;HG00353…	91	C
chr2	86709710	86709711	HG00118;HG00122;HG00142;HG00143;HG00148;HG00151;HG00173;HG00177;HG00179;HG00180;HG00231;HG00266;NA07056;NA10851;NA11829;NA11830;NA11831;NA11992;NA11993;NA11995;NA12006;NA12043;NA12044;NA12144;NA12154;NA12155;NA18508;NA20503;NA20506;NA20508;NA20509;NA20510;NA20512;NA20513;NA20516;NA20517;NA20518;NA20519;NA20520;NA20521;NA20527;NA20528;NA20529;NA20531;NA20532;NA20534;NA20536;NA20539;NA20540;NA20541	50	T
chr2	91936462	91936463	HG00111;HG00117;HG00119;HG00124;HG00142;HG00146;HG00186;HG00231;HG00247;HG00313;NA07037;NA07051;NA10847;NA11894;NA11930;NA11995;NA12154;NA12155;NA12716;NA12718;NA12750;NA12777;NA12842;NA12890;NA18498;NA18510;NA18511;NA18517;NA18868;NA18907;NA18910;NA18916;NA18917;NA18923;NA18934;NA19102;NA19108;NA19137;NA19138;NA19189;NA19190;NA19198;NA19207;NA19213;NA20510;NA20519;NA20525;NA20538;NA20541;NA20543…	61	G
chr2	99182532	99182533	HG00126;HG00141;HG00142;HG00143;HG00149;HG00152;HG00177;HG00179;HG00180;HG00231;HG00247;HG00267;NA10851;NA11829;NA11830;NA11831;NA11992;NA11995;NA12004;NA12006;NA12043;NA12044;NA12144;NA12154;NA12155;NA12489;NA18505;NA18508;NA19099;NA20507;NA20508;NA20509;NA20512;NA20515;NA20516;NA20518;NA20519;NA20524;NA20528;NA20530;NA20534;NA20535;NA20536;NA20541	44	T
chr2	101042481	101042482	HG00106;HG00108;HG00116;HG00119;HG00126;HG00133;HG00146;HG00173;HG00176;HG00177;HG00178;HG00182;HG00186;HG00187;HG00239;HG00260;HG00262;HG00267;HG00269;HG00280;HG00315;HG00320;HG00321;HG00326;HG00329;HG00334;HG00337;HG00339;HG00342;HG00344;HG00346;HG00361;HG00367;HG00372;HG00375;HG01334;NA06984;NA06989;NA07056;NA11831;NA11892;NA11931;NA11992;NA11994;NA12004;NA12043;NA12273;NA12282;NA12283;NA12286…	106	G
chr2	101635537	101635538	HG00096;HG00103;HG00116;HG00117;HG00118;HG00119;HG00123;HG00124;HG00127;HG00131;HG00136;HG00138;HG00160;HG00174;HG00178;HG00179;HG00180;HG00187;HG00189;HG00242;HG00243;HG00250;HG00252;HG00256;HG00257;HG00259;HG00260;HG00265;HG00266;HG00267;HG00268;HG00273;HG00277;HG00278;HG00281;HG00306;HG00310;HG00325;HG00327;HG00330;HG00331;HG00336;HG00342;HG00361;HG00367;NA06984;NA07037;NA07051;NA07357;NA11829…	107	C
chr2	107314736	107314737	HG00112;HG00123;HG00137;HG00152;HG00158;HG00176;HG00245;HG00253;HG00256;HG00259;HG00260;HG00277;HG00285;HG00325;HG00326;HG00330;HG00337;HG00345;HG00353;HG00372;HG01334;NA06984;NA07357;NA11843;NA12044;NA12275;NA12342;NA12383;NA12400;NA12717;NA18498;NA18511;NA18873;NA18908;NA18910;NA18916;NA19147;NA19171;NA19197;NA19204;NA19207;NA19213;NA19225;NA20504;NA20506;NA20510;NA20525;NA20541;NA20758;NA20761…	52	T
chr2	108537682	108537683	HG00124;HG00136;HG00143;HG00158;HG00174;HG00177;HG00183;HG00242;HG00264;HG00266;HG00267;HG00277;HG00315;HG00321;HG00323;HG00345;HG00372;HG00375;HG00377;NA07051;NA12006;NA12058;NA12383;NA12489;NA12890;NA18486;NA18487;NA18498;NA18499;NA18502;NA18505;NA18517;NA18519;NA18856;NA18910;NA19098;NA19114;NA19130;NA19152;NA19160;NA19200;NA20505;NA20520;NA20532;NA20536;NA20542;NA20758;NA20773;NA20810	49	A
chr2	109124511	109124512	HG00108;HG00138;HG00142;HG00152;HG00177;HG00178;HG00231;HG00239;HG00256;HG00260;HG00261;HG00262;HG00263;HG00268;HG00320;HG00325;HG00344;HG00366;NA07037;NA07357;NA11829;NA11830;NA11831;NA11843;NA11893;NA11930;NA12006;NA12044;NA12275;NA12286;NA12751;NA12763;NA12778;NA12889;NA18486;NA18487;NA18498;NA18511;NA18858;NA18867;NA18870;NA18908;NA19116;NA19131;NA19209;NA19213;NA19236;NA20504;NA20519;NA20521…	71	T
chr2	109124521	109124522	HG00103;HG00108;HG00123;HG00125;HG00138;HG00142;HG00146;HG00152;HG00159;HG00177;HG00178;HG00180;HG00231;HG00239;HG00256;HG00260;HG00261;HG00262;HG00266;HG00268;HG00273;HG00284;HG00320;HG00321;HG00344;HG00366;NA07037;NA07051;NA07357;NA11829;NA11830;NA11831;NA11843;NA11893;NA11930;NA12006;NA12044;NA12155;NA12275;NA12286;NA12341;NA12751;NA12763;NA12778;NA12889;NA18486;NA18487;NA18498;NA18867;NA19093…	84	A
chr2	109381926	109381927	HG00108;HG00117;HG00131;HG00139;HG00155;HG00236;HG00239;HG00252;HG00262;HG00271;HG00275;HG00281;HG00284;HG00312;HG00335;HG00339;HG00343;HG00366;HG00369;NA07347;NA10847;NA11893;NA18486;NA18498;NA18499;NA18520;NA18526;NA18867;NA18908;NA18916;NA19102;NA19114;NA19147;NA19172;NA19223;NA20524;NA20766;NA20795;NA20796;NA20800;NA20801;NA20807	42	A
chr2	111725463	111725464	HG00112;HG00114;HG00152;HG00180;HG00278;HG00284;HG00285;HG00313;HG00319;HG00338;HG00339;HG00343;HG00361;NA07347;NA11894;NA12348;NA12489;NA12775;NA12878;NA12891;NA18486;NA18487;NA18498;NA18505;NA18508;NA18510;NA18858;NA18867;NA18868;NA18873;NA18907;NA18908;NA18909;NA18923;NA18934;NA19093;NA19099;NA19102;NA19116;NA19119;NA19129;NA19138;NA19152;NA19160;NA19171;NA19172;NA19189;NA19198;NA19225;NA19236…	63	G
chr2	112526865	112526866	HG00103;HG00120;HG00122;HG00137;HG00138;HG00142;HG00151;HG00158;HG00159;HG00182;HG00183;HG00188;HG00236;HG00239;HG00245;HG00249;HG00256;HG00257;HG00258;HG00262;HG00264;HG00266;HG00268;HG00280;HG00321;HG00338;HG00339;HG00342;HG00367;HG01334;NA06986;NA06989;NA07048;NA07051;NA11993;NA11995;NA12043;NA12044;NA12154;NA12155;NA12282;NA12286;NA12340;NA12348;NA12383;NA12399;NA12400;NA12717;NA12749;NA12751…	95	G
chr2	112698387	112698388	HG00111;HG00112;HG00118;HG00122;HG00124;HG00126;HG00131;HG00136;HG00137;HG00143;HG00148;HG00151;HG00152;HG00158;HG00176;HG00186;HG00236;HG00244;HG00245;HG00246;HG00247;HG00251;HG00253;HG00257;HG00259;HG00262;HG00265;HG00271;HG00272;HG00275;HG00282;HG00284;HG00309;HG00324;HG00325;HG00329;HG00335;HG00337;HG00344;HG00367;NA06984;NA06994;NA07048;NA07051;NA07347;NA11829;NA11892;NA11894;NA11931;NA11993…	113	G
chr2	114369645	114369646	HG00106;HG00116;HG00125;HG00137;HG00139;HG00141;HG00149;HG00151;HG00155;HG00158;HG00159;HG00173;HG00178;HG00242;HG00247;HG00260;HG00264;HG00275;HG00276;HG00277;HG00309;HG00310;HG00319;HG00335;HG00353;HG00369;HG00375;NA07056;NA10847;NA11893;NA11931;NA11992;NA12006;NA12154;NA12282;NA12287;NA12341;NA12399;NA12716;NA12778;NA12827;NA12842;NA12889;NA18489;NA18498;NA18861;NA18908;NA18910;NA18916;NA18951…	82	C
chr2	114369668	114369669	HG00096;HG00116;HG00125;HG00137;HG00139;HG00141;HG00143;HG00146;HG00148;HG00149;HG00151;HG00156;HG00158;HG00159;HG00173;HG00180;HG00242;HG00247;HG00258;HG00260;HG00263;HG00264;HG00275;HG00276;HG00277;HG00309;HG00310;HG00319;HG00325;HG00329;HG00344;HG00353;HG00369;HG00375;NA07037;NA10847;NA11931;NA11992;NA12006;NA12058;NA12282;NA12287;NA12341;NA12399;NA12778;NA12842;NA12889;NA18486;NA18489;NA18858…	86	A
chr2	120978199	120978200	HG00126;HG00141;HG00143;HG00156;HG00231;HG00236;HG00266;HG00267;HG00311;NA06989;NA07357;NA11829;NA11830;NA11995;NA12155;NA12383;NA18502;NA18505;NA18508;NA19093;NA19099;NA19102;NA19108;NA19114;NA19130;NA19137;NA19171;NA20505;NA20506;NA20508;NA20513;NA20516;NA20519;NA20524;NA20529;NA20530;NA20534;NA20536;NA20538	39	C
chr2	127315032	127315033	HG00114;HG00120;HG00123;HG00131;HG00143;HG00150;HG00155;HG00160;HG00173;HG00177;HG00178;HG00179;HG00185;HG00188;HG00244;HG00249;HG00258;HG00260;HG00266;HG00267;HG00284;HG00306;HG00311;HG00313;HG00319;HG00321;HG00329;HG00342;HG00344;HG00367;HG00372;HG00375;HG00377;NA06986;NA07051;NA11830;NA11892;NA12006;NA12275;NA12287;NA12340;NA12399;NA12400;NA12716;NA12750;NA12778;NA12827;NA18486;NA18487;NA18498…	88	C
chr2	129276719	129276720	HG00108;HG00117;HG00118;HG00137;HG00152;HG00243;HG00257;HG00261;HG00271;HG00272;HG00275;HG00282;HG00312;HG00331;HG00336;HG00345;HG00375;HG01334;NA10847;NA11920;NA11995;NA12006;NA12044;NA12275;NA12400;NA12775;NA12777;NA18916;NA18934;NA19209;NA19248;NA19257;NA20506;NA20509;NA20519;NA20531;NA20539;NA20582;NA20754;NA20758;NA20766;NA20796;NA20800;NA20808;NA20810;NA20812;NA20828	47	T
chr2	130909060	130909061	HG00103;HG00112;HG00117;HG00125;HG00127;HG00131;HG00133;HG00138;HG00152;HG00155;HG00159;HG00171;HG00174;HG00179;HG00231;HG00233;HG00246;HG00249;HG00251;HG00256;HG00261;HG00268;HG00275;HG00276;HG00284;HG00285;HG00310;HG00312;HG00326;HG00334;HG00344;HG00373;HG00375;HG00377;HG01334;NA06984;NA06989;NA07037;NA07056;NA07357;NA11892;NA11893;NA11920;NA11930;NA11994;NA12058;NA12272;NA12282;NA12341;NA12342…	75	G
chr2	130909080	130909081	HG00103;HG00112;HG00117;HG00120;HG00125;HG00127;HG00131;HG00133;HG00138;HG00148;HG00152;HG00159;HG00160;HG00171;HG00174;HG00179;HG00231;HG00233;HG00246;HG00249;HG00251;HG00256;HG00261;HG00268;HG00275;HG00276;HG00277;HG00284;HG00285;HG00310;HG00312;HG00334;HG00343;HG00344;HG00366;HG00373;HG00375;HG00377;HG01334;NA06984;NA06989;NA07037;NA07056;NA07357;NA11892;NA11893;NA11920;NA11930;NA11994;NA12058…	79	C
chr2	132200306	132200307	HG00106;HG00111;HG00126;HG00139;HG00142;HG00149;HG00155;HG00159;HG00178;HG00187;HG00189;HG00242;HG00253;HG00258;HG00261;HG00262;HG00264;HG00265;HG00267;HG00271;HG00272;HG00277;HG00278;HG00280;HG00285;HG00313;HG00315;HG00319;HG00320;HG00324;HG00325;HG00331;HG00339;HG00343;HG00345;HG00353;HG00372;NA06984;NA06994;NA07000;NA07037;NA07048;NA07056;NA07347;NA10847;NA11893;NA11992;NA11994;NA11995;NA12004…	112	G
chr2	132200344	132200345	HG00106;HG00111;HG00126;HG00139;HG00142;HG00149;HG00155;HG00159;HG00178;HG00187;HG00189;HG00242;HG00253;HG00258;HG00262;HG00264;HG00265;HG00267;HG00271;HG00272;HG00277;HG00278;HG00280;HG00285;HG00313;HG00315;HG00319;HG00320;HG00323;HG00324;HG00325;HG00331;HG00339;HG00343;HG00345;HG00353;HG00372;NA06984;NA06994;NA07000;NA07037;NA07048;NA07056;NA10847;NA11893;NA11992;NA11994;NA11995;NA12004;NA12045…	100	C
chr2	132201467	132201468	HG00139;HG00142;HG00155;HG00159;HG00178;HG00187;HG00189;HG00242;HG00245;HG00258;HG00262;HG00264;HG00265;HG00271;HG00272;HG00277;HG00280;HG00285;HG00313;HG00319;HG00320;HG00324;HG00331;HG00343;HG00372;NA06984;NA06994;NA07037;NA07048;NA07056;NA10847;NA11893;NA11994;NA12004;NA12045;NA12249;NA12287;NA12342;NA12413;NA12716;NA12749;NA12750;NA12778;NA12878;NA12891;NA12892;NA18499;NA18526;NA19116;NA19171…	70	G
chr2	132201581	132201582	HG00139;HG00142;HG00155;HG00159;HG00187;HG00189;HG00245;HG00258;HG00262;HG00264;HG00265;HG00272;HG00277;HG00280;HG00313;HG00315;HG00320;HG00324;HG00328;HG00331;HG00343;NA06984;NA06994;NA07037;NA07048;NA10847;NA11893;NA11995;NA12004;NA12045;NA12249;NA12287;NA12342;NA12413;NA12489;NA12716;NA12750;NA12778;NA12878;NA12891;NA12892;NA18511;NA18517;NA18519;NA18908;NA18912;NA18933;NA19102;NA19107;NA19116…	78	A
chr2	132201735	132201736	HG00142;HG00155;HG00159;HG00178;HG00187;HG00189;HG00242;HG00245;HG00258;HG00262;HG00264;HG00265;HG00272;HG00280;HG00313;HG00315;HG00320;HG00324;HG00328;HG00331;HG00343;NA07037;NA07048;NA07056;NA10847;NA11893;NA12045;NA12249;NA12287;NA12342;NA12413;NA12489;NA12716;NA12749;NA12750;NA18511;NA18517;NA18519;NA18912;NA19107;NA19130;NA19137;NA19171;NA19172;NA19209;NA19256;NA20502;NA20505;NA20508;NA20509…	72	C
chr2	132480985	132480986	HG00103;HG00106;HG00111;HG00112;HG00114;HG00116;HG00117;HG00122;HG00124;HG00125;HG00126;HG00131;HG00136;HG00137;HG00139;HG00141;HG00142;HG00146;HG00150;HG00151;HG00156;HG00159;HG00171;HG00174;HG00176;HG00177;HG00178;HG00179;HG00180;HG00183;HG00187;HG00231;HG00232;HG00233;HG00236;HG00239;HG00242;HG00243;HG00245;HG00247;HG00249;HG00252;HG00253;HG00257;HG00258;HG00261;HG00265;HG00267;HG00268;HG00269…	147	C
chr2	132481525	132481526	HG00103;HG00106;HG00111;HG00112;HG00116;HG00117;HG00118;HG00124;HG00125;HG00126;HG00131;HG00136;HG00137;HG00139;HG00150;HG00151;HG00156;HG00159;HG00171;HG00174;HG00176;HG00177;HG00178;HG00179;HG00180;HG00183;HG00187;HG00231;HG00233;HG00236;HG00242;HG00245;HG00247;HG00249;HG00252;HG00253;HG00257;HG00258;HG00261;HG00265;HG00267;HG00268;HG00269;HG00271;HG00272;HG00275;HG00277;HG00278;HG00309;HG00310…	141	C
chr2	132481528	132481529	HG00103;HG00106;HG00111;HG00112;HG00116;HG00117;HG00118;HG00124;HG00125;HG00126;HG00131;HG00136;HG00137;HG00139;HG00146;HG00150;HG00151;HG00156;HG00159;HG00171;HG00174;HG00176;HG00177;HG00178;HG00179;HG00180;HG00183;HG00187;HG00231;HG00232;HG00233;HG00236;HG00242;HG00245;HG00247;HG00249;HG00252;HG00253;HG00257;HG00258;HG00261;HG00265;HG00267;HG00268;HG00269;HG00271;HG00272;HG00275;HG00277;HG00278…	143	C
chr2	136956732	136956733	HG00100;HG00179;HG00231;HG00246;HG00249;HG00253;HG00257;HG00260;HG00268;HG00273;HG00276;HG00281;HG00284;HG00315;HG00323;HG00325;HG00330;HG00337;HG00344;HG00346;HG00373;HG00377;NA06986;NA11931;NA12006;NA12058;NA12144;NA12275;NA12342;NA12489;NA12763;NA12889;NA18498;NA18505;NA18517;NA18933;NA18951;NA19107;NA19130;NA19138;NA19172;NA19248;NA20502;NA20504;NA20505;NA20507;NA20509;NA20515;NA20518;NA20520…	81	T
chr2	139045851	139045852	HG00108;HG00118;HG00119;HG00120;HG00133;HG00136;HG00143;HG00152;HG00154;HG00156;HG00177;HG00180;HG00236;HG00247;HG00256;HG00258;HG00261;HG00266;HG00276;HG00280;HG00310;HG00323;HG00353;HG00375;HG00377;NA11831;NA12044;NA12399;NA12761;NA12763;NA12890;NA20502;NA20519;NA20544;NA20581;NA20800;NA20809;NA20814;NA20819	39	A
chr2	139046300	139046301	HG00103;HG00116;HG00120;HG00122;HG00123;HG00126;HG00127;HG00136;HG00138;HG00156;HG00160;HG00176;HG00177;HG00231;HG00232;HG00239;HG00243;HG00245;HG00249;HG00250;HG00251;HG00256;HG00258;HG00260;HG00264;HG00267;HG00268;HG00275;HG00278;HG00315;HG00320;HG00321;HG00324;HG00325;HG00327;HG00338;HG00339;HG00342;HG00345;HG00366;HG01334;NA06989;NA06994;NA07000;NA07347;NA07357;NA11830;NA11831;NA11843;NA11892…	133	A
chr2	153246214	153246215	HG00100;HG00108;HG00122;HG00125;HG00137;HG00149;HG00151;HG00155;HG00174;HG00179;HG00180;HG00246;HG00263;HG00319;HG00329;HG00335;HG00336;HG00337;HG00353;HG00361;NA12347;NA12413;NA12489;NA12749;NA12890;NA18486;NA18511;NA18517;NA18520;NA18909;NA18917;NA19098;NA19225;NA19236;NA20507;NA20513;NA20519;NA20536;NA20582;NA20771	40	C
chr2	159860394	159860395	HG00096;HG00122;HG00125;HG00142;HG00148;HG00155;HG00156;HG00160;HG00174;HG00180;HG00183;HG00232;HG00258;HG00259;HG00266;HG00273;HG00277;HG00282;HG00313;HG00330;HG00337;HG00369;HG01334;NA11931;NA12004;NA12058;NA12275;NA12400;NA12749;NA12827;NA18505;NA18508;NA18868;NA18910;NA19093;NA19114;NA19207;NA20505;NA20506;NA20512;NA20520;NA20521;NA20525;NA20538;NA20543;NA20581;NA20589;NA20754;NA20759;NA20786…	58	C
chr2	160319337	160319338	HG00106;HG00158;HG00185;HG00264;HG00284;HG00313;NA06986;NA12283;NA12286;NA12400;NA12750;NA18501;NA18505;NA18507;NA18510;NA18519;NA18856;NA18861;NA18868;NA18907;NA19093;NA19102;NA19114;NA19119;NA19129;NA19171;NA19172;NA19189;NA19204;NA20504;NA20508;NA20513;NA20519;NA20524;NA20535;NA20766;NA20770;NA20796;NA20802;NA20815	40	A
chr2	162359982	162359983	HG00119;HG00124;HG00141;HG00152;HG00244;HG00257;HG00262;HG00263;HG00268;HG00285;HG00306;HG00310;HG00315;HG00320;HG00325;HG00326;HG00335;HG00336;HG00337;HG00344;HG00345;HG00346;HG00366;HG00369;HG00373;NA06994;NA07347;NA11920;NA12286;NA20515;NA20527;NA20757;NA20761;NA20768;NA20770;NA20786;NA20795;NA20798;NA20801;NA20804;NA20805;NA20810;NA20826	43	T
chr2	171609126	171609127	HG00096;HG00100;HG00103;HG00106;HG00108;HG00116;HG00117;HG00118;HG00120;HG00125;HG00126;HG00127;HG00131;HG00133;HG00139;HG00141;HG00142;HG00151;HG00155;HG00160;HG00174;HG00176;HG00178;HG00183;HG00189;HG00232;HG00233;HG00244;HG00247;HG00251;HG00257;HG00258;HG00259;HG00260;HG00261;HG00262;HG00266;HG00269;HG00275;HG00276;HG00277;HG00285;HG00309;HG00310;HG00320;HG00321;HG00323;HG00326;HG00329;HG00334…	149	G
chr2	174939983	174939984	HG00096;HG00100;HG00108;HG00112;HG00117;HG00124;HG00133;HG00136;HG00138;HG00146;HG00148;HG00150;HG00154;HG00156;HG00160;HG00173;HG00177;HG00178;HG00182;HG00185;HG00187;HG00231;HG00233;HG00236;HG00239;HG00243;HG00245;HG00246;HG00247;HG00249;HG00253;HG00258;HG00261;HG00262;HG00264;HG00269;HG00271;HG00273;HG00275;HG00277;HG00282;HG00284;HG00285;HG00313;HG00319;HG00325;HG00329;HG00331;HG00335;HG00342…	138	G
chr2	174946759	174946760	HG00117;HG00118;HG00123;HG00125;HG00136;HG00154;HG00177;HG00231;HG00233;HG00243;HG00244;HG00246;HG00249;HG00257;HG00261;HG00264;HG00266;HG00268;HG00273;HG00278;HG00284;HG00309;HG00310;HG00312;HG00321;HG00324;HG00325;HG00329;HG00331;HG00346;HG00353;HG00366;HG00375;HG01334;NA06994;NA07048;NA07056;NA07357;NA10851;NA11892;NA11893;NA11894;NA11993;NA11994;NA11995;NA12058;NA12154;NA12282;NA12342;NA12400…	102	T
chr2	178862559	178862560	HG00096;HG00100;HG00117;HG00119;HG00124;HG00136;HG00137;HG00139;HG00146;HG00151;HG00159;HG00171;HG00183;HG00186;HG00232;HG00236;HG00244;HG00249;HG00252;HG00260;HG00262;HG00264;HG00272;HG00274;HG00275;HG00276;HG00278;HG00282;HG00285;HG00309;HG00313;HG00315;HG00323;HG00326;HG00327;HG00330;HG00331;HG00334;HG00335;HG00342;HG00343;HG00344;HG00367;NA10847;NA10851;NA11829;NA11831;NA11892;NA11893;NA11930…	79	C
chr2	178863259	178863260	HG00096;HG00100;HG00108;HG00117;HG00123;HG00124;HG00131;HG00142;HG00143;HG00148;HG00156;HG00160;HG00176;HG00178;HG00182;HG00187;HG00231;HG00233;HG00236;HG00243;HG00249;HG00250;HG00252;HG00260;HG00261;HG00262;HG00264;HG00267;HG00271;HG00272;HG00274;HG00275;HG00277;HG00280;HG00281;HG00285;HG00310;HG00315;HG00320;HG00324;HG00325;HG00326;HG00329;HG00330;HG00343;HG00344;HG00346;HG01334;NA06994;NA07037…	134	G
chr2	179296820	179296821	HG00096;HG00100;HG00108;HG00117;HG00123;HG00125;HG00126;HG00131;HG00133;HG00136;HG00141;HG00142;HG00148;HG00149;HG00150;HG00154;HG00160;HG00171;HG00177;HG00178;HG00183;HG00186;HG00187;HG00188;HG00231;HG00236;HG00242;HG00243;HG00244;HG00249;HG00250;HG00256;HG00258;HG00259;HG00262;HG00264;HG00267;HG00274;HG00277;HG00278;HG00309;HG00312;HG00324;HG00326;HG00331;HG00335;HG00342;HG00366;HG00367;HG00373…	132	G
chr2	179300970	179300971	HG00096;HG00100;HG00108;HG00111;HG00117;HG00123;HG00125;HG00126;HG00127;HG00131;HG00133;HG00136;HG00139;HG00141;HG00142;HG00143;HG00148;HG00149;HG00150;HG00152;HG00154;HG00155;HG00158;HG00160;HG00171;HG00176;HG00177;HG00183;HG00186;HG00187;HG00188;HG00231;HG00233;HG00236;HG00242;HG00243;HG00244;HG00245;HG00249;HG00250;HG00252;HG00256;HG00258;HG00259;HG00260;HG00262;HG00264;HG00267;HG00274;HG00276…	159	G
chr2	179300978	179300979	HG00108;HG00111;HG00117;HG00125;HG00127;HG00133;HG00136;HG00141;HG00142;HG00148;HG00150;HG00152;HG00154;HG00158;HG00160;HG00171;HG00176;HG00177;HG00183;HG00186;HG00187;HG00231;HG00242;HG00244;HG00245;HG00250;HG00252;HG00258;HG00259;HG00260;HG00262;HG00264;HG00285;HG00309;HG00312;HG00313;HG00315;HG00324;HG00326;HG00335;HG00366;HG00367;HG00373;HG00375;HG01334;NA06984;NA06989;NA06994;NA07048;NA07051…	99	A
chr2	179309164	179309165	HG00117;HG00123;HG00126;HG00141;HG00142;HG00143;HG00148;HG00149;HG00150;HG00152;HG00177;HG00231;HG00267;HG00312;NA07051;NA07056;NA07357;NA10851;NA11829;NA11830;NA11843;NA11930;NA11994;NA12006;NA12043;NA12144;NA12154;NA12155;NA12489;NA12750;NA12890;NA18502;NA19099;NA20504;NA20505;NA20507;NA20508;NA20509;NA20513;NA20517;NA20518;NA20521;NA20524;NA20528;NA20532;NA20536;NA20540;NA20768;NA20772;NA20783…	53	G
chr2	179315756	179315757	HG00108;HG00117;HG00125;HG00136;HG00142;HG00176;HG00187;HG00250;HG00258;HG00264;HG00312;HG00335;HG00353;HG00366;HG00375;HG01334;NA06984;NA07048;NA07051;NA10851;NA11829;NA11843;NA11892;NA11893;NA11894;NA11993;NA12144;NA12155;NA12249;NA12342;NA12716;NA12750;NA12777;NA18502;NA18870;NA19098;NA19114;NA19172;NA19204;NA19256;NA20509;NA20519;NA20536;NA20540;NA20770;NA20798;NA20809;NA20826	48	T
chr2	202006095	202006096	HG00096;HG00108;HG00117;HG00118;HG00119;HG00123;HG00124;HG00131;HG00143;HG00146;HG00154;HG00173;HG00176;HG00179;HG00180;HG00182;HG00186;HG00187;HG00188;HG00233;HG00250;HG00253;HG00257;HG00266;HG00271;HG00277;HG00282;HG00309;HG00330;HG00336;HG00345;HG00346;HG00366;HG00367;HG00369;HG01334;NA06989;NA07347;NA10847;NA11830;NA11843;NA11920;NA11931;NA11993;NA11995;NA12043;NA12155;NA12340;NA12341;NA12342…	99	G
chr2	203066285	203066286	HG00103;HG00112;HG00124;HG00125;HG00127;HG00136;HG00141;HG00143;HG00148;HG00155;HG00173;HG00174;HG00179;HG00187;HG00231;HG00232;HG00243;HG00244;HG00250;HG00251;HG00252;HG00257;HG00258;HG00259;HG00268;HG00273;HG00275;HG00277;HG00282;HG00284;HG00309;HG00312;HG00320;HG00329;HG00331;HG00334;HG00336;HG00338;HG00342;HG00345;HG00346;HG00361;NA06994;NA07051;NA11830;NA11920;NA11992;NA12154;NA12249;NA12272…	76	G
chr2	207169730	207169731	HG00119;HG00124;HG00152;HG00177;HG00180;HG00183;HG00262;HG00285;HG00313;HG00343;HG00346;HG00369;HG00373;HG01334;NA06994;NA07048;NA11830;NA12058;NA12273;NA12763;NA18486;NA18502;NA18505;NA18868;NA18873;NA18912;NA19098;NA19107;NA19108;NA19171;NA19189;NA19197;NA20517;NA20530;NA20534;NA20768;NA20771;NA20800	38	G
chr2	207174315	207174316	HG00112;HG00119;HG00124;HG00152;HG00180;HG00262;HG00263;HG00285;HG00312;HG00315;HG00323;HG00343;HG00344;HG00369;NA06994;NA07037;NA07048;NA11830;NA11930;NA12891;NA18486;NA18502;NA18505;NA18923;NA19098;NA19108;NA19138;NA19147;NA19152;NA19172;NA19190;NA19197;NA20524;NA20527;NA20534;NA20771;NA20787;NA20800;NA20812;NA20814;NA20819	41	T
chr2	207177326	207177327	HG00112;HG00119;HG00120;HG00124;HG00152;HG00155;HG00177;HG00180;HG00183;HG00249;HG00256;HG00259;HG00262;HG00263;HG00276;HG00285;HG00309;HG00315;HG00335;HG00343;HG00344;HG00346;HG00369;NA06984;NA06986;NA06994;NA07037;NA07048;NA11830;NA11843;NA11894;NA12006;NA12273;NA12347;NA12546;NA12889;NA12890;NA12891;NA18486;NA18502;NA18505;NA18868;NA18873;NA18908;NA18912;NA19093;NA19098;NA19108;NA19129;NA19130…	71	T
chr2	207178421	207178422	HG00096;HG00103;HG00108;HG00111;HG00112;HG00114;HG00119;HG00120;HG00123;HG00124;HG00133;HG00138;HG00139;HG00152;HG00155;HG00159;HG00180;HG00182;HG00183;HG00189;HG00231;HG00233;HG00245;HG00258;HG00259;HG00262;HG00263;HG00275;HG00276;HG00278;HG00309;HG00313;HG00315;HG00319;HG00331;HG00334;HG00336;HG00342;HG00343;HG00344;HG00353;HG00361;HG00377;NA06984;NA06986;NA06994;NA07037;NA07048;NA10851;NA11830…	103	G
chr2	207178871	207178872	HG00096;HG00103;HG00108;HG00111;HG00112;HG00114;HG00119;HG00120;HG00123;HG00124;HG00126;HG00127;HG00138;HG00149;HG00152;HG00155;HG00159;HG00173;HG00174;HG00177;HG00180;HG00182;HG00183;HG00186;HG00189;HG00243;HG00245;HG00249;HG00258;HG00259;HG00262;HG00263;HG00275;HG00276;HG00278;HG00285;HG00309;HG00312;HG00313;HG00315;HG00319;HG00320;HG00324;HG00327;HG00331;HG00335;HG00336;HG00339;HG00343;HG00344…	120	C
chr2	210045292	210045293	HG00096;HG00106;HG00111;HG00112;HG00123;HG00139;HG00142;HG00146;HG00150;HG00152;HG00154;HG00158;HG00160;HG00173;HG00179;HG00180;HG00183;HG00186;HG00188;HG00189;HG00231;HG00239;HG00244;HG00247;HG00250;HG00252;HG00253;HG00257;HG00258;HG00260;HG00262;HG00264;HG00265;HG00266;HG00267;HG00268;HG00269;HG00277;HG00280;HG00281;HG00306;HG00323;HG00325;HG00334;HG00335;HG00336;HG00338;HG00343;HG00346;HG00361…	150	T
chr2	210045333	210045334	HG00100;HG00106;HG00112;HG00119;HG00123;HG00124;HG00126;HG00136;HG00142;HG00151;HG00154;HG00155;HG00158;HG00160;HG00177;HG00178;HG00179;HG00186;HG00189;HG00233;HG00236;HG00239;HG00244;HG00247;HG00249;HG00250;HG00251;HG00252;HG00253;HG00258;HG00260;HG00261;HG00262;HG00264;HG00265;HG00266;HG00269;HG00272;HG00273;HG00274;HG00281;HG00284;HG00285;HG00306;HG00312;HG00313;HG00315;HG00320;HG00321;HG00323…	157	T
chr2	219219182	219219183	HG00103;HG00111;HG00119;HG00131;HG00133;HG00141;HG00146;HG00156;HG00159;HG00176;HG00178;HG00180;HG00185;HG00231;HG00233;HG00239;HG00243;HG00251;HG00253;HG00261;HG00265;HG00278;HG00282;HG00284;HG00324;HG00335;HG00339;HG00366;HG00373;NA06994;NA07037;NA07347;NA07357;NA11831;NA12154;NA12272;NA12348;NA12383;NA12413;NA12778;NA18912;NA19116;NA19171;NA19256;NA20503;NA20510;NA20512;NA20516;NA20539;NA20586…	59	T
chr2	222826637	222826638	HG00106;HG00118;HG00126;HG00131;HG00136;HG00137;HG00143;HG00150;HG00154;HG00174;HG00176;HG00179;HG00180;HG00189;HG00233;HG00239;HG00249;HG00250;HG00252;HG00258;HG00260;HG00266;HG00271;HG00284;HG00309;HG00319;HG00325;HG00327;HG00336;HG00338;HG00339;HG00344;HG00361;HG00366;HG00369;NA06984;NA06994;NA07051;NA11830;NA11831;NA11893;NA11931;NA12006;NA12043;NA12154;NA12273;NA12283;NA12286;NA12718;NA12749…	88	G
chr2	223423398	223423399	HG00106;HG00112;HG00118;HG00122;HG00126;HG00141;HG00142;HG00148;HG00152;HG00173;HG00177;HG00180;HG00231;HG00266;HG00267;NA11829;NA11830;NA11992;NA11993;NA11994;NA11995;NA12043;NA12044;NA12144;NA12155;NA12489;NA18502;NA18505;NA18508;NA20505;NA20506;NA20508;NA20509;NA20510;NA20515;NA20516;NA20517;NA20518;NA20519;NA20527;NA20528;NA20529;NA20530;NA20531;NA20532;NA20534;NA20539;NA20540;NA20541	49	T
chr2	223773780	223773781	HG00126;HG00141;HG00143;HG00149;HG00150;HG00173;HG00177;HG00267;NA10851;NA11829;NA11993;NA12004;NA12043;NA12044;NA12144;NA12154;NA12489;NA18502;NA18505;NA18508;NA19099;NA20503;NA20508;NA20510;NA20513;NA20517;NA20519;NA20521;NA20525;NA20527;NA20528;NA20529;NA20530;NA20531;NA20537;NA20538;NA20539;NA20541	38	C
chr2	231438096	231438097	HG00096;HG00103;HG00111;HG00112;HG00119;HG00122;HG00125;HG00126;HG00127;HG00137;HG00138;HG00139;HG00150;HG00152;HG00154;HG00155;HG00156;HG00160;HG00176;HG00183;HG00231;HG00232;HG00243;HG00245;HG00251;HG00252;HG00253;HG00256;HG00258;HG00259;HG00262;HG00263;HG00264;HG00268;HG00269;HG00271;HG00273;HG00275;HG00277;HG00281;HG00284;HG00309;HG00320;HG00323;HG00324;HG00325;HG00327;HG00329;HG00331;HG00334…	140	A
chr2	232298811	232298812	HG00100;HG00103;HG00106;HG00108;HG00116;HG00123;HG00125;HG00133;HG00139;HG00146;HG00150;HG00151;HG00154;HG00155;HG00160;HG00171;HG00174;HG00177;HG00182;HG00183;HG00189;HG00231;HG00245;HG00249;HG00250;HG00257;HG00259;HG00260;HG00264;HG00266;HG00267;HG00273;HG00274;HG00275;HG00276;HG00278;HG00284;HG00313;HG00320;HG00321;HG00323;HG00325;HG00326;HG00329;HG00330;HG00339;HG00342;HG00344;HG00353;NA06989…	123	C
chr2	238671327	238671328	HG00106;HG00114;HG00117;HG00119;HG00124;HG00136;HG00137;HG00138;HG00150;HG00155;HG00156;HG00231;HG00246;HG00256;HG00259;HG00260;HG00262;HG00263;HG00273;HG00277;HG00281;HG00284;HG00309;HG00323;HG00325;HG00327;HG00361;NA11995;NA12154;NA12777;NA18489;NA18498;NA18502;NA18858;NA18867;NA18916;NA18933;NA19114;NA19209;NA19247;NA20509;NA20527;NA20536;NA20539;NA20541;NA20585;NA20586;NA20589;NA20752;NA20760…	52	A
chr3	4023867	4023868	HG00100;HG00103;HG00111;HG00116;HG00120;HG00123;HG00124;HG00126;HG00136;HG00137;HG00142;HG00143;HG00148;HG00151;HG00152;HG00159;HG00177;HG00182;HG00186;HG00233;HG00256;HG00259;HG00269;HG00271;HG00272;HG00277;HG00278;HG00280;HG00282;HG00284;HG00285;HG00306;HG00309;HG00310;HG00313;HG00320;HG00323;HG00326;HG00327;HG00330;HG00331;HG00334;HG00344;HG00367;HG00373;NA06986;NA06994;NA07051;NA07056;NA07347…	117	A
chr3	4024065	4024066	HG00100;HG00116;HG00120;HG00123;HG00126;HG00148;HG00152;HG00155;HG00159;HG00182;HG00186;HG00231;HG00246;HG00252;HG00253;HG00259;HG00271;HG00277;HG00310;HG00313;HG00326;HG00327;HG00330;HG00331;HG00367;NA06986;NA06994;NA07347;NA11829;NA11931;NA12004;NA12043;NA12154;NA12249;NA12341;NA12383;NA12717;NA12750;NA12763;NA12827;NA12829;NA12891;NA18486;NA18508;NA18520;NA18858;NA18868;NA18870;NA18873;NA18907…	85	T
chr3	4024234	4024235	HG00103;HG00111;HG00117;HG00124;HG00136;HG00137;HG00142;HG00143;HG00155;HG00177;HG00231;HG00233;HG00236;HG00246;HG00252;HG00253;HG00256;HG00269;HG00272;HG00273;HG00278;HG00280;HG00282;HG00284;HG00285;HG00320;HG00323;HG00334;HG00335;HG00344;HG00373;NA06986;NA07051;NA07056;NA10851;NA11893;NA12043;NA12340;NA12383;NA12546;NA12751;NA12830;NA12890;NA19116;NA19131;NA20505;NA20515;NA20529;NA20532;NA20537…	63	G
chr3	4025307	4025308	HG00100;HG00116;HG00120;HG00123;HG00126;HG00148;HG00151;HG00152;HG00155;HG00159;HG00182;HG00186;HG00231;HG00232;HG00246;HG00252;HG00253;HG00259;HG00262;HG00271;HG00277;HG00306;HG00310;HG00326;HG00327;HG00330;HG00331;HG00367;NA06986;NA06994;NA07347;NA11829;NA11931;NA12004;NA12043;NA12045;NA12154;NA12249;NA12272;NA12286;NA12341;NA12383;NA12717;NA12750;NA12763;NA12827;NA12829;NA12891;NA18487;NA18489…	96	T
chr3	4025702	4025703	HG00096;HG00103;HG00108;HG00117;HG00119;HG00122;HG00124;HG00136;HG00146;HG00148;HG00173;HG00178;HG00183;HG00185;HG00239;HG00244;HG00247;HG00256;HG00275;HG00282;HG00312;HG00336;HG00339;HG00361;HG01334;NA06989;NA07048;NA07347;NA07357;NA11831;NA11894;NA11992;NA12155;NA12340;NA12341;NA12342;NA12348;NA12489;NA12775;NA12878;NA12892;NA18486;NA18487;NA18489;NA18498;NA18502;NA18868;NA18907;NA18916;NA19099…	89	C
chr3	6814987	6814988	HG00103;HG00108;HG00111;HG00120;HG00122;HG00123;HG00124;HG00125;HG00133;HG00138;HG00142;HG00150;HG00151;HG00152;HG00155;HG00158;HG00159;HG00160;HG00173;HG00177;HG00178;HG00179;HG00187;HG00188;HG00189;HG00231;HG00233;HG00236;HG00242;HG00243;HG00245;HG00247;HG00249;HG00251;HG00256;HG00257;HG00259;HG00263;HG00265;HG00266;HG00271;HG00276;HG00278;HG00280;HG00282;HG00284;HG00285;HG00312;HG00313;HG00319…	150	C
chr3	10088342	10088343	HG00103;HG00108;HG00111;HG00112;HG00114;HG00117;HG00118;HG00119;HG00122;HG00125;HG00126;HG00131;HG00133;HG00136;HG00137;HG00139;HG00141;HG00142;HG00143;HG00146;HG00148;HG00149;HG00150;HG00151;HG00152;HG00156;HG00158;HG00159;HG00160;HG00176;HG00178;HG00179;HG00180;HG00182;HG00183;HG00185;HG00186;HG00187;HG00189;HG00231;HG00232;HG00236;HG00239;HG00242;HG00244;HG00246;HG00247;HG00249;HG00250;HG00251…	307	A
chr3	12940345	12940346	HG00103;HG00111;HG00116;HG00117;HG00131;HG00137;HG00139;HG00150;HG00159;HG00179;HG00242;HG00244;HG00246;HG00250;HG00253;HG00261;HG00262;HG00263;HG00275;HG00312;HG00326;HG00330;HG00334;HG00335;HG00338;HG00344;HG00366;HG00372;HG00373;NA07051;NA07347;NA11995;NA12287;NA12400;NA12718;NA12775;NA12777;NA20515;NA20531;NA20758;NA20761;NA20799;NA20807	43	G
chr3	14186822	14186823	HG00116;HG00117;HG00119;HG00136;HG00139;HG00141;HG00146;HG00154;HG00156;HG00159;HG00173;HG00176;HG00182;HG00244;HG00245;HG00247;HG00253;HG00260;HG00261;HG00262;HG00265;HG00266;HG00267;HG00269;HG00275;HG00276;HG00280;HG00313;HG00327;HG00330;HG00331;HG00337;HG00338;HG00339;HG00343;HG00344;HG00345;HG00353;HG00375;HG01334;NA06984;NA06994;NA07037;NA07056;NA07347;NA07357;NA10847;NA11830;NA11931;NA11993…	101	T
chr3	14186829	14186830	HG00116;HG00117;HG00119;HG00136;HG00139;HG00141;HG00146;HG00154;HG00156;HG00173;HG00176;HG00182;HG00244;HG00247;HG00253;HG00260;HG00261;HG00262;HG00265;HG00266;HG00267;HG00275;HG00276;HG00280;HG00327;HG00330;HG00331;HG00337;HG00338;HG00339;HG00343;HG00345;HG00353;HG00375;HG01334;NA06984;NA06994;NA07037;NA07056;NA07347;NA07357;NA11830;NA11931;NA11993;NA12006;NA12043;NA12044;NA12058;NA12154;NA12275…	95	A
chr3	14986434	14986435	HG00137;HG00143;HG00176;HG00231;HG00239;HG00249;HG00256;HG00262;HG00266;HG00269;HG00273;HG00281;HG00282;HG00334;HG00338;HG00345;HG00353;HG01334;NA11920;NA11994;NA12044;NA12045;NA12273;NA12400;NA12546;NA12891;NA18870;NA18934;NA19107;NA19114;NA19147;NA19171;NA19213;NA19225;NA19257;NA20506;NA20518;NA20531;NA20534;NA20589;NA20752;NA20757;NA20773;NA20774;NA20796;NA20813;NA20815;NA20816;NA20828	49	T
chr3	16535228	16535229	HG00096;HG00124;HG00143;HG00152;HG00156;HG00187;HG00252;HG00259;HG00261;HG00280;HG00312;HG00326;HG00330;HG00336;NA06989;NA07051;NA10847;NA11830;NA12006;NA12043;NA12044;NA12154;NA12155;NA12273;NA12275;NA12413;NA12751;NA12761;NA12892;NA18486;NA18505;NA18908;NA19098;NA19099;NA19114;NA19129;NA19171;NA19172;NA19189;NA19209;NA19225;NA20502;NA20527;NA20534;NA20535;NA20761;NA20765;NA20792;NA20797;NA20801…	51	C
chr3	22423243	22423244	HG00096;HG00100;HG00103;HG00106;HG00108;HG00112;HG00114;HG00117;HG00118;HG00119;HG00127;HG00136;HG00137;HG00138;HG00139;HG00141;HG00142;HG00148;HG00150;HG00159;HG00171;HG00178;HG00180;HG00182;HG00183;HG00186;HG00187;HG00188;HG00236;HG00239;HG00244;HG00245;HG00247;HG00249;HG00250;HG00252;HG00259;HG00263;HG00268;HG00271;HG00277;HG00278;HG00306;HG00309;HG00312;HG00313;HG00319;HG00320;HG00323;HG00325…	184	C
chr3	28361170	28361171	HG00106;HG00122;HG00126;HG00141;HG00143;HG00148;HG00149;HG00150;HG00151;HG00152;HG00177;HG00231;HG00247;HG00266;HG00267;HG00269;NA07056;NA11830;NA11992;NA12004;NA12006;NA12043;NA12044;NA12144;NA12154;NA12155;NA19099;NA20502;NA20505;NA20506;NA20507;NA20508;NA20512;NA20513;NA20516;NA20518;NA20524;NA20525;NA20527;NA20530;NA20534;NA20535;NA20537;NA20538	44	T
chr3	31496253	31496254	HG00100;HG00116;HG00127;HG00141;HG00143;HG00154;HG00176;HG00178;HG00187;HG00244;HG00252;HG00258;HG00265;HG00274;HG00275;HG00325;HG00353;HG00361;HG00366;NA06984;NA07037;NA07056;NA11894;NA11920;NA11995;NA12004;NA12154;NA12155;NA12249;NA12273;NA12400;NA12489;NA12750;NA12751;NA12842;NA12889;NA18499;NA18508;NA18858;NA18861;NA18870;NA18909;NA19102;NA19114;NA19116;NA19138;NA19147;NA19172;NA19197;NA19207…	62	A
chr3	32662918	32662919	HG00096;HG00100;HG00103;HG00106;HG00108;HG00111;HG00112;HG00114;HG00120;HG00125;HG00127;HG00143;HG00146;HG00148;HG00149;HG00150;HG00152;HG00154;HG00156;HG00158;HG00174;HG00176;HG00177;HG00179;HG00183;HG00188;HG00232;HG00242;HG00244;HG00245;HG00247;HG00250;HG00253;HG00256;HG00257;HG00258;HG00259;HG00260;HG00264;HG00265;HG00271;HG00274;HG00275;HG00278;HG00281;HG00306;HG00311;HG00312;HG00313;HG00321…	138	C
chr3	32662937	32662938	HG00100;HG00103;HG00106;HG00108;HG00111;HG00112;HG00114;HG00120;HG00125;HG00127;HG00146;HG00148;HG00149;HG00150;HG00152;HG00154;HG00156;HG00158;HG00174;HG00177;HG00183;HG00188;HG00232;HG00242;HG00244;HG00245;HG00247;HG00250;HG00253;HG00256;HG00257;HG00258;HG00259;HG00264;HG00265;HG00271;HG00274;HG00275;HG00278;HG00306;HG00312;HG00331;HG00367;NA07051;NA07357;NA11829;NA11930;NA11931;NA12043;NA12154…	103	T
chr3	32662959	32662960	HG00096;HG00100;HG00103;HG00106;HG00108;HG00111;HG00112;HG00114;HG00120;HG00125;HG00127;HG00143;HG00146;HG00148;HG00150;HG00152;HG00154;HG00156;HG00158;HG00174;HG00176;HG00177;HG00179;HG00183;HG00188;HG00232;HG00242;HG00244;HG00245;HG00247;HG00250;HG00253;HG00256;HG00257;HG00258;HG00259;HG00260;HG00264;HG00265;HG00271;HG00274;HG00275;HG00278;HG00281;HG00306;HG00311;HG00312;HG00313;HG00321;HG00323…	136	A
chr3	32676731	32676732	HG00096;HG00100;HG00103;HG00106;HG00108;HG00111;HG00112;HG00114;HG00120;HG00125;HG00127;HG00143;HG00146;HG00148;HG00152;HG00154;HG00156;HG00158;HG00174;HG00176;HG00177;HG00179;HG00183;HG00188;HG00232;HG00242;HG00244;HG00245;HG00247;HG00253;HG00256;HG00257;HG00258;HG00259;HG00260;HG00264;HG00265;HG00271;HG00274;HG00275;HG00278;HG00281;HG00312;HG00313;HG00321;HG00323;HG00331;HG00345;HG00367;NA06984…	138	G
chr3	32676741	32676742	HG00096;HG00100;HG00103;HG00106;HG00108;HG00111;HG00112;HG00114;HG00120;HG00125;HG00127;HG00143;HG00146;HG00148;HG00152;HG00154;HG00156;HG00158;HG00174;HG00176;HG00177;HG00179;HG00183;HG00188;HG00232;HG00242;HG00244;HG00245;HG00247;HG00253;HG00256;HG00257;HG00258;HG00259;HG00260;HG00264;HG00265;HG00271;HG00274;HG00275;HG00278;HG00281;HG00312;HG00313;HG00321;HG00323;HG00331;HG00345;HG00367;NA06984…	138	C
chr3	33895390	33895391	HG00117;HG00120;HG00138;HG00143;HG00152;HG00159;HG00160;HG00185;HG00188;HG00253;HG00257;HG00259;HG00267;HG00274;HG00312;NA11930;NA12272;NA12275;NA12716;NA12843;NA12889;NA18504;NA18505;NA18517;NA18861;NA18870;NA18912;NA18916;NA19098;NA19116;NA19130;NA19131;NA19138;NA19248;NA20503;NA20518;NA20519;NA20524;NA20541;NA20542;NA20756;NA20765;NA20786;NA20803;NA20808;NA20828	46	A
chr3	39431080	39431081	HG00096;HG00100;HG00106;HG00111;HG00112;HG00114;HG00122;HG00124;HG00126;HG00133;HG00146;HG00154;HG00158;HG00159;HG00177;HG00178;HG00179;HG00180;HG00182;HG00188;HG00231;HG00233;HG00239;HG00242;HG00245;HG00247;HG00251;HG00253;HG00257;HG00258;HG00259;HG00260;HG00263;HG00264;HG00266;HG00267;HG00268;HG00271;HG00275;HG00276;HG00278;HG00280;HG00310;HG00315;HG00323;HG00325;HG00327;HG00331;HG00334;HG00335…	107	G
chr3	44619629	44619630	HG00096;HG00103;HG00106;HG00108;HG00116;HG00117;HG00118;HG00123;HG00124;HG00126;HG00133;HG00138;HG00139;HG00160;HG00182;HG00183;HG00185;HG00244;HG00246;HG00249;HG00257;HG00259;HG00260;HG00261;HG00262;HG00263;HG00264;HG00267;HG00268;HG00272;HG00275;HG00276;HG00277;HG00278;HG00284;HG00313;HG00324;HG00326;HG00339;HG00343;HG00345;HG00367;NA06986;NA07037;NA10851;NA11994;NA12058;NA12155;NA12275;NA12287…	104	A
chr3	44619892	44619893	HG00108;HG00111;HG00112;HG00133;HG00141;HG00249;HG00258;HG00267;HG00277;HG00315;HG00319;HG00320;HG00337;HG00343;HG00366;HG00372;HG00373;HG00375;HG01334;NA06994;NA07048;NA07051;NA11830;NA11892;NA11931;NA11994;NA11995;NA12004;NA12044;NA12045;NA12144;NA12249;NA12340;NA12342;NA12749;NA18520;NA18858;NA18861;NA18868;NA18907;NA18912;NA19108;NA19116;NA19130;NA19137;NA19172;NA19200;NA19207;NA19225;NA19248…	64	C
chr3	44621284	44621285	HG00096;HG00103;HG00116;HG00117;HG00120;HG00123;HG00124;HG00133;HG00138;HG00142;HG00146;HG00151;HG00155;HG00160;HG00171;HG00178;HG00182;HG00186;HG00250;HG00262;HG00264;HG00267;HG00268;HG00272;HG00275;HG00276;HG00278;HG00324;HG00334;HG00366;HG00367;HG00375;NA06986;NA07037;NA07048;NA07357;NA10851;NA11930;NA11994;NA12058;NA12275;NA12287;NA12383;NA12489;NA12717;NA12718;NA12763;NA12775;NA12892;NA18498…	109	G
chr3	44621325	44621326	HG00096;HG00103;HG00116;HG00117;HG00120;HG00123;HG00124;HG00133;HG00138;HG00142;HG00146;HG00151;HG00155;HG00160;HG00171;HG00178;HG00182;HG00186;HG00250;HG00262;HG00264;HG00267;HG00268;HG00272;HG00275;HG00276;HG00278;HG00324;HG00334;HG00366;HG00367;NA06986;NA07037;NA07048;NA07357;NA10851;NA11930;NA11994;NA12058;NA12275;NA12287;NA12383;NA12489;NA12718;NA12775;NA12892;NA18498;NA18501;NA18508;NA18517…	107	T
chr3	44622114	44622115	HG00133;HG00173;HG00176;HG00187;HG00258;HG00267;HG00312;HG00369;HG00372;NA06989;NA06994;NA07051;NA11830;NA11892;NA11930;NA11931;NA11994;NA11995;NA12004;NA12043;NA12044;NA12045;NA12144;NA12249;NA12283;NA12340;NA12342;NA12749;NA12843;NA12890;NA19207;NA20502;NA20517;NA20525;NA20530;NA20537;NA20540;NA20544;NA20586;NA20754;NA20756;NA20757;NA20769;NA20774;NA20795;NA20796;NA20804;NA20807;NA20808;NA20810…	53	T
chr3	44622368	44622369	HG00096;HG00103;HG00116;HG00117;HG00123;HG00124;HG00133;HG00142;HG00146;HG00148;HG00151;HG00155;HG00160;HG00171;HG00178;HG00182;HG00186;HG00187;HG00257;HG00262;HG00264;HG00267;HG00272;HG00276;HG00313;HG00334;HG00367;HG00375;NA06986;NA07037;NA07048;NA07357;NA10851;NA11930;NA11994;NA12058;NA12155;NA12275;NA12286;NA12287;NA12347;NA12383;NA12489;NA12546;NA12718;NA12763;NA12775;NA12777;NA12829;NA18498…	115	G
chr3	45201364	45201365	HG00103;HG00114;HG00117;HG00120;HG00123;HG00131;HG00137;HG00138;HG00143;HG00148;HG00155;HG00156;HG00160;HG00171;HG00176;HG00180;HG00188;HG00232;HG00236;HG00243;HG00244;HG00246;HG00251;HG00266;HG00275;HG00276;HG00277;HG00280;HG00311;HG00312;HG00315;HG00319;HG00321;HG00325;HG00329;HG00334;HG00335;HG00344;HG00361;HG00372;NA06986;NA06994;NA07051;NA07056;NA07357;NA11829;NA11831;NA11995;NA12006;NA12045…	99	T
chr3	61728255	61728256	HG00120;HG00123;HG00124;HG00126;HG00127;HG00131;HG00133;HG00138;HG00141;HG00143;HG00149;HG00150;HG00154;HG00160;HG00177;HG00182;HG00187;HG00189;HG00233;HG00239;HG00242;HG00245;HG00247;HG00251;HG00256;HG00258;HG00260;HG00264;HG00268;HG00271;HG00272;HG00274;HG00281;HG00284;HG00285;HG00309;HG00310;HG00312;HG00313;HG00319;HG00326;HG00329;HG00331;HG00336;HG00339;HG00345;HG00366;HG00373;HG00375;NA06984…	138	G
chr3	61728462	61728463	HG00112;HG00117;HG00120;HG00123;HG00127;HG00142;HG00150;HG00177;HG00179;HG00187;HG00251;HG00257;HG00258;HG00259;HG00261;HG00267;HG00268;HG00269;HG00274;HG00280;HG00284;HG00310;HG00313;HG00319;HG00321;HG00326;HG00329;HG00353;HG00366;HG00373;NA07037;NA07048;NA10847;NA10851;NA12006;NA12155;NA12273;NA12282;NA12283;NA12287;NA12383;NA12717;NA12751;NA12778;NA12829;NA12892;NA18487;NA18499;NA18519;NA18520…	88	T
chr3	61728633	61728634	HG00112;HG00117;HG00124;HG00126;HG00131;HG00133;HG00138;HG00141;HG00143;HG00149;HG00150;HG00154;HG00160;HG00182;HG00189;HG00233;HG00239;HG00242;HG00245;HG00247;HG00256;HG00259;HG00260;HG00261;HG00264;HG00267;HG00269;HG00271;HG00272;HG00281;HG00284;HG00285;HG00309;HG00312;HG00331;HG00336;HG00338;HG00339;HG00345;HG00375;NA06984;NA06986;NA06989;NA06994;NA07056;NA11831;NA11893;NA11930;NA11995;NA12044…	112	G
chr3	61728723	61728724	HG00114;HG00120;HG00123;HG00124;HG00126;HG00127;HG00131;HG00133;HG00138;HG00141;HG00142;HG00143;HG00149;HG00154;HG00160;HG00174;HG00177;HG00179;HG00182;HG00187;HG00189;HG00233;HG00239;HG00242;HG00247;HG00251;HG00256;HG00257;HG00258;HG00260;HG00264;HG00268;HG00271;HG00272;HG00274;HG00280;HG00281;HG00285;HG00309;HG00310;HG00312;HG00313;HG00319;HG00321;HG00326;HG00329;HG00331;HG00336;HG00337;HG00338…	169	C
chr3	61728760	61728761	HG00112;HG00117;HG00124;HG00126;HG00131;HG00133;HG00138;HG00141;HG00143;HG00149;HG00150;HG00154;HG00160;HG00182;HG00189;HG00233;HG00239;HG00242;HG00245;HG00247;HG00256;HG00259;HG00260;HG00261;HG00264;HG00267;HG00269;HG00271;HG00272;HG00281;HG00284;HG00285;HG00309;HG00312;HG00331;HG00336;HG00338;HG00339;HG00345;HG00375;NA06984;NA06986;NA06989;NA06994;NA07056;NA11831;NA11893;NA11930;NA11995;NA12044…	110	T
chr3	68194434	68194435	HG00100;HG00141;HG00146;HG00154;HG00173;HG00247;HG00262;HG00277;HG00278;HG00331;HG00353;NA06986;NA07048;NA07347;NA12249;NA12272;NA12348;NA12750;NA12829;NA12890;NA12891;NA18486;NA18498;NA18499;NA18505;NA18508;NA18511;NA18868;NA18873;NA18909;NA18910;NA18917;NA18934;NA19093;NA19098;NA19099;NA19102;NA19108;NA19129;NA19130;NA19137;NA19138;NA19189;NA19198;NA19200;NA19225;NA19247;NA19257;NA20521;NA20756…	54	C
chr3	68194754	68194755	HG00100;HG00154;HG00173;HG00186;HG00247;HG00262;HG00277;HG00278;HG00353;NA06986;NA07048;NA07347;NA12249;NA12272;NA12348;NA12750;NA18486;NA18498;NA18499;NA18505;NA18508;NA18511;NA18526;NA18868;NA18873;NA18909;NA18910;NA18917;NA18934;NA19098;NA19099;NA19108;NA19129;NA19137;NA19198;NA19200;NA19225;NA19248;NA19257;NA20520;NA20521;NA20527;NA20756;NA20768;NA20790;NA20805	46	C
chr3	72926389	72926390	HG00111;HG00114;HG00116;HG00131;HG00137;HG00142;HG00146;HG00151;HG00154;HG00158;HG00174;HG00178;HG00182;HG00187;HG00232;HG00236;HG00243;HG00244;HG00246;HG00247;HG00249;HG00250;HG00253;HG00256;HG00257;HG00259;HG00260;HG00265;HG00267;HG00274;HG00275;HG00278;HG00282;HG00285;HG00309;HG00310;HG00315;HG00319;HG00321;HG00324;HG00327;HG00335;HG00336;HG00342;HG00343;HG00366;HG00369;HG00375;HG01334;NA07037…	142	A
chr3	75263721	75263722	HG00103;HG00114;HG00118;HG00123;HG00127;HG00137;HG00149;HG00152;HG00159;HG00174;HG00176;HG00187;HG00189;HG00239;HG00244;HG00259;HG00261;HG00267;HG00275;HG00278;HG00281;HG00284;HG00306;HG00310;HG00311;HG00319;HG00331;HG00336;HG00342;HG00343;HG00353;HG00372;HG00375;NA07037;NA10847;NA11831;NA11993;NA11995;NA12004;NA12044;NA12144;NA12155;NA12273;NA12341;NA12347;NA12399;NA12718;NA12761;NA12775;NA12827…	89	A
chr3	75264420	75264421	HG00096;HG00100;HG00103;HG00114;HG00123;HG00127;HG00137;HG00138;HG00146;HG00148;HG00149;HG00152;HG00173;HG00176;HG00177;HG00186;HG00187;HG00231;HG00239;HG00242;HG00244;HG00247;HG00251;HG00256;HG00259;HG00260;HG00261;HG00265;HG00268;HG00275;HG00281;HG00284;HG00306;HG00310;HG00311;HG00323;HG00329;HG00331;HG00335;HG00336;HG00337;HG00346;HG00353;HG00366;HG00367;HG00372;HG00375;HG00377;NA06986;NA06989…	122	A
chr3	75264864	75264865	HG00100;HG00103;HG00114;HG00123;HG00127;HG00133;HG00137;HG00146;HG00152;HG00183;HG00187;HG00231;HG00244;HG00251;HG00256;HG00259;HG00260;HG00268;HG00269;HG00271;HG00275;HG00278;HG00281;HG00310;HG00319;HG00325;HG00327;HG00331;HG00335;HG00337;HG00338;HG00342;HG00344;HG00353;HG00366;HG00367;HG00372;HG00375;HG00377;NA06986;NA06989;NA07037;NA10847;NA11830;NA11994;NA11995;NA12006;NA12043;NA12044;NA12144…	108	T
chr3	75790796	75790797	HG00117;HG00120;HG00123;HG00137;HG00233;HG00242;HG00245;HG00259;HG00343;NA07037;NA07051;NA11843;NA11894;NA11930;NA11992;NA12044;NA12716;NA12763;NA12843;NA12889;NA18499;NA18508;NA19107;NA19131;NA19152;NA19204;NA20503;NA20508;NA20513;NA20519;NA20527;NA20528;NA20541;NA20544;NA20582;NA20589;NA20785;NA20799;NA20814;NA20816;NA20828	41	C
chr3	75790823	75790824	HG00118;HG00120;HG00123;HG00137;HG00142;HG00146;HG00148;HG00158;HG00176;HG00183;HG00231;HG00233;HG00236;HG00239;HG00245;HG00253;HG00259;HG00282;HG00309;HG00343;HG00353;NA06989;NA07037;NA07051;NA10851;NA11843;NA11894;NA11930;NA11992;NA12044;NA12273;NA12286;NA12716;NA12750;NA12751;NA12763;NA12778;NA12829;NA12843;NA12889;NA18487;NA18499;NA18508;NA18868;NA18907;NA19107;NA19116;NA19119;NA19131;NA19152…	78	C
chr3	75790837	75790838	HG00117;HG00118;HG00120;HG00123;HG00137;HG00142;HG00148;HG00158;HG00159;HG00183;HG00233;HG00242;HG00245;HG00253;HG00257;HG00259;HG00309;HG00343;NA06986;NA07037;NA07051;NA10851;NA11843;NA11894;NA11992;NA12044;NA12273;NA12275;NA12763;NA12829;NA12843;NA12889;NA18499;NA18508;NA18907;NA19098;NA19107;NA19131;NA19137;NA19152;NA19204;NA20502;NA20503;NA20504;NA20508;NA20513;NA20518;NA20519;NA20527;NA20528…	62	C
chr3	76483714	76483715	HG00096;HG00103;HG00106;HG00108;HG00111;HG00114;HG00116;HG00117;HG00118;HG00123;HG00124;HG00125;HG00127;HG00131;HG00137;HG00138;HG00152;HG00154;HG00158;HG00159;HG00160;HG00171;HG00174;HG00178;HG00180;HG00182;HG00183;HG00186;HG00188;HG00189;HG00232;HG00243;HG00246;HG00250;HG00251;HG00252;HG00257;HG00259;HG00261;HG00263;HG00264;HG00268;HG00269;HG00273;HG00276;HG00277;HG00282;HG00284;HG00311;HG00319…	142	C
chr3	76484182	76484183	HG00116;HG00117;HG00119;HG00123;HG00126;HG00142;HG00150;HG00152;HG00158;HG00178;HG00188;HG00245;HG00246;HG00259;HG00263;HG00267;HG00268;HG00334;HG00367;HG01334;NA07051;NA11830;NA11831;NA11992;NA11995;NA12144;NA12249;NA12400;NA12489;NA12716;NA12751;NA12763;NA12891;NA18489;NA18502;NA18508;NA18858;NA18907;NA18912;NA18934;NA19098;NA19099;NA19114;NA19171;NA19172;NA19207;NA19248;NA20508;NA20527;NA20528…	58	T
chr3	82856415	82856416	HG00259;NA18489;NA18501;NA18502;NA18504;NA18516;NA18522;NA18523;NA18856;NA18861;NA18867;NA18908;NA18909;NA18912;NA18916;NA19099;NA19102;NA19114;NA19137;NA19147;NA19160;NA19171;NA19172;NA19189;NA19190;NA19200;NA19204;NA19209;NA19213;NA19235;NA19236;NA19247;NA19256;NA20504;NA20506;NA20517;NA20589;NA20786;NA20792;NA20809;NA20810	41	C
chr3	87101152	87101153	HG00127;HG00139;HG00155;HG00233;HG00252;HG00253;HG00260;HG00261;HG00266;HG00309;HG00313;HG00320;HG00325;HG00326;HG00336;HG00361;HG00367;NA07051;NA07056;NA07357;NA10847;NA11830;NA11831;NA12058;NA12144;NA12273;NA12275;NA12282;NA12283;NA12347;NA12489;NA12546;NA12716;NA12843;NA12891;NA18489;NA18498;NA18502;NA18505;NA18511;NA18517;NA18520;NA18867;NA18907;NA18909;NA18910;NA18912;NA18933;NA18934;NA19093…	79	C
chr3	88108539	88108540	HG00117;HG00118;HG00142;HG00180;HG00187;HG00189;HG00250;HG00272;HG00330;NA07037;NA10847;NA11831;NA11893;NA11992;NA12273;NA12347;NA12716;NA12749;NA12761;NA12829;NA12843;NA12890;NA18486;NA18487;NA18502;NA18511;NA18526;NA18861;NA18867;NA18870;NA18907;NA18908;NA18912;NA18933;NA19093;NA19098;NA19099;NA19129;NA19190;NA19223;NA19225;NA19257;NA20502;NA20503;NA20508;NA20509;NA20589;NA20761;NA20769;NA20792…	56	C
chr3	96069537	96069538	HG00100;HG00103;HG00106;HG00112;HG00119;HG00124;HG00137;HG00138;HG00159;HG00160;HG00177;HG00178;HG00231;HG00239;HG00242;HG00246;HG00257;HG00258;HG00265;HG00268;HG00271;HG00275;HG00276;HG00277;HG00278;HG00281;HG00282;HG00284;HG00319;HG00320;HG00325;HG00326;HG00327;HG00331;HG00335;HG00337;HG00338;HG00342;HG00345;HG00346;HG00353;HG00361;HG00369;HG00373;HG00375;HG00377;NA06994;NA07048;NA07357;NA11831…	109	T
chr3	96069647	96069648	HG00096;HG00123;HG00171;HG00187;HG00231;HG00261;HG00262;HG00319;HG00339;HG00377;NA18502;NA18505;NA18508;NA18511;NA18520;NA18861;NA18870;NA18873;NA18908;NA18909;NA18933;NA18934;NA18951;NA19093;NA19098;NA19102;NA19107;NA19114;NA19119;NA19129;NA19131;NA19138;NA19147;NA19152;NA19172;NA19197;NA19200;NA19223;NA19235;NA19236;NA19248;NA20535;NA20536;NA20537;NA20585;NA20757;NA20773;NA20800	48	C
chr3	98376829	98376830	HG00108;HG00114;HG00127;HG00131;HG00136;HG00138;HG00149;HG00151;HG00154;HG00179;HG00180;HG00233;HG00243;HG00244;HG00256;HG00259;HG00260;HG00262;HG00263;HG00275;HG00281;HG00309;HG00319;HG00320;HG00326;HG00327;HG00330;HG00335;HG00336;HG00338;HG00339;HG00342;HG00343;HG00345;HG00346;HG00361;HG00372;NA06989;NA07051;NA07347;NA11993;NA12044;NA12045;NA12144;NA12154;NA12340;NA12489;NA12716;NA12717;NA12778…	80	T
chr3	98378156	98378157	HG00100;HG00108;HG00127;HG00131;HG00133;HG00136;HG00138;HG00149;HG00151;HG00154;HG00180;HG00233;HG00243;HG00244;HG00256;HG00259;HG00260;HG00262;HG00263;HG00264;HG00269;HG00273;HG00275;HG00281;HG00309;HG00312;HG00319;HG00320;HG00326;HG00327;HG00334;HG00335;HG00336;HG00338;HG00339;HG00342;HG00343;HG00345;HG00346;HG00361;HG00372;HG00373;NA06989;NA07051;NA07347;NA11894;NA11930;NA11993;NA12044;NA12144…	85	A
chr3	99944380	99944381	HG00112;HG00114;HG00116;HG00118;HG00120;HG00127;HG00133;HG00137;HG00138;HG00142;HG00146;HG00159;HG00178;HG00182;HG00183;HG00243;HG00258;HG00325;HG00329;HG00353;NA06989;NA07037;NA07051;NA07347;NA07357;NA11893;NA11920;NA11930;NA11995;NA12004;NA12044;NA12273;NA12283;NA12287;NA12340;NA12341;NA12342;NA12348;NA20512;NA20516;NA20527;NA20528;NA20530;NA20543;NA20582;NA20797;NA20800;NA20809;NA20811	49	C
chr3	99944693	99944694	HG00100;HG00106;HG00112;HG00116;HG00119;HG00122;HG00125;HG00136;HG00138;HG00179;HG00243;HG00246;HG00251;HG00253;HG00256;HG00259;HG00262;HG00266;HG00269;HG00271;HG00277;HG00282;HG00309;HG00311;HG00312;HG00313;HG00320;HG00325;HG00327;HG00330;HG00331;HG00337;HG00343;HG00353;HG00361;HG00366;HG00375;HG00377;HG01334;NA07051;NA07357;NA10847;NA11830;NA11892;NA11992;NA11994;NA12006;NA12058;NA12249;NA12282…	94	T
chr3	100211601	100211602	HG00112;HG00117;HG00123;HG00136;HG00158;HG00160;HG00183;HG00233;HG00239;HG00243;HG00246;HG00247;HG00251;HG00258;HG00259;HG00260;HG00261;HG00262;HG00265;HG00271;HG00323;HG00345;HG01334;NA07357;NA11830;NA11893;NA12044;NA12275;NA12283;NA12348;NA12718;NA12761;NA12763;NA12890;NA19093;NA19119;NA19209;NA19247;NA20507;NA20531;NA20582;NA20588;NA20589;NA20756;NA20761;NA20766;NA20768;NA20771;NA20800;NA20803…	51	T
chr3	101295501	101295502	HG00096;HG00100;HG00112;HG00116;HG00117;HG00137;HG00148;HG00155;HG00159;HG00178;HG00179;HG00182;HG00187;HG00189;HG00232;HG00242;HG00252;HG00253;HG00256;HG00265;HG00267;HG00268;HG00274;HG00277;HG00319;HG00330;HG00343;HG00366;HG00375;NA06984;NA07051;NA11829;NA11894;NA11931;NA11992;NA11994;NA12006;NA12043;NA12340;NA12761;NA12775;NA12827;NA12842;NA12843;NA18489;NA18508;NA18523;NA18861;NA18907;NA18916…	78	T
chr3	101295561	101295562	HG00100;HG00103;HG00111;HG00112;HG00116;HG00117;HG00119;HG00122;HG00127;HG00137;HG00142;HG00146;HG00148;HG00152;HG00154;HG00156;HG00158;HG00179;HG00180;HG00182;HG00183;HG00185;HG00187;HG00232;HG00242;HG00243;HG00245;HG00250;HG00252;HG00253;HG00256;HG00261;HG00262;HG00263;HG00264;HG00265;HG00271;HG00272;HG00273;HG00274;HG00275;HG00280;HG00312;HG00313;HG00319;HG00323;HG00329;HG00331;HG00334;HG00336…	155	T
chr3	101295583	101295584	HG00127;HG00152;HG00155;HG00174;HG00243;HG00250;HG00259;HG00278;HG00280;HG00310;HG00320;HG00324;NA06986;NA06989;NA11831;NA11894;NA11930;NA12043;NA12045;NA12283;NA12340;NA12763;NA12827;NA12830;NA12889;NA18502;NA18504;NA18508;NA18511;NA18523;NA18870;NA18871;NA18910;NA18912;NA18917;NA18934;NA19093;NA19102;NA19114;NA19116;NA19129;NA19130;NA19138;NA19147;NA19152;NA19189;NA19190;NA19197;NA19204;NA19207…	73	C
chr3	106823935	106823936	HG00111;HG00112;HG00116;HG00125;HG00127;HG00141;HG00146;HG00185;HG00187;HG00231;HG00239;HG00242;HG00258;HG00259;HG00262;HG00271;HG00274;HG00312;HG00320;HG00329;HG00339;HG00367;HG00373;HG01334;NA07037;NA07357;NA11831;NA11920;NA11992;NA12006;NA12045;NA12342;NA18489;NA18502;NA18519;NA18858;NA18867;NA18870;NA18916;NA19093;NA19098;NA19107;NA19116;NA19129;NA19200;NA19207;NA19236;NA19248;NA20502;NA20513…	60	C
chr3	116364913	116364914	HG00096;HG00108;HG00120;HG00131;HG00151;HG00154;HG00160;HG00177;HG00178;HG00180;HG00185;HG00186;HG00242;HG00250;HG00274;HG00326;HG00375;HG00377;NA11894;NA12044;NA12249;NA12275;NA12347;NA12829;NA18486;NA18507;NA18516;NA18867;NA18868;NA18909;NA18912;NA18923;NA19093;NA19114;NA19119;NA19129;NA19147;NA19160;NA19190;NA19197;NA19204;NA19207;NA19213;NA19248;NA19257;NA20518;NA20532;NA20790;NA20812	49	C
chr3	116365283	116365284	HG00111;HG00118;HG00123;HG00141;HG00143;HG00158;HG00159;HG00160;HG00188;HG00189;HG00236;HG00245;HG00249;HG00251;HG00252;HG00253;HG00257;HG00269;HG00274;HG00281;HG00282;HG00312;HG00315;HG00324;HG00338;HG00346;HG00367;HG00372;HG01334;NA07037;NA10851;NA11893;NA11920;NA11993;NA12155;NA12286;NA12489;NA12546;NA12718;NA12761;NA12890;NA18498;NA18502;NA18505;NA18526;NA18951;NA19138;NA19172;NA20513;NA20519…	64	C
chr3	119747918	119747919	HG00096;HG00108;HG00111;HG00116;HG00119;HG00122;HG00124;HG00126;HG00127;HG00138;HG00146;HG00154;HG00156;HG00158;HG00178;HG00179;HG00180;HG00186;HG00187;HG00243;HG00244;HG00249;HG00256;HG00259;HG00260;HG00261;HG00265;HG00274;HG00276;HG00281;HG00306;HG00319;HG00324;HG00326;HG00327;HG00329;HG00330;HG00331;HG00342;HG00343;HG00353;HG00361;HG00366;HG00369;NA06984;NA11831;NA11920;NA12004;NA12006;NA12275…	114	T
chr3	120026847	120026848	HG00103;HG00117;HG00118;HG00126;HG00137;HG00139;HG00142;HG00143;HG00154;HG00183;HG00187;HG00231;HG00232;HG00239;HG00244;HG00246;HG00249;HG00250;HG00253;HG00258;HG00259;HG00264;HG00267;HG00274;HG00275;HG00276;HG00281;HG00329;HG00331;HG00334;HG00335;HG00337;HG00338;HG00345;HG00375;HG00377;HG01334;NA06984;NA06986;NA07000;NA07051;NA07056;NA10847;NA10851;NA11992;NA11993;NA12043;NA12045;NA12144;NA12154…	80	G
chr3	120525028	120525029	HG00096;HG00112;HG00117;HG00124;HG00133;HG00137;HG00138;HG00141;HG00148;HG00149;HG00151;HG00155;HG00171;HG00177;HG00178;HG00179;HG00188;HG00232;HG00236;HG00239;HG00242;HG00253;HG00256;HG00258;HG00262;HG00263;HG00264;HG00266;HG00267;HG00268;HG00272;HG00273;HG00275;HG00278;HG00280;HG00281;HG00282;HG00285;HG00306;HG00310;HG00311;HG00313;HG00326;HG00329;HG00331;HG00337;HG00342;HG00343;HG00344;HG00346…	147	T
chr3	121351314	121351315	HG00106;HG00112;HG00118;HG00141;HG00142;HG00148;HG00149;HG00152;HG00177;HG00179;HG00243;HG00244;HG00267;HG00268;HG00269;HG00271;HG00276;HG00281;HG00282;HG00309;HG00326;HG00334;HG00342;NA06984;NA07056;NA10851;NA11829;NA11830;NA11920;NA11992;NA11995;NA12043;NA12044;NA12154;NA12155;NA18505;NA18507;NA18858;NA18909;NA19114;NA19137;NA19198;NA19235;NA20505;NA20506;NA20509;NA20510;NA20516;NA20520;NA20524…	60	G
chr3	130547085	130547086	HG00096;HG00106;HG00114;HG00116;HG00119;HG00122;HG00124;HG00126;HG00131;HG00136;HG00138;HG00139;HG00141;HG00143;HG00146;HG00152;HG00154;HG00158;HG00160;HG00180;HG00231;HG00233;HG00243;HG00253;HG00256;HG00261;HG00264;HG00267;HG00271;HG00275;HG00277;HG00280;HG00281;HG00306;HG00309;HG00320;HG00326;HG00334;HG00342;HG00344;HG00346;HG00361;HG00367;HG00372;HG00373;NA06986;NA06989;NA11829;NA11893;NA11894…	132	A
chr3	131894552	131894553	HG00116;HG00126;HG00150;HG00152;HG00158;HG00177;HG00183;HG00187;HG00188;HG00236;HG00242;HG00244;HG00245;HG00250;HG00258;HG00262;HG00264;HG00266;HG00277;HG00282;HG00284;HG00309;HG00311;HG00312;HG00313;HG00319;HG00320;HG00331;HG00335;HG00338;HG00342;HG00344;HG00345;HG00361;HG00372;HG00375;HG01334;NA06994;NA10851;NA11830;NA11893;NA11920;NA11992;NA11994;NA11995;NA12006;NA12044;NA12045;NA12058;NA12154…	104	G
chr3	132106199	132106200	HG00108;HG00117;HG00119;HG00127;HG00138;HG00139;HG00142;HG00150;HG00187;HG00189;HG00247;HG00259;HG00271;NA07347;NA11830;NA11893;NA11994;NA12761;NA12878;NA12892;NA18498;NA18511;NA18867;NA19099;NA19131;NA19137;NA19160;NA19172;NA19190;NA19207;NA19223;NA20503;NA20509;NA20536;NA20541;NA20766;NA20783;NA20814	38	T
chr3	141644807	141644808	HG00103;HG00108;HG00117;HG00133;HG00136;HG00137;HG00141;HG00142;HG00152;HG00155;HG00158;HG00159;HG00160;HG00174;HG00176;HG00186;HG00188;HG00233;HG00239;HG00242;HG00246;HG00247;HG00249;HG00251;HG00253;HG00258;HG00261;HG00264;HG00265;HG00268;HG00271;HG00273;HG00275;HG00306;HG00312;HG00319;HG00320;HG00321;HG00334;HG00342;HG00344;HG00345;HG00361;HG00369;HG00377;HG01334;NA06984;NA06994;NA07037;NA07051…	137	G
chr3	142895510	142895511	HG00106;HG00116;HG00122;HG00131;HG00133;HG00151;HG00159;HG00171;HG00182;HG00186;HG00187;HG00189;HG00232;HG00233;HG00236;HG00251;HG00257;HG00262;HG00264;HG00269;HG00319;HG00325;HG00330;HG00331;HG00338;HG00343;HG00345;HG00346;HG01334;NA06989;NA06994;NA07048;NA07357;NA11830;NA11831;NA11843;NA11894;NA11930;NA11992;NA11995;NA12004;NA12044;NA12154;NA12155;NA12282;NA12383;NA12400;NA12489;NA12751;NA18486…	102	C
chr3	142895925	142895926	HG00103;HG00106;HG00108;HG00116;HG00117;HG00131;HG00133;HG00143;HG00159;HG00171;HG00178;HG00182;HG00186;HG00187;HG00189;HG00232;HG00233;HG00236;HG00250;HG00251;HG00262;HG00264;HG00269;HG00319;HG00329;HG00330;HG00343;HG00345;HG00346;HG01334;NA06989;NA06994;NA07048;NA07056;NA11831;NA11843;NA11894;NA11930;NA11992;NA11995;NA12004;NA12044;NA12058;NA12154;NA12287;NA12383;NA12400;NA12891;NA18486;NA18498…	105	G
chr3	142895934	142895935	HG00114;HG00116;HG00125;HG00136;HG00137;HG00149;HG00174;HG00179;HG00182;HG00183;HG00188;HG00236;HG00249;HG00265;HG00269;HG00272;HG00280;HG00324;HG00334;HG00361;HG00375;HG01334;NA11931;NA11995;NA12043;NA12045;NA12275;NA12340;NA12399;NA12413;NA12716;NA12718;NA12778;NA18486;NA18498;NA18502;NA18505;NA18517;NA18520;NA18867;NA18907;NA18909;NA18910;NA18916;NA18923;NA18934;NA18951;NA19093;NA19102;NA19107…	78	C
chr3	142895952	142895953	HG00096;HG00108;HG00111;HG00114;HG00123;HG00127;HG00133;HG00136;HG00137;HG00138;HG00143;HG00146;HG00158;HG00159;HG00160;HG00174;HG00177;HG00178;HG00179;HG00183;HG00186;HG00188;HG00189;HG00232;HG00233;HG00236;HG00242;HG00243;HG00249;HG00250;HG00252;HG00262;HG00275;HG00277;HG00281;HG00312;HG00315;HG00319;HG00320;HG00334;HG00343;HG00344;HG00345;HG00346;HG00361;HG00367;HG00373;NA06984;NA07048;NA07051…	147	A
chr3	142896047	142896048	HG00103;HG00108;HG00117;HG00151;HG00178;HG00329;NA07056;NA07357;NA11830;NA12058;NA12282;NA12287;NA12489;NA12751;NA18499;NA18508;NA18510;NA18517;NA18519;NA18861;NA18868;NA18870;NA18908;NA18910;NA18933;NA19098;NA19099;NA19138;NA19160;NA19190;NA19197;NA19200;NA19223;NA19248;NA20503;NA20512;NA20516;NA20535;NA20539;NA20582;NA20796;NA20798;NA20812;NA20815	44	C
chr3	142896274	142896275	HG00096;HG00108;HG00111;HG00114;HG00119;HG00123;HG00127;HG00136;HG00137;HG00138;HG00142;HG00143;HG00146;HG00151;HG00154;HG00158;HG00160;HG00171;HG00174;HG00177;HG00178;HG00179;HG00183;HG00185;HG00186;HG00188;HG00231;HG00232;HG00233;HG00242;HG00243;HG00249;HG00250;HG00252;HG00256;HG00262;HG00264;HG00275;HG00277;HG00281;HG00284;HG00309;HG00312;HG00315;HG00319;HG00320;HG00326;HG00330;HG00334;HG00337…	156	T
chr3	142896285	142896286	HG00096;HG00103;HG00111;HG00117;HG00119;HG00123;HG00127;HG00136;HG00137;HG00138;HG00142;HG00143;HG00146;HG00154;HG00158;HG00160;HG00171;HG00174;HG00179;HG00186;HG00188;HG00231;HG00232;HG00233;HG00242;HG00243;HG00249;HG00250;HG00252;HG00256;HG00262;HG00263;HG00264;HG00268;HG00273;HG00277;HG00281;HG00284;HG00315;HG00319;HG00320;HG00321;HG00329;HG00330;HG00334;HG00337;HG00343;HG00345;HG00346;HG00361…	133	C
chr3	143236423	143236424	HG00096;HG00100;HG00114;HG00116;HG00119;HG00120;HG00123;HG00124;HG00127;HG00131;HG00136;HG00138;HG00143;HG00146;HG00152;HG00154;HG00156;HG00159;HG00178;HG00179;HG00182;HG00186;HG00187;HG00188;HG00189;HG00232;HG00236;HG00250;HG00251;HG00256;HG00257;HG00260;HG00261;HG00262;HG00263;HG00264;HG00266;HG00268;HG00272;HG00276;HG00284;HG00285;HG00312;HG00315;HG00319;HG00323;HG00327;HG00330;HG00331;HG00335…	133	A
chr3	148703786	148703787	HG00096;HG00100;HG00106;HG00112;HG00114;HG00117;HG00120;HG00122;HG00123;HG00127;HG00133;HG00141;HG00146;HG00149;HG00151;HG00160;HG00176;HG00177;HG00178;HG00179;HG00186;HG00188;HG00233;HG00242;HG00250;HG00252;HG00256;HG00258;HG00260;HG00261;HG00264;HG00269;HG00272;HG00273;HG00274;HG00277;HG00284;HG00313;HG00315;HG00321;HG00323;HG00326;HG00327;HG00330;HG00331;HG00334;HG00335;HG00339;HG00345;HG00353…	133	T
chr3	148704080	148704081	HG00096;HG00103;HG00108;HG00114;HG00117;HG00119;HG00122;HG00125;HG00126;HG00127;HG00139;HG00141;HG00149;HG00151;HG00160;HG00179;HG00180;HG00183;HG00185;HG00233;HG00236;HG00239;HG00249;HG00250;HG00256;HG00258;HG00262;HG00263;HG00264;HG00268;HG00271;HG00272;HG00273;HG00276;HG00313;HG00315;HG00319;HG00320;HG00326;HG00329;HG00343;HG00345;HG00366;HG00375;HG01334;NA06984;NA06989;NA07037;NA07056;NA07357…	107	G
chr3	149182226	149182227	HG00106;HG00112;HG00116;HG00118;HG00119;HG00122;HG00124;HG00126;HG00139;HG00142;HG00143;HG00150;HG00152;HG00177;HG00231;HG00244;HG00251;HG00261;HG00262;HG00273;HG00313;HG00326;HG00338;HG00342;HG00361;HG00367;HG01334;NA06986;NA07051;NA07357;NA10847;NA11829;NA11893;NA11992;NA11993;NA12043;NA12044;NA12058;NA12249;NA12383;NA12400;NA12716;NA18486;NA18489;NA18502;NA18868;NA18908;NA18912;NA19108;NA19129…	73	T
chr3	149700518	149700519	HG00100;HG00112;HG00117;HG00118;HG00119;HG00123;HG00124;HG00125;HG00126;HG00131;HG00133;HG00136;HG00139;HG00142;HG00146;HG00151;HG00152;HG00155;HG00173;HG00179;HG00180;HG00182;HG00185;HG00188;HG00233;HG00236;HG00243;HG00244;HG00246;HG00251;HG00252;HG00257;HG00258;HG00260;HG00261;HG00264;HG00268;HG00269;HG00271;HG00273;HG00275;HG00277;HG00278;HG00281;HG00282;HG00285;HG00306;HG00309;HG00310;HG00311…	139	T
chr3	149768706	149768707	HG00103;HG00112;HG00116;HG00124;HG00126;HG00137;HG00149;HG00150;HG00152;HG00154;HG00155;HG00156;HG00177;HG00188;HG00239;HG00243;HG00245;HG00259;HG00269;HG00272;HG00278;HG00281;HG00313;HG00331;HG00342;HG00344;HG00346;HG00375;NA06994;NA07048;NA07347;NA11892;NA12489;NA12717;NA12718;NA12778;NA12827;NA12830;NA12842;NA12878;NA12891;NA18486;NA18499;NA18504;NA18505;NA18516;NA18517;NA18520;NA18522;NA18853…	87	G
chr3	150329244	150329245	HG00103;HG00111;HG00112;HG00114;HG00116;HG00131;HG00133;HG00137;HG00141;HG00146;HG00152;HG00154;HG00160;HG00171;HG00182;HG00183;HG00187;HG00189;HG00231;HG00233;HG00244;HG00247;HG00249;HG00250;HG00251;HG00256;HG00260;HG00263;HG00265;HG00268;HG00269;HG00274;HG00276;HG00277;HG00278;HG00280;HG00284;HG00306;HG00310;HG00312;HG00315;HG00319;HG00324;HG00331;HG00336;HG00338;HG00344;HG00345;HG00346;HG00353…	158	A
chr3	155706014	155706015	HG00100;HG00131;HG00138;HG00150;HG00159;HG00174;HG00236;HG00245;HG00261;HG00268;HG00271;HG00276;HG00277;HG00321;HG00343;HG00367;NA07037;NA11830;NA12400;NA12749;NA12830;NA18486;NA18502;NA18510;NA18951;NA19093;NA19099;NA19130;NA19225;NA20527;NA20531;NA20585;NA20756;NA20758;NA20761;NA20801;NA20807;NA20809	38	T
chr3	156528264	156528265	HG00096;HG00111;HG00114;HG00122;HG00133;HG00136;HG00137;HG00138;HG00146;HG00151;HG00154;HG00156;HG00158;HG00160;HG00171;HG00177;HG00183;HG00186;HG00188;HG00236;HG00239;HG00243;HG00245;HG00246;HG00247;HG00250;HG00251;HG00252;HG00253;HG00256;HG00257;HG00263;HG00264;HG00266;HG00268;HG00269;HG00271;HG00273;HG00276;HG00277;HG00278;HG00281;HG00282;HG00285;HG00309;HG00311;HG00313;HG00320;HG00321;HG00323…	144	C
chr3	157993837	157993838	HG00103;HG00114;HG00118;HG00123;HG00131;HG00138;HG00141;HG00142;HG00146;HG00148;HG00149;HG00150;HG00159;HG00178;HG00187;HG00243;HG00244;HG00245;HG00246;HG00251;HG00256;HG00257;HG00259;HG00260;HG00261;HG00262;HG00264;HG00268;HG00269;HG00271;HG00274;HG00276;HG00282;HG00309;HG00311;HG00312;HG00319;HG00321;HG00327;HG00329;HG00336;HG00345;HG00361;HG00373;HG00375;HG01334;NA06994;NA07051;NA07357;NA10851…	118	G
chr3	159818901	159818902	HG00148;HG00187;HG00239;HG00251;HG00262;HG00267;HG00271;HG00277;HG00282;HG00285;HG00323;HG00327;HG00334;HG00337;HG00338;HG00342;HG00344;NA07037;NA11920;NA12275;NA12751;NA12830;NA18498;NA18508;NA18519;NA18861;NA18873;NA18907;NA18923;NA19099;NA19129;NA19171;NA19189;NA19197;NA19198;NA20504;NA20507;NA20528;NA20766;NA20768;NA20772;NA20804;NA20806;NA20809;NA20813;NA20828	46	A
chr3	159818947	159818948	HG00148;HG00187;HG00239;HG00251;HG00262;HG00267;HG00271;HG00277;HG00282;HG00285;HG00323;HG00327;HG00334;HG00337;HG00338;HG00342;HG00344;NA07037;NA11920;NA12275;NA12751;NA12830;NA18498;NA18508;NA18519;NA18861;NA18873;NA18907;NA18923;NA19099;NA19129;NA19171;NA19189;NA19197;NA19198;NA20504;NA20507;NA20528;NA20766;NA20768;NA20772;NA20804;NA20806;NA20809;NA20813;NA20828	46	A
chr3	159819945	159819946	HG00096;HG00116;HG00148;HG00187;HG00239;HG00251;HG00257;HG00259;HG00262;HG00267;HG00271;HG00277;HG00282;HG00285;HG00320;HG00323;HG00327;HG00334;HG00337;HG00338;HG00342;HG00344;NA07037;NA11920;NA11995;NA12154;NA12275;NA12347;NA12751;NA12830;NA12843;NA18489;NA18498;NA18499;NA18508;NA18516;NA18519;NA18861;NA18870;NA18873;NA18907;NA18923;NA19093;NA19099;NA19107;NA19116;NA19137;NA19171;NA19189;NA19197…	72	T
chr3	159819988	159819989	HG00096;HG00116;HG00148;HG00187;HG00239;HG00251;HG00257;HG00259;HG00262;HG00267;HG00271;HG00277;HG00282;HG00285;HG00320;HG00323;HG00327;HG00334;HG00337;HG00338;HG00342;HG00344;NA07037;NA11920;NA12154;NA12275;NA12347;NA12751;NA12830;NA12843;NA18489;NA18498;NA18499;NA18508;NA18519;NA18861;NA18870;NA18873;NA18907;NA18923;NA19093;NA19107;NA19116;NA19137;NA19171;NA19189;NA19197;NA19198;NA19200;NA19204…	67	A
chr3	159820257	159820258	HG00096;HG00148;HG00187;HG00239;HG00251;HG00257;HG00259;HG00262;HG00267;HG00271;HG00277;HG00282;HG00285;HG00320;HG00323;HG00327;HG00334;HG00337;HG00338;HG00342;HG00344;NA07037;NA11920;NA11995;NA12154;NA12275;NA12347;NA12751;NA12830;NA12843;NA18489;NA18498;NA18499;NA18508;NA18516;NA18519;NA18861;NA18870;NA18873;NA18907;NA18923;NA19093;NA19099;NA19107;NA19116;NA19137;NA19171;NA19189;NA19197;NA19198…	71	T
chr3	160171091	160171092	HG00096;HG00117;HG00118;HG00119;HG00120;HG00131;HG00133;HG00138;HG00142;HG00143;HG00150;HG00151;HG00152;HG00154;HG00159;HG00160;HG00174;HG00179;HG00180;HG00182;HG00183;HG00185;HG00188;HG00232;HG00243;HG00251;HG00260;HG00261;HG00262;HG00267;HG00271;HG00272;HG00273;HG00275;HG00278;HG00280;HG00282;HG00284;HG00285;HG00313;HG00315;HG00319;HG00323;HG00324;HG00325;HG00327;HG00335;HG00337;HG00344;HG00361…	138	C
chr3	172321433	172321434	HG00103;HG00117;HG00118;HG00124;HG00125;HG00126;HG00131;HG00137;HG00138;HG00148;HG00149;HG00150;HG00151;HG00156;HG00159;HG00174;HG00176;HG00178;HG00180;HG00182;HG00185;HG00231;HG00232;HG00242;HG00243;HG00246;HG00247;HG00250;HG00252;HG00264;HG00267;HG00269;HG00272;HG00281;HG00306;HG00309;HG00310;HG00315;HG00319;HG00321;HG00323;HG00324;HG00325;HG00327;HG00331;HG00336;HG00338;HG00343;HG00345;HG00346…	97	G
chr3	178741639	178741640	HG00174;HG00177;HG00183;HG00246;HG00249;HG00267;HG00271;HG00325;HG00336;HG00338;HG00343;HG01334;NA06989;NA07048;NA11892;NA11894;NA12044;NA12716;NA12761;NA18868;NA18910;NA18934;NA19108;NA19138;NA19171;NA19189;NA19225;NA19236;NA19248;NA19257;NA20518;NA20531;NA20787;NA20796;NA20800;NA20810;NA20812;NA20828	38	C
chr3	178978531	178978532	HG00112;HG00136;HG00151;HG00154;HG00160;HG00173;HG00178;HG00188;HG00189;HG00242;HG00245;HG00262;HG00267;HG00271;HG00273;HG00280;HG00282;HG00325;HG00330;HG00334;HG00342;HG00367;HG01334;NA06989;NA07037;NA10851;NA11831;NA11920;NA11930;NA12155;NA12340;NA12400;NA12751;NA12761;NA12763;NA20506;NA20525;NA20527;NA20535;NA20541;NA20544;NA20756;NA20760;NA20795;NA20803;NA20819	46	T
chr3	178978541	178978542	HG00100;HG00103;HG00108;HG00116;HG00117;HG00119;HG00122;HG00131;HG00137;HG00138;HG00139;HG00142;HG00143;HG00152;HG00156;HG00159;HG00174;HG00177;HG00179;HG00180;HG00231;HG00233;HG00243;HG00246;HG00247;HG00250;HG00252;HG00253;HG00256;HG00257;HG00259;HG00260;HG00263;HG00264;HG00265;HG00266;HG00268;HG00269;HG00274;HG00277;HG00312;HG00313;HG00321;HG00323;HG00327;HG00335;HG00337;HG00353;HG00366;HG01334…	136	G
chr3	178978603	178978604	HG00096;HG00100;HG00108;HG00112;HG00119;HG00122;HG00127;HG00131;HG00137;HG00142;HG00143;HG00151;HG00152;HG00156;HG00159;HG00173;HG00174;HG00177;HG00178;HG00179;HG00180;HG00188;HG00189;HG00231;HG00243;HG00246;HG00247;HG00250;HG00252;HG00253;HG00256;HG00257;HG00259;HG00260;HG00262;HG00263;HG00264;HG00265;HG00266;HG00267;HG00268;HG00269;HG00271;HG00273;HG00274;HG00277;HG00280;HG00282;HG00312;HG00313…	172	T
chr3	178978688	178978689	HG00100;HG00103;HG00108;HG00112;HG00116;HG00117;HG00119;HG00122;HG00131;HG00137;HG00138;HG00139;HG00142;HG00143;HG00151;HG00152;HG00156;HG00159;HG00174;HG00177;HG00178;HG00179;HG00180;HG00188;HG00189;HG00231;HG00233;HG00243;HG00246;HG00247;HG00250;HG00252;HG00253;HG00256;HG00257;HG00259;HG00260;HG00262;HG00263;HG00264;HG00265;HG00266;HG00267;HG00268;HG00269;HG00271;HG00273;HG00274;HG00277;HG00280…	159	A
chr3	178978717	178978718	HG00100;HG00103;HG00108;HG00112;HG00116;HG00117;HG00119;HG00122;HG00131;HG00137;HG00138;HG00139;HG00142;HG00143;HG00151;HG00152;HG00156;HG00159;HG00173;HG00174;HG00177;HG00178;HG00179;HG00180;HG00188;HG00189;HG00231;HG00233;HG00243;HG00246;HG00247;HG00250;HG00252;HG00253;HG00256;HG00257;HG00259;HG00260;HG00262;HG00263;HG00264;HG00265;HG00266;HG00267;HG00268;HG00269;HG00271;HG00273;HG00274;HG00277…	165	C
chr3	179182471	179182472	HG00096;HG00100;HG00103;HG00108;HG00111;HG00120;HG00126;HG00127;HG00136;HG00137;HG00138;HG00139;HG00142;HG00154;HG00155;HG00158;HG00160;HG00179;HG00183;HG00185;HG00187;HG00189;HG00233;HG00242;HG00245;HG00247;HG00251;HG00253;HG00258;HG00259;HG00263;HG00266;HG00267;HG00269;HG00271;HG00274;HG00277;HG00278;HG00282;HG00284;HG00285;HG00325;HG00330;HG00331;HG00337;HG00343;HG00346;HG00353;HG00372;HG00375…	130	G
chr3	180490821	180490822	HG00096;HG00106;HG00127;HG00154;HG00173;HG00178;HG00233;HG00243;HG00256;HG00266;HG00269;HG00282;HG00337;HG00346;HG00377;NA11831;NA12249;NA12287;NA12342;NA12383;NA12413;NA12749;NA12761;NA18487;NA18519;NA18873;NA18923;NA19098;NA19099;NA19114;NA19116;NA19189;NA19200;NA19207;NA19223;NA19236;NA19256;NA20510;NA20536;NA20543;NA20783;NA20785;NA20790;NA20797;NA20801;NA20803;NA20805;NA20806;NA20807;NA20812…	51	T
chr3	183896640	183896641	HG00108;HG00124;HG00125;HG00126;HG00159;HG00239;HG00244;HG00246;HG00252;HG00260;HG00262;HG00267;HG00281;HG00309;HG00312;HG00324;HG00325;HG00331;HG00373;HG01334;NA07051;NA11893;NA11894;NA11992;NA12006;NA12043;NA12340;NA12489;NA12716;NA12775;NA12778;NA12878;NA12891;NA12892;NA18486;NA18498;NA19098;NA19247;NA20508;NA20509;NA20512;NA20516;NA20528;NA20752;NA20765;NA20783;NA20796;NA20815;NA20816	49	T
chr3	185135934	185135935	HG00106;HG00112;HG00116;HG00123;HG00125;HG00126;HG00127;HG00133;HG00139;HG00151;HG00155;HG00174;HG00177;HG00179;HG00186;HG00187;HG00188;HG00231;HG00233;HG00243;HG00244;HG00253;HG00256;HG00259;HG00272;HG00274;HG00310;HG00319;HG00320;HG00323;HG00326;HG00327;HG00337;HG00339;HG00342;HG00343;HG00345;HG00361;HG00366;HG00367;NA06984;NA06989;NA07048;NA07357;NA10851;NA11894;NA11992;NA12043;NA12154;NA12155…	105	T
chr3	192873633	192873634	HG00108;HG00116;HG00139;HG00146;HG00152;HG00158;HG00233;HG00313;HG00320;HG00330;HG00342;HG00343;HG00346;NA11920;NA12006;NA12044;NA12718;NA12751;NA12878;NA12892;NA18489;NA18502;NA18505;NA18508;NA18511;NA18861;NA18908;NA18916;NA19099;NA19236;NA20524;NA20528;NA20531;NA20752;NA20766;NA20796;NA20797;NA20814;NA20828	39	T
chr3	196197103	196197104	HG00123;HG00146;HG00148;HG00154;HG00155;HG00156;HG00173;HG00174;HG00179;HG00183;HG00232;HG00244;HG00251;HG00260;HG00261;HG00262;HG00269;HG00280;HG00285;HG00324;HG00330;HG00336;HG00338;HG00342;HG00344;HG00361;HG00366;HG00375;NA10851;NA11843;NA11893;NA11894;NA12006;NA12058;NA12340;NA12341;NA12750;NA12751;NA18870;NA18917;NA19152;NA20505;NA20508;NA20512;NA20516;NA20517;NA20530;NA20531;NA20532;NA20534…	58	G
chr3	196555442	196555443	HG00112;HG00114;HG00171;HG00282;HG00309;HG00320;HG00342;HG00366;NA12348;NA18486;NA18487;NA18489;NA18505;NA18510;NA18519;NA18868;NA18912;NA18916;NA18917;NA19098;NA19114;NA19116;NA19137;NA19147;NA19152;NA19160;NA19171;NA19189;NA19209;NA19235;NA19247;NA19257;NA20524;NA20541;NA20585;NA20588;NA20754;NA20814	38	C
chr3	196555481	196555482	HG00124;HG00137;HG00141;HG00150;HG00154;HG00185;HG00246;HG00250;HG00253;HG00266;HG00269;HG00329;HG00369;HG00372;HG00375;NA07037;NA12383;NA18508;NA18867;NA18870;NA18907;NA18909;NA18933;NA18934;NA19102;NA19172;NA19190;NA19204;NA19248;NA20516;NA20534;NA20581;NA20582;NA20589;NA20752;NA20795;NA20812;NA20826	38	G
chr3	196556140	196556141	HG00118;HG00138;HG00139;HG00159;HG00182;HG00186;HG00231;HG00232;HG00233;HG00242;HG00250;HG00260;HG00264;HG00278;HG00281;HG00284;HG00337;HG00345;HG00367;HG00369;HG00377;NA06984;NA07347;NA11831;NA11993;NA12045;NA12283;NA12348;NA12751;NA12778;NA12829;NA18499;NA18505;NA18508;NA18516;NA18520;NA18867;NA18868;NA18870;NA18908;NA18933;NA19093;NA19102;NA19137;NA19171;NA19190;NA19209;NA19213;NA20503;NA20507…	60	G
chr4	2877664	2877665	HG00106;HG00112;HG00118;HG00122;HG00126;HG00142;HG00150;HG00151;HG00152;HG00156;HG00173;HG00179;HG00231;HG00267;HG00269;NA07000;NA07056;NA11993;NA11994;NA11995;NA12043;NA12044;NA12144;NA12154;NA18502;NA18507;NA19099;NA20502;NA20504;NA20505;NA20507;NA20508;NA20510;NA20515;NA20518;NA20524;NA20525;NA20527;NA20529;NA20530;NA20534;NA20535;NA20537;NA20538;NA20540	45	C
chr4	8176195	8176196	HG00116;HG00119;HG00137;HG00142;HG00150;HG00156;HG00174;HG00179;HG00182;HG00186;HG00232;HG00233;HG00242;HG00253;HG00257;HG00259;HG00261;HG00266;HG00267;HG00275;HG00281;HG00310;HG00319;HG00320;HG00321;HG00324;HG00325;HG00327;HG00334;HG00336;HG00337;HG00339;HG00342;HG00343;HG00353;HG00372;HG00373;HG00375;NA10847;NA11892;NA11894;NA11920;NA11930;NA11994;NA12761;NA12775;NA18499;NA18510;NA18856;NA18861…	75	A
chr4	8176639	8176640	HG00119;HG00137;HG00142;HG00150;HG00156;HG00179;HG00182;HG00186;HG00232;HG00233;HG00242;HG00253;HG00257;HG00259;HG00266;HG00275;HG00281;HG00319;HG00321;HG00324;HG00325;HG00329;HG00334;HG00336;HG00337;HG00339;HG00342;HG00343;HG00353;HG00369;HG00372;HG00373;HG00375;NA10847;NA11892;NA11894;NA11920;NA11930;NA11994;NA12761;NA12775;NA18508;NA18517;NA19130;NA20510;NA20528;NA20541;NA20582;NA20768;NA20819	50	G
chr4	11373633	11373634	HG00108;HG00112;HG00119;HG00125;HG00126;HG00138;HG00177;HG00182;HG00242;HG00245;HG00246;HG00256;HG00319;HG00327;HG00369;NA06994;NA11995;NA12043;NA12144;NA12272;NA12275;NA12347;NA12413;NA12546;NA12749;NA12751;NA12775;NA12777;NA12842;NA18933;NA19093;NA19099;NA19114;NA19152;NA19223;NA20527;NA20528;NA20532;NA20534;NA20536;NA20585;NA20754;NA20759;NA20761;NA20771;NA20778;NA20785;NA20796;NA20800;NA20801…	52	G
chr4	11374295	11374296	HG00100;HG00106;HG00122;HG00126;HG00131;HG00137;HG00139;HG00142;HG00143;HG00148;HG00149;HG00150;HG00151;HG00173;HG00176;HG00188;HG00232;HG00243;HG00249;HG00250;HG00253;HG00257;HG00259;HG00262;HG00265;HG00268;HG00271;HG00273;HG00274;HG00276;HG00280;HG00309;HG00312;HG00319;HG00320;HG00321;HG00323;HG00324;HG00327;HG00329;HG00330;HG00331;HG00336;HG00337;HG00361;HG01334;NA06984;NA06986;NA07037;NA07347…	103	T
chr4	16944311	16944312	HG00096;HG00100;HG00142;HG00159;HG00188;HG00247;HG00252;HG00259;HG00263;HG00272;HG00324;HG00327;HG00342;HG00343;HG00366;NA06986;NA11920;NA12045;NA12154;NA18498;NA18499;NA18520;NA18868;NA18870;NA18907;NA18908;NA18909;NA18923;NA18934;NA19114;NA19130;NA19131;NA19137;NA19147;NA19160;NA19190;NA19197;NA19198;NA19200;NA19204;NA19207;NA20502;NA20504;NA20505;NA20509;NA20510;NA20515;NA20519;NA20528;NA20530…	59	T
chr4	38798647	38798648	HG00096;HG00108;HG00112;HG00123;HG00126;HG00131;HG00139;HG00146;HG00159;HG00232;HG00245;HG00246;HG00253;HG00257;HG00259;HG00281;HG00285;HG00315;HG00320;HG00330;HG00337;HG00338;HG01334;NA07037;NA07048;NA11830;NA12249;NA12283;NA12400;NA12413;NA12716;NA12777;NA12778;NA12829;NA12890;NA20518;NA20519;NA20541;NA20752;NA20766;NA20769;NA20771;NA20792;NA20803;NA20810;NA20811;NA20812;NA20819;NA20826;NA20828	50	C
chr4	39030182	39030183	HG00103;HG00106;HG00114;HG00120;HG00127;HG00133;HG00138;HG00183;HG00232;HG00236;HG00249;HG00251;HG00257;HG00259;HG00260;HG00265;HG00266;HG00272;HG00274;HG00276;HG00285;HG00312;HG00315;HG00325;HG00334;HG00337;HG00361;HG00366;HG00375;NA07037;NA10847;NA11831;NA12006;NA12044;NA12249;NA12286;NA12489;NA12716;NA12777;NA12878;NA12891;NA12892;NA18498;NA18912;NA18934;NA19098;NA19102;NA19108;NA19116;NA19130…	65	A
chr4	39482683	39482684	HG00111;HG00114;HG00116;HG00126;HG00131;HG00136;HG00139;HG00142;HG00143;HG00146;HG00151;HG00154;HG00178;HG00180;HG00183;HG00185;HG00189;HG00236;HG00244;HG00247;HG00250;HG00256;HG00263;HG00268;HG00269;HG00272;HG00280;HG00281;HG00282;HG00285;HG00309;HG00313;HG00319;HG00320;HG00321;HG00325;HG00326;HG00331;HG00337;HG00338;HG00346;HG00361;HG00367;HG00373;HG00375;HG00377;HG01334;NA07347;NA11830;NA12044…	85	A
chr4	39891878	39891879	HG00108;HG00111;HG00116;HG00124;HG00133;HG00158;HG00159;HG00236;HG00239;HG00243;HG00244;HG00259;HG00262;HG00271;HG00306;HG00309;HG00311;HG00315;HG00326;HG00342;HG00346;HG00366;HG00369;HG00375;HG00377;NA06989;NA07048;NA07347;NA11894;NA11920;NA11930;NA12045;NA12058;NA12778;NA12842;NA18486;NA18489;NA18499;NA18511;NA18516;NA18520;NA18861;NA18873;NA18908;NA18909;NA18910;NA18912;NA18916;NA18951;NA19093…	69	C
chr4	39975004	39975005	HG00108;HG00114;HG00125;HG00141;HG00142;HG00143;HG00150;HG00152;HG00171;HG00174;HG00177;HG00178;HG00180;HG00182;HG00188;HG00246;HG00249;HG00260;HG00269;HG00274;HG00275;HG00278;HG00285;HG00331;HG00338;HG00343;HG00353;HG00373;NA06989;NA06994;NA07037;NA10847;NA11829;NA11920;NA12249;NA12275;NA12383;NA12399;NA12489;NA12717;NA12718;NA12777;NA19119;NA19152;NA19172;NA19198;NA20508;NA20510;NA20516;NA20532…	63	G
chr4	43901147	43901148	HG00096;HG00114;HG00119;HG00143;HG00151;HG00152;HG00158;HG00189;HG00246;HG00250;HG00321;HG00329;HG00335;NA07056;NA10847;NA10851;NA11830;NA11892;NA12044;NA12155;NA12399;NA12400;NA12716;NA12718;NA12750;NA12889;NA18489;NA18499;NA18501;NA18504;NA18508;NA18510;NA18517;NA18519;NA18523;NA18526;NA18853;NA18867;NA18870;NA18873;NA18908;NA18910;NA18917;NA19099;NA19107;NA19108;NA19114;NA19129;NA19131;NA19137…	75	A
chr4	46725948	46725949	HG00106;HG00108;HG00118;HG00122;HG00126;HG00131;HG00137;HG00150;HG00151;HG00156;HG00171;HG00173;HG00180;HG00182;HG00185;HG00188;HG00236;HG00242;HG00246;HG00257;HG00261;HG00266;HG00278;HG00311;HG00367;NA07056;NA11829;NA11843;NA11992;NA12249;NA12273;NA12283;NA12399;NA12413;NA12546;NA12751;NA12763;NA12878;NA12891;NA12892;NA20532;NA20581;NA20589;NA20761;NA20766;NA20787	46	C
chr4	57261233	57261234	HG00111;HG00136;HG00173;HG00177;HG00178;HG00179;HG00185;HG00186;HG00187;HG00188;HG00242;HG00246;HG00272;HG00273;HG00276;HG00277;HG00281;HG00284;HG00323;HG00326;HG00327;HG00334;HG00337;HG00339;HG00345;HG00346;HG00366;NA06986;NA07357;NA11829;NA12275;NA12489;NA12718;NA18489;NA18498;NA18502;NA18510;NA18519;NA18520;NA18867;NA18873;NA18908;NA18912;NA18917;NA19098;NA19102;NA19116;NA19131;NA19152;NA19160…	67	G
chr4	57459489	57459490	HG00100;HG00112;HG00189;HG00231;HG00239;HG00252;HG00264;HG00275;HG00276;HG00281;HG00309;HG00312;HG00313;HG00338;HG00367;HG00373;NA11893;NA12716;NA12750;NA12775;NA12891;NA12892;NA18489;NA18502;NA18511;NA18867;NA18908;NA19098;NA19107;NA19171;NA19172;NA19189;NA19225;NA20509;NA20524;NA20527;NA20529;NA20586;NA20589;NA20761;NA20771;NA20787;NA20795	43	A
chr4	57460295	57460296	HG00100;HG00108;HG00125;HG00136;HG00138;HG00150;HG00151;HG00155;HG00177;HG00179;HG00180;HG00188;HG00189;HG00233;HG00242;HG00244;HG00246;HG00247;HG00252;HG00253;HG00260;HG00262;HG00263;HG00264;HG00265;HG00268;HG00269;HG00274;HG00312;HG00313;HG00319;HG00320;HG00321;HG00324;HG00325;HG00330;HG00331;HG00338;HG00345;HG00353;HG00361;HG00367;HG00372;HG00375;HG01334;NA07051;NA07347;NA10851;NA11831;NA11931…	81	G
chr4	57461018	57461019	HG00096;HG00100;HG00114;HG00117;HG00138;HG00150;HG00151;HG00155;HG00171;HG00177;HG00179;HG00180;HG00186;HG00188;HG00233;HG00242;HG00244;HG00247;HG00252;HG00253;HG00262;HG00263;HG00264;HG00266;HG00268;HG00269;HG00275;HG00310;HG00312;HG00313;HG00319;HG00320;HG00321;HG00325;HG00330;HG00331;HG00345;HG00353;HG00361;HG00367;HG00372;HG00377;HG01334;NA07051;NA07347;NA10851;NA11831;NA11894;NA11930;NA11931…	110	C
chr4	57627450	57627451	HG00100;HG00111;HG00117;HG00118;HG00122;HG00125;HG00127;HG00136;HG00138;HG00146;HG00148;HG00151;HG00152;HG00171;HG00176;HG00180;HG00182;HG00187;HG00239;HG00245;HG00250;HG00251;HG00262;HG00264;HG00265;HG00276;HG00277;HG00278;HG00309;HG00311;HG00320;HG00321;HG00325;HG00329;HG00335;HG00336;HG00339;HG00343;HG00344;HG00353;HG00366;HG00367;HG00377;NA06989;NA07037;NA07051;NA07056;NA10847;NA11829;NA11894…	120	G
chr4	58969386	58969387	NA11830;NA11831;NA11894;NA12043;NA12044;NA12144;NA12155;NA12249;NA12489;NA12750;NA12878;NA18498;NA18502;NA18507;NA18508;NA18510;NA18517;NA18522;NA18523;NA18856;NA18858;NA18861;NA18870;NA18912;NA18916;NA19099;NA19102;NA19116;NA19130;NA19131;NA19137;NA19138;NA19147;NA19152;NA19171;NA19172;NA19190;NA19209;NA19225;NA19257	40	G
chr4	63682705	63682706	HG00106;HG00108;HG00114;HG00117;HG00126;HG00141;HG00156;HG00176;HG00239;HG00243;HG00244;HG00252;HG00271;HG00282;HG00325;HG00330;HG00336;HG00361;HG00367;HG00375;NA06989;NA11920;NA11930;NA12154;NA12155;NA12283;NA12341;NA12383;NA12842;NA12878;NA12892;NA20509;NA20515;NA20530;NA20536;NA20541;NA20756;NA20757;NA20768;NA20790;NA20799;NA20804;NA20814;NA20815;NA20816	45	A
chr4	63683037	63683038	HG00096;HG00100;HG00112;HG00114;HG00118;HG00123;HG00133;HG00142;HG00149;HG00150;HG00152;HG00154;HG00176;HG00177;HG00178;HG00183;HG00185;HG00186;HG00187;HG00233;HG00245;HG00247;HG00249;HG00250;HG00251;HG00252;HG00256;HG00257;HG00262;HG00263;HG00264;HG00265;HG00268;HG00273;HG00274;HG00280;HG00285;HG00306;HG00311;HG00312;HG00313;HG00315;HG00320;HG00326;HG00327;HG00329;HG00331;HG00337;HG00346;HG00353…	115	C
chr4	68905174	68905175	HG00108;HG00112;HG00118;HG00123;HG00131;HG00136;HG00137;HG00139;HG00141;HG00142;HG00143;HG00148;HG00152;HG00156;HG00160;HG00173;HG00174;HG00177;HG00179;HG00180;HG00185;HG00187;HG00188;HG00189;HG00231;HG00236;HG00239;HG00243;HG00244;HG00249;HG00250;HG00256;HG00257;HG00258;HG00259;HG00260;HG00262;HG00268;HG00269;HG00276;HG00278;HG00280;HG00313;HG00319;HG00320;HG00327;HG00334;HG00339;HG00342;HG00343…	144	C
chr4	68905269	68905270	HG00108;HG00112;HG00118;HG00123;HG00131;HG00136;HG00139;HG00141;HG00142;HG00143;HG00148;HG00152;HG00156;HG00160;HG00173;HG00174;HG00177;HG00179;HG00180;HG00187;HG00188;HG00189;HG00231;HG00236;HG00239;HG00243;HG00244;HG00249;HG00250;HG00256;HG00257;HG00258;HG00259;HG00260;HG00262;HG00268;HG00269;HG00276;HG00278;HG00280;HG00313;HG00319;HG00320;HG00327;HG00334;HG00339;HG00342;HG00343;HG00344;HG00346…	141	A
chr4	70296661	70296662	HG00096;HG00112;HG00114;HG00116;HG00120;HG00126;HG00136;HG00137;HG00141;HG00142;HG00149;HG00150;HG00151;HG00152;HG00156;HG00159;HG00171;HG00177;HG00185;HG00186;HG00188;HG00232;HG00233;HG00247;HG00249;HG00250;HG00259;HG00260;HG00264;HG00269;HG00271;HG00272;HG00273;HG00280;HG00281;HG00282;HG00285;HG00309;HG00313;HG00315;HG00320;HG00324;HG00325;HG00329;HG00331;HG00343;HG00344;HG00353;HG00366;HG00367…	183	C
chr4	77880192	77880193	HG00096;HG00106;HG00111;HG00116;HG00117;HG00118;HG00119;HG00123;HG00124;HG00125;HG00131;HG00136;HG00141;HG00142;HG00143;HG00148;HG00149;HG00152;HG00154;HG00171;HG00173;HG00174;HG00176;HG00177;HG00178;HG00179;HG00180;HG00185;HG00232;HG00236;HG00239;HG00243;HG00244;HG00245;HG00250;HG00252;HG00257;HG00259;HG00262;HG00263;HG00264;HG00265;HG00266;HG00267;HG00269;HG00271;HG00273;HG00276;HG00277;HG00278…	200	G
chr4	83197550	83197551	HG00108;HG00111;HG00116;HG00125;HG00137;HG00152;HG00154;HG00183;HG00231;HG00236;HG00244;HG00256;HG00259;HG00262;HG00263;HG00265;HG00309;HG00324;HG00330;HG00331;HG00353;NA10851;NA11843;NA12155;NA12273;NA12340;NA12347;NA12413;NA12716;NA12717;NA12775;NA12891;NA12892;NA18511;NA19207;NA20515;NA20765;NA20792;NA20795;NA20801;NA20803;NA20819	42	C
chr4	85165380	85165381	HG00111;HG00124;HG00139;HG00152;HG00155;HG00159;HG00173;HG00183;HG00258;HG00272;HG00284;HG00323;HG00326;HG00345;HG01334;NA11831;NA11993;NA12273;NA12275;NA12761;NA12775;NA12778;NA18486;NA18498;NA18499;NA18502;NA18861;NA18867;NA18909;NA18912;NA18923;NA18934;NA19098;NA19099;NA19130;NA19131;NA19171;NA19172;NA19190;NA19204;NA19207;NA19213;NA19248;NA19257;NA20508;NA20524;NA20538;NA20754;NA20808;NA20814	50	G
chr4	88813099	88813100	HG00096;HG00100;HG00116;HG00125;HG00131;HG00137;HG00138;HG00142;HG00146;HG00152;HG00155;HG00158;HG00171;HG00173;HG00177;HG00178;HG00188;HG00189;HG00232;HG00236;HG00242;HG00247;HG00252;HG00258;HG00259;HG00261;HG00263;HG00265;HG00269;HG00276;HG00278;HG00280;HG00310;HG00324;HG00327;HG00334;HG00336;HG00337;HG00338;HG00342;HG00343;HG00344;HG00361;HG00372;HG00375;NA06984;NA06986;NA06994;NA07037;NA07048…	109	G
chr4	88813125	88813126	HG00096;HG00100;HG00116;HG00120;HG00125;HG00126;HG00131;HG00137;HG00138;HG00142;HG00146;HG00152;HG00155;HG00158;HG00171;HG00173;HG00177;HG00178;HG00188;HG00189;HG00232;HG00236;HG00242;HG00247;HG00252;HG00258;HG00259;HG00261;HG00263;HG00265;HG00269;HG00276;HG00278;HG00280;HG00310;HG00324;HG00327;HG00334;HG00336;HG00337;HG00338;HG00342;HG00343;HG00344;HG00361;HG00372;HG00375;NA06984;NA06986;NA06994…	110	C
chr4	88813502	88813503	HG00108;HG00111;HG00117;HG00154;HG00178;HG00180;HG00186;HG00264;HG00312;HG00320;HG00321;HG00323;HG00339;HG00343;HG00345;HG00366;NA07051;NA07056;NA11831;NA11930;NA12006;NA12043;NA12045;NA12717;NA12777;NA12842;NA18511;NA18522;NA18858;NA18861;NA18908;NA18912;NA18916;NA18923;NA18951;NA19160;NA19200;NA19209;NA19235;NA20508;NA20516;NA20525;NA20543;NA20768;NA20770;NA20774;NA20785;NA20815	48	T
chr4	88813582	88813583	HG00096;HG00100;HG00116;HG00120;HG00125;HG00126;HG00131;HG00137;HG00138;HG00142;HG00146;HG00149;HG00152;HG00155;HG00158;HG00171;HG00173;HG00178;HG00188;HG00189;HG00232;HG00236;HG00242;HG00247;HG00252;HG00258;HG00259;HG00261;HG00263;HG00265;HG00269;HG00276;HG00278;HG00280;HG00310;HG00324;HG00327;HG00334;HG00336;HG00337;HG00338;HG00342;HG00343;HG00344;HG00361;HG00372;HG00375;NA06984;NA06986;NA06994…	108	G
chr4	88813658	88813659	HG00096;HG00100;HG00116;HG00120;HG00125;HG00126;HG00131;HG00137;HG00138;HG00142;HG00146;HG00149;HG00152;HG00155;HG00158;HG00171;HG00173;HG00178;HG00188;HG00189;HG00232;HG00236;HG00242;HG00247;HG00252;HG00258;HG00259;HG00261;HG00263;HG00265;HG00269;HG00276;HG00278;HG00280;HG00310;HG00324;HG00327;HG00334;HG00336;HG00337;HG00338;HG00342;HG00343;HG00344;HG00361;HG00372;HG00375;NA06984;NA06986;NA06994…	111	C
chr4	88814047	88814048	HG00096;HG00100;HG00112;HG00116;HG00120;HG00125;HG00126;HG00131;HG00137;HG00138;HG00142;HG00146;HG00149;HG00152;HG00155;HG00158;HG00171;HG00173;HG00178;HG00188;HG00189;HG00232;HG00236;HG00242;HG00247;HG00252;HG00258;HG00259;HG00261;HG00263;HG00265;HG00269;HG00276;HG00278;HG00280;HG00310;HG00324;HG00327;HG00334;HG00336;HG00337;HG00338;HG00342;HG00343;HG00344;HG00361;HG00372;HG00375;NA06984;NA06986…	107	A
chr4	88814124	88814125	HG00096;HG00100;HG00112;HG00116;HG00120;HG00125;HG00126;HG00131;HG00137;HG00138;HG00142;HG00146;HG00149;HG00152;HG00155;HG00158;HG00171;HG00173;HG00177;HG00178;HG00188;HG00189;HG00232;HG00236;HG00242;HG00247;HG00252;HG00258;HG00259;HG00261;HG00263;HG00265;HG00269;HG00276;HG00278;HG00280;HG00310;HG00324;HG00327;HG00334;HG00336;HG00337;HG00338;HG00342;HG00343;HG00344;HG00361;HG00372;HG00375;NA06984…	116	C
chr4	88814361	88814362	HG00096;HG00100;HG00112;HG00116;HG00120;HG00125;HG00126;HG00131;HG00137;HG00138;HG00142;HG00146;HG00149;HG00152;HG00155;HG00158;HG00171;HG00173;HG00177;HG00178;HG00185;HG00188;HG00189;HG00232;HG00236;HG00242;HG00245;HG00247;HG00252;HG00258;HG00259;HG00261;HG00263;HG00265;HG00269;HG00276;HG00278;HG00280;HG00310;HG00324;HG00327;HG00334;HG00336;HG00337;HG00338;HG00342;HG00343;HG00344;HG00361;HG00372…	114	G
chr4	88814664	88814665	HG00096;HG00100;HG00112;HG00116;HG00120;HG00125;HG00126;HG00131;HG00137;HG00138;HG00142;HG00146;HG00149;HG00152;HG00155;HG00158;HG00171;HG00173;HG00177;HG00178;HG00185;HG00188;HG00189;HG00232;HG00236;HG00242;HG00245;HG00247;HG00252;HG00258;HG00259;HG00261;HG00263;HG00265;HG00269;HG00276;HG00278;HG00280;HG00310;HG00324;HG00327;HG00334;HG00336;HG00337;HG00338;HG00342;HG00343;HG00344;HG00361;HG00372…	120	A
chr4	88814682	88814683	HG00096;HG00100;HG00112;HG00116;HG00120;HG00125;HG00126;HG00131;HG00137;HG00138;HG00142;HG00146;HG00149;HG00152;HG00155;HG00158;HG00171;HG00173;HG00177;HG00178;HG00185;HG00188;HG00189;HG00232;HG00236;HG00242;HG00245;HG00247;HG00252;HG00258;HG00259;HG00261;HG00263;HG00265;HG00269;HG00276;HG00278;HG00280;HG00310;HG00324;HG00327;HG00334;HG00336;HG00337;HG00338;HG00342;HG00343;HG00344;HG00361;HG00372…	107	G
chr4	89617386	89617387	HG00118;HG00127;HG00136;HG00141;HG00148;HG00152;HG00156;HG00174;HG00182;HG00245;HG00260;HG00264;HG00272;HG00312;HG00331;HG00338;HG00339;NA06994;NA07056;NA11830;NA11831;NA12717;NA12890;NA18486;NA18499;NA18502;NA18858;NA18868;NA18870;NA18908;NA18909;NA18912;NA18917;NA18934;NA19093;NA19099;NA19107;NA19114;NA19129;NA19131;NA19147;NA19152;NA19160;NA19171;NA19189;NA19207;NA19223;NA20507;NA20515;NA20527…	55	A
chr4	99993832	99993833	HG00136;HG00137;HG00138;HG00159;HG00160;HG00239;HG00247;HG00315;HG00323;HG00344;NA06994;NA11994;NA12347;NA12546;NA12761;NA12829;NA18487;NA18498;NA18499;NA18510;NA18519;NA18520;NA18858;NA18861;NA18917;NA18933;NA19093;NA19108;NA19114;NA19116;NA19147;NA19152;NA20518;NA20525;NA20539;NA20542;NA20757;NA20801	38	A
chr4	113709345	113709346	HG00116;HG00118;HG00120;HG00123;HG00124;HG00136;HG00137;HG00142;HG00146;HG00148;HG00149;HG00154;HG00155;HG00159;HG00174;HG00186;HG00236;HG00244;HG00249;HG00250;HG00252;HG00257;HG00258;HG00259;HG00264;HG00265;HG00266;HG00267;HG00273;HG00276;HG00284;HG00285;HG00310;HG00312;HG00313;HG00319;HG00321;HG00326;HG00327;HG00335;HG00338;HG00339;HG00342;HG00343;HG00344;HG00346;HG00353;HG00361;HG00366;HG00367…	165	C
chr4	113748437	113748438	HG00112;HG00114;HG00116;HG00118;HG00119;HG00124;HG00127;HG00131;HG00136;HG00138;HG00142;HG00143;HG00146;HG00149;HG00154;HG00158;HG00159;HG00173;HG00174;HG00177;HG00180;HG00187;HG00189;HG00231;HG00232;HG00236;HG00242;HG00243;HG00246;HG00249;HG00250;HG00256;HG00258;HG00259;HG00264;HG00265;HG00266;HG00267;HG00268;HG00280;HG00282;HG00284;HG00306;HG00310;HG00312;HG00313;HG00319;HG00320;HG00321;HG00323…	171	A
chr4	117519498	117519499	HG00100;HG00114;HG00119;HG00126;HG00150;HG00154;HG00156;HG00177;HG00180;HG00233;HG00260;HG00284;HG00313;HG00315;HG00375;HG00377;NA06989;NA07037;NA07048;NA07051;NA10847;NA11830;NA11920;NA12249;NA12273;NA12287;NA12340;NA12400;NA12718;NA12891;NA12892;NA18486;NA18487;NA18498;NA18499;NA18501;NA18504;NA18507;NA18511;NA18516;NA18517;NA18520;NA18522;NA18523;NA18856;NA18858;NA18861;NA18868;NA18871;NA18873…	75	T
chr4	117520307	117520308	HG00119;HG00131;HG00180;HG00233;HG00260;HG00315;HG00375;NA07037;NA07048;NA10847;NA11830;NA11920;NA12249;NA12340;NA12400;NA12718;NA12891;NA12892;NA18486;NA18487;NA18498;NA18499;NA18511;NA18517;NA18858;NA18861;NA18868;NA18907;NA18916;NA18917;NA18933;NA19102;NA19107;NA19116;NA19119;NA19130;NA19131;NA19189;NA19198;NA19257;NA20505;NA20507;NA20517;NA20519;NA20534;NA20536;NA20543	47	T
chr4	118496001	118496002	HG00100;HG00108;HG00112;HG00114;HG00118;HG00131;HG00133;HG00136;HG00137;HG00142;HG00149;HG00155;HG00156;HG00158;HG00159;HG00182;HG00187;HG00260;HG00261;HG00264;HG00266;HG00268;HG00272;HG00273;HG00274;HG00275;HG00276;HG00277;HG00282;HG00310;HG00315;HG00323;HG00327;HG00334;HG00339;HG00342;HG00346;HG00353;HG00366;HG00375;NA07347;NA11843;NA11892;NA11894;NA11931;NA11995;NA12006;NA12249;NA12275;NA12340…	82	G
chr4	118496297	118496298	HG00100;HG00108;HG00114;HG00131;HG00136;HG00137;HG00155;HG00158;HG00159;HG00187;HG00245;HG00252;HG00253;HG00258;HG00260;HG00261;HG00264;HG00266;HG00268;HG00272;HG00273;HG00274;HG00275;HG00277;HG00310;HG00315;HG00327;HG00334;HG00339;HG00342;HG00346;HG00353;HG00366;HG01334;NA07347;NA11843;NA11892;NA11894;NA11931;NA12058;NA12275;NA12286;NA12340;NA12347;NA12383;NA12751;NA12763;NA12827;NA12829;NA12890…	67	G
chr4	118496298	118496299	HG00100;HG00108;HG00114;HG00131;HG00136;HG00137;HG00155;HG00158;HG00159;HG00187;HG00252;HG00253;HG00258;HG00260;HG00261;HG00264;HG00266;HG00268;HG00272;HG00273;HG00274;HG00275;HG00277;HG00310;HG00315;HG00323;HG00327;HG00334;HG00339;HG00342;HG00346;HG00353;HG00366;HG01334;NA07347;NA11843;NA11892;NA11894;NA11931;NA12249;NA12275;NA12286;NA12340;NA12347;NA12383;NA12751;NA12763;NA12827;NA12829;NA12890…	67	T
chr4	118496769	118496770	HG00106;HG00108;HG00116;HG00117;HG00119;HG00125;HG00131;HG00136;HG00137;HG00138;HG00139;HG00143;HG00152;HG00154;HG00158;HG00159;HG00160;HG00174;HG00177;HG00178;HG00179;HG00188;HG00189;HG00231;HG00239;HG00243;HG00244;HG00245;HG00246;HG00258;HG00259;HG00265;HG00267;HG00268;HG00272;HG00273;HG00277;HG00278;HG00280;HG00281;HG00284;HG00285;HG00306;HG00313;HG00319;HG00327;HG00331;HG00337;HG00342;HG00353…	146	T
chr4	118496904	118496905	HG00100;HG00108;HG00112;HG00114;HG00118;HG00131;HG00136;HG00137;HG00142;HG00155;HG00156;HG00158;HG00159;HG00187;HG00252;HG00253;HG00258;HG00260;HG00261;HG00264;HG00268;HG00272;HG00273;HG00274;HG00275;HG00277;HG00310;HG00315;HG00323;HG00327;HG00334;HG00339;HG00342;HG00346;HG00353;HG00366;HG01334;NA07347;NA11843;NA11892;NA11894;NA11931;NA11995;NA12006;NA12045;NA12249;NA12275;NA12286;NA12340;NA12347…	85	A
chr4	118496918	118496919	HG00096;HG00106;HG00120;HG00124;HG00125;HG00136;HG00160;HG00173;HG00177;HG00179;HG00185;HG00188;HG00189;HG00231;HG00244;HG00250;HG00256;HG00262;HG00265;HG00267;HG00268;HG00271;HG00278;HG00280;HG00281;HG00306;HG00329;HG00331;HG00337;HG00344;HG00367;HG00369;HG01334;NA06994;NA07048;NA11893;NA11894;NA11920;NA11993;NA12004;NA12044;NA12144;NA12154;NA12155;NA12273;NA12282;NA12716;NA12761;NA12778;NA12830…	80	T
chr4	118497152	118497153	HG00108;HG00112;HG00118;HG00131;HG00136;HG00155;HG00158;HG00159;HG00187;HG00252;HG00253;HG00261;HG00268;HG00272;HG00277;HG00310;HG00315;HG00323;HG00327;HG00342;HG00346;HG00366;HG01334;NA07347;NA11894;NA11995;NA12006;NA12275;NA12347;NA12383;NA12751;NA12763;NA12829;NA12890;NA18526;NA20506;NA20518;NA20528;NA20530;NA20531;NA20534;NA20582;NA20752;NA20757;NA20787;NA20800;NA20803;NA20814;NA20828	49	A
chr4	120981213	120981214	HG00103;HG00111;HG00117;HG00118;HG00125;HG00149;HG00150;HG00159;HG00180;HG00182;HG00185;HG00239;HG00243;HG00247;HG00250;HG00258;HG00260;HG00269;HG00281;HG00284;HG00310;HG00311;HG00336;HG00337;HG00342;HG00367;NA11994;NA11995;NA12006;NA12144;NA12761;NA12775;NA18486;NA18508;NA18916;NA18933;NA19102;NA19108;NA19189;NA19225;NA20504;NA20524;NA20525;NA20532;NA20539;NA20541;NA20542;NA20589;NA20752;NA20759…	53	T
chr4	122999080	122999081	HG00100;HG00106;HG00108;HG00112;HG00118;HG00122;HG00124;HG00125;HG00126;HG00127;HG00131;HG00133;HG00136;HG00137;HG00146;HG00152;HG00155;HG00156;HG00159;HG00173;HG00176;HG00180;HG00183;HG00186;HG00187;HG00189;HG00233;HG00239;HG00243;HG00244;HG00245;HG00247;HG00250;HG00251;HG00258;HG00263;HG00264;HG00268;HG00269;HG00274;HG00281;HG00282;HG00285;HG00320;HG00321;HG00324;HG00325;HG00331;HG00334;HG00336…	144	G
chr4	122999451	122999452	HG00116;HG00123;HG00126;HG00127;HG00131;HG00143;HG00149;HG00154;HG00173;HG00177;HG00178;HG00185;HG00189;HG00244;HG00246;HG00247;HG00259;HG00263;HG00276;HG00280;HG00319;HG00320;HG00324;HG00326;HG00336;HG00344;HG00346;HG00353;HG00375;HG01334;NA06994;NA07037;NA07051;NA07347;NA11830;NA11894;NA11920;NA12044;NA12058;NA12273;NA12283;NA12286;NA12348;NA12750;NA12761;NA18499;NA18510;NA18511;NA18873;NA18917…	87	T
chr4	139481857	139481858	HG00096;HG00106;HG00117;HG00123;HG00136;HG00141;HG00142;HG00143;HG00148;HG00176;HG00183;HG00188;HG00189;HG00233;HG00245;HG00250;HG00253;HG00256;HG00268;HG00271;HG00276;HG00281;HG00319;HG00325;HG00326;HG00329;HG00339;NA06986;NA06994;NA07037;NA07048;NA07056;NA11843;NA11931;NA11992;NA11993;NA12006;NA12044;NA12155;NA12341;NA12413;NA12489;NA12546;NA12751;NA12761;NA12878;NA12891;NA18867;NA18916;NA18934…	77	G
chr4	139481874	139481875	HG00096;HG00103;HG00106;HG00114;HG00117;HG00119;HG00123;HG00136;HG00141;HG00142;HG00143;HG00156;HG00159;HG00160;HG00174;HG00176;HG00183;HG00188;HG00189;HG00233;HG00239;HG00245;HG00246;HG00250;HG00253;HG00256;HG00257;HG00260;HG00266;HG00268;HG00271;HG00272;HG00276;HG00277;HG00281;HG00284;HG00285;HG00319;HG00325;HG00326;HG00327;HG00329;HG00339;NA06986;NA06989;NA06994;NA07037;NA07048;NA07056;NA11843…	131	A
chr4	139482112	139482113	HG00096;HG00106;HG00108;HG00112;HG00118;HG00120;HG00123;HG00127;HG00139;HG00141;HG00142;HG00143;HG00150;HG00155;HG00156;HG00173;HG00174;HG00180;HG00182;HG00183;HG00188;HG00189;HG00232;HG00233;HG00239;HG00242;HG00244;HG00246;HG00249;HG00250;HG00251;HG00253;HG00256;HG00258;HG00259;HG00260;HG00267;HG00268;HG00273;HG00274;HG00276;HG00277;HG00280;HG00281;HG00321;HG00323;HG00326;HG00330;HG00334;HG00336…	161	G
chr4	139482334	139482335	HG00108;HG00112;HG00114;HG00117;HG00118;HG00119;HG00120;HG00125;HG00127;HG00136;HG00139;HG00148;HG00150;HG00155;HG00159;HG00160;HG00171;HG00173;HG00180;HG00182;HG00242;HG00244;HG00249;HG00251;HG00257;HG00258;HG00259;HG00267;HG00271;HG00272;HG00273;HG00274;HG00280;HG00284;HG00285;HG00311;HG00319;HG00321;HG00323;HG00325;HG00327;HG00329;HG00334;HG00344;HG00353;HG00361;HG00366;HG00372;HG00375;HG00377…	121	C
chr4	139482702	139482703	HG00096;HG00103;HG00108;HG00112;HG00118;HG00120;HG00123;HG00125;HG00127;HG00139;HG00142;HG00143;HG00148;HG00155;HG00173;HG00174;HG00180;HG00182;HG00183;HG00188;HG00189;HG00232;HG00233;HG00242;HG00244;HG00246;HG00249;HG00250;HG00251;HG00253;HG00256;HG00258;HG00259;HG00260;HG00267;HG00268;HG00273;HG00274;HG00276;HG00277;HG00280;HG00281;HG00311;HG00323;HG00326;HG00330;HG00334;HG00336;HG00339;HG00344…	160	G
chr4	139482764	139482765	HG00096;HG00103;HG00114;HG00117;HG00119;HG00123;HG00136;HG00142;HG00143;HG00159;HG00160;HG00171;HG00174;HG00183;HG00188;HG00189;HG00232;HG00233;HG00246;HG00250;HG00253;HG00256;HG00257;HG00260;HG00268;HG00271;HG00272;HG00276;HG00277;HG00281;HG00284;HG00285;HG00319;HG00325;HG00326;HG00327;HG00329;HG00330;HG00336;HG00339;HG00377;NA06986;NA06989;NA06994;NA07037;NA07048;NA07056;NA11843;NA11931;NA11992…	127	C
chr4	139482853	139482854	HG00108;HG00112;HG00114;HG00117;HG00118;HG00119;HG00120;HG00125;HG00127;HG00136;HG00139;HG00148;HG00150;HG00155;HG00159;HG00160;HG00171;HG00173;HG00180;HG00182;HG00242;HG00244;HG00249;HG00251;HG00257;HG00258;HG00259;HG00267;HG00271;HG00272;HG00273;HG00274;HG00280;HG00284;HG00285;HG00311;HG00319;HG00321;HG00323;HG00325;HG00327;HG00329;HG00334;HG00344;HG00361;HG00366;HG00372;HG00375;HG00377;HG01334…	123	C
chr4	144833152	144833153	HG00100;HG00111;HG00117;HG00133;HG00136;HG00231;HG00236;HG00260;HG00261;HG00262;HG00267;HG00268;HG00271;HG00273;HG00276;HG00282;HG00325;HG00327;HG00331;HG00335;HG00338;HG00343;HG00346;HG01334;NA06986;NA07037;NA11920;NA12249;NA12275;NA12283;NA12286;NA12341;NA12763;NA12777;NA12827;NA18510;NA19200;NA19256;NA20534;NA20589;NA20756;NA20758;NA20808	43	C
chr4	144833153	144833154	HG00100;HG00117;HG00133;HG00136;HG00231;HG00236;HG00260;HG00261;HG00262;HG00267;HG00268;HG00271;HG00273;HG00276;HG00282;HG00325;HG00327;HG00331;HG00335;HG00338;HG00343;HG00346;HG01334;NA06986;NA07037;NA11920;NA12058;NA12249;NA12275;NA12283;NA12286;NA12341;NA12777;NA18510;NA19200;NA19256;NA20534;NA20589;NA20756;NA20758;NA20803;NA20808	42	T
chr4	146056319	146056320	HG00111;HG00116;HG00124;HG00131;HG00142;HG00143;HG00146;HG00150;HG00231;HG00245;HG00252;HG00253;HG00263;HG00276;HG00280;HG00285;HG00312;HG00313;HG00335;HG00336;HG00361;NA06986;NA06989;NA07037;NA07051;NA11830;NA11993;NA12154;NA12413;NA12890;NA12892;NA20513;NA20525;NA20543;NA20771;NA20786;NA20787;NA20792;NA20814;NA20828	40	G
chr4	146297327	146297328	HG00112;HG00117;HG00119;HG00120;HG00122;HG00124;HG00126;HG00133;HG00137;HG00138;HG00139;HG00141;HG00142;HG00143;HG00146;HG00148;HG00149;HG00151;HG00152;HG00155;HG00156;HG00160;HG00171;HG00173;HG00174;HG00177;HG00178;HG00180;HG00183;HG00185;HG00186;HG00189;HG00233;HG00243;HG00247;HG00251;HG00252;HG00253;HG00261;HG00262;HG00269;HG00272;HG00273;HG00274;HG00276;HG00278;HG00280;HG00281;HG00306;HG00315…	163	G
chr4	154579759	154579760	HG00096;HG00106;HG00111;HG00112;HG00126;HG00127;HG00131;HG00133;HG00138;HG00139;HG00152;HG00154;HG00176;HG00178;HG00183;HG00185;HG00188;HG00231;HG00236;HG00246;HG00247;HG00251;HG00253;HG00256;HG00261;HG00266;HG00273;HG00275;HG00276;HG00278;HG00280;HG00282;HG00285;HG00315;HG00320;HG00321;HG00323;HG00324;HG00338;HG00344;HG00361;HG00366;HG00375;HG01334;NA06994;NA07037;NA07048;NA07051;NA11829;NA11831…	79	C
chr4	154579792	154579793	HG00096;HG00106;HG00111;HG00112;HG00126;HG00127;HG00131;HG00133;HG00138;HG00139;HG00141;HG00152;HG00154;HG00156;HG00176;HG00183;HG00185;HG00236;HG00246;HG00251;HG00253;HG00257;HG00261;HG00264;HG00266;HG00267;HG00273;HG00275;HG00277;HG00278;HG00280;HG00285;HG00319;HG00320;HG00321;HG00323;HG00324;HG00338;HG00339;HG00344;HG00345;HG00361;HG00366;HG00375;NA06986;NA07037;NA07048;NA07051;NA11829;NA11831…	105	G
chr4	154579923	154579924	HG00112;HG00126;HG00127;HG00131;HG00133;HG00138;HG00139;HG00141;HG00152;HG00236;HG00246;HG00251;HG00266;HG00276;HG00280;HG00321;HG00331;HG00375;NA07347;NA11831;NA12043;NA12044;NA12716;NA12717;NA18868;NA18916;NA18923;NA19114;NA19131;NA19207;NA19213;NA19257;NA20508;NA20515;NA20535;NA20540;NA20795;NA20797	38	G
chr4	154579978	154579979	HG00119;HG00124;HG00141;HG00174;HG00178;HG00188;HG00231;HG00243;HG00244;HG00256;HG00257;HG00258;HG00262;HG00264;HG00267;HG00276;HG00281;HG00282;HG00315;HG00319;HG00345;NA06986;NA06994;NA11894;NA11930;NA12043;NA12249;NA12342;NA12717;NA12751;NA12778;NA12878;NA18858;NA18861;NA18868;NA18870;NA18909;NA19152;NA19235;NA19247;NA20508;NA20529;NA20534;NA20541;NA20792;NA20797	46	G
chr4	164187135	164187136	HG00096;HG00103;HG00106;HG00114;HG00116;HG00119;HG00120;HG00122;HG00123;HG00124;HG00125;HG00126;HG00133;HG00141;HG00142;HG00150;HG00154;HG00173;HG00176;HG00179;HG00183;HG00185;HG00186;HG00187;HG00231;HG00232;HG00233;HG00236;HG00239;HG00243;HG00246;HG00247;HG00253;HG00256;HG00266;HG00268;HG00272;HG00276;HG00280;HG00281;HG00285;HG00313;HG00319;HG00323;HG00324;HG00326;HG00329;HG00331;HG00344;HG00345…	127	C
chr4	165110770	165110771	HG00106;HG00114;HG00116;HG00123;HG00143;HG00152;HG00160;HG00179;HG00180;HG00186;HG00188;HG00189;HG00233;HG00250;HG00252;HG00266;HG00273;HG00274;HG00276;HG00277;HG00284;HG00309;HG00310;HG00313;HG00320;HG00346;HG00373;NA12058;NA12155;NA12347;NA12717;NA12777;NA18489;NA18499;NA18502;NA18504;NA18510;NA18516;NA18517;NA18519;NA18520;NA18853;NA18858;NA18861;NA18867;NA18873;NA18907;NA18908;NA18909;NA18916…	74	G
chr4	165118252	165118253	HG00106;HG00114;HG00116;HG00123;HG00143;HG00152;HG00179;HG00180;HG00185;HG00186;HG00187;HG00188;HG00189;HG00233;HG00250;HG00252;HG00266;HG00273;HG00274;HG00276;HG00277;HG00284;HG00309;HG00310;HG00313;HG00320;HG00346;HG00373;NA12058;NA12155;NA12347;NA12717;NA12777;NA12827;NA20502;NA20530;NA20539;NA20756;NA20768;NA20795;NA20797;NA20816	42	T
chr4	166325830	166325831	HG00103;HG00106;HG00108;HG00111;HG00116;HG00119;HG00120;HG00122;HG00124;HG00131;HG00133;HG00136;HG00137;HG00138;HG00139;HG00141;HG00143;HG00151;HG00154;HG00158;HG00160;HG00171;HG00178;HG00182;HG00183;HG00189;HG00231;HG00233;HG00236;HG00242;HG00243;HG00244;HG00249;HG00251;HG00252;HG00253;HG00256;HG00257;HG00258;HG00259;HG00264;HG00267;HG00268;HG00269;HG00274;HG00275;HG00276;HG00277;HG00281;HG00284…	174	A
chr4	166325867	166325868	HG00103;HG00108;HG00111;HG00116;HG00119;HG00120;HG00122;HG00131;HG00133;HG00136;HG00139;HG00141;HG00151;HG00154;HG00155;HG00160;HG00171;HG00178;HG00182;HG00183;HG00189;HG00231;HG00236;HG00242;HG00243;HG00244;HG00251;HG00252;HG00253;HG00256;HG00257;HG00258;HG00259;HG00267;HG00268;HG00274;HG00275;HG00276;HG00277;HG00281;HG00284;HG00285;HG00310;HG00312;HG00315;HG00319;HG00323;HG00324;HG00325;HG00326…	145	A
chr4	166326907	166326908	HG00106;HG00108;HG00111;HG00116;HG00119;HG00122;HG00124;HG00131;HG00133;HG00136;HG00137;HG00138;HG00139;HG00142;HG00143;HG00151;HG00154;HG00158;HG00178;HG00189;HG00231;HG00233;HG00236;HG00242;HG00243;HG00244;HG00245;HG00249;HG00251;HG00252;HG00253;HG00257;HG00259;HG00264;HG00267;HG00268;HG00269;HG00274;HG00275;HG00276;HG00277;HG00281;HG00285;HG00306;HG00310;HG00312;HG00315;HG00320;HG00323;HG00324…	172	G
chr4	166326931	166326932	HG00106;HG00108;HG00111;HG00116;HG00119;HG00122;HG00124;HG00131;HG00133;HG00136;HG00137;HG00138;HG00139;HG00142;HG00143;HG00151;HG00154;HG00158;HG00160;HG00171;HG00178;HG00183;HG00189;HG00231;HG00233;HG00236;HG00242;HG00243;HG00244;HG00245;HG00249;HG00251;HG00252;HG00253;HG00256;HG00257;HG00258;HG00259;HG00264;HG00267;HG00268;HG00269;HG00274;HG00275;HG00276;HG00277;HG00281;HG00284;HG00285;HG00306…	199	A
chr4	166326986	166326987	HG00124;HG00137;HG00138;HG00142;HG00155;HG00158;HG00187;HG00233;HG00264;HG00269;HG00306;HG00320;HG00326;HG00330;HG00335;HG00337;HG00343;HG00367;HG00369;HG00377;NA07051;NA07347;NA07357;NA12249;NA12282;NA12347;NA12546;NA12778;NA12827;NA12891;NA20521;NA20539;NA20586;NA20765;NA20799;NA20800;NA20803;NA20812	38	A
chr4	166469605	166469606	HG00108;HG00123;HG00126;HG00148;HG00149;HG00154;HG00189;HG00242;HG00250;HG00257;HG00268;HG00275;HG00309;HG00310;HG00312;HG00326;HG00338;HG00346;HG00372;HG00375;NA07357;NA11892;NA11994;NA12249;NA12340;NA12718;NA12777;NA18858;NA18870;NA18873;NA18933;NA18934;NA19102;NA19107;NA19130;NA19138;NA19152;NA19160;NA19172;NA20538;NA20768;NA20799;NA20801;NA20803;NA20807;NA20809;NA20828	47	G
chr4	174555305	174555306	HG00127;HG00131;HG00137;HG00141;HG00143;HG00156;HG00158;HG00159;HG00177;HG00183;HG00231;HG00253;HG00256;HG00257;HG00259;HG00273;HG00274;HG00275;HG00280;HG00310;HG00311;HG00319;HG00330;HG00372;HG00375;HG00377;NA07051;NA11829;NA11831;NA11994;NA12004;NA12043;NA12155;NA12287;NA12347;NA12383;NA12413;NA12716;NA12717;NA12718;NA12761;NA12763;NA18489;NA18498;NA18499;NA18501;NA18504;NA18519;NA18522;NA18868…	89	T
chr4	184561195	184561196	HG00111;HG00124;HG00176;HG00179;HG00261;HG00264;HG00281;HG00312;HG00321;HG00325;HG00337;HG00343;HG00366;HG01334;NA06986;NA11830;NA11893;NA11995;NA12155;NA12249;NA12340;NA12342;NA12717;NA12775;NA12777;NA12829;NA12830;NA18508;NA19131;NA19248;NA20502;NA20516;NA20519;NA20528;NA20534;NA20536;NA20539;NA20543;NA20544;NA20758;NA20765;NA20795;NA20802;NA20807;NA20826;NA20828	46	G
chr4	184572217	184572218	HG00100;HG00108;HG00114;HG00119;HG00124;HG00138;HG00236;HG00243;HG00259;HG00263;NA11930;NA12348;NA12400;NA12716;NA12749;NA12763;NA12778;NA12889;NA18487;NA18505;NA18510;NA18519;NA18520;NA18858;NA18873;NA18907;NA18909;NA18916;NA19093;NA19098;NA19107;NA19116;NA19130;NA19137;NA19147;NA19152;NA20510;NA20524;NA20527;NA20582;NA20766;NA20792;NA20797;NA20800;NA20815	45	G
chr4	189270692	189270693	HG00116;HG00133;HG00269;HG00276;HG00313;HG00321;HG00338;HG00377;NA07000;NA12045;NA12154;NA12249;NA12400;NA12751;NA12878;NA12891;NA18502;NA18519;NA18856;NA18871;NA18923;NA19093;NA19102;NA19108;NA19114;NA19116;NA19130;NA19138;NA19147;NA19160;NA19172;NA19198;NA19209;NA19257;NA20529;NA20534;NA20756;NA20790	38	A
chr4	189659776	189659777	HG00100;HG00112;HG00122;HG00131;HG00138;HG00151;HG00156;HG00173;HG00180;HG00189;HG00231;HG00239;HG00244;HG00245;HG00250;HG00252;HG00253;HG00257;HG00259;HG00260;HG00266;HG00271;HG00272;HG00277;HG00284;HG00285;HG00306;HG00319;HG00320;HG00321;HG00324;HG00325;HG00327;HG00335;HG00338;HG00361;HG00372;HG00375;HG00377;HG01334;NA06986;NA07357;NA11829;NA11843;NA11893;NA11920;NA11930;NA11931;NA11993;NA11995…	120	G
chr4	189660024	189660025	HG00131;HG00151;HG00159;HG00171;HG00189;HG00245;HG00253;HG00257;HG00259;HG00260;HG00266;HG00271;HG00320;HG00321;HG00324;HG00327;HG00335;HG00377;HG01334;NA11930;NA11931;NA11993;NA12058;NA12154;NA12273;NA12275;NA12749;NA12775;NA12827;NA12891;NA18508;NA18861;NA18909;NA18917;NA19098;NA19099;NA19102;NA19107;NA19114;NA19119;NA19130;NA19131;NA19171;NA19172;NA19197;NA19198;NA19200;NA19207;NA19235;NA19236…	67	G
chr4	189660285	189660286	HG00100;HG00106;HG00112;HG00114;HG00116;HG00123;HG00127;HG00131;HG00138;HG00141;HG00142;HG00146;HG00150;HG00152;HG00156;HG00171;HG00174;HG00176;HG00178;HG00183;HG00185;HG00187;HG00231;HG00236;HG00242;HG00244;HG00245;HG00246;HG00251;HG00252;HG00253;HG00260;HG00261;HG00262;HG00267;HG00273;HG00274;HG00276;HG00277;HG00280;HG00309;HG00310;HG00313;HG00315;HG00319;HG00321;HG00323;HG00324;HG00334;HG00336…	135	G
chr5	236648	236649	HG00103;HG00116;HG00123;HG00124;HG00125;HG00137;HG00142;HG00151;HG00152;HG00174;HG00182;HG00267;HG00277;HG00278;HG00323;HG00324;HG00330;HG00343;NA07000;NA07037;NA07051;NA11843;NA11930;NA11993;NA12043;NA12044;NA12283;NA12341;NA12775;NA18487;NA18498;NA18519;NA18853;NA18867;NA18908;NA19114;NA19137;NA19172;NA19207;NA19223;NA20518;NA20529;NA20537;NA20540;NA20582;NA20768;NA20770;NA20771;NA20809;NA20816…	51	C
chr5	236652	236653	HG00103;HG00116;HG00123;HG00124;HG00125;HG00137;HG00142;HG00151;HG00152;HG00174;HG00182;HG00267;HG00277;HG00278;HG00323;HG00324;HG00330;HG00343;NA07000;NA07037;NA07051;NA11831;NA11843;NA11930;NA11993;NA12043;NA12044;NA12283;NA12341;NA12775;NA18487;NA18498;NA18519;NA18853;NA18867;NA18908;NA19114;NA19137;NA19172;NA19207;NA19223;NA20518;NA20529;NA20537;NA20540;NA20582;NA20768;NA20770;NA20771;NA20809…	52	C
chr5	236677	236678	HG00103;HG00116;HG00123;HG00124;HG00125;HG00137;HG00142;HG00151;HG00152;HG00174;HG00182;HG00267;HG00269;HG00277;HG00278;HG00323;HG00324;HG00330;HG00343;HG00345;NA06986;NA07000;NA07037;NA07051;NA07357;NA11831;NA11843;NA11930;NA11993;NA12043;NA12044;NA12283;NA12341;NA18487;NA18519;NA18867;NA18908;NA18917;NA19137;NA19172;NA19223;NA20518;NA20519;NA20529;NA20532;NA20537;NA20540;NA20582;NA20768;NA20770…	54	G
chr5	256471	256472	HG00127;HG00146;HG00151;HG00152;HG00179;HG00245;HG00247;HG00274;HG00278;HG00282;HG00323;HG00336;HG00337;HG00375;NA06984;NA07037;NA10851;NA11829;NA11892;NA12004;NA12006;NA12144;NA12340;NA12342;NA12489;NA12775;NA12778;NA12829;NA12843;NA18526;NA18951;NA19093;NA19189;NA20505;NA20506;NA20507;NA20512;NA20513;NA20515;NA20528;NA20532;NA20539;NA20582;NA20766;NA20771;NA20772;NA20773;NA20774;NA20787	49	G
chr5	2787785	2787786	HG00117;HG00126;HG00127;HG00136;HG00138;HG00148;HG00150;HG00154;HG00158;HG00187;HG00231;HG00246;HG00259;HG00271;HG00274;HG00281;HG00372;HG00373;NA11894;NA11994;NA12155;NA12273;NA12275;NA12413;NA12489;NA12717;NA12775;NA12829;NA12878;NA12891;NA18499;NA18508;NA18520;NA18867;NA18917;NA20502;NA20508;NA20528;NA20531;NA20544;NA20586;NA20589;NA20752;NA20765;NA20799;NA20801;NA20802;NA20803;NA20804;NA20810…	53	T
chr5	2787859	2787860	HG00096;HG00114;HG00117;HG00119;HG00120;HG00122;HG00124;HG00126;HG00127;HG00136;HG00137;HG00138;HG00142;HG00146;HG00148;HG00150;HG00151;HG00154;HG00158;HG00159;HG00160;HG00173;HG00185;HG00186;HG00187;HG00231;HG00236;HG00239;HG00245;HG00246;HG00249;HG00257;HG00259;HG00261;HG00264;HG00266;HG00267;HG00269;HG00271;HG00274;HG00276;HG00277;HG00280;HG00281;HG00282;HG00306;HG00311;HG00320;HG00330;HG00334…	142	C
chr5	2787992	2787993	HG00117;HG00119;HG00127;HG00136;HG00137;HG00138;HG00150;HG00154;HG00239;HG00246;HG00259;HG00261;HG00267;HG00269;HG00271;HG00276;HG00281;HG00311;HG00346;NA06986;NA11894;NA11994;NA12155;NA12413;NA12775;NA12829;NA12878;NA12891;NA18505;NA18508;NA18867;NA19098;NA19099;NA19108;NA19116;NA19138;NA19213;NA19247;NA19256;NA20531;NA20535;NA20539;NA20544;NA20586;NA20752;NA20765;NA20786;NA20790;NA20801;NA20802…	56	A
chr5	2788600	2788601	HG00096;HG00114;HG00117;HG00119;HG00122;HG00124;HG00126;HG00127;HG00136;HG00138;HG00146;HG00148;HG00150;HG00151;HG00154;HG00158;HG00159;HG00160;HG00173;HG00185;HG00187;HG00231;HG00236;HG00239;HG00246;HG00249;HG00257;HG00259;HG00261;HG00264;HG00266;HG00267;HG00269;HG00271;HG00274;HG00276;HG00277;HG00280;HG00281;HG00282;HG00311;HG00320;HG00329;HG00330;HG00334;HG00336;HG00342;HG00345;HG00346;HG00361…	148	T
chr5	14640920	14640921	HG00096;HG00116;HG00127;HG00136;HG00137;HG00139;HG00142;HG00149;HG00155;HG00156;HG00176;HG00186;HG00242;HG00251;HG00257;HG00258;HG00263;HG00265;HG00268;HG00269;HG00273;HG00282;HG00285;HG00319;HG00329;HG00331;HG00334;HG00335;HG00342;HG00369;NA06984;NA07037;NA07048;NA07051;NA07357;NA12004;NA12045;NA12272;NA12273;NA12275;NA12348;NA12400;NA12413;NA12716;NA12749;NA12761;NA12763;NA12775;NA12842;NA12843…	110	T
chr5	14797623	14797624	HG00096;HG00103;HG00111;HG00118;HG00124;HG00125;HG00127;HG00137;HG00146;HG00148;HG00152;HG00155;HG00171;HG00179;HG00180;HG00182;HG00183;HG00185;HG00188;HG00244;HG00246;HG00249;HG00250;HG00251;HG00252;HG00259;HG00262;HG00267;HG00268;HG00274;HG00275;HG00276;HG00277;HG00278;HG00280;HG00281;HG00282;HG00284;HG00285;HG00309;HG00311;HG00315;HG00320;HG00323;HG00324;HG00325;HG00329;HG00331;HG00334;HG00335…	182	T
chr5	14797659	14797660	HG00096;HG00103;HG00111;HG00118;HG00124;HG00125;HG00127;HG00137;HG00146;HG00148;HG00152;HG00155;HG00171;HG00179;HG00180;HG00182;HG00183;HG00185;HG00188;HG00244;HG00246;HG00249;HG00250;HG00251;HG00252;HG00259;HG00262;HG00267;HG00268;HG00274;HG00275;HG00276;HG00277;HG00278;HG00280;HG00281;HG00282;HG00284;HG00285;HG00309;HG00311;HG00315;HG00320;HG00323;HG00324;HG00325;HG00329;HG00331;HG00334;HG00335…	181	A
chr5	21884100	21884101	HG00127;HG00149;HG00176;HG00232;HG00233;HG00236;HG00251;HG00252;HG00257;HG00271;HG00278;HG00324;HG00344;HG00345;HG01334;NA07347;NA11831;NA11930;NA11931;NA11995;NA12045;NA12154;NA12348;NA12383;NA12751;NA12843;NA18486;NA18499;NA18502;NA18520;NA18858;NA18861;NA18910;NA18916;NA18923;NA19093;NA19099;NA19152;NA19171;NA19172;NA19197;NA19204;NA19257;NA20502;NA20504;NA20505;NA20521;NA20524;NA20532;NA20544…	55	A
chr5	23304723	23304724	HG00096;HG00106;HG00116;HG00117;HG00119;HG00123;HG00126;HG00131;HG00139;HG00141;HG00156;HG00158;HG00160;HG00176;HG00182;HG00185;HG00233;HG00239;HG00245;HG00251;HG00256;HG00258;HG00260;HG00268;HG00271;HG00275;HG00280;HG00285;HG00310;HG00320;HG00321;HG00327;HG00329;HG00335;HG00338;HG00344;HG00345;HG00375;HG01334;NA06989;NA11831;NA11893;NA11920;NA11995;NA12043;NA12275;NA12283;NA12342;NA12750;NA12751…	104	G
chr5	23971607	23971608	HG00096;HG00106;HG00108;HG00111;HG00114;HG00116;HG00120;HG00124;HG00125;HG00126;HG00127;HG00133;HG00136;HG00141;HG00142;HG00143;HG00146;HG00151;HG00156;HG00159;HG00171;HG00173;HG00177;HG00179;HG00180;HG00182;HG00188;HG00232;HG00233;HG00236;HG00239;HG00246;HG00247;HG00249;HG00256;HG00259;HG00261;HG00263;HG00264;HG00266;HG00267;HG00268;HG00271;HG00272;HG00273;HG00275;HG00276;HG00278;HG00281;HG00285…	174	T
chr5	24170491	24170492	HG00111;HG00118;HG00131;HG00138;HG00152;HG00158;HG00253;HG00309;HG00312;HG00330;HG00331;HG00339;NA07048;NA11830;NA11831;NA11894;NA11992;NA11994;NA12249;NA12342;NA12751;NA12829;NA12842;NA12878;NA12892;NA18508;NA18907;NA19129;NA19171;NA19190;NA19223;NA20515;NA20582;NA20759;NA20761;NA20766;NA20769;NA20796;NA20809;NA20814	40	T
chr5	24170516	24170517	HG00096;HG00103;HG00106;HG00108;HG00111;HG00112;HG00116;HG00118;HG00122;HG00136;HG00137;HG00154;HG00160;HG00173;HG00174;HG00178;HG00179;HG00180;HG00236;HG00249;HG00250;HG00251;HG00256;HG00259;HG00260;HG00261;HG00264;HG00273;HG00275;HG00276;HG00277;HG00278;HG00281;HG00282;HG00284;HG00310;HG00311;HG00312;HG00315;HG00320;HG00321;HG00324;HG00325;HG00335;HG00336;HG00346;HG00366;HG00372;HG00375;HG01334…	131	A
chr5	24171003	24171004	HG00111;HG00118;HG00131;HG00138;HG00150;HG00152;HG00158;HG00253;HG00309;HG00311;HG00312;HG00330;HG00339;NA07048;NA07357;NA11830;NA11831;NA11894;NA11994;NA12249;NA12342;NA12751;NA12829;NA12842;NA12843;NA12878;NA12892;NA18489;NA18526;NA18867;NA19171;NA19207;NA19223;NA20582;NA20759;NA20766;NA20769;NA20796;NA20802;NA20809;NA20813;NA20814	42	G
chr5	25909763	25909764	HG00096;HG00100;HG00114;HG00116;HG00118;HG00122;HG00125;HG00126;HG00136;HG00137;HG00143;HG00146;HG00149;HG00151;HG00152;HG00154;HG00159;HG00160;HG00171;HG00173;HG00179;HG00182;HG00185;HG00186;HG00187;HG00232;HG00233;HG00236;HG00242;HG00243;HG00246;HG00247;HG00249;HG00251;HG00260;HG00263;HG00264;HG00266;HG00267;HG00268;HG00269;HG00272;HG00274;HG00276;HG00282;HG00285;HG00306;HG00313;HG00315;HG00321…	164	C
chr5	25910565	25910566	HG00096;HG00100;HG00106;HG00114;HG00116;HG00122;HG00123;HG00125;HG00126;HG00136;HG00137;HG00146;HG00149;HG00151;HG00152;HG00154;HG00159;HG00160;HG00182;HG00185;HG00186;HG00232;HG00236;HG00243;HG00246;HG00247;HG00257;HG00259;HG00263;HG00264;HG00265;HG00267;HG00274;HG00285;HG00315;HG00321;HG00323;HG00326;HG00327;HG00330;HG00331;NA06984;NA06986;NA06989;NA06994;NA07037;NA07347;NA11829;NA11830;NA11831…	105	A
chr5	25910569	25910570	HG00123;HG00187;HG00259;HG00260;HG00265;HG00268;HG00327;HG00345;HG00367;NA06984;NA07051;NA11994;NA12043;NA12044;NA12399;NA12750;NA18489;NA18501;NA18504;NA18511;NA18520;NA18522;NA18858;NA18861;NA18868;NA18907;NA18908;NA18910;NA18916;NA18923;NA18933;NA18934;NA19093;NA19098;NA19099;NA19102;NA19107;NA19116;NA19131;NA19137;NA19147;NA19171;NA19172;NA19190;NA19197;NA19200;NA19223;NA19235;NA19236;NA19247…	57	G
chr5	25910723	25910724	HG00096;HG00100;HG00112;HG00117;HG00118;HG00119;HG00120;HG00122;HG00136;HG00139;HG00143;HG00146;HG00150;HG00151;HG00152;HG00154;HG00155;HG00159;HG00160;HG00171;HG00174;HG00179;HG00188;HG00232;HG00236;HG00239;HG00243;HG00246;HG00247;HG00251;HG00252;HG00256;HG00258;HG00260;HG00263;HG00264;HG00267;HG00271;HG00272;HG00273;HG00275;HG00276;HG00277;HG00278;HG00281;HG00282;HG00313;HG00315;HG00321;HG00324…	122	G
chr5	25910928	25910929	HG00096;HG00100;HG00112;HG00117;HG00118;HG00119;HG00120;HG00122;HG00136;HG00139;HG00143;HG00146;HG00150;HG00151;HG00152;HG00154;HG00155;HG00156;HG00159;HG00160;HG00171;HG00174;HG00179;HG00188;HG00232;HG00236;HG00239;HG00243;HG00246;HG00247;HG00251;HG00252;HG00256;HG00258;HG00260;HG00263;HG00264;HG00267;HG00271;HG00272;HG00273;HG00275;HG00276;HG00277;HG00278;HG00281;HG00282;HG00313;HG00315;HG00321…	116	G
chr5	25911135	25911136	HG00096;HG00100;HG00106;HG00114;HG00118;HG00122;HG00125;HG00126;HG00136;HG00137;HG00143;HG00146;HG00151;HG00152;HG00154;HG00156;HG00159;HG00160;HG00171;HG00173;HG00179;HG00186;HG00187;HG00232;HG00233;HG00236;HG00243;HG00246;HG00247;HG00249;HG00251;HG00260;HG00263;HG00264;HG00266;HG00267;HG00268;HG00272;HG00274;HG00276;HG00282;HG00285;HG00313;HG00315;HG00321;HG00330;HG00331;HG00334;HG00345;HG00353…	136	C
chr5	28927035	28927036	HG00096;HG00103;HG00118;HG00119;HG00122;HG00123;HG00124;HG00125;HG00127;HG00131;HG00137;HG00142;HG00149;HG00150;HG00154;HG00159;HG00160;HG00173;HG00178;HG00180;HG00182;HG00186;HG00189;HG00233;HG00246;HG00247;HG00258;HG00260;HG00263;HG00264;HG00267;HG00275;HG00310;HG00313;HG00319;HG00320;HG00321;HG00323;HG00324;HG00326;HG00330;HG00336;HG00344;HG00346;HG00353;HG00366;HG00367;HG00373;HG00375;HG01334…	167	A
chr5	28927328	28927329	HG00096;HG00119;HG00122;HG00124;HG00125;HG00127;HG00131;HG00149;HG00178;HG00182;HG00189;HG00233;HG00246;HG00258;HG00267;HG00310;HG00313;HG00320;HG00321;HG00324;HG00326;HG00330;HG00366;HG00367;HG00373;NA06989;NA07048;NA07347;NA10847;NA10851;NA11830;NA11893;NA11894;NA11920;NA11992;NA11993;NA12006;NA12043;NA12249;NA12273;NA12342;NA12347;NA12489;NA12716;NA12717;NA12750;NA12842;NA12843;NA12892;NA18486…	103	C
chr5	31840804	31840805	HG00100;HG00103;HG00106;HG00114;HG00118;HG00125;HG00133;HG00148;HG00151;HG00154;HG00177;HG00187;HG00188;HG00189;HG00261;HG00263;HG00266;HG00267;HG00274;HG00275;HG00276;HG00280;HG00281;HG00282;HG00284;HG00306;HG00311;HG00319;HG00325;HG00331;HG00334;HG00335;HG00337;HG00343;HG00345;HG00346;HG00369;HG00372;HG00373;NA06989;NA07051;NA07347;NA11892;NA11992;NA11995;NA12004;NA12006;NA12058;NA12144;NA12273…	90	T
chr5	31923682	31923683	HG00114;HG00118;HG00119;HG00127;HG00133;HG00141;HG00159;HG00187;HG00236;HG00244;HG00259;HG00267;HG00274;HG00275;HG00312;HG00324;HG00344;HG00366;NA10847;NA11829;NA11992;NA12004;NA12006;NA12342;NA12750;NA12751;NA12763;NA12777;NA12892;NA18486;NA18489;NA18498;NA18873;NA18909;NA18912;NA19093;NA19130;NA19131;NA19147;NA19213;NA19223;NA19247;NA19257;NA20530;NA20544;NA20759;NA20802;NA20808;NA20809	49	G
chr5	32523113	32523114	HG00114;HG00116;HG00117;HG00119;HG00131;HG00137;HG00139;HG00142;HG00146;HG00159;HG00174;HG00180;HG00231;HG00239;HG00246;HG00247;HG00253;HG00256;HG00259;HG00261;HG00264;HG00271;HG00320;HG00335;HG00336;HG00353;HG00367;HG00372;HG00373;HG00377;NA06989;NA07048;NA11830;NA11893;NA11993;NA12058;NA12340;NA12341;NA12400;NA12546;NA12878;NA12891;NA12892;NA18486;NA18487;NA18498;NA18499;NA18505;NA18510;NA18526…	78	T
chr5	36183484	36183485	HG00106;HG00111;HG00114;HG00117;HG00122;HG00123;HG00124;HG00125;HG00126;HG00127;HG00138;HG00141;HG00143;HG00149;HG00156;HG00174;HG00178;HG00180;HG00187;HG00189;HG00232;HG00236;HG00243;HG00244;HG00247;HG00251;HG00256;HG00257;HG00259;HG00260;HG00261;HG00266;HG00267;HG00268;HG00277;HG00280;HG00309;HG00321;HG00343;HG00345;HG00346;HG00353;HG00361;HG00366;HG00372;HG00377;HG01334;NA06986;NA06994;NA10851…	111	C
chr5	36702863	36702864	HG00096;HG00117;HG00118;HG00127;HG00131;HG00133;HG00136;HG00139;HG00152;HG00154;HG00156;HG00173;HG00176;HG00177;HG00180;HG00231;HG00246;HG00249;HG00257;HG00266;HG00271;HG00278;HG00280;HG00309;HG00320;HG00334;HG00336;HG00361;HG00367;HG00369;HG00375;HG00377;NA07037;NA07051;NA07347;NA07357;NA11843;NA11893;NA11930;NA11992;NA11993;NA11994;NA12004;NA12045;NA12249;NA12273;NA12340;NA12342;NA12347;NA12383…	94	C
chr5	43495598	43495599	HG00108;HG00118;HG00119;HG00124;HG00131;HG00133;HG00137;HG00139;HG00143;HG00146;HG00149;HG00155;HG00174;HG00179;HG00187;HG00232;HG00236;HG00243;HG00244;HG00245;HG00253;HG00256;HG00257;HG00260;HG00262;HG00264;HG00267;HG00268;HG00271;HG00281;HG00310;HG00315;HG00319;HG00321;HG00323;HG00326;HG00330;HG00334;HG00335;HG00336;HG00338;HG00346;HG00366;HG00367;HG00375;HG00377;NA07051;NA07347;NA11992;NA12006…	93	C
chr5	49695047	49695048	HG00096;HG00106;HG00116;HG00119;HG00124;HG00125;HG00127;HG00136;HG00155;HG00176;HG00185;HG00236;HG00242;HG00243;HG00247;HG00251;HG00257;HG00259;HG00260;HG00265;HG00266;HG00271;HG00274;HG00275;HG00280;HG00282;HG00309;HG00320;HG00324;HG00331;HG00338;HG00361;HG00375;NA06986;NA06989;NA06994;NA11830;NA11893;NA11930;NA11994;NA12043;NA12058;NA12155;NA12342;NA12383;NA12413;NA18498;NA19099;NA19107;NA19108…	72	C
chr5	54153033	54153034	HG00117;HG00123;HG00127;HG00131;HG00142;HG00152;HG00159;HG00183;HG00233;HG00242;HG00246;HG00251;HG00259;HG00271;HG00277;HG00280;HG00310;HG00312;HG00313;HG00321;HG00331;HG00343;HG00366;HG00369;HG00377;NA07051;NA11830;NA11920;NA12155;NA12275;NA12413;NA12751;NA12878;NA12891;NA18486;NA19098;NA20516;NA20527;NA20528;NA20531;NA20536;NA20787;NA20796;NA20797;NA20800;NA20814	46	C
chr5	54603840	54603841	HG00106;HG00118;HG00122;HG00126;HG00142;HG00143;HG00150;HG00152;HG00156;HG00177;HG00180;HG00231;HG00247;HG00267;HG00269;NA07357;NA10851;NA11830;NA11831;NA11992;NA11993;NA11994;NA11995;NA12006;NA12043;NA12044;NA12144;NA12154;NA12155;NA12489;NA18502;NA18505;NA19099;NA20502;NA20503;NA20507;NA20508;NA20509;NA20513;NA20515;NA20517;NA20518;NA20519;NA20524;NA20527;NA20528;NA20530;NA20531;NA20532;NA20534…	55	A
chr5	54826407	54826408	HG00122;HG00139;HG00142;HG00182;HG00183;HG00185;HG00239;HG00263;HG00267;HG00268;HG00281;HG00310;HG00337;HG00338;HG00345;HG00361;NA10847;NA11831;NA18505;NA18511;NA18912;NA18917;NA19099;NA19114;NA19129;NA19171;NA19172;NA19209;NA19247;NA19256;NA20502;NA20516;NA20531;NA20534;NA20765;NA20766;NA20783;NA20795	38	C
chr5	55240857	55240858	HG00111;HG00122;HG00124;HG00138;HG00160;HG00186;HG00232;HG00247;HG00250;HG00267;HG00269;HG00271;HG00276;HG00278;HG00280;HG00309;HG00311;HG00312;HG00319;HG00321;HG00325;HG00326;HG00335;HG00337;HG00342;HG00366;HG01334;NA06984;NA07056;NA10847;NA12275;NA12282;NA12287;NA12348;NA12413;NA12717;NA12718;NA12751;NA12829;NA18486;NA18498;NA18499;NA18508;NA18510;NA18511;NA18517;NA18523;NA18858;NA18861;NA18867…	90	G
chr5	55800723	55800724	HG00100;HG00106;HG00118;HG00119;HG00124;HG00125;HG00142;HG00151;HG00152;HG00154;HG00155;HG00156;HG00173;HG00174;HG00183;HG00185;HG00186;HG00189;HG00231;HG00233;HG00236;HG00244;HG00245;HG00252;HG00256;HG00258;HG00261;HG00262;HG00263;HG00266;HG00268;HG00273;HG00278;HG00281;HG00282;HG00284;HG00285;HG00306;HG00310;HG00311;HG00312;HG00320;HG00321;HG00325;HG00326;HG00327;HG00329;HG00331;HG00336;HG00338…	156	C
chr5	66535630	66535631	HG00100;HG00118;HG00131;HG00138;HG00139;HG00141;HG00142;HG00151;HG00152;HG00176;HG00177;HG00187;HG00246;HG00256;HG00257;HG00260;HG00261;HG00269;HG00272;HG00282;HG00310;HG00319;HG00324;HG00331;HG00335;HG00337;HG00345;HG00361;HG00366;HG00367;NA07048;NA10851;NA11830;NA11843;NA11993;NA11994;NA12144;NA12546;NA12716;NA12751;NA12777;NA12830;NA18868;NA19108;NA19138;NA19247;NA20507;NA20518;NA20529;NA20761…	52	A
chr5	67589187	67589188	HG00100;HG00108;HG00111;HG00116;HG00117;HG00123;HG00124;HG00125;HG00131;HG00133;HG00136;HG00138;HG00154;HG00158;HG00159;HG00160;HG00176;HG00232;HG00239;HG00242;HG00243;HG00244;HG00246;HG00249;HG00250;HG00251;HG00252;HG00256;HG00257;HG00258;HG00259;HG00260;HG00261;HG00262;HG00263;HG00264;HG00268;HG00271;HG00274;HG00275;HG00276;HG00277;HG00278;HG00280;HG00282;HG00284;HG00285;HG00309;HG00310;HG00311…	166	C
chr5	71146748	71146749	HG00111;HG00117;HG00118;HG00120;HG00124;HG00126;HG00136;HG00138;HG00142;HG00143;HG00148;HG00155;HG00173;HG00177;HG00178;HG00183;HG00185;HG00186;HG00188;HG00232;HG00239;HG00242;HG00243;HG00250;HG00253;HG00258;HG00259;HG00261;HG00263;HG00266;HG00267;HG00271;HG00274;HG00275;HG00276;HG00281;HG00282;HG00285;HG00309;HG00310;HG00313;HG00315;HG00320;HG00324;HG00326;HG00330;HG00331;HG00334;HG00335;HG00337…	110	C
chr5	71146756	71146757	HG00103;HG00111;HG00118;HG00120;HG00122;HG00126;HG00136;HG00138;HG00142;HG00143;HG00148;HG00152;HG00155;HG00171;HG00173;HG00177;HG00178;HG00183;HG00185;HG00186;HG00188;HG00232;HG00239;HG00242;HG00250;HG00253;HG00256;HG00258;HG00259;HG00261;HG00263;HG00266;HG00267;HG00271;HG00274;HG00275;HG00276;HG00281;HG00282;HG00285;HG00309;HG00310;HG00311;HG00313;HG00315;HG00320;HG00324;HG00326;HG00330;HG00331…	103	T
chr5	71146885	71146886	HG00106;HG00108;HG00112;HG00114;HG00120;HG00124;HG00125;HG00126;HG00136;HG00137;HG00142;HG00148;HG00173;HG00174;HG00176;HG00177;HG00179;HG00186;HG00189;HG00231;HG00232;HG00236;HG00239;HG00243;HG00246;HG00247;HG00249;HG00250;HG00251;HG00252;HG00260;HG00263;HG00264;HG00266;HG00268;HG00269;HG00273;HG00275;HG00278;HG00282;HG00285;HG00315;HG00319;HG00320;HG00325;HG00326;HG00329;HG00330;HG00334;HG00335…	105	G
chr5	72316600	72316601	HG00112;HG00119;HG00123;HG00124;HG00126;HG00131;HG00136;HG00139;HG00142;HG00143;HG00152;HG00159;HG00232;HG00236;HG00239;HG00243;HG00247;HG00249;HG00251;HG00258;HG00261;HG00267;HG00284;HG00311;HG00324;HG00331;HG00334;HG00337;NA07048;NA07056;NA11830;NA11894;NA11992;NA11995;NA12004;NA12273;NA12286;NA12340;NA12399;NA12716;NA12751;NA12763;NA12842;NA12878;NA12892;NA18870;NA19114;NA19235;NA20504;NA20515…	66	T
chr5	72804744	72804745	HG00106;HG00118;HG00122;HG00125;HG00143;HG00151;HG00182;HG00183;HG00187;HG00233;HG00249;HG00258;HG00265;HG00268;HG00276;HG00278;HG00282;HG00310;HG00320;HG00321;HG00330;HG00335;HG00339;HG00367;HG00377;NA07048;NA07357;NA12004;NA12341;NA12348;NA12400;NA12842;NA12843;NA18489;NA18498;NA18517;NA18519;NA18858;NA18861;NA18873;NA18912;NA18916;NA18917;NA18933;NA18934;NA19093;NA19098;NA19108;NA19116;NA19129…	69	A
chr5	75469777	75469778	HG00103;HG00111;HG00119;HG00123;HG00133;HG00137;HG00146;HG00160;HG00232;HG00236;HG00242;HG00243;HG00258;HG00262;HG00267;HG00281;HG00284;HG00310;HG00311;HG00313;HG00321;HG00331;HG00344;HG00345;HG00375;HG01334;NA06986;NA10847;NA11830;NA11892;NA12045;NA12249;NA12341;NA12347;NA12383;NA12400;NA12413;NA12718;NA12842;NA12889;NA12892;NA18868;NA18908;NA18910;NA18923;NA18933;NA19098;NA19107;NA19119;NA19137…	64	C
chr5	75469884	75469885	HG00103;HG00111;HG00118;HG00119;HG00122;HG00123;HG00133;HG00137;HG00142;HG00146;HG00160;HG00232;HG00236;HG00242;HG00243;HG00258;HG00262;HG00267;HG00281;HG00284;HG00310;HG00311;HG00313;HG00321;HG00331;HG00344;HG00345;HG00375;HG01334;NA06986;NA07056;NA10847;NA11830;NA11892;NA12045;NA12249;NA12341;NA12347;NA12383;NA12400;NA12413;NA12489;NA12718;NA12842;NA12889;NA12892;NA18504;NA18868;NA18908;NA18910…	73	C
chr5	76586372	76586373	HG00096;HG00116;HG00119;HG00125;HG00126;HG00158;HG00188;HG00242;HG00256;HG00315;HG00325;HG00343;HG00346;HG01334;NA06984;NA06994;NA07056;NA11894;NA11993;NA11995;NA12383;NA12489;NA12777;NA12778;NA18511;NA18868;NA18923;NA19108;NA19114;NA19198;NA19236;NA20509;NA20516;NA20528;NA20530;NA20531;NA20543;NA20796	38	G
chr5	77081483	77081484	HG00106;HG00111;HG00116;HG00117;HG00120;HG00124;HG00125;HG00126;HG00127;HG00131;HG00138;HG00139;HG00142;HG00143;HG00150;HG00151;HG00152;HG00154;HG00156;HG00159;HG00173;HG00174;HG00176;HG00185;HG00188;HG00189;HG00232;HG00236;HG00244;HG00246;HG00251;HG00252;HG00256;HG00258;HG00259;HG00260;HG00264;HG00271;HG00272;HG00277;HG00278;HG00281;HG00309;HG00315;HG00319;HG00320;HG00327;HG00329;HG00336;HG00343…	105	C
chr5	79628206	79628207	HG00111;HG00112;HG00116;HG00120;HG00138;HG00143;HG00151;HG00152;HG00173;HG00174;HG00177;HG00178;HG00183;HG00185;HG00231;HG00232;HG00233;HG00243;HG00256;HG00257;HG00264;HG00267;HG00277;HG00278;HG00280;HG00306;HG00309;HG00319;HG00320;HG00321;HG00323;HG00324;HG00326;HG00330;HG00337;HG00339;HG00346;HG00353;HG00366;HG00372;HG00375;HG01334;NA06984;NA06989;NA07037;NA07347;NA11829;NA11830;NA11843;NA11992…	93	T
chr5	79950717	79950718	HG00108;HG00112;HG00143;HG00155;HG00158;HG00246;HG00280;HG00284;HG00309;HG00320;NA07347;NA10851;NA11893;NA11931;NA11995;NA12044;NA12144;NA12155;NA12275;NA12341;NA12716;NA12778;NA18486;NA18499;NA18505;NA18508;NA18516;NA18522;NA18867;NA18908;NA18917;NA19093;NA19137;NA19190;NA19204;NA19223;NA19225;NA19256;NA20519;NA20525;NA20541;NA20542;NA20581;NA20757;NA20766;NA20769;NA20783;NA20800	48	G
chr5	81569292	81569293	HG00096;HG00108;HG00111;HG00112;HG00114;HG00116;HG00117;HG00118;HG00123;HG00125;HG00127;HG00136;HG00139;HG00148;HG00152;HG00154;HG00155;HG00173;HG00180;HG00182;HG00185;HG00187;HG00232;HG00253;HG00257;HG00260;HG00267;HG00268;HG00271;HG00274;HG00275;HG00277;HG00280;HG00285;HG00313;HG00320;HG00330;HG00331;HG00343;HG00344;HG00353;HG00361;HG00366;HG00369;HG00372;NA06984;NA06994;NA07037;NA07347;NA11830…	98	A
chr5	81569310	81569311	HG00096;HG00108;HG00111;HG00114;HG00116;HG00117;HG00118;HG00123;HG00125;HG00127;HG00136;HG00137;HG00139;HG00152;HG00154;HG00155;HG00173;HG00180;HG00182;HG00187;HG00232;HG00252;HG00253;HG00257;HG00263;HG00267;HG00271;HG00274;HG00275;HG00280;HG00285;HG00313;HG00320;HG00329;HG00330;HG00331;HG00343;HG00344;HG00361;HG00366;HG00369;HG00372;NA06984;NA06994;NA07037;NA07056;NA07347;NA11830;NA11892;NA11994…	96	A
chr5	81569671	81569672	HG00108;HG00111;HG00112;HG00114;HG00116;HG00118;HG00127;HG00136;HG00152;HG00154;HG00155;HG00180;HG00187;HG00232;HG00233;HG00252;HG00253;HG00257;HG00260;HG00267;HG00275;HG00277;HG00285;HG00310;HG00313;HG00327;HG00329;HG00331;HG00336;HG00366;HG00369;HG01334;NA06984;NA06989;NA06994;NA07037;NA07056;NA11894;NA12006;NA12045;NA12340;NA12348;NA12717;NA12718;NA12751;NA12761;NA12775;NA12778;NA12890;NA20502…	58	G
chr5	81571668	81571669	HG00096;HG00108;HG00112;HG00114;HG00116;HG00117;HG00118;HG00123;HG00125;HG00127;HG00136;HG00139;HG00152;HG00154;HG00155;HG00180;HG00182;HG00187;HG00232;HG00233;HG00242;HG00267;HG00271;HG00310;HG00330;HG00336;HG00339;HG00353;HG00361;HG00366;HG00372;HG01334;NA07056;NA07347;NA11830;NA11994;NA12006;NA12058;NA12154;NA12282;NA12340;NA12383;NA12717;NA12751;NA12775;NA12890;NA18487;NA18510;NA19171;NA19207…	64	C
chr5	81571895	81571896	HG00100;HG00106;HG00116;HG00120;HG00124;HG00133;HG00148;HG00149;HG00151;HG00156;HG00177;HG00179;HG00239;HG00249;HG00256;HG00262;HG00272;HG00276;HG00278;HG00310;HG00313;HG00315;HG00321;HG00324;HG00326;HG00334;HG00335;HG00345;NA06984;NA11830;NA11994;NA11995;NA12058;NA12272;NA12273;NA12283;NA12383;NA12546;NA12750;NA12751;NA12761;NA12778;NA12830;NA12892;NA18498;NA18499;NA18507;NA18522;NA18853;NA18861…	86	A
chr5	85383442	85383443	HG00106;HG00112;HG00114;HG00117;HG00118;HG00123;HG00125;HG00138;HG00143;HG00152;HG00155;HG00158;HG00177;HG00178;HG00242;HG00243;HG00246;HG00247;HG00249;HG00251;HG00252;HG00256;HG00259;HG00260;HG00262;HG00263;HG00265;HG00267;HG00269;HG00273;HG00275;HG00276;HG00280;HG00306;HG00311;HG00313;HG00320;HG00330;HG00334;HG00335;HG00338;HG00339;HG00344;HG00345;HG00366;HG00367;HG00372;HG00373;HG00375;NA06986…	136	G
chr5	86180361	86180362	HG00096;HG00159;HG00180;HG00245;HG00246;HG00272;HG00274;HG00278;HG00284;HG00310;HG00324;HG00326;HG00327;HG00334;HG00336;HG00339;HG00375;NA11831;NA11894;NA11920;NA12004;NA12044;NA12045;NA12282;NA12383;NA12400;NA12749;NA12761;NA12775;NA12830;NA12878;NA12891;NA12892;NA20504;NA20506;NA20520;NA20536;NA20540;NA20585;NA20761;NA20773;NA20796;NA20797;NA20805;NA20813;NA20816	46	A
chr5	86180399	86180400	HG00096;HG00159;HG00180;HG00245;HG00246;HG00272;HG00274;HG00278;HG00284;HG00310;HG00324;HG00326;HG00327;HG00334;HG00336;HG00339;HG00375;NA11831;NA11894;NA11920;NA12004;NA12044;NA12045;NA12282;NA12383;NA12400;NA12749;NA12761;NA12775;NA12830;NA12878;NA12891;NA12892;NA20504;NA20506;NA20520;NA20536;NA20540;NA20585;NA20761;NA20773;NA20796;NA20797;NA20805;NA20813;NA20816	46	A
chr5	96096827	96096828	HG00116;HG00127;HG00138;HG00141;HG00143;HG00146;HG00155;HG00178;HG00246;HG00253;HG00257;HG00259;HG00262;HG00267;HG00268;HG00269;HG00278;HG00306;HG00310;HG00312;HG00315;HG00331;HG00337;NA07037;NA07051;NA11893;NA11920;NA12004;NA12006;NA12413;NA12749;NA12763;NA12778;NA18917;NA20515;NA20524;NA20525;NA20534;NA20536;NA20585;NA20586;NA20758;NA20785;NA20802;NA20809;NA20811	46	A
chr5	96111370	96111371	HG00108;HG00114;HG00117;HG00120;HG00127;HG00136;HG00138;HG00141;HG00143;HG00178;HG00180;HG00182;HG00185;HG00186;HG00187;HG00244;HG00251;HG00252;HG00253;HG00257;HG00259;HG00262;HG00267;HG00268;HG00269;HG00272;HG00276;HG00306;HG00310;HG00312;HG00315;HG00327;HG00331;HG00334;HG00337;HG00339;HG00345;HG00366;NA06994;NA07037;NA07051;NA07347;NA10851;NA11892;NA11992;NA12006;NA12058;NA12400;NA12413;NA12716…	81	G
chr5	96111804	96111805	HG00096;HG00125;HG00131;HG00176;HG00188;HG00189;HG00239;HG00250;HG00252;HG00261;HG00274;HG00276;HG00280;HG00281;HG00282;HG00312;HG00319;HG00325;HG00343;HG00377;HG01334;NA11829;NA11931;NA12058;NA12144;NA12154;NA12341;NA12763;NA12842;NA12843;NA20503;NA20504;NA20515;NA20532;NA20537;NA20543;NA20544;NA20581;NA20582;NA20589;NA20759;NA20766;NA20770;NA20772;NA20787;NA20790;NA20792;NA20796;NA20797;NA20802…	53	T
chr5	96230999	96231000	HG00100;HG00106;HG00108;HG00112;HG00114;HG00119;HG00123;HG00125;HG00139;HG00143;HG00146;HG00149;HG00150;HG00151;HG00154;HG00155;HG00159;HG00160;HG00179;HG00180;HG00182;HG00183;HG00185;HG00187;HG00189;HG00236;HG00242;HG00245;HG00246;HG00247;HG00249;HG00251;HG00258;HG00259;HG00260;HG00264;HG00265;HG00267;HG00269;HG00271;HG00277;HG00281;HG00284;HG00306;HG00312;HG00315;HG00319;HG00320;HG00321;HG00323…	154	G
chr5	96232141	96232142	HG00100;HG00108;HG00112;HG00114;HG00119;HG00120;HG00122;HG00123;HG00125;HG00139;HG00143;HG00146;HG00149;HG00150;HG00151;HG00154;HG00155;HG00159;HG00160;HG00171;HG00176;HG00179;HG00180;HG00182;HG00183;HG00185;HG00187;HG00189;HG00236;HG00242;HG00245;HG00246;HG00247;HG00251;HG00257;HG00258;HG00259;HG00260;HG00264;HG00265;HG00266;HG00267;HG00269;HG00271;HG00277;HG00281;HG00284;HG00306;HG00312;HG00315…	166	T
chr5	96237325	96237326	HG00100;HG00106;HG00108;HG00112;HG00114;HG00119;HG00120;HG00122;HG00123;HG00125;HG00139;HG00143;HG00146;HG00149;HG00150;HG00151;HG00154;HG00155;HG00159;HG00160;HG00171;HG00176;HG00179;HG00180;HG00182;HG00183;HG00187;HG00189;HG00236;HG00242;HG00243;HG00245;HG00246;HG00247;HG00249;HG00257;HG00258;HG00259;HG00260;HG00264;HG00267;HG00269;HG00271;HG00277;HG00281;HG00284;HG00306;HG00312;HG00315;HG00319…	155	G
chr5	96245342	96245343	HG00100;HG00106;HG00108;HG00112;HG00114;HG00119;HG00120;HG00122;HG00123;HG00125;HG00139;HG00143;HG00146;HG00150;HG00151;HG00154;HG00155;HG00159;HG00160;HG00171;HG00176;HG00179;HG00180;HG00182;HG00183;HG00185;HG00187;HG00189;HG00236;HG00242;HG00243;HG00245;HG00246;HG00247;HG00249;HG00251;HG00257;HG00258;HG00259;HG00260;HG00264;HG00265;HG00266;HG00267;HG00269;HG00271;HG00281;HG00284;HG00306;HG00315…	151	C
chr5	96245438	96245439	HG00100;HG00106;HG00108;HG00112;HG00114;HG00119;HG00122;HG00123;HG00125;HG00139;HG00143;HG00146;HG00149;HG00150;HG00155;HG00159;HG00160;HG00171;HG00176;HG00180;HG00182;HG00183;HG00185;HG00189;HG00243;HG00246;HG00247;HG00249;HG00251;HG00257;HG00258;HG00259;HG00260;HG00264;HG00265;HG00266;HG00267;HG00269;HG00271;HG00281;HG00284;HG00306;HG00312;HG00315;HG00319;HG00321;HG00325;HG00326;HG00327;HG00336…	137	C
chr5	96249114	96249115	HG00100;HG00106;HG00108;HG00112;HG00114;HG00119;HG00120;HG00122;HG00123;HG00139;HG00143;HG00146;HG00149;HG00150;HG00151;HG00154;HG00155;HG00159;HG00160;HG00171;HG00176;HG00179;HG00180;HG00182;HG00183;HG00185;HG00187;HG00189;HG00236;HG00242;HG00243;HG00245;HG00246;HG00247;HG00249;HG00251;HG00257;HG00258;HG00259;HG00260;HG00264;HG00265;HG00266;HG00267;HG00269;HG00271;HG00277;HG00281;HG00284;HG00312…	162	C
chr5	96254208	96254209	HG00100;HG00106;HG00108;HG00112;HG00114;HG00119;HG00120;HG00122;HG00123;HG00125;HG00139;HG00143;HG00146;HG00149;HG00150;HG00151;HG00154;HG00155;HG00159;HG00160;HG00171;HG00176;HG00179;HG00180;HG00182;HG00183;HG00185;HG00187;HG00189;HG00236;HG00242;HG00243;HG00245;HG00246;HG00247;HG00249;HG00251;HG00257;HG00258;HG00259;HG00260;HG00264;HG00265;HG00266;HG00267;HG00269;HG00271;HG00277;HG00281;HG00284…	158	A
chr5	96254353	96254354	HG00100;HG00106;HG00108;HG00112;HG00114;HG00119;HG00120;HG00122;HG00123;HG00125;HG00139;HG00143;HG00146;HG00149;HG00150;HG00151;HG00154;HG00155;HG00159;HG00160;HG00171;HG00176;HG00179;HG00180;HG00182;HG00183;HG00185;HG00187;HG00189;HG00236;HG00242;HG00243;HG00245;HG00246;HG00247;HG00249;HG00257;HG00258;HG00259;HG00260;HG00264;HG00265;HG00267;HG00269;HG00271;HG00277;HG00281;HG00284;HG00306;HG00312…	154	T
chr5	96254816	96254817	HG00100;HG00106;HG00108;HG00112;HG00114;HG00119;HG00120;HG00122;HG00123;HG00125;HG00139;HG00143;HG00146;HG00149;HG00150;HG00151;HG00154;HG00155;HG00159;HG00160;HG00171;HG00176;HG00179;HG00180;HG00182;HG00183;HG00185;HG00187;HG00189;HG00236;HG00242;HG00243;HG00245;HG00246;HG00247;HG00249;HG00257;HG00258;HG00259;HG00260;HG00264;HG00265;HG00267;HG00269;HG00271;HG00277;HG00281;HG00284;HG00306;HG00312…	157	G
chr5	97549365	97549366	HG00106;HG00118;HG00122;HG00126;HG00141;HG00142;HG00143;HG00148;HG00149;HG00150;HG00151;HG00152;HG00156;HG00173;HG00177;HG00179;HG00180;HG00231;HG00269;NA07000;NA11992;NA11993;NA11995;NA12004;NA12043;NA12044;NA12144;NA12154;NA12489;NA18502;NA18507;NA20502;NA20507;NA20513;NA20524;NA20527;NA20529;NA20530;NA20534;NA20535;NA20537	41	C
chr5	98016722	98016723	HG00100;HG00103;HG00112;HG00114;HG00116;HG00118;HG00119;HG00150;HG00185;HG00233;HG00244;HG00256;HG00259;HG00261;HG00315;HG00326;HG00335;HG00343;HG00369;HG00373;NA06986;NA07037;NA11992;NA11994;NA11995;NA12342;NA12347;NA12348;NA12400;NA12718;NA12842;NA12890;NA12891;NA18487;NA18499;NA18502;NA18508;NA18519;NA18520;NA18858;NA18861;NA18873;NA18907;NA18909;NA18910;NA18916;NA18934;NA19093;NA19099;NA19116…	78	C
chr5	98169262	98169263	HG00096;HG00100;HG00106;HG00108;HG00112;HG00114;HG00118;HG00122;HG00124;HG00126;HG00127;HG00131;HG00137;HG00139;HG00143;HG00148;HG00152;HG00155;HG00156;HG00159;HG00160;HG00173;HG00176;HG00180;HG00183;HG00186;HG00188;HG00231;HG00232;HG00236;HG00243;HG00246;HG00247;HG00250;HG00259;HG00261;HG00263;HG00264;HG00266;HG00269;HG00275;HG00319;HG00321;HG00324;HG00325;HG00327;HG00336;HG00337;HG00338;HG00343…	148	G
chr5	102368492	102368493	HG00096;HG00114;HG00119;HG00122;HG00123;HG00126;HG00127;HG00131;HG00133;HG00136;HG00146;HG00151;HG00154;HG00159;HG00160;HG00177;HG00185;HG00186;HG00239;HG00244;HG00253;HG00256;HG00260;HG00262;HG00266;HG00269;HG00282;HG00309;HG00310;HG00311;HG00315;HG00319;HG00321;HG00325;HG00326;HG00329;HG00345;HG00366;HG00367;HG00375;HG00377;NA06994;NA07037;NA07056;NA07347;NA10847;NA10851;NA11829;NA11893;NA11992…	105	C
chr5	108120957	108120958	HG00096;HG00103;HG00116;HG00120;HG00131;HG00133;HG00138;HG00139;HG00141;HG00143;HG00152;HG00180;HG00188;HG00236;HG00245;HG00250;HG00256;HG00263;HG00265;HG00271;HG00274;HG00326;HG00329;HG00331;HG00343;HG00344;HG00345;HG01334;NA06989;NA07357;NA11894;NA11930;NA11931;NA11994;NA12004;NA12006;NA12043;NA12144;NA12154;NA12155;NA12272;NA12340;NA12749;NA12751;NA12778;NA18508;NA18510;NA18517;NA18522;NA18523…	104	G
chr5	111065427	111065428	HG00096;HG00100;HG00106;HG00111;HG00117;HG00122;HG00124;HG00131;HG00136;HG00137;HG00138;HG00146;HG00148;HG00152;HG00154;HG00158;HG00187;HG00236;HG00246;HG00247;HG00256;HG00258;HG00259;HG00260;HG00262;HG00267;HG00268;HG00275;HG00276;HG00280;HG00310;HG00312;HG00319;HG00324;HG00326;HG00353;NA06986;NA06989;NA07037;NA07048;NA11831;NA11893;NA11920;NA11993;NA11994;NA12004;NA12154;NA12249;NA12275;NA12340…	87	T
chr5	112177035	112177036	HG00100;HG00111;HG00117;HG00119;HG00131;HG00133;HG00138;HG00146;HG00159;HG00160;HG00176;HG00236;HG00239;HG00244;HG00246;HG00257;HG00259;HG00260;HG00261;HG00262;HG00264;HG00265;HG00268;HG00274;HG00275;HG00276;HG00277;HG00282;HG00306;HG00310;HG00311;HG00312;HG00313;HG00321;HG00323;HG00325;HG00330;HG00335;HG00337;HG00339;HG00342;HG00353;HG00361;HG00366;HG00367;HG00372;HG01334;NA06984;NA06986;NA07037…	127	G
chr5	112227798	112227799	HG00116;HG00117;HG00123;HG00131;HG00133;HG00142;HG00171;HG00174;HG00176;HG00231;HG00249;HG00253;HG00257;HG00266;HG00269;HG00282;HG00312;HG00319;HG00321;HG00327;HG00331;HG00336;HG00337;HG00339;HG01334;NA06986;NA06994;NA07056;NA11894;NA11920;NA11994;NA12006;NA12043;NA12044;NA12144;NA12155;NA12272;NA12348;NA12383;NA12400;NA12489;NA12716;NA12717;NA12750;NA12761;NA12763;NA12777;NA12778;NA12878;NA18502…	95	A
chr5	112227938	112227939	HG00108;HG00116;HG00117;HG00123;HG00126;HG00131;HG00133;HG00139;HG00142;HG00156;HG00158;HG00171;HG00174;HG00176;HG00187;HG00231;HG00246;HG00253;HG00257;HG00266;HG00267;HG00269;HG00271;HG00278;HG00282;HG00310;HG00312;HG00319;HG00321;HG00325;HG00327;HG00331;HG00335;HG00336;HG00337;HG00338;HG00339;HG00345;HG00346;HG00361;HG01334;NA06986;NA06994;NA07048;NA07056;NA07357;NA11829;NA11831;NA11894;NA11920…	131	T
chr5	115249077	115249078	HG00106;HG00108;HG00120;HG00122;HG00138;HG00139;HG00141;HG00142;HG00146;HG00148;HG00149;HG00150;HG00151;HG00154;HG00155;HG00158;HG00176;HG00177;HG00180;HG00246;HG00247;HG00249;HG00253;HG00256;HG00258;HG00267;HG00269;HG00271;HG00274;HG00277;HG00309;HG00310;HG00315;HG00325;HG00327;HG00329;HG00334;HG00342;HG00377;HG01334;NA07000;NA07051;NA07056;NA07357;NA10851;NA11829;NA11830;NA11831;NA11843;NA11930…	118	C
chr5	115387929	115387930	HG00103;HG00106;HG00114;HG00116;HG00120;HG00123;HG00124;HG00125;HG00127;HG00131;HG00133;HG00136;HG00146;HG00149;HG00155;HG00159;HG00177;HG00180;HG00185;HG00236;HG00243;HG00246;HG00247;HG00251;HG00252;HG00253;HG00261;HG00265;HG00268;HG00269;HG00272;HG00273;HG00284;HG00306;HG00310;HG00312;HG00315;HG00320;HG00321;HG00323;HG00325;HG00329;HG00330;HG00331;HG00343;HG00345;HG00361;HG00369;HG00377;HG01334…	133	T
chr5	118862831	118862832	HG00106;HG00112;HG00126;HG00141;HG00142;HG00148;HG00150;HG00152;HG00177;HG00180;HG00267;HG00269;NA07056;NA07357;NA10851;NA11829;NA11830;NA11831;NA11992;NA11993;NA11994;NA11995;NA12004;NA12006;NA12043;NA12044;NA12144;NA12154;NA12155;NA12489;NA18502;NA18508;NA19099;NA20504;NA20506;NA20507;NA20508;NA20509;NA20512;NA20515;NA20516;NA20518;NA20519;NA20524;NA20527;NA20528;NA20529;NA20530;NA20531;NA20532…	54	G
chr5	119016413	119016414	HG00108;HG00111;HG00116;HG00124;HG00127;HG00131;HG00133;HG00138;HG00139;HG00141;HG00150;HG00152;HG00155;HG00171;HG00183;HG00187;HG00189;HG00232;HG00236;HG00242;HG00243;HG00244;HG00246;HG00247;HG00258;HG00260;HG00263;HG00264;HG00273;HG00274;HG00276;HG00310;HG00315;HG00325;HG00334;HG00336;HG00339;HG00342;HG00346;HG00353;HG00375;NA07051;NA07347;NA10847;NA11829;NA11831;NA11893;NA11894;NA11994;NA12006…	114	C
chr5	124144716	124144717	HG00117;HG00138;HG00141;HG00178;HG00244;HG00247;HG00263;HG00266;HG00275;HG00313;HG00338;HG00345;NA12249;NA12273;NA12716;NA12750;NA12777;NA12890;NA18516;NA18526;NA18907;NA18933;NA19223;NA20504;NA20506;NA20508;NA20512;NA20513;NA20519;NA20520;NA20541;NA20542;NA20760;NA20783;NA20786;NA20792;NA20795;NA20797;NA20801;NA20802;NA20811	41	C
chr5	130325938	130325939	HG00096;HG00119;HG00120;HG00122;HG00123;HG00131;HG00133;HG00141;HG00142;HG00150;HG00154;HG00156;HG00159;HG00171;HG00174;HG00178;HG00185;HG00232;HG00243;HG00247;HG00252;HG00257;HG00258;HG00260;HG00263;HG00268;HG00273;HG00276;HG00277;HG00280;HG00284;HG00285;HG00306;HG00309;HG00310;HG00313;HG00315;HG00319;HG00329;HG00331;HG00336;HG00338;HG00339;HG00343;HG00377;HG01334;NA06984;NA06986;NA07037;NA07051…	141	T
chr5	130330692	130330693	HG00119;HG00122;HG00123;HG00131;HG00133;HG00141;HG00142;HG00159;HG00178;HG00185;HG00243;HG00252;HG00257;HG00258;HG00260;HG00263;HG00268;HG00276;HG00309;HG00310;HG00315;HG00331;HG00343;HG01334;NA06986;NA07037;NA07051;NA10851;NA11830;NA11831;NA11920;NA11993;NA11995;NA12043;NA12058;NA12249;NA12275;NA12383;NA12716;NA12751;NA12763;NA12892;NA18486;NA18489;NA18499;NA18861;NA18870;NA18908;NA18916;NA18917…	82	A
chr5	132323459	132323460	HG00108;HG00112;HG00116;HG00131;HG00149;HG00150;HG00154;HG00239;HG00244;HG00266;HG00366;NA11893;NA12045;NA12348;NA12383;NA12749;NA18858;NA18867;NA18907;NA18909;NA18917;NA18923;NA19114;NA19138;NA19172;NA19189;NA19204;NA19207;NA19247;NA19248;NA20513;NA20531;NA20543;NA20544;NA20582;NA20765;NA20771;NA20790;NA20796;NA20803;NA20805;NA20808	42	C
chr5	133536117	133536118	HG00106;HG00112;HG00118;HG00122;HG00126;HG00141;HG00148;HG00150;HG00152;HG00173;HG00177;HG00179;HG00180;HG00231;HG00247;HG00266;HG00269;NA07000;NA07357;NA10851;NA11830;NA11992;NA11993;NA11994;NA12043;NA12044;NA12144;NA12154;NA12155;NA12489;NA18502;NA18505;NA18507;NA18508;NA19099;NA20502;NA20503;NA20504;NA20505;NA20506;NA20507;NA20508;NA20509;NA20510;NA20513;NA20515;NA20516;NA20517;NA20518;NA20519…	65	C
chr5	134705193	134705194	HG00106;HG00112;HG00118;HG00126;HG00141;HG00142;HG00143;HG00148;HG00150;HG00151;HG00152;HG00173;HG00177;HG00179;HG00180;HG00231;HG00247;HG00266;HG00267;NA07056;NA10851;NA11829;NA11830;NA11831;NA11992;NA11993;NA11994;NA11995;NA12004;NA12006;NA12043;NA12044;NA12144;NA12154;NA12155;NA12489;NA18502;NA18505;NA18508;NA19099;NA20504;NA20505;NA20506;NA20508;NA20509;NA20510;NA20512;NA20515;NA20516;NA20518…	63	T
chr5	149311861	149311862	HG00117;HG00119;HG00137;HG00152;HG00185;HG00187;HG00239;HG00243;HG00251;HG00256;HG00257;HG00262;HG00285;HG00306;HG00329;HG00331;HG00335;HG00377;NA06984;NA07051;NA10847;NA11930;NA11931;NA12751;NA12890;NA18486;NA18489;NA18499;NA18501;NA18505;NA18511;NA18519;NA18523;NA18856;NA18858;NA18867;NA18868;NA18871;NA18917;NA18923;NA19102;NA19116;NA19131;NA19138;NA19152;NA19171;NA19172;NA19198;NA19200;NA19204…	61	G
chr5	149312066	149312067	HG00117;HG00119;HG00137;HG00152;HG00185;HG00187;HG00239;HG00243;HG00251;HG00256;HG00257;HG00262;HG00285;HG00306;HG00329;HG00331;HG00335;HG00377;NA06984;NA07051;NA10847;NA11930;NA11931;NA12400;NA12751;NA12890;NA18486;NA18489;NA18499;NA18501;NA18505;NA18519;NA18858;NA18867;NA18868;NA18917;NA18923;NA19116;NA19131;NA19138;NA19152;NA19171;NA19172;NA19198;NA19200;NA19204;NA19207;NA19256;NA20506;NA20508…	57	T
chr5	150518357	150518358	HG00103;HG00119;HG00122;HG00123;HG00124;HG00150;HG00152;HG00154;HG00155;HG00160;HG00174;HG00176;HG00177;HG00180;HG00188;HG00189;HG00236;HG00243;HG00246;HG00247;HG00249;HG00250;HG00260;HG00261;HG00262;HG00263;HG00266;HG00267;HG00273;HG00277;HG00281;HG00282;HG00284;HG00285;HG00310;HG00315;HG00321;HG00323;HG00324;HG00326;HG00336;HG00345;HG00346;HG00366;HG00375;HG01334;NA06989;NA06994;NA07048;NA07051…	114	A
chr5	150518358	150518359	HG00103;HG00118;HG00119;HG00122;HG00123;HG00124;HG00150;HG00152;HG00154;HG00160;HG00174;HG00176;HG00177;HG00180;HG00188;HG00189;HG00231;HG00236;HG00243;HG00246;HG00247;HG00249;HG00250;HG00260;HG00261;HG00262;HG00263;HG00266;HG00267;HG00273;HG00277;HG00281;HG00282;HG00284;HG00285;HG00310;HG00315;HG00321;HG00323;HG00324;HG00326;HG00336;HG00345;HG00346;HG00366;HG00375;HG01334;NA06989;NA06994;NA07048…	116	G
chr5	154395457	154395458	HG00096;HG00119;HG00124;HG00127;HG00131;HG00136;HG00138;HG00139;HG00141;HG00146;HG00148;HG00152;HG00156;HG00158;HG00159;HG00177;HG00180;HG00183;HG00249;HG00252;HG00259;HG00262;HG00264;HG00267;HG00274;HG00281;HG00284;HG00309;HG00315;HG00323;HG00324;HG00330;HG00331;HG00336;HG00346;HG01334;NA07037;NA07048;NA10851;NA11830;NA11843;NA11894;NA11920;NA11993;NA11994;NA11995;NA12006;NA12144;NA12287;NA12347…	81	G
chr5	154396504	154396505	HG00096;HG00100;HG00119;HG00124;HG00127;HG00136;HG00138;HG00139;HG00141;HG00146;HG00148;HG00152;HG00156;HG00159;HG00173;HG00176;HG00177;HG00180;HG00188;HG00249;HG00252;HG00259;HG00264;HG00276;HG00278;HG00281;HG00309;HG00311;HG00315;HG00323;HG00324;HG00330;HG00331;HG00336;HG00346;HG01334;NA07037;NA07048;NA10851;NA11830;NA11894;NA11931;NA11995;NA12006;NA12144;NA12287;NA12347;NA12399;NA12400;NA12750…	78	G
chr5	157414302	157414303	HG00106;HG00112;HG00122;HG00123;HG00131;HG00154;HG00155;HG00231;HG00251;HG00256;HG00258;HG00276;HG00321;HG00343;HG00373;NA06994;NA07037;NA07051;NA10847;NA10851;NA11931;NA12043;NA12044;NA12155;NA12273;NA12400;NA12750;NA12751;NA12878;NA12892;NA18489;NA18501;NA18504;NA18516;NA18517;NA18523;NA18853;NA18871;NA18908;NA18909;NA18912;NA18916;NA18917;NA18923;NA19102;NA19116;NA19129;NA19138;NA19147;NA19172…	58	A
chr5	159685516	159685517	HG00116;HG00150;HG00151;HG00233;HG00245;HG00253;HG00311;HG00345;HG01334;NA06994;NA07000;NA10847;NA11843;NA11892;NA11994;NA12144;NA12761;NA12842;NA18523;NA18858;NA18861;NA19098;NA19099;NA20502;NA20505;NA20506;NA20525;NA20527;NA20531;NA20534;NA20535;NA20538;NA20540;NA20543;NA20588;NA20756;NA20771;NA20778;NA20790;NA20796;NA20799;NA20802;NA20803	43	G
chr5	165809437	165809438	HG00117;HG00123;HG00131;HG00146;HG00156;HG00187;HG00245;HG00250;HG00251;HG00257;HG00259;HG00261;HG00263;HG00269;HG00272;HG00275;HG00277;HG00280;HG00311;HG00312;HG00320;HG00334;HG00336;HG00338;HG00373;NA06986;NA06994;NA07037;NA07051;NA07347;NA10847;NA11830;NA11893;NA12043;NA12273;NA12399;NA12830;NA18487;NA18499;NA18504;NA18511;NA18522;NA18853;NA18871;NA18873;NA18908;NA18917;NA18923;NA18933;NA18934…	70	C
chr5	169122802	169122803	HG00118;HG00139;HG00146;HG00231;HG00247;HG00271;HG00276;HG00338;HG00366;NA11920;NA12043;NA12750;NA12775;NA12878;NA12892;NA18498;NA18502;NA18511;NA18517;NA18520;NA18908;NA19093;NA19099;NA19108;NA19114;NA19116;NA19131;NA19138;NA19147;NA19171;NA19172;NA19189;NA19190;NA19209;NA19223;NA19248;NA20513;NA20527;NA20531;NA20765;NA20796;NA20797	42	C
chr5	172083737	172083738	HG00096;HG00106;HG00108;HG00111;HG00114;HG00116;HG00119;HG00123;HG00125;HG00126;HG00127;HG00133;HG00137;HG00138;HG00139;HG00141;HG00142;HG00146;HG00149;HG00150;HG00151;HG00152;HG00154;HG00155;HG00156;HG00159;HG00160;HG00173;HG00177;HG00178;HG00179;HG00182;HG00183;HG00185;HG00186;HG00187;HG00189;HG00236;HG00239;HG00244;HG00246;HG00247;HG00257;HG00261;HG00264;HG00267;HG00269;HG00273;HG00276;HG00278…	189	A
chr5	172402910	172402911	HG00108;HG00112;HG00122;HG00125;HG00126;HG00127;HG00133;HG00149;HG00152;HG00156;HG00183;HG00232;HG00233;HG00242;HG00249;HG00251;HG00256;HG00257;HG00260;HG00263;HG00264;HG00267;HG00271;HG00273;HG00275;HG00278;HG00280;HG00281;HG00284;HG00310;HG00321;HG00323;HG00338;HG00345;HG00373;HG00375;HG01334;NA07056;NA07357;NA11831;NA11931;NA11992;NA11995;NA12004;NA12006;NA12249;NA12750;NA12777;NA12827;NA12829…	94	G
chr5	176867942	176867943	HG00112;HG00122;HG00124;HG00131;HG00137;HG00138;HG00151;HG00154;HG00178;HG00180;HG00246;HG00247;HG00256;HG00262;HG00264;HG00265;HG00267;HG00269;HG00271;HG00278;HG00282;HG00285;HG00313;HG00315;HG00324;HG00325;HG00326;HG00327;HG00329;HG00331;HG00334;HG00335;HG00353;HG00366;HG00372;HG00375;HG01334;NA06984;NA06989;NA06994;NA07048;NA07347;NA07357;NA10851;NA11843;NA11894;NA11920;NA11931;NA11992;NA11994…	94	A
chr5	177398517	177398518	HG00112;HG00117;HG00119;HG00122;HG00124;HG00125;HG00139;HG00148;HG00149;HG00176;HG00177;HG00183;HG00243;HG00250;HG00252;HG00258;HG00271;HG00273;HG00277;HG00309;HG00312;HG00319;HG00324;HG00329;HG00335;HG00345;HG00373;NA07357;NA10847;NA11894;NA11993;NA11994;NA12006;NA12045;NA12341;NA12342;NA12347;NA12383;NA12761;NA12763;NA12878;NA12892;NA18487;NA18489;NA18498;NA18510;NA18858;NA18909;NA18910;NA19107…	73	G
chr5	177398535	177398536	HG00103;HG00112;HG00117;HG00119;HG00122;HG00124;HG00125;HG00137;HG00139;HG00148;HG00160;HG00176;HG00177;HG00183;HG00232;HG00243;HG00246;HG00250;HG00252;HG00253;HG00258;HG00271;HG00273;HG00277;HG00278;HG00309;HG00312;HG00319;HG00324;HG00329;HG00334;HG00335;HG00345;HG00367;HG00373;NA07051;NA07357;NA10847;NA11894;NA11993;NA11994;NA12006;NA12045;NA12341;NA12342;NA12347;NA12383;NA12761;NA12763;NA12777…	97	G
chr5	177398967	177398968	HG00103;HG00111;HG00118;HG00137;HG00138;HG00143;HG00150;HG00158;HG00174;HG00178;HG00189;HG00244;HG00256;HG00259;HG00265;HG00273;HG00315;HG00323;HG00331;HG00346;HG00372;NA06986;NA06989;NA07048;NA07051;NA11829;NA11831;NA11920;NA12155;NA12273;NA12413;NA12489;NA12751;NA18505;NA18508;NA18912;NA19099;NA19114;NA19197;NA19257;NA20502;NA20504;NA20505;NA20510;NA20513;NA20519;NA20528;NA20535;NA20539;NA20542…	64	A
chr5	177482616	177482617	HG00123;HG00124;HG00180;HG00266;HG00319;HG00327;HG00343;HG00353;NA06984;NA11829;NA11843;NA11930;NA12275;NA12340;NA12341;NA12342;NA12413;NA12717;NA12843;NA18508;NA18511;NA18873;NA18917;NA19107;NA19152;NA19200;NA19223;NA19248;NA19257;NA20508;NA20516;NA20539;NA20585;NA20752;NA20765;NA20768;NA20771;NA20790;NA20799;NA20800;NA20810;NA20819	42	G
chr5	177482693	177482694	HG00106;HG00111;HG00116;HG00118;HG00119;HG00122;HG00126;HG00127;HG00131;HG00141;HG00146;HG00149;HG00150;HG00151;HG00152;HG00154;HG00160;HG00174;HG00176;HG00180;HG00182;HG00185;HG00186;HG00187;HG00189;HG00231;HG00236;HG00239;HG00242;HG00243;HG00245;HG00246;HG00247;HG00249;HG00250;HG00251;HG00253;HG00256;HG00257;HG00258;HG00259;HG00262;HG00266;HG00268;HG00269;HG00276;HG00277;HG00278;HG00281;HG00284…	177	T
chr5	177483117	177483118	HG00096;HG00106;HG00111;HG00116;HG00119;HG00122;HG00126;HG00127;HG00131;HG00138;HG00146;HG00149;HG00150;HG00151;HG00152;HG00156;HG00160;HG00173;HG00174;HG00176;HG00179;HG00180;HG00182;HG00185;HG00188;HG00189;HG00231;HG00236;HG00239;HG00242;HG00243;HG00245;HG00246;HG00247;HG00249;HG00250;HG00251;HG00253;HG00256;HG00258;HG00259;HG00263;HG00264;HG00266;HG00268;HG00269;HG00276;HG00277;HG00278;HG00280…	160	T
chr5	177593045	177593046	HG00111;HG00116;HG00127;HG00137;HG00148;HG00178;HG00233;HG00244;HG00257;HG00260;HG00265;HG00275;HG00277;HG00278;HG00327;HG00334;HG00375;HG00377;HG01334;NA11830;NA11843;NA12004;NA12348;NA12383;NA12718;NA12843;NA20506;NA20519;NA20530;NA20542;NA20589;NA20752;NA20759;NA20766;NA20768;NA20771;NA20792;NA20798;NA20799	39	G
chr5	177613543	177613544	HG00100;HG00117;HG00124;HG00125;HG00146;HG00148;HG00151;HG00160;HG00188;HG00247;HG00252;HG00256;HG00272;HG00280;HG00309;HG00315;HG00338;HG00342;HG00361;NA06994;NA11830;NA11894;NA12044;NA12340;NA12347;NA12383;NA12546;NA12778;NA12842;NA18486;NA18498;NA18511;NA18519;NA18861;NA18873;NA18907;NA18908;NA18916;NA18933;NA19116;NA19130;NA19137;NA19138;NA19147;NA19152;NA19172;NA19189;NA19200;NA19204;NA19213…	68	C
chr5	177613835	177613836	HG00100;HG00117;HG00124;HG00146;HG00188;HG00252;HG00256;HG00272;HG00309;HG00315;HG00338;HG00361;NA11830;NA11894;NA12044;NA12045;NA12842;NA18486;NA18498;NA18511;NA18861;NA18873;NA18907;NA18908;NA18916;NA19116;NA19130;NA19137;NA19147;NA19152;NA19172;NA19189;NA19213;NA19225;NA19236;NA20513;NA20517;NA20528;NA20582;NA20765;NA20769;NA20796;NA20807;NA20809;NA20815	45	C
chr5	178509701	178509702	HG00100;HG00108;HG00133;HG00142;HG00174;HG00256;HG00258;HG00326;HG00353;NA11893;NA12272;NA12413;NA12843;NA18487;NA18489;NA18499;NA18519;NA18853;NA18867;NA18868;NA18871;NA18910;NA18923;NA19107;NA19114;NA19116;NA19130;NA19131;NA19152;NA19160;NA19172;NA19189;NA19213;NA19223;NA19248;NA19256;NA19257;NA20502;NA20521;NA20534;NA20589;NA20765;NA20769;NA20783;NA20800;NA20803;NA20807;NA20810	48	T
chr5	178509702	178509703	HG00100;HG00108;HG00133;HG00142;HG00174;HG00256;HG00258;HG00326;HG00353;NA11893;NA12272;NA12413;NA12843;NA18487;NA18489;NA18499;NA18519;NA18853;NA18867;NA18868;NA18871;NA18910;NA18923;NA19107;NA19114;NA19116;NA19130;NA19131;NA19152;NA19160;NA19172;NA19189;NA19213;NA19223;NA19248;NA19256;NA19257;NA20502;NA20521;NA20534;NA20589;NA20765;NA20769;NA20783;NA20800;NA20803;NA20807;NA20810	48	T
chr5	180409461	180409462	HG00106;HG00112;HG00124;HG00125;HG00127;HG00150;HG00152;HG00154;HG00159;HG00160;HG00236;HG00244;HG00245;HG00250;HG00261;HG00271;HG00276;HG00280;HG00311;HG00319;HG00325;HG00361;NA11995;NA12044;NA12347;NA12751;NA12763;NA12775;NA12829;NA12830;NA18487;NA18489;NA18502;NA18861;NA18867;NA18870;NA18907;NA18912;NA18917;NA19093;NA19098;NA19099;NA19102;NA19108;NA19114;NA19116;NA19119;NA19137;NA19138;NA19152…	58	C
chr5	180661754	180661755	HG00112;HG00141;HG00142;HG00149;HG00180;HG00247;HG00269;NA07056;NA07357;NA10851;NA11829;NA11830;NA11831;NA11992;NA11993;NA11994;NA12004;NA12006;NA12043;NA12044;NA12144;NA12154;NA12155;NA18505;NA18507;NA18508;NA20503;NA20504;NA20505;NA20506;NA20507;NA20508;NA20509;NA20510;NA20512;NA20515;NA20516;NA20517;NA20518;NA20519;NA20521;NA20524;NA20525;NA20527;NA20529;NA20531;NA20532;NA20534;NA20535;NA20536…	54	C
chr6	3154870	3154871	HG00118;HG00138;HG00143;HG00148;HG00152;HG00155;HG00180;HG00247;HG00250;HG00262;HG00268;HG00269;HG00273;HG00276;HG00281;HG00315;HG00320;HG00329;HG00335;HG00336;HG00339;HG00346;HG00361;HG00366;NA11830;NA12058;NA12154;NA12155;NA12249;NA12272;NA12273;NA19223;NA20505;NA20506;NA20507;NA20508;NA20509;NA20510;NA20516;NA20519;NA20520;NA20528;NA20530;NA20534;NA20541;NA20544;NA20588;NA20752;NA20771;NA20808…	51	A
chr6	3264525	3264526	HG00106;HG00108;HG00112;HG00114;HG00118;HG00119;HG00125;HG00141;HG00142;HG00152;HG00173;HG00179;HG00180;HG00182;HG00188;HG00231;HG00233;HG00246;HG00247;HG00259;HG00260;HG00261;HG00269;HG00271;HG00273;HG00278;HG00281;HG00312;HG00315;HG00324;HG00346;HG00377;NA10851;NA11829;NA11830;NA11992;NA11993;NA11994;NA11995;NA12004;NA12006;NA12043;NA12044;NA12045;NA12144;NA12154;NA12155;NA12273;NA12400;NA12489…	69	C
chr6	3851192	3851193	HG00117;HG00138;HG00177;HG00182;HG00183;HG00188;HG00253;HG00257;HG00265;HG00267;HG00276;HG00315;HG00320;HG00326;HG00337;HG00343;HG00372;HG00373;NA06984;NA07048;NA10851;NA11831;NA11931;NA11993;NA12044;NA12347;NA12716;NA18489;NA18505;NA18520;NA18861;NA18868;NA18907;NA18908;NA18909;NA18916;NA18917;NA19107;NA19108;NA19114;NA19116;NA19130;NA19190;NA19200;NA19204;NA19207;NA19213;NA19225;NA19235;NA19247…	70	C
chr6	7331681	7331682	HG00103;HG00111;HG00117;HG00120;HG00122;HG00127;HG00131;HG00139;HG00143;HG00149;HG00151;HG00152;HG00159;HG00160;HG00177;HG00178;HG00183;HG00186;HG00187;HG00188;HG00232;HG00233;HG00236;HG00239;HG00242;HG00245;HG00247;HG00253;HG00256;HG00257;HG00258;HG00260;HG00266;HG00275;HG00276;HG00278;HG00281;HG00282;HG00285;HG00309;HG00310;HG00315;HG00321;HG00324;HG00329;HG00334;HG00339;HG00342;HG00366;HG00367…	161	G
chr6	12514643	12514644	HG00277;NA07347;NA12827;NA18486;NA18499;NA18502;NA18505;NA18508;NA18511;NA18516;NA18519;NA18520;NA18522;NA18856;NA18858;NA18861;NA18867;NA18908;NA18910;NA18916;NA18923;NA18934;NA19098;NA19099;NA19107;NA19116;NA19119;NA19129;NA19130;NA19131;NA19160;NA19189;NA19190;NA19197;NA19204;NA19207;NA19213;NA19223;NA20509;NA20535	40	T
chr6	18364732	18364733	HG00108;HG00111;HG00117;HG00119;HG00120;HG00126;HG00139;HG00141;HG00143;HG00151;HG00176;HG00177;HG00180;HG00242;HG00249;HG00260;HG00264;HG00266;HG00269;HG00309;HG00311;HG00323;HG00326;HG00329;HG00335;HG00353;HG00373;NA06984;NA06986;NA07048;NA07051;NA11892;NA11931;NA12006;NA12154;NA12272;NA12286;NA12340;NA12342;NA12749;NA12777;NA12829;NA12830;NA12889;NA12890;NA18499;NA18505;NA18508;NA18870;NA18873…	91	G
chr6	23972849	23972850	HG00103;HG00108;HG00117;HG00119;HG00133;HG00136;HG00141;HG00149;HG00151;HG00152;HG00159;HG00173;HG00174;HG00176;HG00177;HG00180;HG00185;HG00187;HG00236;HG00247;HG00249;HG00250;HG00251;HG00252;HG00256;HG00258;HG00264;HG00266;HG00268;HG00278;HG00285;HG00309;HG00310;HG00312;HG00320;HG00325;HG00327;HG00330;HG00338;HG00342;HG00343;HG00361;HG00367;HG00369;NA06986;NA06989;NA07048;NA07357;NA11843;NA11994…	103	G
chr6	23972869	23972870	HG00100;HG00111;HG00117;HG00120;HG00125;HG00146;HG00150;HG00159;HG00174;HG00178;HG00188;HG00232;HG00239;HG00243;HG00250;HG00252;HG00256;HG00257;HG00259;HG00260;HG00264;HG00267;HG00271;HG00273;HG00275;HG00281;HG00285;HG00306;HG00312;HG00315;HG00324;HG00334;HG00337;HG00339;HG00361;HG00367;NA06984;NA06986;NA06989;NA07051;NA07347;NA10847;NA11829;NA11894;NA11992;NA12043;NA12058;NA12272;NA12275;NA12287…	102	T
chr6	23972904	23972905	HG00100;HG00106;HG00114;HG00116;HG00118;HG00123;HG00124;HG00133;HG00136;HG00137;HG00141;HG00143;HG00152;HG00154;HG00156;HG00176;HG00177;HG00180;HG00186;HG00231;HG00244;HG00258;HG00266;HG00268;HG00269;HG00275;HG00276;HG00282;HG00284;HG00310;HG00315;HG00319;HG00327;HG00330;HG00335;HG00338;HG00339;HG00346;HG00366;HG00372;HG00377;NA06994;NA07051;NA10847;NA11931;NA12006;NA12340;NA12341;NA12400;NA12717…	82	G
chr6	24976738	24976739	HG00100;HG00103;HG00106;HG00111;HG00112;HG00114;HG00116;HG00117;HG00118;HG00122;HG00125;HG00126;HG00138;HG00139;HG00141;HG00143;HG00146;HG00150;HG00151;HG00152;HG00154;HG00155;HG00159;HG00171;HG00174;HG00176;HG00177;HG00179;HG00182;HG00185;HG00189;HG00243;HG00250;HG00251;HG00252;HG00258;HG00260;HG00261;HG00265;HG00266;HG00267;HG00269;HG00274;HG00275;HG00276;HG00280;HG00285;HG00310;HG00312;HG00313…	161	G
chr6	24977286	24977287	HG00106;HG00111;HG00112;HG00136;HG00150;HG00253;HG00261;HG00263;HG00275;HG00309;HG00315;HG00319;HG00346;HG00367;HG00377;NA11920;NA11931;NA11992;NA11993;NA12154;NA12155;NA12413;NA12489;NA12829;NA12891;NA18505;NA18526;NA18858;NA18870;NA18909;NA18912;NA20504;NA20513;NA20539;NA20752;NA20773;NA20785;NA20798;NA20803;NA20804	40	T
chr6	26368937	26368938	HG00106;HG00108;HG00112;HG00122;HG00133;HG00149;HG00151;HG00152;HG00154;HG00156;HG00158;HG00159;HG00180;HG00243;HG00256;HG00258;HG00271;HG00273;HG00277;HG00281;HG00306;HG00310;HG00312;HG00335;HG00337;HG00377;NA06994;NA07051;NA07347;NA10847;NA11931;NA11992;NA11993;NA12249;NA12272;NA12283;NA12399;NA12750;NA12751;NA12763;NA18505;NA18510;NA18520;NA19114;NA19119;NA19172;NA19197;NA19198;NA19223;NA19235…	65	C
chr6	26370604	26370605	HG00096;HG00100;HG00108;HG00112;HG00114;HG00122;HG00131;HG00133;HG00146;HG00149;HG00152;HG00188;HG00243;HG00252;HG00272;HG00315;HG00339;HG00342;HG00345;HG00366;NA06994;NA07051;NA07056;NA11931;NA11992;NA12045;NA12275;NA12340;NA12399;NA12717;NA12751;NA12761;NA12763;NA18486;NA18510;NA18511;NA18867;NA18868;NA19114;NA19189;NA19200;NA19236;NA19256;NA20504;NA20509;NA20516;NA20531;NA20538;NA20540;NA20541…	56	T
chr6	26370656	26370657	HG00096;HG00100;HG00106;HG00108;HG00114;HG00117;HG00120;HG00131;HG00137;HG00146;HG00149;HG00177;HG00188;HG00249;HG00251;HG00252;HG00266;HG00268;HG00272;HG00315;HG00320;HG00329;HG00339;HG00342;HG00345;HG00366;NA07357;NA11830;NA11894;NA11931;NA11992;NA12155;NA12273;NA12717;NA12751;NA12761;NA12763;NA12878;NA18519;NA18867;NA18870;NA19102;NA20525;NA20529;NA20536;NA20540;NA20541;NA20543;NA20585;NA20758…	53	A
chr6	26370658	26370659	HG00096;HG00100;HG00106;HG00108;HG00114;HG00117;HG00120;HG00131;HG00137;HG00146;HG00149;HG00177;HG00188;HG00249;HG00251;HG00252;HG00266;HG00268;HG00272;HG00315;HG00320;HG00329;HG00339;HG00342;HG00345;HG00366;NA07357;NA11830;NA11894;NA11931;NA11992;NA12004;NA12155;NA12273;NA12340;NA12717;NA12751;NA12761;NA12763;NA12878;NA18519;NA18867;NA18870;NA19102;NA20525;NA20529;NA20536;NA20540;NA20541;NA20543…	55	C
chr6	26370706	26370707	HG00096;HG00100;HG00106;HG00108;HG00111;HG00114;HG00120;HG00131;HG00137;HG00143;HG00146;HG00149;HG00177;HG00188;HG00249;HG00251;HG00252;HG00266;HG00272;HG00315;HG00320;HG00329;HG00339;HG00342;HG00345;HG00366;NA07357;NA11894;NA11931;NA12004;NA12155;NA12340;NA12751;NA12761;NA12763;NA18507;NA19131;NA19171;NA19247;NA20525;NA20540;NA20541;NA20543;NA20585;NA20758;NA20783;NA20795;NA20798	48	T
chr6	26373149	26373150	HG00096;HG00100;HG00106;HG00108;HG00114;HG00117;HG00120;HG00137;HG00146;HG00149;HG00177;HG00188;HG00251;HG00266;HG00268;HG00315;HG00320;HG00339;HG00342;HG00345;HG00366;NA07357;NA11830;NA11894;NA12155;NA12273;NA12283;NA12761;NA12763;NA12827;NA12878;NA12891;NA18519;NA18867;NA18870;NA20525;NA20529;NA20536;NA20540;NA20543;NA20758;NA20772;NA20798	43	C
chr6	26376102	26376103	HG00096;HG00100;HG00106;HG00108;HG00114;HG00117;HG00120;HG00131;HG00137;HG00146;HG00160;HG00177;HG00188;HG00249;HG00251;HG00252;HG00266;HG00268;HG00272;HG00315;HG00320;HG00339;HG00342;HG00345;HG00366;NA07357;NA11830;NA11894;NA11992;NA12004;NA12155;NA12717;NA12751;NA12763;NA12878;NA12891;NA18867;NA18870;NA19102;NA20525;NA20529;NA20536;NA20540;NA20541;NA20543;NA20585;NA20772;NA20783;NA20795;NA20798	50	A
chr6	26376160	26376161	HG00096;HG00100;HG00106;HG00108;HG00114;HG00120;HG00131;HG00137;HG00146;HG00149;HG00177;HG00188;HG00249;HG00252;HG00266;HG00272;HG00315;HG00320;HG00339;HG00342;HG00345;HG00366;NA07357;NA11894;NA12155;NA12340;NA12717;NA12751;NA12761;NA12763;NA18867;NA20525;NA20536;NA20540;NA20541;NA20543;NA20585;NA20783;NA20795;NA20798	40	A
chr6	26376831	26376832	HG00096;HG00100;HG00106;HG00108;HG00114;HG00120;HG00131;HG00137;HG00146;HG00149;HG00160;HG00177;HG00188;HG00249;HG00251;HG00252;HG00266;HG00315;HG00320;HG00329;HG00339;HG00342;HG00345;HG00366;NA07357;NA11894;NA11931;NA11992;NA12004;NA12155;NA12340;NA12751;NA12761;NA12763;NA18867;NA20525;NA20536;NA20540;NA20541;NA20585;NA20783;NA20795;NA20798	43	T
chr6	26376867	26376868	HG00096;HG00100;HG00106;HG00108;HG00114;HG00117;HG00120;HG00131;HG00137;HG00146;HG00149;HG00160;HG00177;HG00188;HG00249;HG00251;HG00252;HG00266;HG00268;HG00315;HG00320;HG00329;HG00339;HG00342;HG00345;HG00366;NA07357;NA11830;NA11894;NA11930;NA12004;NA12155;NA12273;NA12340;NA12717;NA12751;NA12761;NA12878;NA12891;NA18867;NA18870;NA20525;NA20529;NA20536;NA20540;NA20541;NA20543;NA20585;NA20772;NA20783…	51	A
chr6	26377027	26377028	HG00096;HG00100;HG00106;HG00108;HG00114;HG00117;HG00120;HG00131;HG00137;HG00146;HG00149;HG00160;HG00177;HG00188;HG00249;HG00251;HG00252;HG00266;HG00268;HG00315;HG00320;HG00329;HG00339;HG00342;HG00345;HG00366;NA07357;NA11830;NA11894;NA11930;NA11992;NA12004;NA12155;NA12273;NA12340;NA12717;NA12751;NA12761;NA12763;NA12878;NA12891;NA18867;NA18870;NA20525;NA20529;NA20536;NA20540;NA20541;NA20543;NA20585…	55	G
chr6	26377384	26377385	HG00096;HG00100;HG00106;HG00108;HG00114;HG00117;HG00120;HG00131;HG00137;HG00146;HG00149;HG00160;HG00177;HG00188;HG00249;HG00251;HG00252;HG00266;HG00268;HG00315;HG00320;HG00329;HG00339;HG00342;HG00345;HG00366;NA07357;NA11830;NA11894;NA11930;NA11931;NA11992;NA12004;NA12155;NA12273;NA12340;NA12717;NA12751;NA12761;NA12763;NA12878;NA12891;NA18867;NA18870;NA19102;NA20525;NA20529;NA20536;NA20540;NA20541…	55	C
chr6	26377545	26377546	HG00096;HG00106;HG00108;HG00117;HG00120;HG00131;HG00137;HG00146;HG00160;HG00177;HG00188;HG00249;HG00251;HG00252;HG00266;HG00268;HG00315;HG00320;HG00329;HG00339;HG00342;HG00345;HG00366;NA07357;NA11830;NA11894;NA11930;NA11931;NA12004;NA12155;NA12340;NA12717;NA12761;NA12763;NA12878;NA12891;NA18867;NA18870;NA19102;NA20525;NA20529;NA20536;NA20540;NA20541;NA20543;NA20585;NA20795;NA20798	48	A
chr6	26377572	26377573	HG00096;HG00100;HG00106;HG00108;HG00114;HG00117;HG00120;HG00131;HG00137;HG00146;HG00149;HG00160;HG00177;HG00188;HG00249;HG00251;HG00252;HG00266;HG00268;HG00315;HG00320;HG00329;HG00339;HG00342;HG00345;HG00366;NA07357;NA11830;NA11894;NA12004;NA12155;NA12340;NA12717;NA12751;NA12761;NA12763;NA12878;NA12891;NA18867;NA18870;NA19102;NA20525;NA20529;NA20536;NA20540;NA20541;NA20543;NA20585;NA20795;NA20798	50	T
chr6	26377590	26377591	HG00096;HG00106;HG00108;HG00114;HG00117;HG00120;HG00131;HG00137;HG00146;HG00149;HG00160;HG00177;HG00188;HG00249;HG00251;HG00252;HG00266;HG00268;HG00315;HG00320;HG00329;HG00339;HG00342;HG00345;HG00366;NA07357;NA11830;NA11894;NA12004;NA12155;NA12340;NA12717;NA12761;NA12763;NA12878;NA12891;NA18867;NA18870;NA19102;NA20525;NA20529;NA20536;NA20540;NA20541;NA20543;NA20585;NA20758;NA20795;NA20798	49	G
chr6	26377926	26377927	HG00096;HG00100;HG00106;HG00108;HG00114;HG00117;HG00120;HG00131;HG00137;HG00146;HG00149;HG00160;HG00177;HG00188;HG00249;HG00251;HG00252;HG00266;HG00268;HG00315;HG00320;HG00329;HG00339;HG00342;HG00345;HG00366;NA07357;NA11830;NA11894;NA11930;NA11931;NA11992;NA12004;NA12155;NA12286;NA12340;NA12717;NA12751;NA12761;NA12763;NA12878;NA12891;NA18867;NA18870;NA19102;NA20525;NA20529;NA20536;NA20540;NA20543…	54	T
chr6	26377938	26377939	HG00096;HG00100;HG00106;HG00108;HG00114;HG00117;HG00120;HG00131;HG00137;HG00146;HG00149;HG00160;HG00177;HG00188;HG00249;HG00251;HG00252;HG00266;HG00268;HG00315;HG00320;HG00329;HG00339;HG00342;HG00345;HG00366;NA07357;NA11830;NA11894;NA11930;NA11931;NA11992;NA12004;NA12155;NA12286;NA12340;NA12717;NA12751;NA12761;NA12763;NA18867;NA18870;NA19102;NA20525;NA20529;NA20536;NA20540;NA20543;NA20585;NA20758…	52	G
chr6	26378287	26378288	HG00096;HG00100;HG00106;HG00108;HG00114;HG00117;HG00120;HG00131;HG00137;HG00146;HG00149;HG00177;HG00188;HG00249;HG00251;HG00252;HG00266;HG00268;HG00315;HG00320;HG00342;HG00345;HG00366;NA07357;NA11830;NA11894;NA11930;NA11992;NA12004;NA12155;NA12286;NA12340;NA12717;NA12751;NA12761;NA12763;NA12878;NA12891;NA18867;NA18870;NA20525;NA20529;NA20536;NA20540;NA20541;NA20543;NA20585;NA20758;NA20772;NA20783…	52	T
chr6	26392813	26392814	HG00106;HG00112;HG00118;HG00122;HG00126;HG00141;HG00142;HG00143;HG00148;HG00149;HG00150;HG00151;HG00152;HG00173;HG00177;HG00179;HG00180;HG00231;HG00247;HG00266;HG00267;HG00269;NA07056;NA07357;NA10851;NA11829;NA11830;NA11831;NA11992;NA11993;NA11994;NA11995;NA12004;NA12006;NA12043;NA12044;NA12144;NA12154;NA12155;NA12489;NA18502;NA18505;NA18507;NA18508;NA19099;NA20503;NA20504;NA20505;NA20506;NA20507…	74	G
chr6	27979187	27979188	HG00096;HG00126;HG00127;HG00149;HG00151;HG00155;HG00174;HG00178;HG00188;HG00243;HG00244;HG00253;HG00256;HG00284;HG00335;HG00344;NA07056;NA11892;NA11993;NA12489;NA12718;NA12775;NA18487;NA18489;NA18499;NA18508;NA18510;NA18511;NA18519;NA18526;NA18858;NA18861;NA18873;NA18907;NA18912;NA18923;NA19093;NA19099;NA19102;NA19107;NA19114;NA19129;NA19138;NA19147;NA19172;NA19197;NA19198;NA19204;NA19213;NA19223…	73	A
chr6	28876802	28876803	HG00106;HG00112;HG00118;HG00122;HG00126;HG00141;HG00142;HG00143;HG00148;HG00149;HG00150;HG00151;HG00152;HG00156;HG00173;HG00177;HG00179;HG00180;HG00231;HG00247;HG00267;HG00269;NA07056;NA07357;NA10851;NA11829;NA11830;NA11831;NA11992;NA11993;NA11994;NA11995;NA12004;NA12006;NA12043;NA12044;NA12144;NA12154;NA12155;NA12489;NA18502;NA18505;NA18508;NA19099;NA20502;NA20503;NA20504;NA20505;NA20506;NA20507…	78	T
chr6	29604123	29604124	HG00112;HG00118;HG00120;HG00124;HG00125;HG00138;HG00139;HG00143;HG00148;HG00150;HG00152;HG00155;HG00156;HG00159;HG00173;HG00174;HG00177;HG00180;HG00183;HG00185;HG00231;HG00233;HG00239;HG00242;HG00244;HG00245;HG00249;HG00251;HG00252;HG00256;HG00258;HG00259;HG00260;HG00264;HG00271;HG00275;HG00277;HG00278;HG00280;HG00306;HG00312;HG00315;HG00321;HG00327;HG00331;HG00335;HG00343;HG00344;HG00353;HG00369…	121	G
chr6	29855998	29855999	HG00133;NA06986;NA12273;NA12286;NA12489;NA12546;NA12716;NA12775;NA12777;NA12829;NA18487;NA18499;NA18507;NA18516;NA18517;NA18519;NA18520;NA18853;NA18856;NA18858;NA18870;NA18873;NA18907;NA18912;NA19093;NA19098;NA19190;NA19198;NA19213;NA19248;NA19256;NA19257;NA20507;NA20512;NA20517;NA20521;NA20524;NA20540;NA20581;NA20752;NA20756;NA20758;NA20760;NA20765;NA20768;NA20773;NA20774;NA20792;NA20795;NA20797…	56	G
chr6	29856346	29856347	HG00103;HG00111;HG00117;HG00123;HG00151;HG00159;HG00183;HG00187;HG00249;HG00312;HG00320;NA06986;NA07037;NA11843;NA11994;NA12006;NA12045;NA12287;NA12348;NA12892;NA18487;NA18507;NA18510;NA18870;NA18871;NA18917;NA19102;NA19160;NA19189;NA19207;NA19209;NA19213;NA19248;NA19256;NA19257;NA20504;NA20512;NA20520;NA20530;NA20586;NA20754;NA20771;NA20805;NA20812;NA20819	45	C
chr6	29858467	29858468	HG00103;HG00106;HG00111;HG00117;HG00123;HG00138;HG00148;HG00150;HG00151;HG00159;HG00183;HG00187;HG00188;HG00242;HG00249;HG00259;HG00266;HG00277;HG00284;HG00312;HG00324;HG00342;HG00375;NA07037;NA11831;NA11843;NA11931;NA11994;NA12006;NA12045;NA12287;NA12341;NA12348;NA12750;NA18498;NA18508;NA18510;NA18520;NA18861;NA18912;NA18917;NA18933;NA18934;NA19093;NA19102;NA19137;NA19147;NA19189;NA19190;NA19209…	58	G
chr6	29902039	29902040	HG00106;HG00114;HG00117;HG00120;HG00131;HG00178;HG00187;HG00250;HG00252;HG00257;HG00272;HG00336;HG00345;HG00367;NA07056;NA10847;NA11831;NA11992;NA11993;NA12155;NA12282;NA12340;NA12717;NA12827;NA12842;NA18519;NA18917;NA19098;NA19189;NA19235;NA20506;NA20532;NA20536;NA20541;NA20543;NA20588;NA20589;NA20768;NA20790;NA20802;NA20809;NA20811;NA20812	43	A
chr6	29910687	29910688	HG00112;HG00124;HG00127;HG00142;HG00151;HG00152;HG00160;HG00171;HG00173;HG00174;HG00176;HG00177;HG00231;HG00244;HG00258;HG00278;HG01334;NA07048;NA07056;NA07347;NA11830;NA11920;NA11993;NA12043;NA12044;NA12144;NA12399;NA12489;NA18486;NA18498;NA18510;NA18511;NA18520;NA18526;NA18856;NA18870;NA18871;NA18907;NA18916;NA18933;NA19131;NA19137;NA19190;NA19197;NA19213;NA19223;NA19247;NA19256;NA19257;NA20505…	69	A
chr6	29910758	29910759	HG00108;HG00133;HG00139;HG00231;HG00244;HG00334;HG01334;NA06986;NA06989;NA11892;NA11894;NA11930;NA12347;NA12777;NA18502;NA18526;NA18909;NA18923;NA19099;NA19116;NA19129;NA19198;NA19223;NA19225;NA20505;NA20508;NA20543;NA20582;NA20585;NA20586;NA20752;NA20756;NA20758;NA20760;NA20761;NA20774;NA20798;NA20803;NA20810;NA20814	40	T
chr6	29910860	29910861	HG00108;HG00112;HG00118;HG00142;HG00174;HG00315;HG00366;HG01334;NA07037;NA11892;NA11993;NA12154;NA12347;NA12399;NA12489;NA12761;NA12775;NA18486;NA18499;NA18510;NA18511;NA18520;NA18871;NA18908;NA18917;NA18933;NA19190;NA19207;NA19223;NA19225;NA19257;NA20507;NA20508;NA20519;NA20544;NA20754;NA20766;NA20771;NA20772;NA20774;NA20783;NA20809;NA20815	43	A
chr6	29911063	29911064	HG00138;HG00142;HG00183;HG00251;HG00253;HG00312;HG00373;NA07037;NA07347;NA12282;NA12348;NA12399;NA12413;NA12489;NA12546;NA12751;NA18487;NA18520;NA18908;NA18909;NA18923;NA18934;NA19093;NA19119;NA19137;NA19172;NA19200;NA19204;NA19223;NA19248;NA19257;NA20502;NA20503;NA20509;NA20524;NA20529;NA20586;NA20589;NA20765;NA20802;NA20814;NA20815;NA20816;NA20819;NA20826	45	A
chr6	29911295	29911296	HG00118;HG00133;HG00138;HG00142;HG00152;HG00159;HG00160;HG00171;HG00173;HG00176;HG00183;HG00258;HG00264;HG00278;HG00315;HG00372;NA06986;NA06989;NA11829;NA11830;NA11893;NA11930;NA11992;NA12004;NA12341;NA12383;NA12399;NA12489;NA12750;NA12778;NA18486;NA18489;NA18499;NA18519;NA18867;NA18873;NA18908;NA18912;NA18933;NA19107;NA19235;NA19247;NA19257;NA20503;NA20505;NA20506;NA20507;NA20510;NA20516;NA20519…	72	G
chr6	29911305	29911306	HG00118;HG00133;HG00138;HG00142;HG00152;HG00155;HG00159;HG00160;HG00171;HG00173;HG00176;HG00183;HG00258;HG00264;HG00278;HG00281;HG00312;HG00315;HG00372;NA11829;NA11830;NA11893;NA11930;NA11992;NA12004;NA12341;NA12383;NA12399;NA12489;NA12750;NA12778;NA18486;NA18499;NA18519;NA18861;NA18867;NA18868;NA18873;NA18933;NA19107;NA19247;NA19257;NA20503;NA20505;NA20506;NA20507;NA20510;NA20516;NA20519;NA20520…	66	C
chr6	29911366	29911367	HG00096;HG00100;HG00117;HG00120;HG00123;HG00124;HG00127;HG00133;HG00146;HG00155;HG00176;HG00233;HG00265;HG00268;HG00284;HG00309;HG00330;NA06986;NA07056;NA07347;NA07357;NA10851;NA11831;NA11894;NA11992;NA11993;NA11995;NA12044;NA12154;NA12249;NA12282;NA12342;NA12399;NA12400;NA12775;NA18489;NA18498;NA18502;NA18504;NA18505;NA18516;NA18519;NA18873;NA18908;NA18912;NA18917;NA18934;NA19098;NA19099;NA19107…	77	G
chr6	29911418	29911419	HG00112;HG00118;HG00124;HG00127;HG00133;HG00142;HG00160;HG00171;HG00174;HG00258;HG00268;HG00285;HG00366;HG00375;HG01334;NA07347;NA10851;NA11893;NA11894;NA12383;NA12400;NA12761;NA18489;NA18502;NA18916;NA19107;NA19116;NA19119;NA19172;NA19198;NA19225;NA19248;NA19257;NA20516;NA20527;NA20582;NA20765;NA20770;NA20773;NA20801;NA20803;NA20807;NA20826	43	A
chr6	29911537	29911538	HG00119;HG00146;HG00176;HG00180;HG00187;HG00189;HG00250;HG00268;HG00275;HG00280;HG00315;HG00324;HG00344;HG00375;NA06986;NA07037;NA07347;NA10847;NA12058;NA12144;NA12400;NA12749;NA12751;NA18489;NA18498;NA18504;NA18516;NA18520;NA18858;NA18873;NA18908;NA19098;NA19137;NA19172;NA19204;NA19207;NA19235;NA19248;NA19257;NA20504;NA20520;NA20525;NA20536;NA20539;NA20541;NA20542;NA20586;NA20589;NA20754;NA20761…	58	G
chr6	29911826	29911827	HG00096;HG00112;HG00118;HG00119;HG00120;HG00124;HG00127;HG00133;HG00142;HG00149;HG00152;HG00155;HG00158;HG00171;HG00177;HG00188;HG00233;HG00242;HG00251;HG00252;HG00258;HG00268;HG00271;HG00272;HG00275;HG00329;HG00334;HG00372;HG00375;HG01334;NA06989;NA06994;NA07037;NA07056;NA11830;NA11893;NA11920;NA11930;NA11993;NA12043;NA12044;NA12058;NA12272;NA12273;NA12341;NA12347;NA12348;NA12383;NA12413;NA12489…	93	G
chr6	29911835	29911836	HG00096;HG00112;HG00118;HG00119;HG00124;HG00127;HG00133;HG00142;HG00149;HG00155;HG00158;HG00171;HG00177;HG00188;HG00233;HG00242;HG00252;HG00258;HG00268;HG00272;HG00275;HG00329;HG00334;HG00372;HG00375;HG01334;NA06989;NA06994;NA11830;NA11893;NA11920;NA11993;NA12043;NA12058;NA12272;NA12273;NA12341;NA12347;NA12348;NA12383;NA12489;NA12716;NA12750;NA12778;NA18505;NA18508;NA18517;NA18853;NA18868;NA18910…	81	C
chr6	29911843	29911844	HG00112;HG00118;HG00124;HG00133;HG00142;HG00149;HG00155;HG00158;HG00171;HG00177;HG00233;HG00252;HG00258;HG00268;HG00272;HG00275;HG00285;HG00324;HG00329;HG00334;HG00343;HG00375;HG01334;NA06989;NA06994;NA11893;NA11920;NA12058;NA12273;NA12347;NA12716;NA12750;NA12778;NA18498;NA18517;NA18853;NA18868;NA18912;NA18934;NA19138;NA19171;NA19213;NA19235;NA19236;NA19247;NA19248;NA20507;NA20510;NA20519;NA20527…	62	T
chr6	29911944	29911945	HG00103;HG00112;HG00118;HG00125;HG00137;HG00138;HG00159;HG00176;HG00180;HG00183;HG00187;HG00189;HG00249;HG00250;HG00251;HG00252;HG00264;HG00271;HG00275;HG00280;HG00282;HG00312;HG00319;HG00324;HG00330;HG00335;HG00339;HG00344;HG00366;HG00373;HG00375;HG01334;NA11843;NA11892;NA11931;NA12058;NA12283;NA12287;NA12347;NA12399;NA12413;NA12717;NA12749;NA12751;NA12778;NA18861;NA19098;NA19129;NA19138;NA19171…	61	G
chr6	29912040	29912041	HG00108;HG00112;HG00118;HG00133;HG00139;HG00155;HG00174;HG00188;HG00233;HG00236;HG00252;HG00256;HG00272;HG00334;HG00343;HG00361;HG01334;NA06986;NA06989;NA06994;NA07357;NA10851;NA11892;NA11894;NA11930;NA12273;NA12275;NA12286;NA12347;NA12400;NA12546;NA12761;NA12775;NA12777;NA18489;NA18505;NA18526;NA18858;NA18908;NA18909;NA18912;NA18916;NA18923;NA19099;NA19107;NA19116;NA19119;NA19129;NA19138;NA19171…	78	C
chr6	29912203	29912204	HG00112;HG00118;HG00119;HG00126;HG00138;HG00146;HG00154;HG00174;HG00189;HG00239;HG00250;HG00253;HG00261;HG00268;HG00319;HG00320;HG00324;HG00373;HG00375;HG00377;HG01334;NA07037;NA07347;NA11930;NA12286;NA12749;NA18502;NA18510;NA18511;NA18520;NA18853;NA18858;NA18871;NA18909;NA18916;NA18917;NA18923;NA19116;NA19129;NA19130;NA19152;NA19171;NA19198;NA19248;NA20539;NA20542;NA20589;NA20752;NA20756;NA20761…	53	C
chr6	29912314	29912315	HG00173;HG00242;HG00277;HG00315;HG00320;HG00377;NA12154;NA12341;NA12399;NA12750;NA18486;NA18501;NA18510;NA18511;NA18520;NA18856;NA18858;NA18871;NA18908;NA18909;NA18910;NA18916;NA18917;NA18934;NA19130;NA19131;NA19197;NA19198;NA19207;NA19236;NA19257;NA20509;NA20519;NA20527;NA20539;NA20542;NA20544;NA20754;NA20815	39	A
chr6	29912397	29912398	HG00103;HG00112;HG00119;HG00137;HG00138;HG00139;HG00148;HG00150;HG00154;HG00159;HG00180;HG00183;HG00187;HG00189;HG00239;HG00247;HG00249;HG00251;HG00259;HG00264;HG00268;HG00271;HG00275;HG00280;HG00282;HG00312;HG00319;HG00320;HG00324;HG00325;HG00338;HG00342;HG00344;HG00367;HG00375;HG00377;HG01334;NA07347;NA11843;NA11931;NA11992;NA12006;NA12045;NA12144;NA12286;NA12287;NA12347;NA12749;NA12751;NA12892…	81	A
chr6	29912462	29912463	HG00096;HG00138;HG00173;HG00183;HG00187;HG00189;HG00242;HG00247;HG00264;HG00272;HG00275;HG00277;HG00280;HG00282;HG00324;HG00325;HG00344;HG00367;HG00375;NA07347;NA11931;NA12043;NA12144;NA12347;NA12749;NA12750;NA18501;NA18856;NA18910;NA19131;NA19197;NA19204;NA19207;NA19235;NA19236;NA20527;NA20543;NA20544;NA20756;NA20774	40	A
chr6	29912472	29912473	HG00096;HG00112;HG00138;HG00174;HG00183;HG00187;HG00189;HG00247;HG00264;HG00272;HG00275;HG00280;HG00282;HG00320;HG00324;HG00325;HG00338;HG00344;HG00367;HG00375;NA07347;NA11892;NA12043;NA12144;NA12347;NA12749;NA18510;NA18511;NA18871;NA18909;NA18917;NA19204;NA19207;NA19235;NA20510;NA20541;NA20543;NA20756;NA20774	39	T
chr6	29912476	29912477	HG00096;HG00112;HG00138;HG00174;HG00183;HG00187;HG00189;HG00247;HG00264;HG00272;HG00275;HG00280;HG00282;HG00320;HG00324;HG00325;HG00338;HG00344;HG00367;HG00375;HG01334;NA07347;NA11892;NA11931;NA11992;NA12043;NA12144;NA12347;NA12749;NA18510;NA18511;NA18909;NA18917;NA19129;NA19171;NA19204;NA19207;NA19235;NA20510;NA20528;NA20541;NA20543;NA20756;NA20774	44	A
chr6	29912667	29912668	HG00119;HG00154;HG00180;HG00187;HG00189;HG00247;HG00264;HG00268;HG00271;HG00275;HG00280;HG00282;HG00315;HG00319;HG00320;HG00324;HG00325;HG00338;HG00342;HG00343;HG00344;HG00346;HG00367;HG00375;HG00377;NA06986;NA07347;NA10847;NA11993;NA12058;NA12144;NA12283;NA12749;NA18489;NA18505;NA18510;NA18511;NA18873;NA18908;NA18909;NA19152;NA19172;NA19204;NA19236;NA19248;NA20512;NA20539;NA20542;NA20807;NA20809…	51	T
chr6	29912668	29912669	HG00112;HG00118;HG00119;HG00125;HG00139;HG00154;HG00180;HG00187;HG00189;HG00239;HG00264;HG00268;HG00271;HG00275;HG00280;HG00282;HG00315;HG00319;HG00320;HG00324;HG00325;HG00338;HG00342;HG00343;HG00344;HG00346;HG00366;HG00367;HG00375;HG00377;NA07347;NA10847;NA11892;NA11930;NA11993;NA12004;NA12058;NA12144;NA12283;NA12286;NA12347;NA12489;NA12749;NA18505;NA18510;NA18511;NA18526;NA18873;NA18908;NA18909…	66	A
chr6	29913629	29913630	HG00103;HG00111;HG00138;HG00148;HG00150;HG00151;HG00159;HG00183;HG00187;HG00246;HG00249;HG00259;HG00273;HG00277;HG00312;HG00315;HG00342;HG00377;NA11843;NA12006;NA12045;NA12287;NA12718;NA12750;NA18526;NA18908;NA18916;NA18917;NA18923;NA18933;NA18934;NA19131;NA19197;NA19198;NA19256;NA20504;NA20509;NA20524;NA20534;NA20582;NA20586;NA20765;NA20819	43	A
chr6	29913638	29913639	HG00096;HG00103;HG00116;HG00120;HG00122;HG00137;HG00138;HG00146;HG00148;HG00150;HG00156;HG00159;HG00176;HG00187;HG00246;HG00250;HG00251;HG00253;HG00259;HG00261;HG00272;HG00306;HG00311;HG00312;HG00330;HG00335;HG00339;HG00342;HG00373;NA07056;NA07357;NA10851;NA11843;NA11894;NA11992;NA12006;NA12044;NA12155;NA12282;NA12399;NA12546;NA12717;NA12718;NA12751;NA12761;NA18519;NA18873;NA19098;NA19099;NA19119…	75	A
chr6	29999533	29999534	HG00119;HG00124;HG00146;HG00173;HG00231;HG00242;HG00253;HG00260;HG00261;HG00268;HG00277;HG00315;HG00320;HG00326;HG00377;NA07347;NA10847;NA11993;NA12006;NA12043;NA12154;NA12249;NA12341;NA12399;NA12750;NA18486;NA18498;NA18505;NA18510;NA18511;NA18858;NA18861;NA18908;NA18909;NA18916;NA18917;NA18923;NA18934;NA19093;NA19102;NA19129;NA19130;NA19131;NA19137;NA19147;NA19152;NA19160;NA19189;NA19197;NA19198…	82	A
chr6	30436975	30436976	HG00112;HG00118;HG00124;HG00152;HG00154;HG00174;HG00177;HG00180;HG00183;HG00185;HG00189;HG00233;HG00243;HG00244;HG00246;HG00251;HG00252;HG00257;HG00258;HG00259;HG00275;HG00280;HG00281;HG00282;HG00285;HG00315;HG00326;HG00330;HG00343;HG00361;HG00367;HG00372;HG00373;NA06986;NA06989;NA06994;NA07048;NA07056;NA11843;NA11994;NA12006;NA12058;NA12154;NA12286;NA12413;NA12489;NA12750;NA12775;NA12778;NA12829…	80	T
chr6	30453712	30453713	HG00106;HG00108;HG00119;HG00124;HG00127;HG00141;HG00154;HG00179;HG00263;HG00266;HG00273;HG00274;HG00280;HG00309;HG00311;HG00313;HG00319;HG00320;HG00324;HG00325;HG00336;HG00338;HG00343;HG00345;HG00361;HG00367;HG00377;NA11930;NA12043;NA12144;NA12749;NA20502;NA20505;NA20510;NA20512;NA20513;NA20527;NA20529;NA20541;NA20760;NA20766;NA20795;NA20798;NA20806;NA20814	45	C
chr6	30453788	30453789	HG00103;HG00106;HG00108;HG00112;HG00118;HG00119;HG00120;HG00125;HG00136;HG00137;HG00138;HG00139;HG00143;HG00148;HG00156;HG00159;HG00174;HG00177;HG00179;HG00180;HG00183;HG00185;HG00189;HG00233;HG00239;HG00243;HG00244;HG00246;HG00247;HG00249;HG00250;HG00251;HG00252;HG00257;HG00260;HG00263;HG00266;HG00273;HG00274;HG00275;HG00277;HG00278;HG00282;HG00285;HG00309;HG00313;HG00319;HG00324;HG00325;HG00326…	167	A
chr6	30453794	30453795	HG00100;HG00116;HG00122;HG00123;HG00131;HG00143;HG00146;HG00156;HG00178;HG00244;HG00250;HG00253;HG00261;HG00262;HG00271;HG00310;HG00330;HG00335;NA06984;NA11831;NA11994;NA11995;NA12249;NA12283;NA12399;NA12546;NA18486;NA18487;NA18489;NA18498;NA18861;NA18909;NA18910;NA18934;NA19099;NA19108;NA19116;NA19129;NA19137;NA19138;NA19152;NA19209;NA19213;NA20502;NA20503;NA20505;NA20507;NA20508;NA20589;NA20760…	58	G
chr6	30693120	30693121	HG00096;HG00103;HG00106;HG00108;HG00111;HG00112;HG00117;HG00118;HG00119;HG00122;HG00125;HG00126;HG00136;HG00137;HG00139;HG00141;HG00142;HG00148;HG00149;HG00150;HG00156;HG00159;HG00160;HG00171;HG00173;HG00174;HG00178;HG00179;HG00183;HG00187;HG00188;HG00231;HG00247;HG00262;HG00264;HG00266;HG00268;HG00269;HG00274;HG00275;HG00276;HG00277;HG00278;HG00280;HG00284;HG00285;HG00309;HG00311;HG00312;HG00313…	136	A
chr6	31236638	31236639	HG00096;HG00100;HG00142;HG00185;HG00232;HG00247;HG00249;HG00259;HG00260;HG00261;HG00284;HG00312;HG00323;HG00339;HG00342;NA06989;NA11893;NA11920;NA11930;NA11931;NA12045;NA12249;NA12275;NA12287;NA12347;NA12383;NA12716;NA12749;NA18505;NA18507;NA18511;NA18522;NA18867;NA18868;NA18916;NA19093;NA19102;NA19108;NA19114;NA19137;NA19152;NA19160;NA19171;NA19213;NA19235;NA20504;NA20509;NA20538;NA20586;NA20588…	58	G
chr6	31236645	31236646	HG00096;HG00100;HG00142;HG00185;HG00232;HG00247;HG00249;HG00259;HG00261;HG00284;HG00312;HG00323;HG00339;HG00342;NA06989;NA11893;NA11920;NA11930;NA11931;NA12045;NA12249;NA12275;NA12287;NA12347;NA12383;NA12716;NA12749;NA18505;NA18507;NA18511;NA18522;NA18867;NA18868;NA18916;NA19093;NA19102;NA19108;NA19114;NA19137;NA19152;NA19160;NA19171;NA19213;NA19235;NA20504;NA20509;NA20519;NA20538;NA20586;NA20752…	58	A
chr6	31236646	31236647	HG00096;HG00100;HG00142;HG00185;HG00232;HG00247;HG00249;HG00259;HG00261;HG00284;HG00312;HG00323;HG00339;HG00342;NA06989;NA11893;NA11920;NA11930;NA11931;NA12045;NA12249;NA12275;NA12287;NA12347;NA12383;NA12716;NA12749;NA18505;NA18507;NA18511;NA18522;NA18867;NA18868;NA18916;NA19093;NA19102;NA19108;NA19114;NA19137;NA19152;NA19160;NA19171;NA19213;NA19235;NA20504;NA20509;NA20519;NA20538;NA20586;NA20752…	58	C
chr6	31236651	31236652	HG00096;HG00100;HG00142;HG00148;HG00185;HG00231;HG00232;HG00247;HG00249;HG00259;HG00261;HG00312;HG00323;HG00326;HG00339;HG00342;NA06989;NA11893;NA11920;NA11930;NA11931;NA12045;NA12249;NA12275;NA12282;NA12287;NA12347;NA12383;NA12716;NA12749;NA18505;NA18507;NA18511;NA18522;NA18867;NA18868;NA18916;NA19093;NA19102;NA19108;NA19114;NA19137;NA19152;NA19160;NA19171;NA19200;NA19213;NA19235;NA20504;NA20509…	61	T
chr6	31236678	31236679	HG00120;HG00148;HG00149;HG00179;HG00183;HG00185;HG00247;HG00250;HG00259;HG00261;HG00276;HG00278;HG00323;HG00326;HG00329;HG00339;HG00342;HG00343;NA06989;NA11843;NA11893;NA11920;NA12045;NA12144;NA12249;NA12273;NA12282;NA12287;NA12347;NA12778;NA18489;NA18508;NA18520;NA18867;NA18868;NA18909;NA18917;NA19093;NA19114;NA19131;NA19160;NA19171;NA19189;NA19213;NA19235;NA19236;NA19248;NA19257;NA20504;NA20509…	62	T
chr6	31236679	31236680	HG00096;HG00100;HG00148;HG00149;HG00183;HG00185;HG00186;HG00231;HG00232;HG00247;HG00249;HG00250;HG00259;HG00260;HG00261;HG00267;HG00268;HG00276;HG00323;HG00326;HG00327;HG00329;HG00339;HG00342;HG00353;NA06989;NA06994;NA07048;NA10847;NA11843;NA11893;NA11920;NA11931;NA12045;NA12249;NA12275;NA12282;NA12287;NA12347;NA12383;NA12716;NA12778;NA18505;NA18507;NA18511;NA18522;NA18858;NA18867;NA18868;NA18916…	79	G
chr6	31236689	31236690	HG00096;HG00100;HG00120;HG00131;HG00186;HG00231;HG00232;HG00249;HG00260;HG00268;HG00278;HG00327;HG00353;NA06994;NA07048;NA10847;NA11931;NA11993;NA12273;NA12275;NA12383;NA12716;NA18505;NA18517;NA18858;NA19147;NA19200;NA19204;NA20506;NA20512;NA20518;NA20530;NA20541;NA20542;NA20586;NA20588;NA20759;NA20761;NA20801;NA20816	40	T
chr6	31237770	31237771	HG00100;HG00112;HG00116;HG00141;HG00142;HG00148;HG00149;HG00152;HG00160;HG00177;HG00247;HG00249;HG00260;HG00267;HG00268;HG00269;HG00278;HG00284;HG00327;HG00353;HG01334;NA07048;NA10847;NA11830;NA11892;NA11931;NA12275;NA12383;NA12489;NA12716;NA18507;NA18508;NA19204;NA20504;NA20508;NA20517;NA20520;NA20528;NA20529;NA20532;NA20534;NA20538;NA20542;NA20778;NA20783;NA20785;NA20811	47	G
chr6	31237772	31237773	HG00100;HG00112;HG00116;HG00141;HG00142;HG00148;HG00149;HG00152;HG00160;HG00177;HG00247;HG00249;HG00260;HG00267;HG00268;HG00269;HG00278;HG00284;HG00327;HG00353;HG01334;NA07048;NA10847;NA11830;NA11892;NA11931;NA12275;NA12383;NA12489;NA12716;NA18507;NA18508;NA19204;NA20504;NA20508;NA20517;NA20520;NA20528;NA20529;NA20532;NA20534;NA20538;NA20542;NA20778;NA20783;NA20785;NA20811	47	T
chr6	31237785	31237786	HG00100;HG00116;HG00160;HG00180;HG00249;HG00260;HG00268;HG00278;HG00284;HG00327;HG00353;HG01334;NA07048;NA07056;NA10847;NA10851;NA11892;NA11931;NA12144;NA12154;NA12155;NA12275;NA12383;NA12716;NA18502;NA18505;NA18510;NA18522;NA19099;NA19204;NA19223;NA20506;NA20510;NA20515;NA20525;NA20527;NA20530;NA20535;NA20537;NA20539;NA20540;NA20542;NA20778;NA20783;NA20785;NA20801;NA20811	47	A
chr6	31237801	31237802	HG00100;HG00106;HG00116;HG00151;HG00160;HG00173;HG00179;HG00180;HG00249;HG00260;HG00268;HG00278;HG00284;HG00327;HG00353;HG01334;NA07048;NA07056;NA10847;NA10851;NA11892;NA11992;NA11994;NA11995;NA12144;NA12154;NA12155;NA12275;NA12383;NA12716;NA12750;NA18502;NA18505;NA18510;NA19099;NA19204;NA20502;NA20506;NA20510;NA20515;NA20518;NA20524;NA20525;NA20527;NA20530;NA20535;NA20537;NA20539;NA20540;NA20541…	57	A
chr6	31238146	31238147	HG00142;HG00148;HG00154;HG00185;HG00250;HG00256;HG00261;HG00262;HG00276;HG00312;HG00327;NA10847;NA11843;NA12045;NA12282;NA12287;NA12749;NA18507;NA18522;NA18523;NA18868;NA18871;NA19137;NA19160;NA19204;NA19236;NA19248;NA20505;NA20509;NA20512;NA20516;NA20519;NA20527;NA20531;NA20532;NA20538;NA20540;NA20582;NA20586;NA20783;NA20785;NA20811;NA20815;NA20819	44	C
chr6	31238154	31238155	HG00119;HG00133;HG00148;HG00154;HG00182;HG00185;HG00250;HG00256;HG00261;HG00262;HG00276;NA06986;NA07000;NA11829;NA11843;NA12006;NA12043;NA12045;NA12282;NA12287;NA12749;NA18523;NA18856;NA18867;NA18868;NA18923;NA19093;NA19114;NA19160;NA19236;NA19248;NA20505;NA20516;NA20517;NA20531;NA20589;NA20774;NA20815;NA20819	39	G
chr6	31238660	31238661	HG00119;HG00127;HG00131;HG00133;HG00138;HG00183;HG00187;HG00262;HG00309;HG00315;HG00324;HG00373;HG00375;NA06984;NA06989;NA07048;NA11829;NA11830;NA11893;NA11920;NA11994;NA12400;NA12749;NA12775;NA12890;NA18486;NA18487;NA18498;NA18870;NA18873;NA18912;NA19093;NA19098;NA19107;NA19130;NA19190;NA19197;NA19198;NA19209;NA19213;NA19236;NA19247;NA20504;NA20517;NA20519;NA20531;NA20582;NA20589;NA20754;NA20760…	60	G
chr6	31238850	31238851	HG00096;HG00142;HG00151;HG00159;HG00160;HG00178;HG00180;HG00189;HG00251;HG00268;HG00280;HG00334;HG00343;HG00361;NA07056;NA10847;NA11831;NA11931;NA11992;NA11995;NA12006;NA12383;NA12413;NA12716;NA12718;NA18499;NA18519;NA18858;NA19137;NA19204;NA19256;NA20502;NA20506;NA20510;NA20512;NA20518;NA20527;NA20537;NA20541;NA20542;NA20543;NA20588;NA20756;NA20758;NA20768;NA20783;NA20785;NA20790;NA20809	49	T
chr6	31238909	31238910	HG00111;HG00117;HG00119;HG00131;HG00133;HG00146;HG00159;HG00245;HG00250;HG00262;HG00276;HG00366;HG00367;NA06984;NA11843;NA11892;NA11894;NA12347;NA12348;NA12716;NA12718;NA12778;NA18487;NA18489;NA18498;NA18501;NA18510;NA18511;NA18516;NA18517;NA18520;NA18526;NA18856;NA18873;NA18912;NA18917;NA18923;NA18933;NA18951;NA19093;NA19107;NA19130;NA19131;NA19172;NA19190;NA19198;NA19256;NA20517;NA20531;NA20539…	65	T
chr6	31238929	31238930	HG00111;HG00116;HG00119;HG00133;HG00146;HG00155;HG00171;HG00183;HG00188;HG00262;HG00284;HG00312;HG00330;HG00345;HG00372;HG00375;NA06984;NA06986;NA06989;NA10847;NA12006;NA12144;NA12282;NA12347;NA12348;NA12383;NA12489;NA12778;NA18498;NA18501;NA18511;NA18516;NA18856;NA18873;NA18912;NA18916;NA18923;NA18951;NA19093;NA19099;NA19102;NA19107;NA19131;NA19172;NA19198;NA19225;NA19248;NA20502;NA20516;NA20519…	64	A
chr6	31238941	31238942	HG00106;HG00111;HG00117;HG00133;HG00142;HG00146;HG00180;HG00188;HG00233;HG00262;HG00269;HG00311;HG00334;NA06986;NA07056;NA10851;NA11829;NA12144;NA12400;NA12775;NA12778;NA12890;NA18486;NA18487;NA18526;NA18861;NA18873;NA19098;NA19198;NA19225;NA20507;NA20517;NA20518;NA20528;NA20529;NA20532;NA20543;NA20758;NA20765;NA20774;NA20797;NA20799;NA20800;NA20801;NA20802;NA20816	46	G
chr6	31238956	31238957	HG00103;HG00111;HG00124;HG00142;HG00146;HG00250;HG00258;HG00284;HG00312;HG00324;HG00334;HG00372;HG00375;NA07037;NA12058;NA12144;NA12347;NA12413;NA12718;NA12775;NA12778;NA12890;NA18486;NA18507;NA18511;NA18520;NA18856;NA18858;NA18871;NA18909;NA18917;NA18923;NA18951;NA19119;NA19189;NA19223;NA19256;NA20508;NA20512;NA20524;NA20529;NA20531;NA20539;NA20540;NA20542;NA20761;NA20772;NA20811;NA20812	49	A
chr6	31238982	31238983	HG00116;HG00120;HG00123;HG00127;HG00133;HG00146;HG00151;HG00160;HG00262;HG00281;HG00309;HG00310;HG00312;HG00315;HG00324;NA06984;NA06989;NA07000;NA07048;NA07051;NA10847;NA10851;NA11830;NA11843;NA12045;NA12058;NA12144;NA12282;NA12383;NA12400;NA12413;NA12489;NA12718;NA12749;NA12777;NA12890;NA18486;NA18487;NA18489;NA18501;NA18502;NA18507;NA18508;NA18516;NA18519;NA18520;NA18526;NA18907;NA18916;NA18917…	90	G
chr6	31238991	31238992	HG00117;HG00123;HG00127;HG00133;HG00142;HG00151;HG00251;HG00262;HG00281;HG00309;HG00312;HG00315;HG00324;HG00345;HG00373;NA06984;NA06989;NA07000;NA07056;NA10851;NA11831;NA11930;NA11992;NA12045;NA12058;NA12282;NA12348;NA12400;NA12716;NA12718;NA12749;NA12751;NA18487;NA18489;NA18507;NA18508;NA18510;NA18516;NA18858;NA18871;NA18907;NA18909;NA18916;NA18917;NA18923;NA18933;NA18951;NA19093;NA19107;NA19119…	77	G
chr6	31239005	31239006	HG00117;HG00120;HG00127;HG00133;HG00151;HG00251;HG00262;HG00276;HG00309;HG00312;HG00315;HG00324;HG00345;HG00367;HG00369;HG00372;HG00373;NA06984;NA06989;NA07000;NA07037;NA11920;NA11930;NA11995;NA12045;NA12058;NA12348;NA12400;NA12716;NA12718;NA18487;NA18489;NA18502;NA18508;NA18510;NA18516;NA18519;NA18871;NA18909;NA18917;NA18923;NA18933;NA18934;NA18951;NA19093;NA19102;NA19119;NA19129;NA19130;NA19213…	79	G
chr6	31239009	31239010	HG00119;HG00159;HG00183;HG00250;HG00310;HG00324;HG00361;HG00373;HG00375;NA07000;NA07037;NA07051;NA10851;NA11829;NA11893;NA11920;NA12045;NA12058;NA12249;NA12287;NA12347;NA12348;NA12413;NA12489;NA12749;NA12775;NA12890;NA18487;NA18489;NA18508;NA18516;NA18519;NA18520;NA18526;NA18909;NA18923;NA18934;NA18951;NA19130;NA19131;NA19160;NA19207;NA19213;NA19257;NA20518;NA20524;NA20752;NA20756;NA20760;NA20772…	53	G
chr6	31239049	31239050	HG00119;HG00171;HG00269;HG00276;HG00311;HG00315;HG00373;HG00377;NA06989;NA11829;NA11893;NA12058;NA12348;NA12489;NA12716;NA18486;NA18489;NA18510;NA18519;NA18520;NA18951;NA19099;NA19130;NA19204;NA19213;NA19247;NA20516;NA20517;NA20524;NA20754;NA20756;NA20758;NA20765;NA20800;NA20810;NA20814;NA20815;NA20816;NA20819;NA20828	40	G
chr6	31239056	31239057	HG00117;HG00171;HG00250;HG00258;HG00269;HG00311;NA06989;NA07000;NA11829;NA11893;NA11920;NA12154;NA12249;NA12347;NA12348;NA12413;NA12716;NA12775;NA12778;NA18486;NA18489;NA18510;NA18519;NA18520;NA18523;NA18951;NA19204;NA19213;NA19247;NA20517;NA20524;NA20589;NA20754;NA20756;NA20765;NA20797;NA20800;NA20802;NA20814;NA20815;NA20816;NA20828	42	C
chr6	31239059	31239060	HG00117;HG00119;HG00123;HG00131;HG00171;HG00258;HG00269;HG00324;HG00367;HG00373;NA06984;NA11843;NA11994;NA12144;NA12154;NA12287;NA12347;NA12348;NA12413;NA12775;NA12778;NA18511;NA18523;NA18856;NA18870;NA18908;NA18951;NA19099;NA19107;NA19114;NA19119;NA19198;NA19209;NA19213;NA20589;NA20760;NA20765;NA20772;NA20795;NA20797;NA20802;NA20810;NA20811;NA20814;NA20815	45	A
chr6	31239295	31239296	HG00096;HG00103;HG00116;HG00117;HG00120;HG00151;HG00158;HG00180;HG00272;HG00280;HG00309;HG00324;HG00366;HG00377;NA07048;NA07051;NA10847;NA10851;NA11994;NA12058;NA12154;NA12399;NA12489;NA12750;NA12842;NA18502;NA18505;NA18508;NA18517;NA18526;NA18858;NA18861;NA18907;NA18908;NA18909;NA18917;NA19099;NA19131;NA19137;NA19147;NA19200;NA19207;NA19257;NA20506;NA20515;NA20527;NA20530;NA20539;NA20542;NA20586…	64	G
chr6	31239592	31239593	HG00112;HG00133;HG00146;HG00152;HG00174;HG00242;HG00275;HG00343;HG00345;NA07037;NA07056;NA11829;NA11920;NA11992;NA12043;NA12045;NA12155;NA12347;NA12348;NA12413;NA12718;NA12749;NA18508;NA18853;NA18856;NA18867;NA18870;NA19107;NA19114;NA19197;NA20505;NA20517;NA20520;NA20528;NA20529;NA20531;NA20543;NA20752;NA20758;NA20768;NA20796;NA20808;NA20810;NA20816;NA20819	45	T
chr6	31239606	31239607	HG00103;HG00133;HG00138;HG00146;HG00174;HG00269;HG00275;HG00276;HG00324;HG00325;HG00343;HG00345;NA06984;NA11992;NA12045;NA12058;NA12348;NA12718;NA12749;NA12777;NA18510;NA18519;NA18523;NA18856;NA18867;NA19171;NA19257;NA20502;NA20505;NA20516;NA20517;NA20518;NA20520;NA20524;NA20528;NA20531;NA20541;NA20543;NA20768;NA20772;NA20774;NA20810;NA20815;NA20819	44	G
chr6	31239820	31239821	HG00116;HG00133;HG00149;HG00160;HG00173;HG00262;HG00334;HG00367;HG00377;NA06989;NA07347;NA11920;NA11993;NA12006;NA12045;NA12413;NA18508;NA18853;NA18868;NA18873;NA18917;NA18923;NA19114;NA19130;NA19172;NA20505;NA20508;NA20509;NA20510;NA20517;NA20524;NA20528;NA20530;NA20543;NA20544;NA20586;NA20756;NA20758;NA20792;NA20795;NA20800;NA20803	42	G
chr6	31239854	31239855	HG00116;HG00117;HG00137;HG00143;HG00149;HG00159;HG00160;HG00173;HG00249;HG00272;HG00275;HG00310;HG00334;HG00343;HG00345;HG00369;HG00377;NA07048;NA11995;NA12273;NA12413;NA12546;NA18519;NA18856;NA18858;NA18861;NA19119;NA19147;NA19200;NA19204;NA20506;NA20509;NA20515;NA20524;NA20530;NA20539;NA20541;NA20543;NA20586;NA20588;NA20758;NA20761;NA20765;NA20790;NA20792;NA20802	46	C
chr6	31239867	31239868	HG00116;HG00117;HG00118;HG00137;HG00143;HG00146;HG00149;HG00159;HG00160;HG00173;HG00180;HG00232;HG00263;HG00272;HG00278;HG00310;HG00334;HG00343;HG00366;NA06994;NA07048;NA10847;NA10851;NA11894;NA11931;NA11995;NA12154;NA12155;NA12273;NA12546;NA12716;NA12718;NA12750;NA12842;NA18502;NA18517;NA18861;NA19119;NA19137;NA19147;NA19204;NA19207;NA19248;NA20502;NA20506;NA20509;NA20515;NA20530;NA20539;NA20540…	64	G
chr6	31243827	31243828	HG00108;HG00111;HG00117;HG00124;HG00148;HG00159;HG00176;HG00177;HG00180;HG00232;HG00249;HG00250;HG00252;HG00256;HG00259;HG00261;HG00263;HG00264;HG00267;HG00271;HG00274;HG00276;HG00282;HG00310;HG00319;HG00323;HG00324;HG00325;HG00326;HG00330;HG00335;HG00366;HG00373;HG00375;HG00377;HG01334;NA06994;NA07051;NA11893;NA11894;NA11920;NA11994;NA12006;NA12058;NA12144;NA12154;NA12283;NA12750;NA12775;NA12842…	89	A
chr6	31243845	31243846	HG00096;HG00106;HG00114;HG00117;HG00146;HG00178;HG00180;HG00189;HG00257;HG00260;HG00280;HG00284;HG00345;HG00346;NA06994;NA07357;NA10847;NA11831;NA11894;NA11995;NA12154;NA12155;NA12340;NA12716;NA12717;NA12751;NA12761;NA12763;NA12842;NA12878;NA12891;NA18502;NA18505;NA18510;NA18517;NA18519;NA18858;NA18861;NA18908;NA18910;NA19119;NA19129;NA19138;NA19147;NA19204;NA19207;NA19247;NA20524;NA20525;NA20537…	64	G
chr6	31243858	31243859	HG00117;HG00136;HG00138;HG00178;HG00180;HG00189;HG00247;HG00260;HG00277;HG00284;HG00309;HG00315;HG00345;HG00373;HG00377;NA06994;NA07357;NA10847;NA11831;NA11894;NA11993;NA12154;NA12155;NA12340;NA12413;NA12489;NA12716;NA12717;NA12751;NA12761;NA12763;NA12775;NA12842;NA12890;NA12891;NA12892;NA18486;NA18502;NA18505;NA18510;NA18519;NA18858;NA18861;NA18868;NA18908;NA19098;NA19119;NA19129;NA19137;NA19138…	84	C
chr6	31244150	31244151	HG00106;HG00108;HG00119;HG00138;HG00146;HG00154;HG00176;HG00262;HG00275;HG00276;HG00309;HG00324;HG00325;HG00336;HG00338;HG00343;HG00345;NA11992;NA12043;NA12058;NA12144;NA12749;NA12892;NA18510;NA18519;NA18867;NA18868;NA18907;NA18909;NA18917;NA18934;NA19093;NA19114;NA19160;NA19171;NA19198;NA19213;NA20505;NA20516;NA20518;NA20524;NA20528;NA20531;NA20541;NA20589;NA20754;NA20768;NA20792	48	T
chr6	31246252	31246253	HG00106;HG00108;HG00133;HG00138;HG00182;HG00233;HG00262;HG00266;HG00275;HG00276;HG00309;HG00313;HG00334;HG00335;HG00336;HG00338;HG00343;HG00345;HG00361;HG00367;NA06986;NA12144;NA12718;NA12777;NA12892;NA18510;NA18923;NA19119;NA19131;NA19213;NA20502;NA20516;NA20517;NA20524;NA20528;NA20531;NA20589;NA20768;NA20774	39	T
chr6	31246323	31246324	HG00096;HG00100;HG00106;HG00114;HG00117;HG00137;HG00146;HG00151;HG00178;HG00189;HG00244;HG00251;HG00253;HG00257;HG00260;HG00266;HG00284;HG00327;HG00336;HG00345;HG00346;HG00353;NA07056;NA10847;NA10851;NA11831;NA11995;NA12154;NA12155;NA12340;NA12716;NA12717;NA12751;NA12761;NA12763;NA12842;NA12878;NA12891;NA18502;NA18510;NA18908;NA19138;NA19207;NA20510;NA20524;NA20525;NA20537;NA20540;NA20541;NA20543…	62	A
chr6	31248431	31248432	HG00106;HG00111;HG00112;HG00117;HG00118;HG00119;HG00122;HG00123;HG00124;HG00136;HG00137;HG00138;HG00146;HG00150;HG00154;HG00155;HG00156;HG00171;HG00174;HG00177;HG00179;HG00183;HG00239;HG00244;HG00247;HG00249;HG00259;HG00260;HG00261;HG00263;HG00264;HG00266;HG00267;HG00273;HG00275;HG00278;HG00282;HG00309;HG00310;HG00313;HG00319;HG00323;HG00326;HG00327;HG00330;HG00334;HG00335;HG00336;HG00339;HG00342…	118	A
chr6	31248433	31248434	HG00114;HG00118;HG00143;HG00150;HG00152;HG00160;HG00171;HG00173;HG00178;HG00179;HG00189;HG00232;HG00251;HG00253;HG00267;HG00268;HG00273;HG00275;HG00276;HG00277;HG00282;HG00310;HG00313;HG00329;HG00334;HG00343;HG01334;NA07048;NA07051;NA11831;NA11843;NA11931;NA12144;NA12273;NA12275;NA12287;NA12340;NA12717;NA12750;NA12751;NA12761;NA12763;NA12891;NA18486;NA18489;NA18508;NA18511;NA18520;NA18526;NA18908…	72	A
chr6	31249216	31249217	HG00096;HG00106;HG00119;HG00120;HG00126;HG00146;HG00154;HG00174;HG00180;HG00188;HG00257;HG00266;HG00280;HG00336;HG00345;HG00346;NA06994;NA11992;NA12043;NA12154;NA12155;NA12878;NA18502;NA18504;NA18505;NA18510;NA18517;NA18519;NA18522;NA18856;NA18858;NA19119;NA19147;NA19204;NA20510;NA20524;NA20525;NA20532;NA20538;NA20541;NA20543;NA20588;NA20759;NA20768;NA20785	45	G
chr6	31249228	31249229	HG00103;HG00108;HG00111;HG00112;HG00119;HG00126;HG00133;HG00136;HG00141;HG00149;HG00152;HG00154;HG00174;HG00176;HG00183;HG00188;HG00233;HG00247;HG00262;HG00264;HG00267;HG00269;HG00271;HG00274;HG00315;HG00319;HG00324;HG00325;HG00329;HG00331;HG00338;HG00339;HG00367;HG00372;HG00373;HG01334;NA06984;NA06989;NA11843;NA11993;NA12043;NA12045;NA12058;NA12341;NA12347;NA12400;NA12749;NA12778;NA18489;NA18520…	80	T
chr6	31321855	31321856	HG00100;HG00112;HG00122;HG00127;HG00143;HG00171;HG00249;HG00259;HG00267;HG00268;HG00276;HG00284;HG00323;HG00330;NA11843;NA11930;NA12006;NA12275;NA12283;NA18504;NA18511;NA18517;NA18523;NA18858;NA18867;NA18870;NA18871;NA18933;NA19102;NA19107;NA19147;NA19160;NA19171;NA19190;NA19200;NA19204;NA19209;NA19225;NA19235;NA19247;NA20506;NA20508;NA20530;NA20586;NA20589;NA20752;NA20783;NA20809;NA20819	49	A
chr6	31323019	31323020	HG00103;HG00106;HG00108;HG00112;HG00117;HG00119;HG00133;HG00136;HG00146;HG00150;HG00151;HG00154;HG00159;HG00171;HG00182;HG00183;HG00187;HG00233;HG00246;HG00249;HG00253;HG00261;HG00269;HG00273;HG00274;HG00277;HG00278;HG00281;HG00309;HG00313;HG00315;HG00319;HG00320;HG00324;HG00331;HG00336;HG00343;HG00345;HG00361;HG00367;HG00373;HG00377;NA06984;NA11843;NA11894;NA11920;NA11992;NA11994;NA12043;NA12045…	124	T
chr6	31323952	31323953	HG00096;HG00116;HG00117;HG00120;HG00124;HG00146;HG00236;HG00250;HG00268;HG00280;HG00306;HG00375;NA06994;NA07037;NA11829;NA11830;NA12006;NA12043;NA12144;NA12249;NA12275;NA12383;NA12399;NA12413;NA12489;NA12546;NA12718;NA12777;NA18486;NA18489;NA18502;NA18505;NA18520;NA18523;NA18908;NA18909;NA18923;NA18951;NA19102;NA19108;NA19131;NA19189;NA19200;NA20505;NA20507;NA20509;NA20512;NA20516;NA20517;NA20519…	60	C
chr6	31323957	31323958	HG00103;HG00114;HG00116;HG00124;HG00189;HG00236;HG00250;HG00258;HG00268;HG00277;HG00311;HG00361;HG00366;HG00375;NA07037;NA11829;NA11830;NA12043;NA12058;NA12275;NA12383;NA12399;NA12413;NA12751;NA12761;NA18502;NA18505;NA18523;NA18951;NA19200;NA19235;NA20507;NA20509;NA20512;NA20516;NA20517;NA20519;NA20531;NA20532;NA20534;NA20542;NA20778;NA20783;NA20790;NA20792;NA20797;NA20798;NA20802;NA20807	49	T
chr6	31323959	31323960	HG00096;HG00103;HG00116;HG00117;HG00120;HG00124;HG00146;HG00236;HG00250;HG00258;HG00268;HG00277;HG00280;HG00306;HG00311;HG00361;HG00375;NA06994;NA07037;NA11829;NA11830;NA12006;NA12043;NA12058;NA12144;NA12275;NA12383;NA12399;NA12413;NA18486;NA18489;NA18505;NA18520;NA18523;NA18908;NA18909;NA18923;NA18951;NA19102;NA19108;NA19131;NA19189;NA19200;NA20505;NA20507;NA20509;NA20512;NA20516;NA20517;NA20519…	60	G
chr6	31323990	31323991	HG00096;HG00123;HG00127;HG00182;HG00188;HG00233;HG00264;HG00311;HG00312;HG00369;HG00377;NA06986;NA07048;NA07347;NA11829;NA11893;NA11920;NA11993;NA12045;NA12249;NA12489;NA12716;NA12749;NA18486;NA18487;NA18510;NA18923;NA19114;NA19172;NA19225;NA19236;NA20517;NA20528;NA20531;NA20540;NA20544;NA20759;NA20768;NA20801;NA20803;NA20815	41	C
chr6	31324003	31324004	HG00096;HG00103;HG00106;HG00111;HG00116;HG00119;HG00123;HG00124;HG00151;HG00155;HG00171;HG00183;HG00250;HG00258;HG00264;HG00277;HG00311;HG00312;HG00343;HG00361;HG00369;HG00373;NA06984;NA06989;NA07048;NA11829;NA11931;NA11995;NA12006;NA12043;NA12045;NA12058;NA12144;NA12286;NA12399;NA12489;NA12761;NA18486;NA18487;NA18489;NA18499;NA18501;NA18505;NA18511;NA18520;NA18858;NA18861;NA18867;NA18870;NA18873…	82	C
chr6	31324023	31324024	HG00103;HG00111;HG00116;HG00117;HG00124;HG00131;HG00133;HG00151;HG00155;HG00160;HG00174;HG00177;HG00186;HG00188;HG00233;HG00236;HG00258;HG00262;HG00264;HG00269;HG00276;HG00277;HG00310;HG00315;HG00324;HG00343;HG00366;HG00375;HG00377;NA06984;NA06986;NA06989;NA07051;NA07347;NA07357;NA11893;NA11894;NA11920;NA11930;NA11993;NA12006;NA12058;NA12144;NA12286;NA12347;NA12383;NA12399;NA12489;NA12716;NA12778…	123	C
chr6	31324024	31324025	HG00111;HG00124;HG00131;HG00174;HG00177;HG00186;HG00188;HG00264;HG00315;HG00320;HG00334;HG00375;NA06984;NA10847;NA11829;NA11893;NA11930;NA11995;NA12006;NA12043;NA12286;NA12341;NA12347;NA12383;NA12399;NA12546;NA12778;NA18486;NA18487;NA18499;NA18504;NA18505;NA18517;NA18520;NA18856;NA18867;NA18870;NA18907;NA19098;NA19107;NA19131;NA19213;NA19225;NA19257;NA20504;NA20505;NA20506;NA20509;NA20512;NA20532…	65	G
chr6	31324035	31324036	HG00103;HG00111;HG00114;HG00117;HG00131;HG00133;HG00160;HG00174;HG00177;HG00180;HG00186;HG00188;HG00189;HG00233;HG00258;HG00262;HG00315;HG00330;HG00343;HG00361;HG00367;HG00373;HG00375;HG00377;NA06986;NA07048;NA07347;NA10847;NA10851;NA11831;NA11894;NA11920;NA11930;NA11993;NA12058;NA12144;NA12154;NA12282;NA12286;NA12413;NA12489;NA12716;NA12751;NA12761;NA12777;NA12778;NA18489;NA18498;NA18502;NA18507…	101	T
chr6	31324076	31324077	HG00103;HG00119;HG00123;HG00124;HG00146;HG00149;HG00152;HG00155;HG00160;HG00171;HG00187;HG00188;HG00233;HG00236;HG00269;HG00277;HG00278;HG00281;HG00315;HG00320;HG00324;HG00334;HG00367;HG00373;NA06984;NA06986;NA07048;NA07056;NA07347;NA10847;NA10851;NA11830;NA11892;NA11894;NA11920;NA12045;NA12058;NA12144;NA12286;NA12400;NA12716;NA12749;NA18486;NA18489;NA18498;NA18504;NA18508;NA18517;NA18526;NA18853…	94	C
chr6	31324085	31324086	HG00103;HG00119;HG00123;HG00124;HG00131;HG00142;HG00146;HG00149;HG00151;HG00152;HG00155;HG00160;HG00171;HG00174;HG00182;HG00187;HG00188;HG00233;HG00236;HG00250;HG00269;HG00277;HG00278;HG00285;HG00315;HG00320;HG00324;HG00366;HG00367;HG00375;NA06984;NA06986;NA06989;NA07037;NA07048;NA07347;NA10847;NA10851;NA11830;NA11843;NA11892;NA11893;NA11894;NA11920;NA12045;NA12058;NA12144;NA12283;NA12286;NA12287…	117	G
chr6	31324099	31324100	HG00103;HG00111;HG00119;HG00120;HG00131;HG00146;HG00149;HG00155;HG00171;HG00174;HG00177;HG00187;HG00188;HG00233;HG00236;HG00262;HG00269;HG00277;HG00278;HG00285;HG00310;HG00315;HG00320;HG00324;HG00366;HG00367;HG00373;NA06986;NA07347;NA11830;NA11892;NA11893;NA11894;NA11920;NA11994;NA11995;NA12006;NA12058;NA12144;NA12249;NA12283;NA12286;NA12287;NA12400;NA18489;NA18498;NA18499;NA18505;NA18516;NA18517…	111	G
chr6	31324103	31324104	HG00103;HG00119;HG00133;HG00146;HG00152;HG00159;HG00183;HG00187;HG00250;HG00262;HG00285;HG00310;HG00320;HG00324;HG00334;HG00375;NA07037;NA07051;NA10851;NA11893;NA11920;NA12006;NA12043;NA12058;NA12144;NA12249;NA12282;NA12283;NA12287;NA12347;NA12413;NA12489;NA12777;NA18487;NA18498;NA18505;NA18510;NA18516;NA18523;NA18526;NA18861;NA18867;NA18873;NA18907;NA18912;NA18917;NA18934;NA18951;NA19093;NA19130…	70	G
chr6	31324150	31324151	HG00106;HG00111;HG00117;HG00119;HG00133;HG00152;HG00177;HG00183;HG00258;HG00276;HG00281;HG00324;HG00334;HG00367;NA10851;NA11920;NA11992;NA11995;NA12045;NA12058;NA12144;NA12282;NA12716;NA12749;NA12778;NA18489;NA18502;NA18522;NA18523;NA18526;NA18861;NA18867;NA18870;NA18873;NA18912;NA18917;NA18951;NA19093;NA19114;NA19119;NA19189;NA19198;NA19256;NA19257;NA20502;NA20508;NA20512;NA20517;NA20524;NA20531…	70	C
chr6	31324153	31324154	HG00103;HG00119;HG00120;HG00131;HG00149;HG00177;HG00183;HG00187;HG00250;HG00258;HG00320;HG00324;HG00367;NA07037;NA07051;NA11843;NA11920;NA11993;NA12006;NA12058;NA12348;NA12399;NA12489;NA12778;NA18486;NA18499;NA18501;NA18502;NA18517;NA18522;NA18523;NA18526;NA18861;NA18907;NA18909;NA18912;NA18917;NA18933;NA18934;NA18951;NA19093;NA19098;NA19119;NA19129;NA19130;NA19131;NA19160;NA19189;NA19198;NA19247…	68	G
chr6	31324175	31324176	HG00117;HG00119;HG00159;HG00187;HG00233;HG00250;HG00258;HG00281;HG00310;HG00324;HG00373;NA07347;NA11893;NA11920;NA12249;NA12287;NA12348;NA12749;NA12890;NA18486;NA18487;NA18489;NA18510;NA18523;NA18526;NA18861;NA18907;NA18917;NA18951;NA19099;NA19130;NA19189;NA19197;NA19198;NA19235;NA19247;NA19257;NA20503;NA20517;NA20527;NA20582;NA20765;NA20771;NA20786;NA20796;NA20799;NA20803;NA20806;NA20810;NA20812…	52	C
chr6	31324183	31324184	HG00119;HG00131;HG00133;HG00177;HG00187;HG00233;HG00281;HG00315;HG00324;NA07347;NA11894;NA12348;NA12749;NA18486;NA18510;NA18526;NA18856;NA18871;NA18873;NA18909;NA18912;NA18917;NA19093;NA19099;NA19131;NA19189;NA19190;NA19198;NA19248;NA20503;NA20513;NA20517;NA20527;NA20529;NA20752;NA20765;NA20771;NA20774;NA20786;NA20796;NA20800;NA20803;NA20806;NA20810;NA20812;NA20815;NA20826	47	C
chr6	31324193	31324194	HG00096;HG00117;HG00119;HG00120;HG00127;HG00146;HG00151;HG00159;HG00177;HG00187;HG00233;HG00258;HG00264;HG00281;HG00310;HG00312;HG00324;HG00369;HG00373;HG00377;NA07347;NA11893;NA11894;NA11920;NA11992;NA11994;NA12043;NA12249;NA12275;NA12399;NA12716;NA12749;NA12778;NA18502;NA18523;NA18526;NA18853;NA18870;NA18871;NA18909;NA18917;NA18951;NA19099;NA19129;NA19131;NA19147;NA19189;NA19200;NA19235;NA19257…	77	G
chr6	31324207	31324208	HG00096;HG00117;HG00119;HG00146;HG00258;HG00264;HG00281;HG00310;HG00312;HG00324;HG00369;HG00373;NA07037;NA07347;NA11893;NA11992;NA12043;NA12287;NA12341;NA12716;NA12890;NA18487;NA18489;NA18523;NA18856;NA18870;NA18871;NA18909;NA18917;NA18951;NA19093;NA19099;NA19130;NA19147;NA19197;NA19198;NA19235;NA20502;NA20503;NA20524;NA20527;NA20531;NA20540;NA20544;NA20582;NA20765;NA20768;NA20769;NA20797;NA20799…	55	G
chr6	31324209	31324210	HG00096;HG00117;HG00119;HG00146;HG00258;HG00264;HG00281;HG00310;HG00312;HG00324;HG00369;HG00373;HG00377;NA07037;NA07347;NA11893;NA11992;NA12287;NA12341;NA12716;NA12890;NA18487;NA18489;NA18523;NA18526;NA18853;NA18856;NA18870;NA18907;NA18909;NA18917;NA18951;NA19093;NA19099;NA19130;NA19147;NA19189;NA19197;NA19198;NA19235;NA20502;NA20503;NA20524;NA20527;NA20531;NA20540;NA20544;NA20582;NA20765;NA20768…	58	G
chr6	31324488	31324489	HG00111;HG00124;HG00127;HG00133;HG00186;HG00250;HG00264;HG00278;HG00312;HG00367;HG00369;NA06989;NA11843;NA11892;NA12249;NA12282;NA12283;NA12718;NA12778;NA12890;NA18516;NA18856;NA18858;NA18871;NA18909;NA18933;NA18951;NA19093;NA19119;NA19131;NA19138;NA19147;NA19200;NA19247;NA19257;NA20507;NA20512;NA20519;NA20543;NA20757;NA20761;NA20766;NA20769;NA20770;NA20772;NA20774;NA20787;NA20790;NA20796;NA20799…	53	C
chr6	31324490	31324491	HG00111;HG00124;HG00127;HG00133;HG00186;HG00250;HG00264;HG00312;HG00367;HG00369;NA06989;NA11843;NA11892;NA12249;NA12282;NA12283;NA12718;NA12778;NA12890;NA18516;NA18856;NA18858;NA18871;NA18909;NA18933;NA18951;NA19093;NA19098;NA19119;NA19131;NA19138;NA19147;NA19200;NA19247;NA19257;NA20507;NA20512;NA20519;NA20543;NA20757;NA20761;NA20766;NA20769;NA20770;NA20772;NA20774;NA20787;NA20790;NA20796;NA20799…	54	C
chr6	31324505	31324506	HG00096;HG00119;HG00124;HG00127;HG00186;HG00188;HG00278;HG00306;HG00312;HG00367;HG00372;NA06989;NA11843;NA11893;NA12045;NA12249;NA12282;NA12283;NA12400;NA12489;NA12718;NA12749;NA12775;NA12777;NA12778;NA12890;NA18511;NA18516;NA18853;NA18858;NA18870;NA18871;NA18907;NA18909;NA18923;NA18933;NA19093;NA19107;NA19114;NA19119;NA19130;NA19131;NA19138;NA19147;NA19200;NA19209;NA19225;NA19247;NA19257;NA20512…	74	C
chr6	31324515	31324516	HG00096;HG00133;HG00186;HG00188;HG00262;HG00264;HG00269;HG00278;HG00312;HG00334;HG00372;NA06989;NA10851;NA11893;NA12006;NA12282;NA12287;NA12489;NA12718;NA12750;NA12777;NA12778;NA18499;NA18511;NA18526;NA18870;NA18873;NA19131;NA19138;NA19147;NA19200;NA19225;NA19257;NA20502;NA20512;NA20515;NA20525;NA20532;NA20540;NA20543;NA20582;NA20765;NA20766;NA20787;NA20790;NA20796;NA20809;NA20828	48	C
chr6	31324524	31324525	HG00152;HG00186;HG00262;HG00264;HG00306;HG00372;NA06989;NA07357;NA10851;NA11830;NA11893;NA11992;NA12006;NA12144;NA12154;NA12286;NA12287;NA12778;NA18502;NA18505;NA18511;NA18526;NA18861;NA18870;NA18916;NA19114;NA19147;NA19200;NA19225;NA20505;NA20506;NA20508;NA20516;NA20517;NA20519;NA20520;NA20521;NA20524;NA20525;NA20528;NA20531;NA20532;NA20537;NA20540;NA20766;NA20771;NA20790;NA20809;NA20828	49	C
chr6	31324525	31324526	HG00152;HG00186;HG00262;HG00264;HG00306;HG00372;NA06989;NA07056;NA07357;NA10851;NA11830;NA11893;NA11992;NA11995;NA12006;NA12144;NA12154;NA12287;NA18499;NA18502;NA18505;NA18870;NA19114;NA19138;NA19147;NA19189;NA19200;NA20505;NA20506;NA20516;NA20517;NA20519;NA20520;NA20521;NA20524;NA20525;NA20528;NA20531;NA20532;NA20537;NA20540;NA20765;NA20766;NA20790;NA20809;NA20828	46	C
chr6	31324527	31324528	HG00111;HG00152;HG00262;HG00264;HG00369;HG00372;NA07000;NA07056;NA07357;NA10851;NA11830;NA11893;NA11992;NA11995;NA12006;NA12043;NA12144;NA12154;NA12287;NA12489;NA18499;NA18502;NA18505;NA18870;NA19114;NA19138;NA19147;NA19189;NA20503;NA20505;NA20506;NA20508;NA20516;NA20517;NA20519;NA20520;NA20521;NA20524;NA20525;NA20528;NA20531;NA20532;NA20536;NA20537;NA20540;NA20771;NA20790;NA20809;NA20828	49	G
chr6	31324585	31324586	HG00111;HG00127;HG00131;HG00146;HG00152;HG00155;HG00160;HG00174;HG00177;HG00187;HG00188;HG00264;HG00269;HG00278;HG00310;HG00312;HG00366;HG00367;NA07000;NA07048;NA07051;NA10851;NA11992;NA11994;NA12043;NA12342;NA12489;NA12546;NA12718;NA12750;NA12778;NA18486;NA18487;NA18489;NA18505;NA18516;NA18520;NA18523;NA18871;NA18916;NA18917;NA18923;NA19129;NA19131;NA19138;NA19189;NA19209;NA19223;NA19225;NA19257…	68	C
chr6	31324594	31324595	HG00111;HG00123;HG00146;HG00155;HG00160;HG00174;HG00187;HG00233;HG00250;HG00269;HG00278;HG00310;HG00312;HG00366;NA07051;NA10847;NA11893;NA11992;NA12006;NA12043;NA12282;NA12342;NA12546;NA12750;NA18489;NA18501;NA18516;NA18520;NA18523;NA18526;NA18871;NA18909;NA18917;NA19102;NA19129;NA19131;NA19138;NA19189;NA19200;NA19209;NA19257;NA20502;NA20503;NA20505;NA20506;NA20512;NA20513;NA20515;NA20516;NA20517…	68	C
chr6	31324602	31324603	HG00103;HG00123;HG00127;HG00188;HG00250;HG00324;HG00372;NA07000;NA07048;NA11892;NA11893;NA11920;NA11931;NA12413;NA12778;NA18486;NA18487;NA18511;NA18517;NA18856;NA18858;NA18873;NA18916;NA18923;NA19114;NA19223;NA19225;NA20503;NA20507;NA20516;NA20528;NA20531;NA20532;NA20800;NA20802;NA20803;NA20809;NA20813	38	C
chr6	31324614	31324615	HG00127;HG00152;HG00160;HG00188;HG00258;HG00311;HG00324;HG00372;NA07048;NA11931;NA12006;NA12144;NA12347;NA12400;NA12413;NA12489;NA12778;NA18486;NA18487;NA18505;NA18510;NA18511;NA18856;NA18916;NA18923;NA19223;NA19225;NA19256;NA20502;NA20516;NA20517;NA20518;NA20525;NA20530;NA20531;NA20532;NA20540;NA20773;NA20774;NA20802;NA20803;NA20809;NA20813;NA20826	44	C
chr6	31324701	31324702	HG00111;HG00123;HG00124;HG00131;HG00245;HG00258;HG00277;HG00285;HG00312;HG00369;HG00372;NA07051;NA07347;NA07357;NA11843;NA12043;NA12282;NA12842;NA18501;NA18511;NA18867;NA18871;NA18873;NA19108;NA19130;NA19172;NA19207;NA19225;NA20504;NA20507;NA20512;NA20513;NA20516;NA20519;NA20521;NA20529;NA20586;NA20760;NA20761;NA20772;NA20773;NA20774;NA20786;NA20802;NA20806;NA20808;NA20826	47	C
chr6	31324704	31324705	HG00111;HG00116;HG00123;HG00124;HG00131;HG00277;HG00312;HG00369;HG00372;NA07051;NA07347;NA07357;NA12043;NA12282;NA18499;NA18501;NA18511;NA18853;NA18871;NA18873;NA18912;NA18916;NA19130;NA19172;NA19190;NA19197;NA19207;NA19248;NA20504;NA20507;NA20512;NA20516;NA20519;NA20521;NA20529;NA20586;NA20772;NA20773;NA20774;NA20786;NA20796;NA20806;NA20808;NA20826	44	A
chr6	31785227	31785228	HG00100;HG00111;HG00114;HG00118;HG00120;HG00123;HG00127;HG00137;HG00142;HG00150;HG00179;HG00188;HG00189;HG00232;HG00233;HG00236;HG00246;HG00247;HG00253;HG00261;HG00268;HG00273;HG00274;HG00275;HG00277;HG00284;HG00309;HG00310;HG00313;HG00326;HG00337;HG00338;HG00361;HG00373;NA06984;NA06994;NA07048;NA07051;NA07347;NA10851;NA11831;NA11994;NA11995;NA12273;NA12275;NA12750;NA12761;NA12763;NA12843;NA18511…	60	G
chr6	32148030	32148031	HG00096;HG00106;HG00111;HG00112;HG00114;HG00117;HG00119;HG00120;HG00122;HG00123;HG00125;HG00131;HG00137;HG00143;HG00146;HG00155;HG00156;HG00160;HG00171;HG00177;HG00178;HG00188;HG00189;HG00251;HG00252;HG00257;HG00259;HG00261;HG00266;HG00272;HG00274;HG00280;HG00315;HG00326;HG00327;HG00330;HG00336;HG00345;HG00375;NA06984;NA07357;NA10851;NA11830;NA11831;NA11892;NA11894;NA11930;NA12004;NA12154;NA12155…	89	A
chr6	32148402	32148403	HG00096;HG00106;HG00111;HG00112;HG00114;HG00117;HG00119;HG00122;HG00125;HG00131;HG00137;HG00143;HG00146;HG00155;HG00178;HG00188;HG00189;HG00252;HG00257;HG00259;HG00272;HG00274;HG00280;HG00315;HG00326;HG00327;HG00330;HG00336;HG00345;HG00369;NA06984;NA07357;NA10851;NA11830;NA11831;NA11894;NA11930;NA12004;NA12154;NA12155;NA12342;NA12347;NA12546;NA12761;NA18486;NA18499;NA18505;NA18519;NA18853;NA18861…	71	G
chr6	32153408	32153409	HG00100;HG00103;HG00108;HG00117;HG00127;HG00133;HG00138;HG00141;HG00142;HG00146;HG00149;HG00178;HG00182;HG00185;HG00189;HG00231;HG00232;HG00239;HG00244;HG00251;HG00262;HG00266;HG00268;HG00280;HG00306;HG00310;HG00315;HG00331;HG00336;HG00337;HG00345;HG00361;HG00366;HG00367;HG00369;HG00372;HG00375;HG01334;NA06984;NA06989;NA07357;NA11843;NA11992;NA11993;NA12154;NA12155;NA12273;NA12341;NA12342;NA12716…	76	A
chr6	32487208	32487209	HG00187;HG00236;HG00243;HG00245;HG00249;HG00250;HG00252;HG00277;HG00285;HG00330;NA06984;NA06986;NA07037;NA07048;NA11829;NA11893;NA11920;NA12154;NA12249;NA12283;NA12286;NA12287;NA12399;NA12546;NA12716;NA12749;NA12751;NA12777;NA12889;NA12890;NA18502;NA18511;NA18870;NA18951;NA19108;NA19114;NA19119;NA19147;NA19256;NA20513;NA20521;NA20528;NA20581;NA20757;NA20760;NA20768;NA20772;NA20787;NA20802;NA20803…	54	C
chr6	32487213	32487214	HG00114;HG00120;HG00232;HG00245;HG00250;HG00252;HG00285;HG00323;HG00330;HG00336;HG00346;NA06984;NA06986;NA07037;NA07051;NA11829;NA11893;NA11894;NA11920;NA11930;NA12154;NA12249;NA12283;NA12286;NA12287;NA12340;NA12399;NA12546;NA12716;NA12749;NA12751;NA12777;NA12843;NA12890;NA18486;NA18510;NA18511;NA18868;NA18870;NA18951;NA19108;NA19114;NA19119;NA19147;NA19236;NA20505;NA20512;NA20513;NA20517;NA20518…	69	T
chr6	32487228	32487229	HG00114;HG00245;HG00310;HG00330;NA07037;NA07357;NA11830;NA11894;NA11920;NA11931;NA12154;NA12249;NA12751;NA18499;NA18510;NA18511;NA18870;NA18951;NA19093;NA19108;NA19119;NA19147;NA20504;NA20507;NA20517;NA20520;NA20521;NA20528;NA20536;NA20540;NA20581;NA20759;NA20768;NA20778;NA20783;NA20802;NA20803;NA20804;NA20810;NA20811;NA20826;NA20828	42	C
chr6	32487293	32487294	HG00187;HG00245;HG00285;NA06984;NA07000;NA07037;NA11829;NA11893;NA11995;NA12154;NA12249;NA12287;NA12716;NA12751;NA12829;NA12890;NA18489;NA18508;NA18517;NA18526;NA18951;NA20504;NA20508;NA20517;NA20520;NA20536;NA20540;NA20543;NA20581;NA20757;NA20760;NA20770;NA20772;NA20774;NA20783;NA20798;NA20804;NA20805;NA20813	39	C
chr6	32497974	32497975	HG00096;HG00100;HG00103;HG00108;HG00114;HG00116;HG00117;HG00120;HG00123;HG00124;HG00131;HG00133;HG00136;HG00138;HG00146;HG00159;HG00176;HG00178;HG00182;HG00183;HG00185;HG00187;HG00188;HG00232;HG00236;HG00242;HG00243;HG00244;HG00245;HG00246;HG00249;HG00256;HG00258;HG00259;HG00262;HG00273;HG00277;HG00282;HG00310;HG00312;HG00319;HG00321;HG00323;HG00329;HG00330;HG00331;HG00335;HG00336;HG00338;HG00342…	155	A
chr6	32498010	32498011	HG00096;HG00100;HG00103;HG00108;HG00114;HG00116;HG00131;HG00133;HG00136;HG00138;HG00146;HG00176;HG00178;HG00182;HG00183;HG00185;HG00187;HG00188;HG00231;HG00232;HG00236;HG00242;HG00244;HG00246;HG00249;HG00256;HG00258;HG00259;HG00265;HG00273;HG00277;HG00282;HG00310;HG00312;HG00323;HG00329;HG00330;HG00331;HG00335;HG00338;HG00342;HG00346;HG00373;HG01334;NA06989;NA07037;NA11830;NA11894;NA11920;NA11931…	134	C
chr6	32498032	32498033	HG00096;HG00100;HG00103;HG00108;HG00116;HG00117;HG00122;HG00123;HG00131;HG00133;HG00136;HG00138;HG00139;HG00141;HG00142;HG00143;HG00146;HG00149;HG00152;HG00155;HG00156;HG00176;HG00177;HG00178;HG00179;HG00182;HG00183;HG00185;HG00188;HG00231;HG00236;HG00242;HG00243;HG00244;HG00245;HG00246;HG00249;HG00256;HG00258;HG00259;HG00262;HG00267;HG00273;HG00277;HG00309;HG00312;HG00315;HG00319;HG00326;HG00329…	138	G
chr6	32520568	32520569	HG00100;HG00108;HG00117;HG00125;HG00131;HG00133;HG00136;HG00143;HG00148;HG00156;HG00158;HG00176;HG00183;HG00187;HG00188;HG00231;HG00233;HG00236;HG00245;HG00258;HG00259;HG00260;HG00276;HG00277;HG00309;HG00312;HG00313;HG00324;HG00330;HG00331;HG00335;HG00342;HG00367;HG00373;HG01334;NA06989;NA06994;NA07037;NA07048;NA07051;NA07056;NA07357;NA11920;NA11930;NA12006;NA12144;NA12154;NA12155;NA12249;NA12342…	80	G
chr6	32520580	32520581	HG00096;HG00100;HG00108;HG00117;HG00125;HG00126;HG00131;HG00133;HG00136;HG00139;HG00143;HG00148;HG00150;HG00156;HG00158;HG00176;HG00183;HG00187;HG00188;HG00231;HG00233;HG00236;HG00243;HG00245;HG00249;HG00256;HG00258;HG00259;HG00260;HG00262;HG00276;HG00277;HG00309;HG00312;HG00313;HG00324;HG00330;HG00331;HG00335;HG00342;HG00373;HG01334;NA06989;NA06994;NA07037;NA07048;NA07051;NA07056;NA07357;NA11829…	101	A
chr6	32520594	32520595	HG00096;HG00100;HG00108;HG00117;HG00125;HG00126;HG00131;HG00133;HG00136;HG00148;HG00176;HG00183;HG00188;HG00231;HG00245;HG00256;HG00258;HG00259;HG00262;HG00312;HG00330;HG00331;HG00335;HG00342;HG00373;HG01334;NA06989;NA07037;NA07357;NA11920;NA12154;NA12155;NA12249;NA12342;NA12347;NA12751;NA12775;NA18502;NA18508;NA18511;NA18853;NA18870;NA18951;NA19108;NA19116;NA19119;NA19147;NA19160;NA19209;NA20504…	65	G
chr6	32520620	32520621	HG00096;HG00100;HG00108;HG00117;HG00125;HG00126;HG00131;HG00133;HG00136;HG00141;HG00143;HG00148;HG00154;HG00156;HG00158;HG00176;HG00178;HG00183;HG00187;HG00188;HG00233;HG00236;HG00242;HG00243;HG00244;HG00245;HG00249;HG00256;HG00258;HG00259;HG00260;HG00261;HG00262;HG00276;HG00277;HG00312;HG00313;HG00324;HG00330;HG00331;HG00335;HG00342;HG00373;HG00375;HG01334;NA06989;NA06994;NA07037;NA07048;NA07051…	108	G
chr6	32520638	32520639	HG00096;HG00100;HG00108;HG00117;HG00125;HG00126;HG00131;HG00133;HG00136;HG00141;HG00143;HG00148;HG00154;HG00156;HG00158;HG00176;HG00178;HG00183;HG00187;HG00188;HG00233;HG00236;HG00242;HG00243;HG00244;HG00245;HG00249;HG00256;HG00258;HG00259;HG00260;HG00262;HG00276;HG00277;HG00312;HG00313;HG00324;HG00330;HG00331;HG00335;HG00342;HG00367;HG00373;HG00375;HG01334;NA06989;NA06994;NA07037;NA07048;NA07051…	106	G
chr6	32520663	32520664	HG00096;HG00100;HG00108;HG00117;HG00122;HG00125;HG00126;HG00131;HG00133;HG00136;HG00141;HG00142;HG00143;HG00148;HG00149;HG00154;HG00156;HG00158;HG00176;HG00178;HG00183;HG00187;HG00188;HG00233;HG00236;HG00242;HG00243;HG00244;HG00245;HG00249;HG00256;HG00258;HG00259;HG00260;HG00262;HG00267;HG00276;HG00277;HG00309;HG00312;HG00313;HG00324;HG00330;HG00331;HG00335;HG00342;HG00366;HG00367;HG00373;HG00375…	114	G
chr6	32520664	32520665	HG00096;HG00100;HG00108;HG00117;HG00125;HG00126;HG00131;HG00133;HG00136;HG00137;HG00148;HG00176;HG00180;HG00183;HG00188;HG00231;HG00242;HG00244;HG00245;HG00256;HG00257;HG00258;HG00259;HG00261;HG00312;HG00330;HG00331;HG00335;HG00337;HG00342;HG00373;HG01334;NA06989;NA07000;NA07037;NA07056;NA07357;NA11830;NA11831;NA11894;NA11920;NA11931;NA11992;NA12044;NA12154;NA12155;NA12249;NA12342;NA12347;NA12751…	99	A
chr6	32520682	32520683	HG00143;HG00158;HG00178;HG00187;HG00236;HG00243;HG00249;HG00277;NA07048;NA07051;NA11831;NA11894;NA11930;NA11931;NA12006;NA12044;NA12750;NA12889;NA18486;NA18499;NA18505;NA18510;NA18519;NA18520;NA19093;NA19099;NA19107;NA19114;NA19137;NA19138;NA19172;NA19256;NA20505;NA20518;NA20787;NA20798;NA20812;NA20813	38	G
chr6	32520748	32520749	HG00096;HG00100;HG00108;HG00111;HG00117;HG00122;HG00125;HG00126;HG00127;HG00131;HG00133;HG00136;HG00141;HG00142;HG00143;HG00148;HG00152;HG00156;HG00158;HG00176;HG00178;HG00183;HG00188;HG00231;HG00233;HG00242;HG00244;HG00245;HG00252;HG00256;HG00258;HG00259;HG00264;HG00267;HG00276;HG00278;HG00285;HG00312;HG00324;HG00330;HG00331;HG00335;HG00342;HG00366;HG00373;HG00375;HG01334;NA06984;NA06986;NA06989…	131	G
chr6	32520754	32520755	HG00096;HG00100;HG00108;HG00111;HG00117;HG00122;HG00123;HG00125;HG00126;HG00127;HG00131;HG00133;HG00136;HG00141;HG00142;HG00143;HG00148;HG00152;HG00156;HG00158;HG00171;HG00176;HG00178;HG00183;HG00188;HG00231;HG00233;HG00242;HG00245;HG00250;HG00252;HG00256;HG00258;HG00259;HG00264;HG00267;HG00276;HG00278;HG00285;HG00312;HG00324;HG00330;HG00331;HG00335;HG00342;HG00366;HG00373;HG00375;HG01334;NA06984…	132	A
chr6	32520773	32520774	HG00096;HG00100;HG00108;HG00111;HG00117;HG00122;HG00123;HG00125;HG00126;HG00127;HG00131;HG00133;HG00136;HG00139;HG00141;HG00142;HG00143;HG00148;HG00149;HG00152;HG00154;HG00156;HG00158;HG00160;HG00171;HG00176;HG00178;HG00183;HG00187;HG00188;HG00231;HG00233;HG00236;HG00242;HG00243;HG00244;HG00245;HG00249;HG00250;HG00252;HG00256;HG00258;HG00259;HG00260;HG00262;HG00264;HG00267;HG00276;HG00277;HG00278…	152	C
chr6	32521643	32521644	HG00096;HG00108;HG00117;HG00125;HG00126;HG00131;HG00136;HG00160;HG00183;HG00245;HG00256;HG00258;HG00259;HG00312;HG00330;HG00331;HG00335;HG00342;NA06989;NA07056;NA07357;NA11830;NA11920;NA12154;NA12155;NA12342;NA12751;NA18870;NA18951;NA19108;NA19119;NA19147;NA20504;NA20508;NA20517;NA20519;NA20521;NA20528;NA20536;NA20540;NA20581;NA20768;NA20770;NA20783;NA20802;NA20804;NA20811;NA20826;NA20828	49	C
chr6	32521663	32521664	HG00096;HG00108;HG00117;HG00125;HG00126;HG00131;HG00133;HG00136;HG00148;HG00160;HG00176;HG00183;HG00245;HG00256;HG00258;HG00259;HG00312;HG00330;HG00331;HG00335;HG00342;HG01334;NA06989;NA07037;NA07056;NA07357;NA11830;NA11920;NA12154;NA12155;NA12249;NA12342;NA12347;NA12751;NA12775;NA18502;NA18511;NA18853;NA18870;NA18951;NA19108;NA19119;NA19147;NA20504;NA20507;NA20508;NA20517;NA20519;NA20521;NA20528…	62	T
chr6	32521690	32521691	HG00096;HG00108;HG00111;HG00117;HG00125;HG00126;HG00127;HG00131;HG00133;HG00136;HG00139;HG00160;HG00176;HG00183;HG00236;HG00245;HG00249;HG00250;HG00252;HG00256;HG00258;HG00259;HG00260;HG00262;HG00264;HG00277;HG00285;HG00312;HG00313;HG00315;HG00330;HG00331;HG00334;HG00335;HG00337;HG00342;HG00367;HG01334;NA06984;NA06989;NA07037;NA07051;NA07056;NA07357;NA11829;NA11830;NA11831;NA11843;NA11893;NA11920…	104	A
chr6	32522560	32522561	HG00139;HG00155;HG00183;HG00252;HG00259;HG00276;HG00313;HG00315;HG00335;HG00367;NA06994;NA07037;NA10851;NA11829;NA11930;NA12154;NA12286;NA12341;NA12751;NA12775;NA12777;NA12890;NA19098;NA19114;NA19147;NA19172;NA19204;NA19256;NA20504;NA20505;NA20513;NA20532;NA20540;NA20757;NA20760;NA20772;NA20809;NA20812;NA20828	39	G
chr6	32522633	32522634	HG00114;HG00120;HG00124;HG00146;HG00151;HG00253;HG00266;HG00310;HG00338;HG00343;HG00345;HG00377;NA11831;NA11894;NA11931;NA11992;NA12044;NA12154;NA12761;NA12829;NA12843;NA18486;NA18499;NA18505;NA18510;NA18519;NA18520;NA18868;NA18871;NA18873;NA18916;NA18923;NA18934;NA19093;NA19108;NA19137;NA19138;NA19213;NA19236;NA20503;NA20504;NA20507;NA20508;NA20512;NA20515;NA20519;NA20524;NA20527;NA20530;NA20536…	63	T
chr6	32522649	32522650	HG00114;HG00120;HG00124;HG00253;HG00310;NA11831;NA11894;NA11931;NA12044;NA12761;NA12829;NA12843;NA12891;NA18486;NA18499;NA18505;NA18510;NA18519;NA18520;NA18868;NA18871;NA18873;NA18923;NA18934;NA19093;NA19137;NA19138;NA19213;NA19236;NA20512;NA20515;NA20527;NA20539;NA20541;NA20585;NA20778;NA20785;NA20796;NA20807	39	T
chr6	32522682	32522683	HG00114;HG00120;HG00124;HG00253;HG00310;HG00377;NA11831;NA11894;NA11931;NA12761;NA12829;NA12843;NA18486;NA18499;NA18505;NA18510;NA18519;NA18520;NA18868;NA18873;NA18923;NA18934;NA19093;NA19138;NA19213;NA19236;NA20512;NA20515;NA20527;NA20539;NA20541;NA20585;NA20774;NA20778;NA20785;NA20796;NA20807;NA20810	38	C
chr6	32546031	32546032	HG00103;HG00116;HG00138;HG00146;HG00151;HG00174;HG00182;HG00185;HG00246;HG00266;HG00273;HG00281;HG00309;HG00325;HG00329;HG00338;HG00339;HG00343;HG00345;NA11992;NA12144;NA12489;NA12717;NA12749;NA12763;NA12827;NA12830;NA18907;NA18916;NA19129;NA19200;NA19235;NA19257;NA20503;NA20530;NA20542;NA20544;NA20589;NA20756;NA20761;NA20797;NA20799;NA20819	43	T
chr6	32546055	32546056	HG00124;HG00146;HG00159;HG00173;HG00174;HG00246;HG00266;HG00273;HG00281;HG00310;HG00321;HG00325;HG00329;HG00338;HG00339;HG00343;HG00345;HG00377;NA11831;NA11992;NA12275;NA12717;NA12829;NA12843;NA18486;NA18498;NA18505;NA18519;NA18868;NA18907;NA18916;NA18923;NA19129;NA19200;NA19235;NA19257;NA20503;NA20512;NA20530;NA20585;NA20756;NA20759;NA20771;NA20778;NA20785;NA20799	46	A
chr6	32546090	32546091	HG00096;HG00100;HG00106;HG00117;HG00133;HG00137;HG00174;HG00180;HG00189;HG00239;HG00244;HG00245;HG00247;HG00249;HG00251;HG00256;HG00257;HG00260;HG00265;HG00272;HG00284;HG00329;HG00334;HG00335;HG00372;HG00373;NA06989;NA07037;NA07048;NA07051;NA07347;NA10847;NA11830;NA12144;NA12154;NA12155;NA12249;NA12273;NA12282;NA12283;NA12342;NA12489;NA12716;NA12750;NA12751;NA12775;NA12889;NA18489;NA18499;NA18502…	103	G
chr6	32546114	32546115	HG00096;HG00100;HG00106;HG00114;HG00117;HG00119;HG00120;HG00133;HG00137;HG00146;HG00251;HG00261;HG00265;HG00266;HG00284;HG00335;NA07056;NA07357;NA11831;NA11920;NA12154;NA12155;NA12282;NA12283;NA12342;NA12716;NA12751;NA12761;NA12842;NA12843;NA12889;NA18520;NA18870;NA19099;NA19114;NA19172;NA19197;NA20519;NA20536;NA20537;NA20541;NA20586;NA20588;NA20773;NA20802	45	A
chr6	32546131	32546132	HG00114;HG00159;HG00173;HG00174;HG00253;HG00260;HG00263;HG00271;HG00325;HG00339;HG00343;NA07051;NA11831;NA12144;NA12716;NA12750;NA12761;NA12827;NA12843;NA12889;NA18499;NA18519;NA18868;NA18873;NA19099;NA19114;NA19137;NA19138;NA19172;NA19213;NA19236;NA20527;NA20539;NA20756;NA20785;NA20796;NA20801;NA20807;NA20819	39	G
chr6	32546232	32546233	HG00106;HG00116;HG00151;HG00176;HG00182;HG00245;HG00253;HG00266;HG00273;HG00277;HG00282;HG00345;NA06989;NA07347;NA11830;NA11831;NA12043;NA12155;NA12273;NA12342;NA12348;NA12489;NA12717;NA12749;NA12829;NA12830;NA18486;NA18498;NA18907;NA18916;NA19093;NA19099;NA19114;NA19129;NA19189;NA19197;NA19213;NA19223;NA20528;NA20530;NA20539;NA20540;NA20544;NA20588;NA20589;NA20768;NA20771;NA20774;NA20783;NA20787…	57	G
chr6	32546386	32546387	HG00103;HG00114;HG00116;HG00138;HG00146;HG00151;HG00159;HG00173;HG00174;HG00182;HG00185;HG00232;HG00246;HG00263;HG00266;HG00271;HG00281;HG00282;HG00310;HG00323;HG00339;HG00343;NA11831;NA11992;NA12275;NA12761;NA12830;NA12843;NA18505;NA18868;NA18907;NA19093;NA19138;NA19213;NA19235;NA19236;NA19247;NA19257;NA20530;NA20539;NA20541;NA20542;NA20589;NA20756;NA20761;NA20774;NA20796;NA20810	48	A
chr6	32546446	32546447	HG00103;HG00114;HG00116;HG00124;HG00138;HG00146;HG00151;HG00159;HG00174;HG00185;HG00232;HG00246;HG00253;HG00263;HG00266;HG00273;HG00282;HG00310;HG00321;HG00323;HG00329;HG00338;HG00345;HG00346;NA07051;NA11831;NA11992;NA11995;NA12043;NA12275;NA12716;NA12717;NA12750;NA12761;NA12830;NA12843;NA18486;NA18499;NA18505;NA18510;NA18519;NA18520;NA18868;NA18907;NA18923;NA18934;NA19093;NA19129;NA19138;NA19200…	72	C
chr6	32546514	32546515	HG00151;HG00173;HG00189;HG00239;HG00266;HG00271;HG00273;HG00321;HG00327;HG00335;HG00337;NA06989;NA07037;NA07357;NA12043;NA12154;NA12155;NA12273;NA12275;NA12282;NA12751;NA18498;NA18511;NA18526;NA18858;NA18861;NA18870;NA18910;NA19189;NA19190;NA19197;NA19235;NA19247;NA20508;NA20517;NA20520;NA20531;NA20536;NA20540;NA20588;NA20754;NA20758;NA20773;NA20783;NA20792;NA20797;NA20803;NA20805;NA20810;NA20819	50	C
chr6	32546664	32546665	HG00156;HG00158;HG00176;HG00236;HG00259;HG00260;HG00276;HG00324;HG00335;HG00375;NA06994;NA07048;NA07051;NA11830;NA12006;NA12144;NA12154;NA12155;NA12489;NA12716;NA12749;NA12889;NA18511;NA18870;NA18907;NA18951;NA19098;NA19107;NA19108;NA19114;NA19119;NA20504;NA20505;NA20508;NA20536;NA20752;NA20768;NA20770;NA20801;NA20812	40	C
chr6	32546695	32546696	HG00133;HG00136;HG00143;HG00156;HG00158;HG00176;HG00236;HG00243;HG00249;HG00256;HG00259;HG00260;HG00276;HG00277;HG00313;HG00324;HG00330;HG00331;HG00335;HG00342;HG00375;NA06989;NA06994;NA07037;NA07048;NA07051;NA07357;NA11830;NA11920;NA11930;NA12006;NA12043;NA12144;NA12154;NA12155;NA12249;NA12283;NA12489;NA12749;NA12751;NA12889;NA18502;NA18870;NA18951;NA19098;NA19099;NA19107;NA19108;NA19114;NA19119…	70	G
chr6	32546703	32546704	HG00125;HG00136;HG00176;HG00251;HG00256;HG00259;HG00266;HG00330;HG00334;HG00335;HG00372;NA06989;NA11830;NA12154;NA12272;NA12275;NA12282;NA12717;NA12751;NA12829;NA18501;NA18507;NA18858;NA18870;NA18908;NA18909;NA18917;NA18923;NA18951;NA19116;NA19131;NA19171;NA19257;NA20508;NA20510;NA20512;NA20517;NA20519;NA20528;NA20530;NA20540;NA20542;NA20543;NA20582;NA20589;NA20759;NA20768;NA20771;NA20778;NA20786…	54	G
chr6	32546742	32546743	HG00156;HG00158;HG00178;HG00236;HG00243;HG00249;HG00260;HG00276;HG00277;HG00313;HG00324;HG00375;NA06994;NA07048;NA07051;NA11930;NA12006;NA12043;NA12144;NA12283;NA12489;NA12716;NA12749;NA12889;NA19098;NA19099;NA19107;NA19114;NA19172;NA19256;NA20505;NA20752;NA20787;NA20798;NA20801;NA20809;NA20812;NA20813	38	C
chr6	32546760	32546761	HG00125;HG00131;HG00133;HG00136;HG00156;HG00158;HG00176;HG00178;HG00236;HG00243;HG00249;HG00256;HG00258;HG00259;HG00260;HG00276;HG00277;HG00313;HG00324;HG00330;HG00331;HG00335;HG00342;HG00375;NA06989;NA06994;NA07037;NA07048;NA07051;NA07357;NA11830;NA11920;NA11930;NA12006;NA12043;NA12144;NA12154;NA12155;NA12249;NA12283;NA12716;NA12749;NA12750;NA12751;NA12889;NA18502;NA18511;NA18853;NA18870;NA18951…	77	G
chr6	32546780	32546781	HG00103;HG00106;HG00114;HG00116;HG00120;HG00125;HG00131;HG00136;HG00137;HG00138;HG00146;HG00151;HG00159;HG00173;HG00174;HG00176;HG00180;HG00185;HG00189;HG00239;HG00253;HG00256;HG00257;HG00259;HG00265;HG00271;HG00273;HG00280;HG00282;HG00323;HG00327;HG00329;HG00338;HG00339;HG00342;HG00343;NA06989;NA07000;NA07347;NA11894;NA11931;NA11995;NA12044;NA12155;NA12275;NA12383;NA12400;NA12751;NA12761;NA12829…	126	T
chr6	32546781	32546782	HG00125;HG00131;HG00133;HG00136;HG00156;HG00158;HG00176;HG00178;HG00236;HG00243;HG00249;HG00256;HG00259;HG00260;HG00276;HG00277;HG00313;HG00324;HG00330;HG00331;HG00335;HG00342;HG00375;NA06989;NA06994;NA07037;NA07048;NA07051;NA07357;NA11830;NA11920;NA11930;NA12043;NA12144;NA12154;NA12155;NA12249;NA12283;NA12716;NA12749;NA12750;NA12751;NA12889;NA18502;NA18511;NA18853;NA18870;NA18951;NA19098;NA19099…	73	G
chr6	32546802	32546803	HG00103;HG00106;HG00114;HG00116;HG00119;HG00120;HG00133;HG00136;HG00137;HG00138;HG00158;HG00178;HG00180;HG00182;HG00185;HG00236;HG00239;HG00243;HG00246;HG00247;HG00249;HG00251;HG00258;HG00260;HG00261;HG00265;HG00273;HG00276;HG00280;HG00282;HG00310;HG00313;HG00321;HG00323;HG00324;HG00327;HG00329;HG00330;HG00331;HG00334;HG00337;HG00338;HG00343;HG00346;HG00375;HG00377;NA06994;NA07000;NA07048;NA07051…	158	A
chr6	32546817	32546818	HG00103;HG00116;HG00138;HG00151;HG00182;HG00185;HG00246;HG00260;HG00273;HG00313;HG00324;HG00325;HG00329;HG00338;HG00343;HG00345;HG00375;NA06994;NA11992;NA12717;NA12749;NA18504;NA18907;NA18916;NA19098;NA19129;NA19200;NA19235;NA20503;NA20530;NA20542;NA20544;NA20589;NA20752;NA20761;NA20799;NA20801;NA20809	38	C
chr6	32546832	32546833	HG00174;HG00239;HG00261;HG00273;HG00321;HG00325;HG00372;NA06989;NA06994;NA07347;NA12272;NA12273;NA12275;NA12400;NA12749;NA12842;NA18498;NA18516;NA18517;NA18858;NA18861;NA18870;NA18908;NA18909;NA18910;NA18916;NA18934;NA19108;NA19114;NA19119;NA19130;NA19131;NA19147;NA19152;NA19160;NA19189;NA19190;NA19197;NA19207;NA19223;NA20517;NA20519;NA20520;NA20531;NA20540;NA20752;NA20754;NA20759;NA20768;NA20769…	65	C
chr6	32546837	32546838	HG00103;HG00114;HG00116;HG00125;HG00133;HG00136;HG00138;HG00151;HG00176;HG00178;HG00185;HG00189;HG00239;HG00246;HG00251;HG00256;HG00257;HG00261;HG00280;HG00284;HG00321;HG00327;HG00329;HG00330;HG00331;HG00335;HG00338;HG00342;HG00345;HG00372;NA06989;NA07037;NA07048;NA07051;NA07347;NA07357;NA11830;NA11894;NA11920;NA11930;NA11931;NA12045;NA12154;NA12155;NA12249;NA12272;NA12273;NA12275;NA12383;NA12400…	151	A
chr6	32546845	32546846	HG00116;HG00119;HG00124;HG00125;HG00133;HG00136;HG00176;HG00189;HG00232;HG00239;HG00246;HG00251;HG00253;HG00256;HG00257;HG00261;HG00263;HG00266;HG00280;HG00284;HG00327;HG00329;HG00330;HG00331;HG00335;HG00342;HG00372;NA06989;NA07000;NA07037;NA07347;NA07357;NA11830;NA11920;NA11995;NA12045;NA12154;NA12155;NA12249;NA12272;NA12273;NA12383;NA12400;NA12717;NA12751;NA12829;NA12842;NA18489;NA18498;NA18502…	123	C
chr6	32546862	32546863	HG00133;HG00143;HG00156;HG00158;HG00176;HG00236;HG00249;HG00256;HG00276;HG00313;HG00324;HG00330;HG00331;HG00335;HG00342;NA06989;NA06994;NA07037;NA07051;NA07357;NA11830;NA11920;NA11930;NA12043;NA12144;NA12154;NA12155;NA12249;NA12283;NA12489;NA12716;NA12751;NA18502;NA18511;NA19098;NA19099;NA19107;NA19108;NA19114;NA19119;NA19147;NA19256;NA20504;NA20505;NA20507;NA20508;NA20517;NA20519;NA20528;NA20540…	59	G
chr6	32546865	32546866	HG00124;HG00143;HG00146;HG00156;HG00158;HG00159;HG00174;HG00232;HG00236;HG00246;HG00249;HG00266;HG00276;HG00313;HG00321;HG00324;HG00325;HG00329;HG00339;NA06994;NA07051;NA11930;NA12043;NA12144;NA12283;NA12489;NA12716;NA12717;NA18499;NA18871;NA18873;NA18907;NA19098;NA19099;NA19107;NA19114;NA19256;NA20505;NA20512;NA20542;NA20544;NA20752;NA20756;NA20778;NA20787;NA20796;NA20798;NA20801;NA20809;NA20812…	51	T
chr6	32546878	32546879	HG00143;HG00156;HG00176;HG00249;HG00277;HG00324;HG00330;HG00331;NA06994;NA07037;NA07051;NA07357;NA11830;NA11930;NA12043;NA12144;NA12154;NA12155;NA12249;NA12283;NA12489;NA12716;NA12750;NA12751;NA18502;NA18511;NA18870;NA19098;NA19099;NA19107;NA19108;NA19114;NA19147;NA19256;NA20504;NA20505;NA20507;NA20508;NA20517;NA20518;NA20519;NA20528;NA20540;NA20752;NA20787;NA20798;NA20809;NA20812;NA20813	49	A
chr6	32549330	32549331	HG00096;HG00100;HG00108;HG00117;HG00125;HG00126;HG00131;HG00133;HG00136;HG00143;HG00148;HG00160;HG00176;HG00178;HG00183;HG00186;HG00187;HG00188;HG00231;HG00236;HG00242;HG00243;HG00244;HG00249;HG00256;HG00258;HG00259;HG00274;HG00277;HG00278;HG00312;HG00330;HG00331;HG00335;HG00342;HG01334;NA06989;NA07037;NA07051;NA07056;NA07357;NA11830;NA11892;NA11920;NA11930;NA12006;NA12058;NA12154;NA12155;NA12249…	85	C
chr6	32549339	32549340	HG00096;HG00100;HG00103;HG00108;HG00112;HG00117;HG00119;HG00125;HG00126;HG00131;HG00133;HG00136;HG00143;HG00148;HG00160;HG00176;HG00178;HG00182;HG00183;HG00185;HG00186;HG00187;HG00188;HG00189;HG00231;HG00236;HG00239;HG00242;HG00243;HG00244;HG00249;HG00251;HG00256;HG00258;HG00259;HG00274;HG00277;HG00278;HG00312;HG00330;HG00331;HG00335;HG00342;HG01334;NA06989;NA07037;NA07051;NA07056;NA07357;NA11830…	127	C
chr6	32549343	32549344	HG00096;HG00100;HG00108;HG00117;HG00125;HG00126;HG00131;HG00133;HG00136;HG00143;HG00148;HG00160;HG00176;HG00178;HG00183;HG00186;HG00187;HG00188;HG00231;HG00242;HG00243;HG00244;HG00249;HG00256;HG00258;HG00259;HG00274;HG00277;HG00278;HG00312;HG00330;HG00335;HG00342;HG01334;NA06989;NA07051;NA07357;NA11892;NA11920;NA11930;NA12006;NA12058;NA12155;NA12249;NA12342;NA12347;NA12718;NA12750;NA12751;NA12775…	78	T
chr6	32549367	32549368	HG00096;HG00100;HG00108;HG00117;HG00123;HG00125;HG00126;HG00127;HG00131;HG00133;HG00136;HG00142;HG00143;HG00148;HG00160;HG00176;HG00178;HG00183;HG00186;HG00187;HG00188;HG00231;HG00233;HG00236;HG00242;HG00243;HG00244;HG00249;HG00256;HG00258;HG00259;HG00262;HG00274;HG00277;HG00278;HG00309;HG00312;HG00330;HG00331;HG00335;HG00342;HG00366;HG00367;HG00373;HG00375;HG01334;NA06986;NA06989;NA06994;NA07037…	109	G
chr6	32549400	32549401	HG00127;HG00139;HG00155;HG00156;HG00159;HG00173;HG00179;HG00233;HG00267;HG00282;HG00285;HG00315;HG00319;HG00326;HG00336;HG00342;HG00361;HG00377;NA06986;NA06994;NA10851;NA11892;NA11893;NA11995;NA12004;NA12154;NA12155;NA12287;NA12546;NA12716;NA12718;NA12751;NA12763;NA18486;NA18951;NA19204;NA19256;NA20505;NA20512;NA20513;NA20524;NA20527;NA20528;NA20585;NA20759;NA20771;NA20774;NA20796;NA20809;NA20812…	51	T
chr6	32549463	32549464	HG00112;HG00125;HG00137;HG00146;HG00253;HG00257;HG00261;HG00272;HG00312;HG00334;HG00337;HG00345;HG00369;NA07357;NA11830;NA11995;NA12044;NA12154;NA12155;NA12383;NA12400;NA18508;NA18526;NA18861;NA18916;NA18917;NA18933;NA18951;NA19129;NA19152;NA19189;NA19197;NA19198;NA19223;NA19225;NA20502;NA20506;NA20508;NA20512;NA20516;NA20520;NA20525;NA20530;NA20531;NA20534;NA20536;NA20537;NA20582;NA20586;NA20588…	53	T
chr6	32549710	32549711	HG00117;HG00154;HG00187;HG00232;HG00233;HG00236;HG00244;HG00245;HG00259;HG00260;HG00324;HG00330;HG00373;NA06984;NA06994;NA07048;NA07357;NA11830;NA11892;NA12058;NA12155;NA12283;NA12286;NA12716;NA12749;NA12751;NA12761;NA12829;NA18511;NA19099;NA19247;NA20509;NA20515;NA20517;NA20519;NA20772;NA20774;NA20783;NA20801;NA20802;NA20809;NA20812;NA20813;NA20828	44	G
chr6	32550016	32550017	HG00096;HG00117;HG00127;HG00131;HG00152;HG00183;HG00187;HG00233;HG00236;HG00243;HG00244;HG00259;HG00285;HG00324;NA06984;NA06986;NA07037;NA07048;NA07051;NA10851;NA11843;NA11893;NA11930;NA12058;NA12154;NA12283;NA12286;NA12716;NA12749;NA12751;NA19147;NA19256;NA20513;NA20517;NA20528;NA20532;NA20768;NA20772;NA20783;NA20787;NA20809;NA20828	42	A
chr6	32550511	32550512	HG00112;HG00120;HG00150;HG00189;HG00239;HG00251;HG00257;HG00261;HG00265;HG00280;HG00337;NA07347;NA07357;NA11831;NA11894;NA11931;NA12154;NA12751;NA12842;NA12843;NA18489;NA18498;NA18499;NA18511;NA18526;NA18868;NA18912;NA18916;NA19130;NA19138;NA19171;NA19213;NA19223;NA20506;NA20525;NA20528;NA20530;NA20541;NA20543;NA20588;NA20768;NA20771;NA20783;NA20792;NA20799;NA20819	46	T
chr6	32551911	32551912	HG00114;HG00159;HG00178;HG00232;HG00276;HG00282;HG00335;HG00336;HG00361;HG00377;NA06986;NA06994;NA07037;NA07048;NA07051;NA07347;NA11894;NA11920;NA11931;NA12045;NA12249;NA12287;NA12716;NA12763;NA12830;NA12889;NA18486;NA18510;NA18519;NA18520;NA18870;NA18873;NA18907;NA18909;NA18916;NA18923;NA18934;NA19108;NA19119;NA19129;NA19138;NA19172;NA19190;NA19213;NA19223;NA19225;NA19247;NA20542;NA20585;NA20759…	61	A
chr6	32551937	32551938	HG00103;HG00114;HG00124;HG00232;HG00282;HG00323;HG00335;NA07037;NA07347;NA11894;NA11931;NA12045;NA12275;NA12830;NA18486;NA18498;NA18499;NA18510;NA18519;NA18523;NA18870;NA18907;NA18909;NA18916;NA18923;NA18933;NA18934;NA19093;NA19108;NA19119;NA19129;NA19190;NA19223;NA19225;NA19247;NA20542;NA20761;NA20778;NA20795;NA20796;NA20799;NA20807;NA20810	43	G
chr6	32551938	32551939	HG00103;HG00114;HG00124;HG00143;HG00187;HG00232;HG00282;HG00323;HG00335;NA06986;NA06994;NA07000;NA07037;NA07347;NA07357;NA10851;NA11894;NA11930;NA11931;NA12006;NA12043;NA12045;NA12144;NA12154;NA12275;NA12287;NA12341;NA12489;NA12716;NA12761;NA12778;NA12830;NA18486;NA18498;NA18499;NA18505;NA18510;NA18519;NA18870;NA18907;NA18909;NA18916;NA18923;NA18933;NA18934;NA19093;NA19099;NA19108;NA19114;NA19116…	74	G
chr6	32551969	32551970	HG00096;HG00114;HG00116;HG00124;HG00137;HG00179;HG00187;HG00232;HG00233;HG00245;HG00282;NA06984;NA06989;NA06994;NA07037;NA07357;NA10851;NA11830;NA11831;NA11843;NA11993;NA12004;NA12006;NA12043;NA12045;NA12144;NA12154;NA12249;NA12275;NA12283;NA12287;NA12340;NA12341;NA12383;NA12489;NA12716;NA12749;NA12761;NA12777;NA12778;NA12829;NA12830;NA12890;NA18499;NA18501;NA18508;NA18520;NA18523;NA18870;NA18912…	104	T
chr6	32551989	32551990	HG00133;HG00251;HG00282;NA07037;NA07056;NA11830;NA11831;NA11894;NA11930;NA12341;NA12749;NA12761;NA12830;NA12842;NA18489;NA18499;NA18510;NA18516;NA18522;NA18526;NA18868;NA19116;NA19200;NA19223;NA19236;NA19257;NA20507;NA20537;NA20539;NA20541;NA20543;NA20581;NA20585;NA20586;NA20757;NA20758;NA20760;NA20761;NA20770;NA20783;NA20787;NA20792;NA20803;NA20810;NA20811;NA20814;NA20828	47	T
chr6	32551994	32551995	HG00096;HG00124;HG00159;HG00187;HG00232;HG00233;HG00245;HG00321;HG00323;HG00335;HG00377;NA06984;NA06989;NA07037;NA07056;NA07357;NA10851;NA11830;NA11843;NA11894;NA11920;NA11930;NA12154;NA12249;NA12275;NA12283;NA12287;NA12341;NA12348;NA12489;NA12716;NA12749;NA12761;NA12763;NA12777;NA12778;NA12829;NA18499;NA18510;NA18868;NA18870;NA18873;NA18951;NA19093;NA19108;NA19119;NA19147;NA19236;NA20502;NA20504…	73	A
chr6	32551997	32551998	HG00124;HG00133;HG00187;HG00232;HG00233;HG00245;HG00251;HG00323;HG00335;HG00377;NA06984;NA06989;NA07000;NA07037;NA10851;NA11843;NA11894;NA11920;NA12154;NA12275;NA12283;NA12287;NA12341;NA12348;NA12716;NA12749;NA12761;NA12777;NA12778;NA12829;NA12830;NA12842;NA18489;NA18499;NA18510;NA18516;NA18526;NA18868;NA18870;NA18873;NA18912;NA18951;NA19093;NA19108;NA19116;NA19119;NA19147;NA19200;NA19223;NA19236…	79	G
chr6	32551998	32551999	HG00133;HG00251;HG00282;NA07000;NA07037;NA07056;NA11830;NA11831;NA11894;NA11930;NA12341;NA12749;NA12761;NA12830;NA12842;NA18489;NA18499;NA18510;NA18516;NA18526;NA18868;NA19116;NA19200;NA19223;NA19236;NA19257;NA20507;NA20537;NA20539;NA20543;NA20581;NA20585;NA20586;NA20758;NA20760;NA20761;NA20770;NA20783;NA20787;NA20803;NA20810;NA20811;NA20814;NA20828	44	T
chr6	32552015	32552016	HG00096;HG00143;HG00187;HG00233;HG00335;NA06984;NA06986;NA06989;NA07037;NA07051;NA07056;NA07357;NA10851;NA11830;NA11843;NA11930;NA12006;NA12043;NA12144;NA12154;NA12249;NA12283;NA12287;NA12341;NA12348;NA12716;NA12749;NA12777;NA12778;NA12890;NA18951;NA19099;NA19107;NA19108;NA19114;NA19119;NA19147;NA19172;NA19256;NA20504;NA20505;NA20507;NA20518;NA20519;NA20521;NA20532;NA20540;NA20581;NA20757;NA20760…	62	C
chr6	32552016	32552017	HG00124;NA07347;NA11920;NA12045;NA12275;NA12383;NA12842;NA18498;NA18504;NA18519;NA18870;NA18873;NA18907;NA18909;NA18916;NA18934;NA18951;NA19119;NA19129;NA19147;NA19209;NA19223;NA19225;NA20504;NA20520;NA20542;NA20544;NA20581;NA20586;NA20766;NA20768;NA20770;NA20785;NA20796;NA20799;NA20807;NA20811;NA20814;NA20819;NA20828	40	G
chr6	32552028	32552029	HG00096;HG00114;HG00116;HG00120;HG00133;HG00187;HG00233;HG00251;HG00323;HG00335;HG00377;NA06984;NA06986;NA06989;NA07037;NA07056;NA07347;NA07357;NA10851;NA11830;NA11843;NA11931;NA12043;NA12144;NA12249;NA12275;NA12282;NA12283;NA12287;NA12341;NA12348;NA12489;NA12716;NA12749;NA12761;NA12777;NA12778;NA12830;NA12890;NA18498;NA18499;NA18508;NA18519;NA18526;NA18858;NA18871;NA18873;NA18909;NA18916;NA18934…	98	A
chr6	32552038	32552039	HG00096;HG00143;HG00187;HG00233;NA06984;NA06986;NA07037;NA07056;NA07357;NA10851;NA11830;NA11843;NA11930;NA12043;NA12144;NA12154;NA12249;NA12283;NA12287;NA12348;NA12489;NA12716;NA12749;NA12777;NA12778;NA18951;NA19099;NA19108;NA19119;NA19147;NA20504;NA20505;NA20507;NA20518;NA20519;NA20521;NA20524;NA20532;NA20540;NA20757;NA20760;NA20768;NA20772;NA20787;NA20801;NA20809;NA20812;NA20826;NA20828	49	C
chr6	32552047	32552048	HG00096;HG00143;HG00187;HG00233;NA06984;NA06986;NA07037;NA07056;NA07357;NA10851;NA11830;NA11930;NA12043;NA12144;NA12154;NA12249;NA12283;NA12287;NA12348;NA12489;NA12716;NA12749;NA12777;NA12778;NA18951;NA19099;NA19108;NA19119;NA19147;NA20504;NA20505;NA20507;NA20518;NA20519;NA20521;NA20524;NA20532;NA20540;NA20581;NA20757;NA20760;NA20765;NA20772;NA20801;NA20809;NA20812;NA20826;NA20828	48	C
chr6	32552066	32552067	HG00096;HG00116;HG00143;HG00187;HG00245;HG00336;NA06984;NA06989;NA07000;NA07056;NA07357;NA11830;NA11930;NA11993;NA12004;NA12154;NA12249;NA12282;NA12283;NA12340;NA12341;NA12348;NA12489;NA12749;NA12763;NA12777;NA12830;NA12890;NA18498;NA18501;NA18508;NA18517;NA18522;NA18858;NA18870;NA18907;NA18909;NA18912;NA19099;NA19108;NA19129;NA19147;NA19190;NA19200;NA19209;NA19225;NA19257;NA20504;NA20505;NA20507…	73	C
chr6	32552074	32552075	HG00096;HG00245;NA06989;NA07000;NA07056;NA07357;NA11830;NA12154;NA12249;NA12275;NA12827;NA12829;NA12830;NA18486;NA18498;NA18499;NA18501;NA18508;NA18510;NA18519;NA18520;NA18522;NA18858;NA18870;NA18873;NA18907;NA18909;NA18912;NA18916;NA18923;NA18934;NA19108;NA19129;NA19138;NA19147;NA19190;NA19200;NA19209;NA19213;NA19225;NA19247;NA19257;NA20502;NA20503;NA20504;NA20507;NA20512;NA20516;NA20521;NA20527…	72	A
chr6	32552080	32552081	HG00124;HG00232;HG00245;NA06984;NA06989;NA07000;NA07347;NA11920;NA11930;NA12045;NA12275;NA12282;NA12341;NA12383;NA12749;NA12777;NA12829;NA12842;NA12890;NA18498;NA18510;NA18519;NA18526;NA18858;NA18870;NA18907;NA18909;NA18912;NA18916;NA18923;NA18933;NA18934;NA19099;NA19108;NA19129;NA19138;NA19147;NA19190;NA19209;NA19213;NA19223;NA19225;NA20502;NA20503;NA20504;NA20512;NA20516;NA20520;NA20527;NA20529…	72	A
chr6	32552091	32552092	HG00137;HG00143;HG00187;NA06984;NA06986;NA07347;NA07357;NA10851;NA12043;NA12044;NA12045;NA12144;NA12154;NA12249;NA12282;NA12287;NA12383;NA12830;NA12842;NA18486;NA18489;NA18502;NA18505;NA18508;NA18519;NA18522;NA18526;NA18858;NA18916;NA18923;NA18933;NA18934;NA19099;NA19200;NA19209;NA19223;NA19236;NA20504;NA20505;NA20506;NA20507;NA20519;NA20520;NA20524;NA20527;NA20532;NA20537;NA20540;NA20543;NA20758…	56	A
chr6	32557434	32557435	HG00114;HG00116;HG00120;HG00124;HG00141;HG00146;HG00149;HG00151;HG00156;HG00159;HG00173;HG00232;HG00246;HG00253;HG00263;HG00269;HG00271;HG00273;HG00282;HG00310;HG00311;HG00313;HG00321;HG00323;HG00339;HG00343;HG00346;NA11831;NA11894;NA11992;NA12043;NA12144;NA12275;NA12348;NA12489;NA12717;NA12761;NA12827;NA12829;NA12843;NA18486;NA18499;NA18505;NA18510;NA18519;NA18520;NA18868;NA18873;NA18923;NA18934…	73	A
chr6	32605163	32605164	HG00108;HG00131;HG00183;HG00246;HG00251;HG00272;HG00312;HG00335;NA06989;NA07056;NA11830;NA11894;NA12275;NA12716;NA18486;NA18499;NA18505;NA18517;NA18908;NA18909;NA18916;NA18917;NA18934;NA19129;NA19131;NA19171;NA19225;NA19248;NA20502;NA20503;NA20506;NA20508;NA20512;NA20516;NA20519;NA20528;NA20530;NA20531;NA20540;NA20544;NA20586;NA20589;NA20758;NA20768;NA20771;NA20774;NA20783;NA20795;NA20796;NA20797…	51	T
chr6	32605172	32605173	HG00108;HG00119;HG00131;HG00182;HG00183;HG00189;HG00245;HG00246;HG00261;HG00272;HG00273;HG00312;HG00335;NA06989;NA07056;NA07357;NA11830;NA11894;NA11931;NA11992;NA12154;NA12155;NA12275;NA12400;NA12716;NA12751;NA12761;NA12763;NA12842;NA18486;NA18499;NA18505;NA18517;NA18519;NA18908;NA18916;NA18917;NA18934;NA18951;NA19129;NA19138;NA19160;NA19171;NA19190;NA19225;NA19248;NA20502;NA20503;NA20506;NA20508…	78	T
chr6	32605188	32605189	HG00096;HG00114;HG00131;HG00159;HG00182;HG00246;HG00261;HG00272;HG00273;HG00321;HG00339;HG00369;NA07056;NA11830;NA11894;NA12275;NA12716;NA18486;NA18499;NA18505;NA18517;NA18519;NA18908;NA18916;NA18917;NA18934;NA19129;NA19138;NA19171;NA19190;NA19225;NA20502;NA20503;NA20512;NA20516;NA20517;NA20519;NA20520;NA20528;NA20541;NA20544;NA20581;NA20589;NA20754;NA20758;NA20759;NA20768;NA20770;NA20771;NA20774…	56	A
chr6	32609206	32609207	HG00114;HG00119;HG00122;HG00133;HG00136;HG00139;HG00146;HG00159;HG00174;HG00176;HG00182;HG00187;HG00189;HG00236;HG00242;HG00243;HG00246;HG00256;HG00257;HG00258;HG00272;HG00276;HG00277;HG00321;HG00331;HG00339;HG00343;HG00367;HG00369;HG00372;HG00373;HG01334;NA06994;NA07037;NA07048;NA07051;NA11894;NA11930;NA11931;NA12249;NA12275;NA12282;NA12283;NA12347;NA12716;NA12749;NA12761;NA12775;NA12889;NA18486…	100	C
chr6	32609211	32609212	HG00114;HG00119;HG00146;HG00159;HG00174;HG00189;HG00246;HG00257;HG00261;HG00272;HG00273;HG00321;HG00339;HG00343;HG00369;HG00372;NA07357;NA11894;NA11931;NA12154;NA12155;NA12275;NA12282;NA12400;NA12716;NA12761;NA12842;NA18486;NA18499;NA18519;NA18522;NA18861;NA18908;NA18916;NA18917;NA18923;NA18934;NA19116;NA19129;NA19138;NA19160;NA19171;NA19198;NA19225;NA19247;NA19257;NA20508;NA20525;NA20531;NA20543…	67	C
chr6	32609213	32609214	HG00114;HG00119;HG00146;HG00159;HG00174;HG00189;HG00246;HG00257;HG00261;HG00272;HG00273;HG00321;HG00339;HG00343;HG00369;HG00372;NA07357;NA11830;NA11894;NA11931;NA12154;NA12155;NA12275;NA12282;NA12400;NA12716;NA12761;NA12842;NA12843;NA18486;NA18499;NA18519;NA18522;NA18861;NA18871;NA18908;NA18916;NA18917;NA18923;NA18934;NA19116;NA19129;NA19138;NA19160;NA19171;NA19198;NA19225;NA19247;NA19257;NA20508…	72	G
chr6	32609215	32609216	HG00114;HG00119;HG00123;HG00139;HG00146;HG00159;HG00187;HG00189;HG00242;HG00246;HG00257;HG00261;HG00272;HG00273;HG00321;HG00339;HG00343;HG00367;HG00369;HG00372;HG00373;NA06994;NA07048;NA07051;NA07357;NA11894;NA11920;NA11930;NA11931;NA12154;NA12249;NA12275;NA12282;NA12400;NA12716;NA12761;NA12842;NA12843;NA12889;NA18486;NA18499;NA18519;NA18522;NA18861;NA18908;NA18916;NA18917;NA18923;NA18934;NA19116…	79	G
chr6	32609285	32609286	HG00136;HG00160;HG00187;HG00236;HG00242;HG00243;HG00249;HG00251;HG00256;HG00260;HG00274;HG00284;HG00324;HG00330;HG00331;HG00334;HG00373;HG01334;NA06994;NA07347;NA11892;NA12249;NA12282;NA12283;NA12347;NA12348;NA12400;NA12749;NA12775;NA18508;NA18511;NA18909;NA19098;NA19108;NA19114;NA19119;NA19130;NA19131;NA19147;NA19213;NA19256;NA20509;NA20524;NA20532;NA20752;NA20758;NA20773;NA20786;NA20787;NA20797…	55	C
chr6	32609311	32609312	HG00119;HG00133;HG00136;HG00159;HG00174;HG00187;HG00236;HG00242;HG00243;HG00246;HG00249;HG00256;HG00257;HG00258;HG00260;HG00273;HG00276;HG00277;HG00313;HG00321;HG00324;HG00325;HG00330;HG00331;HG00339;HG00367;HG00373;HG00375;HG01334;NA06994;NA07037;NA07048;NA11894;NA11930;NA11931;NA12282;NA12283;NA12347;NA12348;NA12400;NA12489;NA12749;NA12775;NA12889;NA18511;NA18520;NA18912;NA18916;NA18923;NA19098…	76	A
chr6	32609745	32609746	HG00117;HG00126;HG00133;HG00148;HG00149;HG00150;HG00154;HG00156;HG00158;HG00160;HG00178;HG00186;HG00187;HG00188;HG00233;HG00236;HG00243;HG00249;HG00258;HG00260;HG00276;HG00277;HG00309;HG00312;HG00313;HG00324;HG00331;HG00342;HG00367;HG00375;HG01334;NA06994;NA07037;NA07048;NA07051;NA07056;NA11830;NA11892;NA11920;NA11930;NA12006;NA12043;NA12144;NA12155;NA12249;NA12283;NA12348;NA12749;NA12750;NA12751…	89	C
chr6	32609951	32609952	HG00114;HG00117;HG00119;HG00146;HG00182;HG00189;HG00245;HG00246;HG00253;HG00257;HG00272;HG00273;HG00345;NA07056;NA11831;NA11894;NA11992;NA12155;NA12275;NA12282;NA12716;NA12751;NA12761;NA12763;NA12842;NA12843;NA18486;NA18499;NA18519;NA18526;NA18908;NA18934;NA19129;NA19137;NA19138;NA19160;NA19171;NA19198;NA19225;NA19247;NA20502;NA20506;NA20508;NA20512;NA20525;NA20527;NA20530;NA20541;NA20543;NA20544…	69	T
chr6	32609968	32609969	HG00114;HG00117;HG00119;HG00137;HG00146;HG00151;HG00182;HG00188;HG00189;HG00245;HG00246;HG00253;HG00257;HG00261;HG00272;HG00273;HG00345;NA07056;NA11831;NA11894;NA11931;NA11992;NA12275;NA12282;NA12716;NA12761;NA12763;NA12842;NA12843;NA18486;NA18499;NA18519;NA18526;NA18908;NA18909;NA18916;NA18917;NA18934;NA19129;NA19130;NA19131;NA19138;NA19160;NA19171;NA19198;NA19225;NA19247;NA20502;NA20503;NA20506…	80	T
chr6	32609973	32609974	HG00114;HG00117;HG00119;HG00137;HG00146;HG00151;HG00182;HG00188;HG00189;HG00245;HG00246;HG00253;HG00257;HG00261;HG00272;HG00273;HG00345;NA07056;NA11831;NA11894;NA11931;NA11992;NA12275;NA12282;NA12716;NA12761;NA12763;NA12842;NA12843;NA18486;NA18499;NA18519;NA18908;NA18909;NA18916;NA18917;NA18934;NA19129;NA19130;NA19131;NA19138;NA19160;NA19171;NA19198;NA19225;NA19247;NA20502;NA20503;NA20506;NA20508…	79	T
chr6	32610007	32610008	HG00126;HG00133;HG00143;HG00149;HG00154;HG00156;HG00158;HG00176;HG00187;HG00188;HG00233;HG00236;HG00243;HG00245;HG00249;HG00256;HG00258;HG00260;HG00277;HG00313;HG00324;HG00330;HG00331;HG00373;HG00375;NA06994;NA07037;NA07048;NA07051;NA07056;NA11930;NA12006;NA12249;NA12283;NA12347;NA12348;NA12749;NA12750;NA12775;NA18520;NA19098;NA19107;NA19108;NA19114;NA19147;NA20505;NA20507;NA20518;NA20752;NA20787…	57	C
chr6	32610008	32610009	HG00126;HG00133;HG00143;HG00149;HG00154;HG00156;HG00158;HG00176;HG00187;HG00233;HG00236;HG00243;HG00249;HG00256;HG00258;HG00260;HG00277;HG00313;HG00324;HG00330;HG00331;HG00373;HG00375;NA06994;NA07037;NA07048;NA07051;NA07347;NA11930;NA12006;NA12249;NA12283;NA12347;NA12348;NA12749;NA12750;NA12775;NA18520;NA18923;NA19098;NA19107;NA19108;NA19114;NA19147;NA19207;NA20505;NA20507;NA20518;NA20537;NA20752…	58	C
chr6	32610735	32610736	HG00133;HG00136;HG00154;HG00158;HG00187;HG00233;HG00242;HG00256;HG00258;HG00260;HG00276;HG00309;HG00313;HG00324;HG00330;HG00331;HG00367;HG00373;HG00375;HG01334;NA06994;NA07037;NA07051;NA11830;NA11892;NA11920;NA12006;NA12249;NA12283;NA12347;NA12348;NA12749;NA12750;NA18502;NA18508;NA18511;NA18871;NA18951;NA19098;NA19099;NA19108;NA19147;NA19190;NA19213;NA19256;NA20505;NA20507;NA20508;NA20519;NA20521…	61	G
chr6	32610756	32610757	HG00133;HG00136;HG00143;HG00158;HG00176;HG00178;HG00187;HG00231;HG00236;HG00243;HG00249;HG00256;HG00277;HG00330;HG00373;HG01334;NA07037;NA07051;NA11930;NA12006;NA12249;NA12347;NA12750;NA12775;NA12889;NA12891;NA18502;NA18511;NA18912;NA18934;NA19099;NA19107;NA19108;NA19114;NA19256;NA20502;NA20505;NA20507;NA20512;NA20518;NA20766;NA20771;NA20798;NA20803;NA20826	45	A
chr6	32610768	32610769	HG00133;HG00136;HG00143;HG00158;HG00176;HG00178;HG00187;HG00231;HG00236;HG00243;HG00249;HG00256;HG00277;HG00330;HG00373;HG01334;NA07037;NA07051;NA11930;NA12249;NA12347;NA12750;NA12775;NA12889;NA12891;NA18502;NA18511;NA18856;NA18912;NA19099;NA19107;NA19108;NA19114;NA19256;NA20502;NA20505;NA20507;NA20512;NA20518;NA20766;NA20771;NA20798;NA20803;NA20826	44	A
chr6	32610824	32610825	HG00133;HG00143;HG00158;HG00178;HG00233;HG00236;HG00260;HG00276;HG00277;HG00313;HG00324;HG00331;HG00375;HG01334;NA07037;NA07051;NA07357;NA11920;NA12249;NA12275;NA12283;NA12348;NA12489;NA12749;NA12775;NA18511;NA18522;NA18912;NA19098;NA19099;NA19107;NA19108;NA19137;NA19147;NA19256;NA20504;NA20505;NA20506;NA20507;NA20752;NA20787;NA20798;NA20801;NA20803;NA20809;NA20812	46	A
chr6	32610859	32610860	HG00133;HG00148;HG00149;HG00158;HG00178;HG00242;HG00324;HG00330;HG01334;NA06994;NA07048;NA07051;NA07357;NA11830;NA11920;NA12043;NA12249;NA12348;NA12489;NA18508;NA18853;NA18871;NA18951;NA19099;NA19108;NA19114;NA19190;NA19248;NA20505;NA20507;NA20519;NA20521;NA20524;NA20528;NA20540;NA20581;NA20752;NA20765;NA20768;NA20770;NA20787;NA20801;NA20802;NA20803;NA20804;NA20812	46	G
chr6	32610862	32610863	HG00133;HG00148;HG00149;HG00158;HG00178;HG00242;HG00324;HG00330;HG01334;NA06994;NA07048;NA07051;NA07357;NA11830;NA11920;NA12043;NA12249;NA12348;NA12489;NA18508;NA18853;NA18871;NA18951;NA19099;NA19108;NA19114;NA19190;NA19248;NA20505;NA20507;NA20519;NA20521;NA20524;NA20528;NA20540;NA20581;NA20752;NA20765;NA20768;NA20770;NA20787;NA20801;NA20802;NA20803;NA20804;NA20812	46	A
chr6	32610907	32610908	HG00253;HG00266;HG00272;HG00339;HG00345;HG00372;NA07357;NA11894;NA12282;NA12400;NA12763;NA12842;NA12843;NA18486;NA18499;NA18508;NA18923;NA19116;NA19138;NA19160;NA19171;NA19190;NA19248;NA19257;NA20502;NA20510;NA20519;NA20520;NA20521;NA20524;NA20528;NA20534;NA20538;NA20543;NA20765;NA20768;NA20770;NA20785;NA20795;NA20796;NA20797;NA20799;NA20802;NA20804	44	C
chr6	32610933	32610934	HG00158;HG00178;HG00236;HG00243;HG00277;HG00324;HG00330;HG00331;HG00373;NA06994;NA07037;NA07048;NA07051;NA11930;NA12043;NA12249;NA12347;NA12348;NA12489;NA12750;NA12775;NA18508;NA18511;NA18517;NA18871;NA19108;NA19114;NA19147;NA19190;NA19213;NA19248;NA19256;NA20504;NA20507;NA20519;NA20521;NA20524;NA20540;NA20581;NA20752;NA20768;NA20770;NA20787;NA20801;NA20804;NA20809;NA20813	47	A
chr6	32610934	32610935	HG00158;HG00178;HG00236;HG00243;HG00253;HG00272;HG00273;HG00277;HG00324;HG00330;HG00331;HG00339;HG00345;NA06994;NA07037;NA07048;NA07051;NA07357;NA11894;NA11930;NA12043;NA12249;NA12282;NA12347;NA12348;NA12489;NA12716;NA12750;NA12775;NA12842;NA12843;NA18499;NA18511;NA18923;NA19108;NA19114;NA19147;NA19160;NA19198;NA19213;NA19256;NA20502;NA20504;NA20528;NA20538;NA20544;NA20752;NA20787;NA20795;NA20799…	53	A
chr6	32611002	32611003	HG00137;HG00173;HG00174;HG00247;HG00266;HG00271;HG00272;HG00273;HG00325;HG00339;HG00343;NA11831;NA11894;NA11931;NA11992;NA12282;NA12400;NA12716;NA12761;NA12842;NA12843;NA18499;NA18504;NA18505;NA18507;NA18508;NA18861;NA18923;NA19116;NA19160;NA19190;NA19198;NA19248;NA19257;NA20502;NA20503;NA20506;NA20510;NA20519;NA20520;NA20534;NA20538;NA20541;NA20544;NA20581;NA20586;NA20756;NA20768;NA20770;NA20771…	54	A
chr6	32611011	32611012	HG00136;HG00137;HG00158;HG00173;HG00174;HG00178;HG00247;HG00256;HG00258;HG00266;HG00271;HG00272;HG00273;HG00325;HG00331;HG00339;HG00343;NA11831;NA11894;NA11931;NA11992;NA12043;NA12282;NA12400;NA12489;NA12716;NA12761;NA12763;NA12842;NA12843;NA18499;NA18505;NA18507;NA18861;NA18923;NA19114;NA19116;NA19160;NA19198;NA19247;NA19256;NA19257;NA20502;NA20503;NA20506;NA20507;NA20510;NA20512;NA20518;NA20520…	63	A
chr6	32611020	32611021	HG00137;HG00173;HG00174;HG00247;HG00266;HG00271;HG00272;HG00273;HG00325;HG00339;HG00343;NA11831;NA11894;NA11931;NA11992;NA12282;NA12400;NA12716;NA12761;NA12763;NA12842;NA12843;NA18499;NA18505;NA18507;NA18508;NA18523;NA18861;NA18923;NA19116;NA19160;NA19190;NA19198;NA19225;NA19247;NA19248;NA19257;NA20502;NA20503;NA20510;NA20516;NA20519;NA20520;NA20521;NA20534;NA20535;NA20538;NA20540;NA20541;NA20544…	61	T
chr6	32611028	32611029	HG00133;HG00136;HG00137;HG00143;HG00158;HG00173;HG00174;HG00178;HG00247;HG00249;HG00256;HG00258;HG00266;HG00271;HG00272;HG00273;HG00325;HG00330;HG00331;HG00339;HG00343;HG00373;HG00375;NA07037;NA07051;NA11831;NA11894;NA11931;NA12043;NA12144;NA12249;NA12282;NA12348;NA12400;NA12489;NA12716;NA12750;NA12761;NA12763;NA12842;NA12843;NA18486;NA18499;NA18502;NA18505;NA18507;NA18523;NA18861;NA19107;NA19108…	86	T
chr6	32611033	32611034	HG00133;HG00136;HG00143;HG00158;HG00178;HG00249;HG00256;HG00258;HG00330;HG00331;HG00375;NA07037;NA07051;NA12043;NA12144;NA12249;NA12348;NA12489;NA12750;NA18502;NA18508;NA18871;NA19107;NA19108;NA19114;NA19147;NA19190;NA19248;NA19256;NA20504;NA20505;NA20507;NA20518;NA20519;NA20521;NA20540;NA20581;NA20765;NA20768;NA20770;NA20787;NA20801;NA20802;NA20803;NA20809;NA20812;NA20813	47	T
chr6	32611039	32611040	HG00137;HG00173;HG00174;HG00189;HG00247;HG00266;HG00271;HG00272;HG00273;HG00325;HG00339;HG00343;NA11831;NA11894;NA11931;NA12282;NA12400;NA12716;NA12761;NA12763;NA12842;NA12843;NA18486;NA18499;NA18505;NA18507;NA18508;NA18517;NA18523;NA18861;NA18871;NA19116;NA19129;NA19138;NA19160;NA19190;NA19198;NA19225;NA19247;NA19248;NA19257;NA20502;NA20503;NA20510;NA20516;NA20519;NA20520;NA20521;NA20535;NA20538…	67	C
chr6	32611067	32611068	HG00143;HG00158;HG00178;HG00233;HG00243;HG00249;HG00256;HG00330;HG00375;HG01334;NA07051;NA07357;NA11930;NA12249;NA12489;NA18502;NA18508;NA18517;NA18871;NA19107;NA19108;NA19114;NA19190;NA19213;NA19248;NA19256;NA20505;NA20507;NA20518;NA20540;NA20581;NA20768;NA20770;NA20787;NA20801;NA20803;NA20809;NA20812;NA20813	39	A
chr6	32611082	32611083	HG00182;HG00271;HG00273;HG00325;HG00339;HG00343;NA07357;NA11831;NA11894;NA11931;NA12282;NA12716;NA12763;NA12842;NA12843;NA18486;NA18505;NA18507;NA18508;NA18517;NA18523;NA18861;NA18871;NA19116;NA19129;NA19138;NA19190;NA19248;NA19257;NA20502;NA20503;NA20510;NA20520;NA20525;NA20527;NA20530;NA20535;NA20540;NA20541;NA20581;NA20586;NA20589;NA20756;NA20768;NA20769;NA20770;NA20771;NA20774;NA20792;NA20795…	52	T
chr6	32611083	32611084	HG00182;HG00271;HG00273;HG00339;HG00343;NA07357;NA11831;NA11894;NA11931;NA12282;NA12716;NA12763;NA12842;NA12843;NA18486;NA18505;NA18507;NA18508;NA18517;NA18523;NA18861;NA18871;NA19116;NA19129;NA19138;NA19190;NA19257;NA20502;NA20503;NA20510;NA20519;NA20520;NA20525;NA20527;NA20530;NA20535;NA20540;NA20541;NA20581;NA20586;NA20589;NA20756;NA20768;NA20769;NA20770;NA20771;NA20774;NA20792;NA20795;NA20797…	51	A
chr6	32611116	32611117	HG00182;HG00253;HG00256;HG00271;HG00273;HG00276;HG00330;HG00343;HG00375;NA07051;NA11831;NA11894;NA12249;NA12282;NA12716;NA12761;NA12842;NA18486;NA18502;NA18505;NA18519;NA18523;NA18861;NA18916;NA19107;NA19114;NA19116;NA19137;NA19198;NA19256;NA19257;NA20502;NA20503;NA20505;NA20506;NA20507;NA20518;NA20520;NA20525;NA20530;NA20589;NA20769;NA20771;NA20774;NA20792;NA20799;NA20803;NA20812;NA20813	49	T
chr6	32611127	32611128	HG00173;HG00174;HG00182;HG00253;HG00266;HG00271;HG00273;HG00325;NA11831;NA11894;NA12282;NA12716;NA12761;NA12842;NA12843;NA18486;NA18499;NA18505;NA18508;NA18517;NA18519;NA18523;NA18861;NA18871;NA18916;NA19116;NA19137;NA19190;NA19198;NA19225;NA19257;NA20502;NA20503;NA20506;NA20510;NA20512;NA20519;NA20520;NA20524;NA20525;NA20530;NA20540;NA20541;NA20581;NA20589;NA20768;NA20769;NA20770;NA20771;NA20774…	52	C
chr6	32611134	32611135	HG00173;HG00174;HG00182;HG00253;HG00266;HG00271;HG00273;HG00325;NA07357;NA11831;NA11894;NA12282;NA12716;NA12842;NA12843;NA18486;NA18499;NA18505;NA18508;NA18517;NA18519;NA18523;NA18861;NA18871;NA18916;NA19116;NA19137;NA19138;NA19190;NA19198;NA19225;NA19257;NA20502;NA20503;NA20506;NA20510;NA20512;NA20519;NA20520;NA20524;NA20525;NA20528;NA20530;NA20534;NA20540;NA20541;NA20581;NA20589;NA20768;NA20769…	55	C
chr6	32611144	32611145	HG00143;HG00178;HG00256;HG00276;HG00277;HG00331;HG00375;NA07051;NA07357;NA12043;NA12144;NA12249;NA12347;NA12750;NA18502;NA18508;NA18517;NA18520;NA18871;NA19099;NA19107;NA19114;NA19119;NA19190;NA20504;NA20505;NA20507;NA20518;NA20519;NA20528;NA20540;NA20544;NA20581;NA20768;NA20770;NA20798;NA20802;NA20803;NA20809;NA20812;NA20813	41	T
chr6	32611146	32611147	HG00173;HG00174;HG00182;HG00189;HG00247;HG00253;HG00257;HG00266;HG00271;HG00273;HG00325;HG00339;NA07357;NA11831;NA11894;NA11992;NA12282;NA12716;NA12842;NA12843;NA18486;NA18499;NA18504;NA18505;NA18507;NA18508;NA18517;NA18519;NA18523;NA18861;NA18871;NA18916;NA19116;NA19137;NA19138;NA19171;NA19190;NA19198;NA19225;NA19247;NA19257;NA20502;NA20503;NA20506;NA20510;NA20512;NA20516;NA20519;NA20520;NA20525…	70	T
chr6	32611151	32611152	HG00136;HG00143;HG00178;HG00236;HG00256;HG00276;HG00277;HG00331;HG00375;NA07051;NA07357;NA11930;NA12043;NA12144;NA12249;NA12347;NA12750;NA18502;NA18508;NA18517;NA18520;NA18871;NA19099;NA19107;NA19114;NA19119;NA19190;NA19213;NA20504;NA20505;NA20507;NA20518;NA20519;NA20528;NA20540;NA20544;NA20581;NA20768;NA20770;NA20798;NA20802;NA20803;NA20809;NA20812;NA20813	45	G
chr6	32611169	32611170	HG00133;HG00136;HG00141;HG00143;HG00146;HG00148;HG00173;HG00174;HG00178;HG00182;HG00189;HG00236;HG00247;HG00249;HG00256;HG00257;HG00266;HG00271;HG00276;HG00277;HG00324;HG00325;HG00331;HG00339;HG00375;NA07037;NA07051;NA11831;NA11894;NA11930;NA11992;NA12006;NA12043;NA12144;NA12249;NA12347;NA12489;NA12716;NA12750;NA12775;NA12842;NA12843;NA18486;NA18499;NA18502;NA18504;NA18505;NA18507;NA18511;NA18520…	111	C
chr6	32611175	32611176	HG00146;HG00173;HG00174;HG00182;HG00189;HG00247;HG00257;HG00266;HG00271;HG00325;HG00339;NA07357;NA11831;NA11894;NA11992;NA12716;NA12842;NA12843;NA18486;NA18499;NA18504;NA18505;NA18507;NA18508;NA18517;NA18522;NA18523;NA18861;NA18871;NA18908;NA18916;NA19116;NA19137;NA19138;NA19160;NA19171;NA19190;NA19198;NA19225;NA19247;NA19257;NA20502;NA20503;NA20506;NA20510;NA20512;NA20516;NA20517;NA20519;NA20520…	79	G
chr6	32611180	32611181	HG00126;HG00133;HG00136;HG00141;HG00143;HG00148;HG00154;HG00178;HG00187;HG00236;HG00249;HG00256;HG00276;HG00277;HG00324;HG00331;HG00375;NA06994;NA07037;NA07051;NA07357;NA11930;NA12006;NA12043;NA12144;NA12249;NA12347;NA12489;NA12750;NA12775;NA18502;NA18508;NA18511;NA18517;NA18520;NA18871;NA19099;NA19107;NA19108;NA19114;NA19119;NA19147;NA19190;NA19213;NA20504;NA20505;NA20507;NA20517;NA20518;NA20519…	67	G
chr6	32611194	32611195	HG00173;HG00174;HG00189;HG00246;HG00247;HG00257;HG00261;HG00266;HG00271;HG00325;HG00339;NA07357;NA11894;NA12400;NA12716;NA12763;NA12843;NA18486;NA18499;NA18507;NA18508;NA18517;NA18522;NA18523;NA18861;NA18871;NA18908;NA18916;NA19116;NA19137;NA19138;NA19160;NA19171;NA19190;NA19198;NA19225;NA19247;NA19257;NA20502;NA20503;NA20506;NA20510;NA20512;NA20516;NA20517;NA20519;NA20520;NA20521;NA20525;NA20527…	74	T
chr6	32611215	32611216	HG00173;HG00174;HG00246;HG00271;HG00339;NA12400;NA12763;NA18486;NA18499;NA18507;NA18508;NA18517;NA18522;NA18523;NA18861;NA18871;NA18908;NA19116;NA19137;NA19138;NA19160;NA19171;NA19190;NA19198;NA19225;NA19247;NA19257;NA20502;NA20503;NA20510;NA20512;NA20516;NA20517;NA20519;NA20521;NA20524;NA20528;NA20534;NA20535;NA20538;NA20540;NA20544;NA20754;NA20756;NA20765;NA20766;NA20768;NA20769;NA20770;NA20771…	59	A
chr6	32611228	32611229	HG00126;HG00133;HG00136;HG00137;HG00141;HG00143;HG00146;HG00154;HG00174;HG00176;HG00187;HG00189;HG00236;HG00243;HG00246;HG00249;HG00253;HG00256;HG00257;HG00258;HG00260;HG00261;HG00266;HG00271;HG00272;HG00276;HG00277;HG00313;HG00324;HG00325;HG00331;HG00339;HG00375;HG01334;NA06994;NA07037;NA07051;NA11831;NA11894;NA11920;NA11930;NA11992;NA12006;NA12043;NA12144;NA12249;NA12282;NA12283;NA12347;NA12348…	129	G
chr6	32611233	32611234	HG00126;HG00133;HG00136;HG00141;HG00143;HG00154;HG00176;HG00187;HG00236;HG00243;HG00249;HG00256;HG00258;HG00260;HG00276;HG00277;HG00313;HG00324;HG00375;HG01334;NA06994;NA07051;NA07357;NA11920;NA11930;NA12006;NA12043;NA12144;NA12249;NA12283;NA12348;NA12489;NA12749;NA12750;NA12775;NA18502;NA18508;NA18511;NA18517;NA18520;NA18871;NA19098;NA19099;NA19107;NA19108;NA19114;NA19119;NA19147;NA19190;NA19213…	67	C
chr6	32611242	32611243	HG00126;HG00133;HG00136;HG00143;HG00154;HG00176;HG00187;HG00231;HG00236;HG00243;HG00249;HG00256;HG00258;HG00260;HG00276;HG00277;HG00313;HG00375;HG01334;NA06994;NA07051;NA07357;NA11920;NA11930;NA12006;NA12043;NA12144;NA12249;NA12283;NA12348;NA12489;NA12749;NA12750;NA12775;NA18502;NA18508;NA18511;NA18517;NA18520;NA18871;NA19098;NA19099;NA19107;NA19108;NA19114;NA19119;NA19147;NA19190;NA19213;NA20504…	67	C
chr6	32611254	32611255	HG00119;HG00137;HG00146;HG00174;HG00189;HG00246;HG00253;HG00257;HG00261;HG00266;HG00271;HG00272;HG00273;HG00325;HG00339;NA07357;NA11831;NA11894;NA11992;NA12282;NA12400;NA12716;NA12751;NA12761;NA12763;NA12842;NA12843;NA18486;NA18499;NA18505;NA18507;NA18508;NA18517;NA18519;NA18522;NA18523;NA18861;NA18871;NA18916;NA19116;NA19137;NA19138;NA19160;NA19171;NA19190;NA19225;NA19247;NA19257;NA20502;NA20503…	84	C
chr6	32611259	32611260	HG00126;HG00133;HG00136;HG00176;HG00187;HG00231;HG00236;HG00243;HG00256;HG00258;HG00260;HG00276;HG00277;HG00331;HG00375;HG01334;NA07051;NA07357;NA11920;NA11930;NA12043;NA12144;NA12249;NA12283;NA12489;NA12749;NA12750;NA12751;NA12775;NA18502;NA18508;NA18511;NA18517;NA18520;NA18871;NA19098;NA19099;NA19107;NA19108;NA19114;NA19119;NA19147;NA19190;NA19213;NA20504;NA20505;NA20507;NA20517;NA20518;NA20519…	58	A
chr6	32611264	32611265	HG00126;HG00133;HG00136;HG00176;HG00187;HG00231;HG00236;HG00243;HG00256;HG00258;HG00260;HG00276;HG00277;HG00375;HG01334;NA07051;NA07357;NA11920;NA11930;NA12043;NA12144;NA12249;NA12283;NA12489;NA12750;NA12751;NA12775;NA18502;NA18508;NA18511;NA18517;NA18520;NA18871;NA19098;NA19099;NA19107;NA19108;NA19114;NA19119;NA19147;NA19190;NA19213;NA20504;NA20505;NA20507;NA20517;NA20518;NA20519;NA20521;NA20528…	56	C
chr6	32611274	32611275	HG00119;HG00137;HG00146;HG00174;HG00189;HG00257;HG00261;HG00263;HG00266;HG00271;HG00272;HG00273;HG00325;HG00339;NA11831;NA11894;NA11992;NA12282;NA12400;NA12751;NA12761;NA12763;NA12842;NA12843;NA18486;NA18499;NA18505;NA18507;NA18508;NA18517;NA18519;NA18522;NA18861;NA18871;NA18916;NA19116;NA19137;NA19160;NA19171;NA19190;NA19225;NA19247;NA19257;NA20502;NA20503;NA20506;NA20510;NA20512;NA20516;NA20517…	76	C
chr6	32611288	32611289	HG00119;HG00126;HG00133;HG00136;HG00137;HG00174;HG00176;HG00187;HG00236;HG00243;HG00256;HG00257;HG00258;HG00261;HG00263;HG00266;HG00271;HG00272;HG00276;HG00277;HG00325;HG00339;HG01334;NA07051;NA11831;NA11894;NA11930;NA11992;NA12043;NA12144;NA12249;NA12283;NA12348;NA12400;NA12489;NA12716;NA12750;NA12763;NA12775;NA12842;NA12843;NA18486;NA18499;NA18502;NA18505;NA18507;NA18511;NA18519;NA18520;NA18522…	101	A
chr6	32611301	32611302	HG00119;HG00126;HG00133;HG00137;HG00187;HG00243;HG00253;HG00256;HG00257;HG00258;HG00263;HG00266;HG00271;HG00272;HG00276;HG00339;NA07051;NA11894;NA11930;NA11931;NA11992;NA12144;NA12249;NA12283;NA12348;NA12400;NA12775;NA12842;NA12843;NA18486;NA18499;NA18502;NA18507;NA18520;NA18522;NA18861;NA18916;NA19099;NA19107;NA19108;NA19114;NA19138;NA19147;NA19160;NA19225;NA19247;NA19257;NA20502;NA20503;NA20504…	73	G
chr6	32611308	32611309	HG00119;HG00137;HG00253;HG00263;HG00266;HG00271;HG00272;HG00339;NA11894;NA11931;NA11992;NA12400;NA12842;NA12843;NA18486;NA18499;NA18507;NA18508;NA18522;NA18861;NA18916;NA19138;NA19160;NA19225;NA19247;NA19257;NA20502;NA20503;NA20506;NA20512;NA20516;NA20519;NA20520;NA20525;NA20527;NA20530;NA20540;NA20541;NA20543;NA20754;NA20759;NA20768;NA20771;NA20785;NA20795;NA20797	46	C
chr6	32611314	32611315	HG00119;HG00126;HG00133;HG00137;HG00187;HG00243;HG00253;HG00256;HG00258;HG00263;HG00266;HG00271;HG00276;HG00277;HG00339;NA07051;NA11894;NA11930;NA11931;NA11992;NA12043;NA12144;NA12249;NA12348;NA12400;NA12750;NA12775;NA12842;NA12843;NA18486;NA18499;NA18502;NA18507;NA18520;NA18522;NA18861;NA18916;NA19099;NA19107;NA19108;NA19114;NA19119;NA19138;NA19147;NA19160;NA19213;NA19225;NA19247;NA19257;NA20502…	72	C
chr6	32611340	32611341	HG00126;HG00137;HG00158;HG00187;HG00236;HG00253;HG00256;HG00258;HG00263;HG00266;HG00276;HG00277;NA07051;NA11894;NA11930;NA11992;NA12043;NA12144;NA12249;NA12282;NA12347;NA12348;NA12489;NA12750;NA12775;NA12843;NA18502;NA18511;NA18520;NA19098;NA19107;NA19108;NA19114;NA19116;NA19119;NA19147;NA19257;NA20504;NA20505;NA20506;NA20507;NA20516;NA20518;NA20752;NA20787;NA20798;NA20812;NA20826	48	G
chr6	32611508	32611509	HG00126;HG00141;HG00174;HG00189;HG00236;HG00243;HG00256;HG00261;HG00271;HG00339;HG00345;HG01334;NA07037;NA11831;NA11894;NA11920;NA11930;NA11992;NA12043;NA12283;NA12348;NA12400;NA12489;NA12749;NA12750;NA12761;NA12842;NA12889;NA18505;NA18861;NA18916;NA18923;NA19098;NA19160;NA19247;NA19257;NA20503;NA20516;NA20530;NA20758;NA20769;NA20774;NA20796;NA20812;NA20819	45	T
chr6	32611509	32611510	HG00126;HG00141;HG00174;HG00189;HG00236;HG00243;HG00256;HG00261;HG00271;HG00339;HG00345;HG01334;NA07037;NA11831;NA11894;NA11920;NA11930;NA11992;NA12043;NA12283;NA12348;NA12400;NA12489;NA12749;NA12750;NA12761;NA12842;NA12889;NA18505;NA18861;NA18916;NA18923;NA19098;NA19160;NA19247;NA19257;NA20503;NA20516;NA20530;NA20758;NA20769;NA20774;NA20796;NA20812;NA20819	45	G
chr6	32611804	32611805	HG00119;HG00126;HG00146;HG00151;HG00189;HG00233;HG00249;HG00253;HG00266;HG00271;NA07037;NA07048;NA07051;NA11894;NA11920;NA11930;NA12043;NA12249;NA12282;NA12283;NA12348;NA12489;NA12716;NA12843;NA12889;NA18502;NA18505;NA18511;NA18519;NA18520;NA19099;NA19108;NA19114;NA19116;NA19147;NA19213;NA19257;NA20504;NA20507;NA20510;NA20516;NA20518;NA20525;NA20530;NA20541;NA20543;NA20586;NA20589;NA20754;NA20759…	55	T
chr6	32612002	32612003	HG00126;HG00141;HG00143;HG00148;HG00149;HG00154;HG00156;HG00158;HG00182;HG00236;HG00246;HG00247;HG00258;HG00260;HG00281;HG00309;HG00313;HG00321;HG00324;HG00325;HG00330;HG00339;HG00343;HG00345;HG01334;NA06994;NA07037;NA07048;NA11920;NA11930;NA12006;NA12043;NA12144;NA12283;NA12716;NA12750;NA12889;NA18511;NA18861;NA18912;NA19138;NA19147;NA19213;NA20504;NA20535;NA20752	46	C
chr6	32612049	32612050	HG00119;HG00126;HG00133;HG00141;HG00146;HG00149;HG00151;HG00236;HG00260;HG00281;HG00309;HG00325;HG00339;NA06994;NA11831;NA12006;NA12348;NA12400;NA12749;NA12750;NA18499;NA18519;NA18861;NA18912;NA19098;NA19099;NA19119;NA19129;NA19147;NA19171;NA20503;NA20507;NA20516;NA20518;NA20535;NA20756;NA20774;NA20785;NA20803	39	A
chr6	32612201	32612202	HG00119;HG00189;HG00266;HG00281;HG00325;HG00339;HG00343;HG00345;NA11831;NA12716;NA12761;NA12842;NA18505;NA18508;NA18861;NA18916;NA18917;NA19116;NA19129;NA19138;NA19190;NA19198;NA19257;NA20503;NA20519;NA20525;NA20528;NA20534;NA20538;NA20541;NA20756;NA20766;NA20774;NA20792;NA20795;NA20799;NA20800;NA20807	38	A
chr6	32612487	32612488	HG00119;HG00133;HG00146;HG00154;HG00158;HG00189;HG00249;HG00253;HG00258;HG00261;HG00271;HG00273;HG00281;HG00313;HG00321;HG00325;HG00330;HG00339;HG00343;HG00345;HG00372;NA07037;NA11831;NA11920;NA12006;NA12043;NA12144;NA12282;NA12716;NA12763;NA12842;NA12889;NA18486;NA18499;NA18502;NA18916;NA18934;NA19098;NA19099;NA19108;NA19129;NA19138;NA19147;NA19160;NA19171;NA19257;NA20525;NA20527;NA20530;NA20534…	60	A
chr6	32612492	32612493	HG00119;HG00137;HG00146;HG00155;HG00189;HG00253;HG00257;HG00261;HG00271;HG00273;HG00281;HG00321;HG00325;HG00339;HG00343;HG00345;HG00372;NA11831;NA11894;NA11992;NA12043;NA12282;NA12716;NA12763;NA12842;NA18486;NA18499;NA18519;NA18861;NA18916;NA18923;NA18934;NA19129;NA19138;NA19160;NA19171;NA19257;NA20525;NA20527;NA20530;NA20534;NA20535;NA20586;NA20589;NA20769;NA20771;NA20785;NA20795;NA20799;NA20800	50	A
chr6	32612508	32612509	HG00133;HG00137;HG00146;HG00148;HG00154;HG00158;HG00189;HG00249;HG00253;HG00257;HG00258;HG00261;HG00266;HG00271;HG00273;HG00276;HG00277;HG00281;HG00309;HG00313;HG00325;HG00330;HG00339;HG00343;HG00345;HG00372;NA07037;NA11831;NA11894;NA11920;NA11992;NA12006;NA12043;NA12144;NA12249;NA12282;NA12763;NA12842;NA12889;NA18486;NA18499;NA18502;NA18505;NA18519;NA18520;NA18861;NA18916;NA18923;NA18934;NA19108…	74	T
chr6	32612539	32612540	HG00146;HG00148;HG00151;HG00154;HG00158;HG00189;HG00243;HG00256;HG00257;HG00258;HG00260;HG00261;HG00263;HG00271;HG00273;HG00277;HG00281;HG00313;HG00325;HG00330;HG00339;HG00343;NA07037;NA11831;NA11920;NA11930;NA11992;NA12043;NA12144;NA12763;NA12842;NA18499;NA18505;NA18861;NA18916;NA18923;NA18934;NA19129;NA19138;NA19257;NA20516;NA20525;NA20754;NA20758;NA20792;NA20795;NA20797;NA20799;NA20800;NA20803…	51	G
chr6	32612867	32612868	HG00119;HG00136;HG00146;HG00151;HG00154;HG00173;HG00243;HG00247;HG00257;HG00258;HG00266;HG00271;HG00272;HG00277;HG00281;HG00309;HG00313;HG00321;HG00325;HG00339;HG00343;HG00345;HG00369;HG00372;NA06994;NA07037;NA11831;NA11992;NA12006;NA12144;NA12282;NA12716;NA12749;NA12750;NA12761;NA12763;NA12842;NA18486;NA18499;NA18505;NA18519;NA18861;NA18916;NA18934;NA19099;NA19108;NA19114;NA19129;NA19147;NA19171…	76	T
chr6	32613103	32613104	HG00119;HG00137;HG00174;HG00189;HG00233;HG00339;HG01334;NA11831;NA11894;NA11931;NA12282;NA12716;NA12750;NA12761;NA12842;NA18486;NA18499;NA18519;NA18861;NA18917;NA18934;NA19116;NA19129;NA19138;NA19198;NA20502;NA20510;NA20516;NA20527;NA20530;NA20535;NA20541;NA20543;NA20588;NA20754;NA20756;NA20766;NA20771;NA20792;NA20795;NA20796;NA20799;NA20800	43	T
chr6	32613371	32613372	HG00119;HG00136;HG00182;HG00246;HG00253;HG00257;HG00261;HG00263;HG00266;HG00271;HG00272;HG00273;HG00281;HG00325;HG00339;HG00343;HG00369;NA11831;NA11894;NA11931;NA11992;NA12282;NA12400;NA12716;NA12761;NA12763;NA12842;NA12843;NA18486;NA18505;NA18519;NA18861;NA18916;NA18934;NA19116;NA19129;NA19137;NA19138;NA19171;NA19198;NA19225;NA19257;NA20502;NA20503;NA20506;NA20510;NA20516;NA20520;NA20527;NA20530…	72	A
chr6	32613436	32613437	HG00138;HG00146;HG00236;HG00242;HG00246;HG00249;HG00253;HG00271;HG00273;HG00309;HG00313;HG00325;HG00338;HG00375;NA07051;NA11831;NA11930;NA11931;NA12043;NA12249;NA12282;NA12400;NA12763;NA12842;NA18499;NA18502;NA18861;NA19116;NA19129;NA19225;NA20503;NA20507;NA20535;NA20543;NA20582;NA20586;NA20589;NA20754;NA20756;NA20766;NA20771;NA20797;NA20798;NA20799;NA20803	45	G
chr6	32613597	32613598	HG00119;HG00146;HG00151;HG00182;HG00253;HG00258;HG00260;HG00263;HG00271;HG00321;HG00369;NA07037;NA11831;NA11930;NA12006;NA12043;NA12144;NA12249;NA12282;NA12400;NA12489;NA12716;NA12763;NA18486;NA18502;NA18505;NA18519;NA18861;NA18916;NA19098;NA19108;NA19116;NA19129;NA19138;NA20503;NA20504;NA20510;NA20520;NA20527;NA20530;NA20544;NA20589;NA20756;NA20758;NA20771;NA20797;NA20798;NA20799;NA20800;NA20807…	51	G
chr6	32613609	32613610	HG00119;HG00146;HG00151;HG00182;HG00236;HG00249;HG00253;HG00258;HG00260;HG00263;HG00271;HG00277;HG00309;HG00321;HG00369;NA07037;NA11831;NA11930;NA12006;NA12043;NA12144;NA12282;NA12400;NA12413;NA12489;NA12716;NA12763;NA18486;NA18502;NA18505;NA18519;NA18520;NA18861;NA18916;NA19098;NA19108;NA19116;NA19119;NA19129;NA19138;NA19160;NA19171;NA20503;NA20504;NA20518;NA20520;NA20527;NA20530;NA20541;NA20589…	58	C
chr6	32613711	32613712	HG00119;HG00141;HG00159;HG00249;HG00256;HG00257;HG00261;HG00266;HG00271;HG00273;HG00313;HG00321;HG00324;HG00325;HG00345;NA06994;NA11831;NA11930;NA12043;NA12144;NA12489;NA12750;NA12761;NA12843;NA18519;NA18861;NA18916;NA19108;NA19116;NA19138;NA19160;NA19171;NA20502;NA20503;NA20527;NA20544;NA20756;NA20759;NA20812	39	G
chr6	32613745	32613746	HG00119;HG00126;HG00141;HG00236;HG00249;HG00256;HG00271;HG00313;HG00324;HG00325;NA06994;NA11930;NA12006;NA12043;NA12144;NA12400;NA12489;NA12716;NA12749;NA12750;NA12761;NA12775;NA12843;NA18486;NA18502;NA18511;NA18519;NA18916;NA19098;NA19099;NA19108;NA19129;NA19213;NA19247;NA20504;NA20507;NA20518;NA20527;NA20530;NA20544;NA20589;NA20752;NA20756;NA20798;NA20799;NA20800;NA20803;NA20812;NA20813	49	C
chr6	32613755	32613756	HG00119;HG00126;HG00141;HG00236;HG00256;HG00266;HG00271;HG00313;HG00324;HG00325;NA06994;NA11894;NA11930;NA12006;NA12043;NA12144;NA12400;NA12489;NA12716;NA12750;NA12761;NA12775;NA12843;NA18486;NA18502;NA18511;NA18519;NA19098;NA19099;NA19108;NA19129;NA19160;NA19171;NA19213;NA19247;NA20504;NA20507;NA20527;NA20534;NA20544;NA20586;NA20589;NA20752;NA20797;NA20798;NA20799;NA20800;NA20803;NA20812;NA20813	50	C
chr6	32613758	32613759	HG00119;HG00126;HG00141;HG00236;HG00256;HG00271;HG00313;HG00324;HG00325;NA06994;NA11894;NA11930;NA12006;NA12043;NA12144;NA12400;NA12489;NA12716;NA12750;NA12761;NA12775;NA12843;NA18486;NA18502;NA18511;NA18519;NA19098;NA19099;NA19108;NA19129;NA19213;NA19247;NA20504;NA20507;NA20527;NA20544;NA20586;NA20589;NA20752;NA20797;NA20798;NA20799;NA20800;NA20803;NA20812;NA20813	46	C
chr6	32613803	32613804	HG00119;HG00126;HG00133;HG00258;HG00260;HG00261;HG00321;HG00331;HG00345;NA07037;NA11894;NA11930;NA12006;NA12043;NA12144;NA12283;NA12400;NA12489;NA12716;NA12761;NA12763;NA12843;NA18486;NA18499;NA18502;NA18511;NA18861;NA18916;NA19099;NA19108;NA19116;NA19171;NA19213;NA19247;NA20503;NA20504;NA20527;NA20530;NA20541;NA20544;NA20589;NA20754;NA20758;NA20766;NA20771;NA20785;NA20797;NA20798;NA20800;NA20812	50	A
chr6	32613816	32613817	HG00119;HG00126;HG00133;HG00249;HG00258;HG00260;HG00261;HG00321;HG00331;HG00345;NA07037;NA11894;NA11930;NA12006;NA12043;NA12144;NA12283;NA12489;NA12716;NA12761;NA12763;NA12843;NA18486;NA18499;NA18502;NA18511;NA18861;NA18916;NA19099;NA19108;NA19116;NA19171;NA19213;NA19247;NA20503;NA20504;NA20518;NA20527;NA20530;NA20541;NA20544;NA20589;NA20754;NA20758;NA20766;NA20785;NA20797;NA20800;NA20809;NA20812…	51	A
chr6	32613823	32613824	HG00119;HG00126;HG00133;HG00156;HG00249;HG00258;HG00260;HG00261;HG00321;HG00331;HG00345;NA07037;NA11894;NA11930;NA12006;NA12043;NA12144;NA12275;NA12283;NA12489;NA12716;NA12761;NA12763;NA12843;NA18486;NA18499;NA18502;NA18505;NA18511;NA18861;NA19099;NA19108;NA19116;NA19171;NA19213;NA19247;NA20503;NA20504;NA20518;NA20527;NA20535;NA20541;NA20544;NA20589;NA20752;NA20754;NA20758;NA20766;NA20785;NA20792…	56	C
chr6	32613936	32613937	HG00146;HG00369;NA07037;NA11894;NA11930;NA11931;NA11992;NA12043;NA12275;NA12282;NA12283;NA12716;NA12749;NA12763;NA12843;NA18486;NA18502;NA18505;NA18511;NA18519;NA18861;NA18916;NA18934;NA19098;NA19099;NA19108;NA19119;NA19213;NA20502;NA20510;NA20525;NA20527;NA20530;NA20535;NA20541;NA20543;NA20544;NA20756;NA20800	39	C
chr6	32613943	32613944	HG00146;HG00369;NA07037;NA11894;NA11930;NA11931;NA11992;NA12043;NA12275;NA12282;NA12283;NA12716;NA12749;NA12763;NA12843;NA18486;NA18502;NA18505;NA18511;NA18519;NA18861;NA18916;NA18934;NA19098;NA19099;NA19108;NA19119;NA19213;NA20502;NA20510;NA20525;NA20527;NA20530;NA20535;NA20541;NA20544;NA20756;NA20771;NA20800	39	A
chr6	32613997	32613998	HG00119;HG00126;HG00133;HG00159;HG00182;HG00236;HG00249;HG00260;HG00271;HG00313;HG00369;NA06994;NA07037;NA07051;NA11920;NA11930;NA11931;NA11992;NA12283;NA12716;NA12749;NA12843;NA12889;NA18499;NA18934;NA19098;NA19108;NA19116;NA19119;NA19213;NA19257;NA20516;NA20518;NA20525;NA20541;NA20544;NA20752;NA20766;NA20792;NA20795;NA20796;NA20798;NA20799;NA20800;NA20826	45	C
chr6	32613999	32614000	HG00119;HG00126;HG00133;HG00159;HG00182;HG00236;HG00249;HG00260;HG00271;HG00313;HG00369;NA06994;NA07037;NA07051;NA11831;NA11894;NA11920;NA11930;NA11992;NA12283;NA12716;NA12749;NA12761;NA12763;NA12843;NA12889;NA18499;NA18934;NA19098;NA19108;NA19116;NA19119;NA19213;NA19257;NA20516;NA20518;NA20525;NA20544;NA20752;NA20766;NA20792;NA20795;NA20796;NA20798;NA20799;NA20800;NA20826	47	C
chr6	32614024	32614025	HG00119;HG00126;HG00133;HG00146;HG00150;HG00151;HG00158;HG00159;HG00173;HG00236;HG00243;HG00246;HG00249;HG00253;HG00256;HG00260;HG00261;HG00277;HG00309;HG00313;HG00321;HG00325;HG00330;HG00331;HG00345;HG00369;HG00375;NA07037;NA07051;NA11831;NA11894;NA11920;NA11930;NA11931;NA11992;NA12006;NA12144;NA12282;NA12283;NA12489;NA12716;NA12749;NA12761;NA12763;NA12843;NA12889;NA18486;NA18499;NA18502;NA18504…	81	C
chr6	32614036	32614037	HG00126;HG00133;HG00136;HG00150;HG00158;HG00236;HG00243;HG00256;HG00260;HG00277;HG00309;HG00313;HG00330;HG00331;HG00375;NA06994;NA07037;NA11920;NA11930;NA12006;NA12144;NA12283;NA12489;NA12749;NA12889;NA18502;NA18511;NA19098;NA19099;NA19119;NA19147;NA19213;NA20504;NA20505;NA20518;NA20787;NA20798;NA20803;NA20813;NA20826	40	C
chr6	32614079	32614080	HG00114;HG00119;HG00126;HG00133;HG00136;HG00146;HG00150;HG00173;HG00236;HG00243;HG00246;HG00249;HG00253;HG00256;HG00260;HG00261;HG00271;HG00273;HG00277;HG00325;HG00331;HG00345;HG00369;NA07037;NA11831;NA11920;NA11930;NA12144;NA12282;NA12283;NA12489;NA12716;NA12749;NA12763;NA12842;NA12843;NA18486;NA18499;NA18502;NA18504;NA18507;NA18511;NA18861;NA18916;NA19098;NA19099;NA19108;NA19119;NA19129;NA19171…	72	T
chr6	32614090	32614091	HG00114;HG00119;HG00136;HG00146;HG00159;HG00246;HG00253;HG00256;HG00260;HG00261;HG00271;HG00273;HG00277;HG00325;HG00345;HG00369;NA07037;NA11831;NA11920;NA11930;NA12144;NA12275;NA12282;NA12283;NA12489;NA12716;NA12749;NA12763;NA12842;NA18486;NA18499;NA18502;NA18504;NA18507;NA18511;NA18861;NA18916;NA19098;NA19099;NA19108;NA19119;NA19160;NA19171;NA19213;NA20503;NA20505;NA20507;NA20516;NA20530;NA20535…	60	G
chr6	32614381	32614382	HG00119;HG00133;HG00136;HG00146;HG00150;HG00158;HG00182;HG00243;HG00246;HG00253;HG00271;HG00313;HG00330;HG00331;HG00343;HG00369;NA06994;NA11894;NA11931;NA12144;NA12489;NA12763;NA12843;NA18486;NA18499;NA18502;NA18511;NA18861;NA18908;NA19099;NA19114;NA19147;NA19213;NA19225;NA20516;NA20543;NA20586;NA20795	38	A
chr6	32614391	32614392	HG00119;HG00133;HG00136;HG00146;HG00150;HG00158;HG00182;HG00243;HG00246;HG00247;HG00249;HG00253;HG00271;HG00313;HG00330;HG00331;HG00343;HG00369;NA06994;NA11894;NA11931;NA12144;NA12489;NA12763;NA12843;NA18486;NA18499;NA18502;NA18511;NA18908;NA19099;NA19114;NA19147;NA19213;NA19225;NA20516;NA20518;NA20520;NA20527;NA20543;NA20586;NA20795	42	G
chr6	32614425	32614426	HG00119;HG00133;HG00136;HG00146;HG00150;HG00158;HG00182;HG00243;HG00246;HG00247;HG00249;HG00253;HG00261;HG00271;HG00313;HG00330;HG00331;HG00339;HG00343;HG00369;HG00375;NA11894;NA11931;NA12144;NA12489;NA12843;NA18486;NA18502;NA18861;NA18908;NA19114;NA19147;NA19257;NA20506;NA20512;NA20518;NA20520;NA20534;NA20544;NA20752	40	C
chr6	32614493	32614494	HG00119;HG00138;HG00158;HG00173;HG00243;HG00253;HG00271;HG00273;HG00343;NA06994;NA07051;NA11931;NA12043;NA12249;NA12489;NA12750;NA18486;NA18502;NA18511;NA18519;NA18861;NA19099;NA19114;NA19200;NA19247;NA20504;NA20506;NA20512;NA20516;NA20520;NA20543;NA20544;NA20752;NA20774;NA20787;NA20792;NA20795;NA20803;NA20807	39	G
chr6	32614510	32614511	HG00119;HG00126;HG00136;HG00141;HG00150;HG00173;HG00231;HG00236;HG00242;HG00243;HG00253;HG00256;HG00271;HG00273;HG00313;HG00343;NA06994;NA07051;NA11894;NA11931;NA12043;NA12144;NA12249;NA12282;NA12348;NA12489;NA12716;NA12761;NA18486;NA18502;NA18511;NA18861;NA18916;NA19099;NA19119;NA19129;NA19147;NA19160;NA19171;NA19247;NA20503;NA20504;NA20506;NA20512;NA20516;NA20518;NA20520;NA20530;NA20534;NA20543…	62	T
chr6	32614551	32614552	HG00126;HG00133;HG00136;HG00150;HG00231;HG00233;HG00236;HG00242;HG00243;HG00253;HG00260;HG00271;HG00276;HG00313;HG00324;HG00331;HG00343;NA06994;NA07051;NA11894;NA11920;NA12043;NA12249;NA12348;NA12489;NA12716;NA12750;NA12761;NA18486;NA18502;NA18507;NA18511;NA19099;NA19108;NA19114;NA19119;NA19213;NA20518;NA20544;NA20752;NA20787;NA20797;NA20803;NA20810;NA20813;NA20826	46	C
chr6	32614554	32614555	HG00126;HG00133;HG00136;HG00150;HG00231;HG00233;HG00236;HG00242;HG00243;HG00253;HG00260;HG00271;HG00276;HG00313;HG00324;HG00331;HG00343;NA06994;NA07051;NA11894;NA11920;NA12043;NA12249;NA12348;NA12489;NA12716;NA12750;NA12761;NA18486;NA18502;NA18507;NA18511;NA19099;NA19108;NA19114;NA19119;NA19213;NA20518;NA20544;NA20752;NA20787;NA20797;NA20803;NA20810;NA20813	45	T
chr6	32614563	32614564	HG00133;HG00136;HG00150;HG00158;HG00231;HG00233;HG00242;HG00243;HG00247;HG00249;HG00253;HG00260;HG00273;HG00276;HG00313;HG00321;HG00324;HG00331;HG00343;NA06994;NA07037;NA07051;NA11894;NA11920;NA11931;NA12006;NA12043;NA12249;NA12282;NA12348;NA12489;NA12716;NA12761;NA12843;NA18486;NA18502;NA18505;NA18507;NA18511;NA19099;NA19114;NA19171;NA19213;NA20504;NA20518;NA20544;NA20752;NA20787;NA20792;NA20797…	53	T
chr6	32614574	32614575	HG00126;HG00133;HG00136;HG00141;HG00150;HG00158;HG00231;HG00233;HG00242;HG00247;HG00249;HG00253;HG00276;HG00321;HG00324;HG00331;NA06994;NA07037;NA07051;NA11894;NA11920;NA11931;NA12006;NA12043;NA12144;NA12249;NA12282;NA12489;NA12761;NA18486;NA18499;NA18502;NA18511;NA18861;NA18916;NA18917;NA19099;NA19114;NA19129;NA19171;NA19213;NA19257;NA20504;NA20505;NA20512;NA20518;NA20530;NA20544;NA20754;NA20756…	54	C
chr6	32614598	32614599	HG00136;HG00141;HG00233;HG00247;HG00249;HG00321;NA07037;NA07051;NA11894;NA11920;NA11931;NA12006;NA12043;NA12144;NA12249;NA12282;NA12489;NA12761;NA18486;NA18499;NA18502;NA18504;NA18519;NA18861;NA18908;NA18916;NA18917;NA19129;NA19171;NA20504;NA20512;NA20518;NA20530;NA20544;NA20754;NA20756;NA20792;NA20813	38	A
chr6	32614705	32614706	HG00119;HG00133;HG00136;HG00143;HG00242;HG00246;HG00261;HG00272;HG00273;HG00325;HG00330;HG00339;HG00343;HG00345;NA07051;NA11831;NA11894;NA11920;NA11931;NA12043;NA12144;NA12249;NA12282;NA12716;NA12749;NA12761;NA12763;NA12843;NA18507;NA18511;NA18853;NA18908;NA18923;NA18934;NA19098;NA19099;NA19108;NA19116;NA19129;NA19137;NA19138;NA19147;NA19160;NA19198;NA19213;NA20503;NA20504;NA20507;NA20512;NA20516…	64	G
chr6	32614725	32614726	HG00119;HG00126;HG00133;HG00136;HG00141;HG00143;HG00150;HG00178;HG00189;HG00231;HG00242;HG00246;HG00247;HG00249;HG00253;HG00261;HG00273;HG00313;HG00324;HG00325;HG00330;HG00339;HG00343;HG00345;NA07037;NA07051;NA11930;NA11992;NA12043;NA12144;NA12249;NA12282;NA12348;NA12716;NA12749;NA12761;NA12763;NA12843;NA18486;NA18502;NA18511;NA18916;NA18923;NA18934;NA19098;NA19099;NA19108;NA19116;NA19129;NA19138…	77	C
chr6	32614748	32614749	HG00119;HG00126;HG00133;HG00159;HG00231;HG00246;HG00247;HG00249;HG00253;HG00260;HG00313;HG00324;HG00325;HG00330;NA06994;NA07037;NA07051;NA11930;NA11992;NA12144;NA12249;NA12275;NA12282;NA12348;NA12749;NA12761;NA12763;NA18486;NA18502;NA18511;NA18916;NA19098;NA19099;NA19108;NA19116;NA19129;NA19138;NA19147;NA19213;NA19257;NA20530;NA20535;NA20543;NA20752;NA20792;NA20795;NA20798;NA20803;NA20810;NA20819	50	T
chr6	32614751	32614752	HG00119;HG00126;HG00133;HG00159;HG00231;HG00247;HG00249;HG00253;HG00260;HG00313;HG00324;HG00325;HG00330;NA06994;NA07037;NA07051;NA11930;NA11992;NA12144;NA12249;NA12275;NA12282;NA12348;NA12749;NA12761;NA12763;NA18502;NA18511;NA18916;NA19098;NA19099;NA19108;NA19116;NA19129;NA19138;NA19147;NA19213;NA19257;NA20530;NA20535;NA20543;NA20752;NA20792;NA20795;NA20798;NA20803;NA20810;NA20819	48	T
chr6	32624714	32624715	HG00136;HG00137;HG00159;HG00187;HG00236;HG00249;HG00253;HG00256;NA07037;NA07051;NA11831;NA11930;NA11931;NA12006;NA12144;NA12347;NA12489;NA12716;NA12761;NA12763;NA12843;NA12889;NA18486;NA18499;NA18502;NA18505;NA18511;NA18519;NA18520;NA18912;NA19099;NA19107;NA19108;NA19114;NA19116;NA19137;NA19138;NA19147;NA19171;NA19213;NA19225;NA19256;NA20502;NA20506;NA20507;NA20510;NA20518;NA20527;NA20541;NA20543…	61	A
chr6	32624730	32624731	HG00136;HG00137;HG00159;HG00187;HG00236;HG00249;HG00253;HG00256;NA07037;NA07051;NA11831;NA11930;NA11931;NA12006;NA12144;NA12489;NA12716;NA12761;NA12763;NA12843;NA12889;NA18486;NA18499;NA18502;NA18505;NA18511;NA18519;NA18520;NA18912;NA19099;NA19107;NA19108;NA19114;NA19116;NA19137;NA19138;NA19147;NA19171;NA19213;NA19225;NA19256;NA20502;NA20507;NA20510;NA20518;NA20527;NA20541;NA20543;NA20758;NA20766…	57	A
chr6	32624846	32624847	HG00133;HG00136;HG00148;HG00158;HG00159;HG00189;HG00236;HG00249;HG00253;HG00256;HG00272;NA07037;NA07048;NA07051;NA11831;NA11894;NA11930;NA12006;NA12144;NA12347;NA12716;NA12761;NA12763;NA12775;NA12889;NA18486;NA18499;NA18502;NA18505;NA18511;NA18519;NA18520;NA18908;NA18912;NA18916;NA18917;NA19098;NA19099;NA19107;NA19108;NA19114;NA19138;NA19147;NA19171;NA19225;NA19256;NA20502;NA20506;NA20507;NA20510…	71	G
chr6	32624857	32624858	HG00133;HG00136;HG00148;HG00158;HG00159;HG00189;HG00236;HG00249;HG00253;HG00256;HG00272;NA07037;NA07048;NA07051;NA11831;NA11894;NA11930;NA12006;NA12144;NA12347;NA12716;NA12761;NA12763;NA12775;NA12889;NA18486;NA18499;NA18502;NA18505;NA18511;NA18519;NA18520;NA18908;NA18912;NA18916;NA18917;NA19099;NA19107;NA19108;NA19114;NA19138;NA19147;NA19171;NA19225;NA19256;NA20502;NA20506;NA20507;NA20518;NA20527…	67	C
chr6	32625020	32625021	HG00116;HG00120;HG00133;HG00136;HG00137;HG00158;HG00232;HG00253;HG00329;HG00336;NA07037;NA07051;NA11930;NA12004;NA12006;NA12383;NA12716;NA12717;NA12775;NA12843;NA12889;NA18498;NA18502;NA18505;NA18511;NA18519;NA18520;NA18873;NA18907;NA18908;NA18912;NA19099;NA19102;NA19114;NA19152;NA19256;NA20512;NA20515;NA20527;NA20529;NA20534;NA20538;NA20541;NA20585;NA20586;NA20792;NA20803;NA20807;NA20808;NA20813	50	C
chr6	32625036	32625037	HG00116;HG00120;HG00133;HG00136;HG00137;HG00158;HG00232;HG00253;HG00329;HG00336;NA07037;NA07051;NA11930;NA12004;NA12006;NA12144;NA12383;NA12716;NA12717;NA12775;NA12843;NA12889;NA18498;NA18502;NA18505;NA18511;NA18519;NA18873;NA18907;NA18908;NA18912;NA19099;NA19102;NA19114;NA19152;NA19256;NA20515;NA20527;NA20534;NA20538;NA20541;NA20585;NA20586;NA20792;NA20798;NA20803;NA20807;NA20808	48	T
chr6	32626014	32626015	HG00131;HG00136;HG00148;HG00243;HG00247;HG00249;HG00253;HG00256;HG00263;HG00271;HG00309;HG01334;NA07048;NA11831;NA11894;NA11930;NA12275;NA12286;NA12489;NA12763;NA12775;NA18486;NA18499;NA18502;NA18505;NA18511;NA18519;NA18520;NA18908;NA18912;NA18917;NA18923;NA18934;NA19098;NA19099;NA19107;NA19108;NA19116;NA19138;NA19147;NA19171;NA19198;NA19225;NA19247;NA19256;NA20510;NA20518;NA20527;NA20534;NA20538…	60	C
chr6	32626018	32626019	HG00131;HG00136;HG00148;HG00243;HG00247;HG00249;HG00253;HG00256;HG00263;HG00271;HG01334;NA07048;NA07051;NA11831;NA11894;NA11930;NA12275;NA12286;NA12489;NA12763;NA12775;NA12891;NA18486;NA18499;NA18502;NA18505;NA18511;NA18519;NA18520;NA18908;NA18912;NA18917;NA18923;NA18934;NA19098;NA19099;NA19107;NA19108;NA19116;NA19138;NA19147;NA19171;NA19198;NA19225;NA19247;NA19256;NA20510;NA20518;NA20527;NA20534…	61	C
chr6	32626085	32626086	HG00136;HG00148;HG00243;HG00249;HG00253;HG00256;HG00263;HG00271;HG01334;NA11930;NA12286;NA12763;NA12775;NA18486;NA18499;NA18502;NA18520;NA18908;NA18912;NA18917;NA18923;NA19099;NA19107;NA19108;NA19116;NA19137;NA19171;NA19198;NA19225;NA19247;NA19256;NA20518;NA20531;NA20534;NA20754;NA20757;NA20759;NA20769;NA20771;NA20787;NA20792;NA20796;NA20803;NA20826	44	G
chr6	32626129	32626130	HG00126;HG00136;HG00243;HG00247;HG00249;HG00253;HG00256;HG00263;HG00271;HG00315;HG00372;HG01334;NA07051;NA11930;NA12275;NA12286;NA12489;NA12763;NA12775;NA18486;NA18499;NA18502;NA18507;NA18520;NA18908;NA18912;NA18917;NA18923;NA19098;NA19099;NA19107;NA19108;NA19116;NA19137;NA19138;NA19147;NA19171;NA19198;NA19225;NA19247;NA19256;NA20518;NA20534;NA20754;NA20766;NA20769;NA20771;NA20785;NA20787;NA20792…	55	G
chr6	32626138	32626139	HG00103;HG00126;HG00231;HG00243;HG00249;HG00253;HG00263;HG00271;HG00315;HG00329;HG00330;HG00338;HG00373;NA07051;NA11831;NA11894;NA11930;NA11931;NA12275;NA12286;NA12383;NA12489;NA12763;NA12891;NA18486;NA18499;NA18519;NA18520;NA18912;NA18923;NA19099;NA19107;NA19108;NA19137;NA19147;NA19225;NA19247;NA19256;NA20518;NA20541;NA20771;NA20785;NA20796;NA20801	44	C
chr6	32626248	32626249	HG00126;HG00133;HG00178;HG00243;HG00249;HG00253;HG00256;HG00263;HG00271;HG00330;HG01334;NA07048;NA07051;NA11930;NA12006;NA12275;NA12750;NA12763;NA12775;NA18486;NA18499;NA18502;NA18511;NA18520;NA18908;NA18912;NA18917;NA18923;NA19098;NA19099;NA19107;NA19108;NA19114;NA19116;NA19137;NA19138;NA19147;NA19171;NA19198;NA19213;NA19225;NA19247;NA19256;NA20518;NA20534;NA20766;NA20769;NA20785;NA20796;NA20798…	52	T
chr6	32626310	32626311	HG00136;HG00148;HG00243;HG00249;HG00253;HG00256;HG00257;HG00263;HG00271;HG00372;NA07048;NA11831;NA11894;NA11930;NA12275;NA12763;NA12775;NA12891;NA18502;NA18520;NA18908;NA18912;NA18917;NA18923;NA19098;NA19107;NA19116;NA19137;NA19138;NA19147;NA19171;NA19198;NA19247;NA19256;NA20510;NA20518;NA20538;NA20771;NA20796;NA20801;NA20803	41	T
chr6	32626491	32626492	HG00124;HG00136;HG00146;HG00159;HG00231;HG00242;HG00243;HG00249;HG00256;HG00263;HG00271;HG00277;HG00313;HG00330;NA07048;NA07051;NA11930;NA12249;NA12275;NA12383;NA12750;NA12763;NA12775;NA12891;NA18486;NA18499;NA18502;NA18519;NA18520;NA18908;NA18912;NA18917;NA18923;NA18934;NA19098;NA19099;NA19107;NA19108;NA19116;NA19137;NA19147;NA19171;NA19198;NA19225;NA19247;NA19256;NA20518;NA20541;NA20758;NA20785…	57	G
chr6	32626701	32626702	HG00136;HG00159;HG00253;HG00256;HG00263;HG00271;HG00306;HG01334;NA07048;NA07051;NA11930;NA12763;NA12775;NA18486;NA18502;NA18520;NA18908;NA18912;NA18917;NA18923;NA19098;NA19099;NA19107;NA19108;NA19116;NA19137;NA19138;NA19171;NA19198;NA19225;NA19247;NA19256;NA20502;NA20534;NA20754;NA20769;NA20796;NA20803	38	A
chr6	32626729	32626730	HG00126;HG00133;HG00136;HG00138;HG00148;HG00189;HG00231;HG00249;HG00330;HG00338;HG01334;NA07037;NA11930;NA12045;NA12383;NA18520;NA18908;NA18912;NA18917;NA19093;NA19098;NA19107;NA19108;NA19116;NA19138;NA19171;NA19198;NA19256;NA20502;NA20507;NA20510;NA20518;NA20534;NA20586;NA20754;NA20758;NA20766;NA20769;NA20801	39	C
chr6	32626738	32626739	HG00116;HG00136;HG00138;HG00148;HG00159;HG00232;HG00243;HG00249;HG00253;HG00256;HG00263;HG00330;HG00336;HG00338;HG00361;HG01334;NA07048;NA07051;NA11930;NA11993;NA12045;NA12275;NA12347;NA12383;NA12763;NA12775;NA18486;NA18499;NA18502;NA18511;NA18520;NA18908;NA18912;NA18917;NA18923;NA19099;NA19107;NA19108;NA19116;NA19137;NA19138;NA19171;NA19198;NA19213;NA19225;NA19247;NA19256;NA20502;NA20507;NA20510…	59	A
chr6	32626785	32626786	HG00114;HG00126;HG00143;HG00159;HG00187;HG00236;HG00243;HG00249;HG00253;HG00263;HG00271;HG00277;HG00336;HG00361;NA07048;NA07051;NA11831;NA11894;NA11930;NA12006;NA12275;NA12750;NA12761;NA12763;NA12891;NA18486;NA18499;NA18505;NA18519;NA18520;NA18912;NA18923;NA18934;NA19093;NA19107;NA19114;NA19137;NA19213;NA19225;NA19247;NA19256;NA20518;NA20527;NA20541;NA20771;NA20796;NA20798;NA20807	48	G
chr6	32626924	32626925	HG00114;HG00133;HG00136;HG00159;HG00178;HG00189;HG00231;HG00236;HG00253;HG00256;HG00263;HG00271;HG00277;HG00330;HG01334;NA07037;NA07048;NA07051;NA11831;NA11894;NA12006;NA12249;NA12347;NA12750;NA12761;NA12763;NA18486;NA18499;NA18505;NA18519;NA18520;NA18908;NA18917;NA18923;NA18934;NA19114;NA19116;NA19137;NA19147;NA19198;NA19213;NA19225;NA19247;NA20502;NA20527;NA20534;NA20543;NA20586;NA20754;NA20756…	57	A
chr6	32627081	32627082	HG00114;HG00116;HG00119;HG00133;HG00136;HG00143;HG00159;HG00178;HG00189;HG00231;HG00236;HG00242;HG00247;HG00249;HG00253;HG00257;HG00263;HG00271;HG00277;HG00321;HG00330;HG00331;HG00336;HG00361;HG01334;NA07037;NA07048;NA07051;NA11831;NA11894;NA11931;NA11993;NA12006;NA12761;NA12763;NA18486;NA18499;NA18505;NA18511;NA18519;NA18520;NA18908;NA18912;NA18917;NA19093;NA19099;NA19108;NA19114;NA19116;NA19137…	75	A
chr6	32627093	32627094	HG00133;HG00136;HG00143;HG00178;HG00231;HG00236;HG00242;HG00263;HG00277;HG00324;HG00330;HG00331;HG01334;NA06994;NA07037;NA07048;NA07051;NA12006;NA12043;NA12283;NA12716;NA12763;NA18486;NA18499;NA18908;NA18917;NA19114;NA19137;NA19198;NA19213;NA19225;NA19247;NA20502;NA20510;NA20754;NA20766;NA20771;NA20785;NA20792;NA20796;NA20797;NA20798;NA20812	43	C
chr6	32627174	32627175	HG00136;HG00159;HG00176;HG00178;HG00189;HG00231;HG00236;HG00253;HG00257;HG00263;HG01334;NA07037;NA07048;NA07051;NA11831;NA11930;NA12006;NA12716;NA12761;NA12763;NA18486;NA18511;NA18908;NA18912;NA18917;NA19098;NA19099;NA19107;NA19114;NA19198;NA19236;NA19247;NA19256;NA20510;NA20518;NA20538;NA20754;NA20758;NA20766;NA20774;NA20785;NA20792;NA20796;NA20798;NA20812;NA20813	46	A
chr6	32627179	32627180	HG00136;HG00137;HG00159;HG00176;HG00178;HG00189;HG00231;HG00236;HG00253;HG00257;HG00263;HG00271;HG01334;NA07037;NA07048;NA07051;NA11831;NA11930;NA12006;NA12716;NA12761;NA12763;NA18486;NA18511;NA18861;NA18908;NA18912;NA18917;NA19099;NA19107;NA19114;NA19198;NA19236;NA19247;NA19256;NA20510;NA20518;NA20538;NA20543;NA20754;NA20758;NA20766;NA20774;NA20785;NA20792;NA20796;NA20812	47	G
chr6	32627210	32627211	HG00126;HG00133;HG00136;HG00159;HG00178;HG00189;HG00231;HG00236;HG00243;HG00253;HG00257;HG00263;HG00271;HG00277;NA07037;NA07048;NA07051;NA11831;NA11894;NA11930;NA12006;NA12750;NA12761;NA12763;NA12775;NA18499;NA18502;NA18505;NA18519;NA18520;NA18908;NA18912;NA18917;NA18934;NA19099;NA19107;NA19114;NA19116;NA19137;NA19138;NA19147;NA19171;NA19213;NA19225;NA19247;NA19256;NA20518;NA20543;NA20586;NA20754…	58	T
chr6	32627234	32627235	HG00126;HG00136;HG00176;HG00178;HG00189;HG00231;HG00236;HG00243;HG00253;HG00257;HG00263;HG00271;HG00277;HG00375;NA07048;NA07051;NA11831;NA11894;NA11930;NA11931;NA12006;NA12489;NA12761;NA12775;NA18499;NA18502;NA18505;NA18519;NA18520;NA18908;NA18912;NA18917;NA18934;NA19099;NA19107;NA19114;NA19116;NA19138;NA19147;NA19171;NA19198;NA19213;NA19247;NA19256;NA20510;NA20518;NA20586;NA20754;NA20758;NA20766…	57	C
chr6	32627309	32627310	HG00114;HG00119;HG00126;HG00133;HG00136;HG00137;HG00141;HG00143;HG00146;HG00148;HG00150;HG00151;HG00154;HG00156;HG00159;HG00174;HG00176;HG00178;HG00189;HG00231;HG00233;HG00236;HG00242;HG00243;HG00247;HG00253;HG00256;HG00257;HG00258;HG00260;HG00261;HG00266;HG00271;HG00273;HG00276;HG00277;HG00281;HG00309;HG00313;HG00321;HG00324;HG00325;HG00330;HG00331;HG00339;HG00345;HG00367;HG00375;HG01334;NA06994…	132	C
chr6	32627351	32627352	HG00119;HG00126;HG00133;HG00136;HG00137;HG00141;HG00143;HG00146;HG00148;HG00150;HG00151;HG00154;HG00156;HG00159;HG00174;HG00176;HG00178;HG00189;HG00231;HG00242;HG00243;HG00247;HG00253;HG00256;HG00257;HG00258;HG00260;HG00261;HG00266;HG00271;HG00273;HG00276;HG00277;HG00281;HG00309;HG00313;HG00321;HG00324;HG00325;HG00330;HG00331;HG00339;HG00343;HG00345;HG00367;HG00372;HG00373;HG00375;HG01334;NA06994…	127	A
chr6	32627378	32627379	HG00133;HG00136;HG00137;HG00143;HG00148;HG00159;HG00176;HG00178;HG00189;HG00231;HG00242;HG00247;HG00253;HG00257;HG00271;HG00277;HG00330;HG00372;HG00373;HG00377;HG01334;NA07037;NA07048;NA07051;NA11831;NA11894;NA11930;NA11931;NA12249;NA12275;NA12347;NA12750;NA12763;NA12775;NA18507;NA18861;NA18908;NA18912;NA18917;NA18923;NA19114;NA19116;NA19198;NA19213;NA19247;NA20502;NA20506;NA20507;NA20510;NA20527…	62	T
chr6	32627404	32627405	HG00119;HG00126;HG00141;HG00146;HG00150;HG00151;HG00154;HG00156;HG00173;HG00174;HG00232;HG00233;HG00246;HG00258;HG00260;HG00261;HG00266;HG00273;HG00276;HG00281;HG00309;HG00313;HG00321;HG00324;HG00325;HG00331;HG00339;HG00343;HG00345;HG00367;HG00375;NA06994;NA11920;NA11992;NA12144;NA12282;NA12283;NA12348;NA12400;NA12489;NA12716;NA12749;NA18502;NA18504;NA18511;NA18523;NA18853;NA18861;NA18916;NA19098…	80	C
chr6	32627455	32627456	HG00133;HG00136;HG00148;HG00158;HG00173;HG00174;HG00176;HG00178;HG00187;HG00189;HG00231;HG00236;HG00242;HG00249;HG00253;HG00257;HG00277;HG00281;HG00321;HG00325;HG00339;HG00373;HG01334;NA07037;NA07048;NA11831;NA11894;NA11930;NA11931;NA12006;NA12249;NA12275;NA12347;NA12750;NA12763;NA12775;NA18507;NA18861;NA18908;NA18912;NA18917;NA19114;NA19198;NA19247;NA19256;NA19257;NA20502;NA20504;NA20507;NA20510…	63	G
chr6	32627560	32627561	HG00114;HG00133;HG00136;HG00137;HG00158;HG00159;HG00176;HG00178;HG00187;HG00189;HG00231;HG00236;HG00242;HG00247;HG00249;HG00253;HG00256;HG00257;HG00271;HG00277;HG00330;HG00373;NA07037;NA07048;NA07051;NA11831;NA11894;NA11930;NA11931;NA12006;NA12249;NA12275;NA12750;NA12761;NA12763;NA12775;NA12891;NA18486;NA18505;NA18519;NA18520;NA18908;NA18912;NA18917;NA18923;NA18934;NA19114;NA19116;NA19137;NA19198…	72	T
chr6	32627581	32627582	HG00114;HG00133;HG00136;HG00137;HG00158;HG00159;HG00176;HG00178;HG00187;HG00189;HG00231;HG00236;HG00242;HG00247;HG00249;HG00253;HG00256;HG00257;HG00271;HG00277;HG00330;HG00373;NA07037;NA07048;NA07051;NA11831;NA11894;NA11930;NA11931;NA12006;NA12249;NA12275;NA12750;NA12761;NA12763;NA12775;NA18486;NA18499;NA18505;NA18519;NA18520;NA18908;NA18912;NA18917;NA18923;NA18934;NA19114;NA19116;NA19137;NA19138…	76	T
chr6	32627599	32627600	HG00114;HG00119;HG00126;HG00133;HG00136;HG00137;HG00146;HG00148;HG00149;HG00150;HG00151;HG00154;HG00156;HG00158;HG00159;HG00173;HG00174;HG00176;HG00178;HG00187;HG00189;HG00231;HG00233;HG00236;HG00242;HG00246;HG00247;HG00249;HG00253;HG00256;HG00257;HG00258;HG00260;HG00261;HG00266;HG00271;HG00273;HG00276;HG00277;HG00281;HG00309;HG00313;HG00321;HG00324;HG00325;HG00330;HG00331;HG00339;HG00345;HG00367…	157	G
chr6	32627616	32627617	HG00119;HG00126;HG00146;HG00149;HG00150;HG00151;HG00154;HG00156;HG00174;HG00233;HG00246;HG00258;HG00260;HG00261;HG00266;HG00273;HG00276;HG00281;HG00309;HG00313;HG00321;HG00324;HG00325;HG00331;HG00339;HG00343;HG00345;HG00367;HG00375;NA06994;NA11920;NA11992;NA12144;NA12282;NA12283;NA12348;NA12400;NA12489;NA12716;NA12749;NA18502;NA18861;NA18916;NA19098;NA19119;NA19129;NA19147;NA19257;NA20504;NA20516…	63	C
chr6	32627626	32627627	HG00119;HG00126;HG00146;HG00149;HG00150;HG00151;HG00154;HG00156;HG00173;HG00174;HG00232;HG00233;HG00246;HG00258;HG00260;HG00261;HG00266;HG00273;HG00276;HG00281;HG00309;HG00313;HG00321;HG00324;HG00325;HG00331;HG00339;HG00343;HG00345;HG00367;HG00375;NA06994;NA11920;NA11992;NA12144;NA12282;NA12283;NA12348;NA12400;NA12489;NA12716;NA12749;NA18502;NA18511;NA18861;NA18916;NA19098;NA19099;NA19108;NA19119…	77	C
chr6	32627794	32627795	HG00117;HG00119;HG00126;HG00137;HG00146;HG00151;HG00189;HG00233;HG00258;HG00260;HG00261;HG00266;HG00272;HG00280;HG00312;HG00313;HG00321;HG00327;HG00331;HG00334;HG00369;HG00375;NA07347;NA11829;NA11831;NA11893;NA11992;NA12749;NA12750;NA12751;NA12761;NA12843;NA18505;NA18511;NA18858;NA18910;NA18916;NA18923;NA18934;NA19099;NA19108;NA19147;NA19207;NA19213;NA19248;NA20505;NA20506;NA20519;NA20520;NA20525…	66	A
chr6	32627811	32627812	HG00114;HG00117;HG00119;HG00146;HG00151;HG00189;HG00243;HG00249;HG00256;HG00266;HG00272;HG00280;HG00312;HG00327;HG00375;NA07347;NA11830;NA11831;NA11931;NA11992;NA12155;NA12489;NA12749;NA12751;NA12761;NA12843;NA18505;NA18517;NA18519;NA18520;NA18526;NA18858;NA18871;NA18916;NA18934;NA19098;NA19099;NA19107;NA19108;NA19147;NA19197;NA19207;NA19248;NA20519;NA20520;NA20521;NA20524;NA20525;NA20527;NA20530…	65	C
chr6	32627817	32627818	HG00112;HG00133;HG00141;HG00152;HG00154;HG00158;HG00159;HG00173;HG00174;HG00176;HG00178;HG00187;HG00231;HG00233;HG00236;HG00242;HG00250;HG00258;HG00260;HG00262;HG00313;HG00331;HG00335;HG00339;HG00373;NA06989;NA06994;NA07037;NA11829;NA11843;NA12006;NA12399;NA18861;NA18923;NA19114;NA19131;NA20504;NA20534;NA20535;NA20540;NA20756;NA20769;NA20772;NA20786;NA20798;NA20809	46	C
chr6	32627829	32627830	HG00114;HG00117;HG00119;HG00146;HG00151;HG00243;HG00249;HG00256;HG00266;HG00272;HG00280;HG00284;HG00312;HG00327;HG00375;NA07000;NA07347;NA11830;NA11831;NA11894;NA11930;NA11931;NA11992;NA12155;NA12282;NA12489;NA12749;NA12751;NA12761;NA12843;NA18502;NA18504;NA18508;NA18517;NA18519;NA18520;NA18526;NA18853;NA18858;NA18871;NA18916;NA18934;NA19098;NA19099;NA19107;NA19108;NA19119;NA19147;NA19190;NA19197…	73	C
chr6	32627832	32627833	HG00112;HG00114;HG00117;HG00119;HG00131;HG00133;HG00141;HG00142;HG00143;HG00146;HG00151;HG00152;HG00154;HG00156;HG00158;HG00159;HG00173;HG00174;HG00176;HG00178;HG00187;HG00188;HG00189;HG00231;HG00233;HG00242;HG00243;HG00249;HG00250;HG00256;HG00258;HG00260;HG00262;HG00266;HG00272;HG00277;HG00280;HG00312;HG00324;HG00327;HG00330;HG00331;HG00335;HG00339;HG00343;HG00372;HG00375;NA06989;NA06994;NA07000…	139	A
chr6	32627843	32627844	HG00112;HG00131;HG00133;HG00142;HG00143;HG00151;HG00152;HG00154;HG00156;HG00158;HG00159;HG00173;HG00174;HG00176;HG00178;HG00188;HG00231;HG00233;HG00242;HG00245;HG00250;HG00258;HG00260;HG00262;HG00266;HG00277;HG00324;HG00330;HG00331;HG00335;HG00339;HG00343;HG00372;NA06989;NA06994;NA07037;NA11829;NA11830;NA11843;NA12043;NA12155;NA12249;NA12283;NA12348;NA12399;NA18516;NA18861;NA18870;NA18923;NA18951…	75	G
chr6	32627849	32627850	HG00112;HG00114;HG00117;HG00119;HG00133;HG00141;HG00146;HG00150;HG00151;HG00152;HG00154;HG00158;HG00159;HG00173;HG00174;HG00176;HG00178;HG00189;HG00231;HG00233;HG00242;HG00243;HG00245;HG00249;HG00250;HG00256;HG00258;HG00260;HG00262;HG00272;HG00277;HG00280;HG00312;HG00324;HG00330;HG00331;HG00335;HG00339;HG00343;HG00372;HG00373;HG00375;NA06989;NA06994;NA07037;NA07347;NA11829;NA11843;NA11894;NA11930…	109	T
chr6	32627850	32627851	HG00114;HG00117;HG00119;HG00146;HG00189;HG00243;HG00249;HG00256;HG00272;HG00280;HG00312;HG00375;NA07347;NA11894;NA11930;NA11931;NA12282;NA12749;NA12751;NA12761;NA12843;NA18504;NA18517;NA18519;NA18520;NA18526;NA18871;NA18910;NA18934;NA19098;NA19107;NA19119;NA19147;NA19190;NA19197;NA19207;NA19248;NA20519;NA20543;NA20586;NA20588;NA20589;NA20768;NA20770;NA20800;NA20801;NA20802;NA20803;NA20807;NA20826…	51	G
chr6	32627851	32627852	HG00112;HG00114;HG00117;HG00119;HG00131;HG00133;HG00141;HG00142;HG00143;HG00146;HG00150;HG00151;HG00152;HG00154;HG00156;HG00158;HG00159;HG00173;HG00174;HG00176;HG00178;HG00188;HG00189;HG00231;HG00233;HG00242;HG00243;HG00245;HG00249;HG00250;HG00256;HG00258;HG00260;HG00262;HG00272;HG00277;HG00280;HG00312;HG00324;HG00330;HG00331;HG00335;HG00339;HG00343;HG00372;HG00373;HG00375;NA06989;NA06994;NA07037…	126	G
chr6	32627881	32627882	HG00119;HG00146;HG00154;HG00173;HG00233;HG00258;HG00260;HG00261;HG00313;HG00321;HG00331;HG00343;HG00345;HG00369;HG00375;NA12044;NA12282;NA12348;NA12749;NA12775;NA12878;NA18504;NA18511;NA18861;NA19098;NA19099;NA19108;NA19147;NA19257;NA20502;NA20505;NA20521;NA20525;NA20532;NA20534;NA20589;NA20756;NA20787;NA20800;NA20801;NA20812	41	C
chr6	32628064	32628065	HG00114;HG00119;HG00126;HG00152;HG00233;HG00236;HG00256;HG00258;HG00261;HG00271;HG00331;NA07037;NA07048;NA11830;NA11920;NA11930;NA11994;NA12275;NA12347;NA12400;NA12761;NA12763;NA12775;NA12843;NA12889;NA18486;NA18499;NA18861;NA18908;NA18923;NA18934;NA19107;NA19137;NA19213;NA19247;NA20509;NA20795;NA20796;NA20808	39	C
chr6	32628246	32628247	HG00114;HG00119;HG00126;HG00133;HG00143;HG00150;HG00154;HG00159;HG00189;HG00231;HG00233;HG00236;HG00242;HG00243;HG00249;HG00253;HG00256;HG00257;HG00258;HG00260;HG00261;HG00266;HG00271;HG00313;HG00321;HG00324;HG00325;HG00330;HG00331;HG00343;HG00369;HG01334;NA07037;NA07048;NA07051;NA11831;NA11920;NA11930;NA11931;NA12006;NA12275;NA12282;NA12347;NA12400;NA12716;NA12749;NA12750;NA12761;NA12763;NA12775…	98	T
[truncated: 976 more rows]
